# Supplementary material for: Transcriptomic analyses of the termite, Cryptotermes secundus, reveal a gene network underlying a long lifespan and high fecundity
Source: Commun Biol. 2021 Mar 22;4:384. doi: 10.1038/s42003-021-01892-x (PMC7985136; doi:10.1038/s42003-021-01892-x)
Supplement: Supplementary file 4 — Supplementary Data 1 [file 42003_2021_1892_MOESM4_ESM.xlsx]

## Sheet: Dataset S1
Supplementary Data 1. Samples used for de novo transcriptome sequencing and DEG analysis. For all samples we obtained ~ 4 GB raw data, Illumina, HiSeq4000, 100bp, PE, TruSeq Kit
No.	Colony ID	Sample ID	Species	Caste	Tissue	Experiment	Library Identifier	Bioproject ID	Biosample accession	Collector, determined by	Date of collection	Sample location
1	DA6-3	DA6-3Q	Cryptotermes secundus	Neotenic queen	head+prothorax	Queen network	HKANTomaEAAMRABPEI-225	PRJNA683654	SAMN17034125	Judith Korb	July 2014	Darwin Harbor, Northern Territory, Australia; 12°30’S 131°00’E
2		DA6-3h	Cryptotermes secundus	Large worker	head+prothorax	Queen network	HKANTomaEAANRABPEI-227	PRJNA683654	SAMN17034126	Judith Korb	July 2014	Darwin Harbor, Northern Territory, Australia; 12°30’S 131°00’E
3	DB7a3c-2	DB7a3c-2Q	Cryptotermes secundus	Neotenic queen	head+prothorax	Queen network	HKANTomaEAAORAAPEI-202	PRJNA683654	SAMN17034127	Judith Korb	July 2014	Darwin Harbor, Northern Territory, Australia; 12°30’S 131°00’E
4		DB7a3c-2h	Cryptotermes secundus	Large worker	head+prothorax	Queen network	HKANTomaEAAPRABPEI-205	PRJNA683654	SAMN17034128	Judith Korb	July 2014	Darwin Harbor, Northern Territory, Australia; 12°30’S 131°00’E
5	DB7a3c-3	DB7a3c-3Q	Cryptotermes secundus	Neotenic queen	head+prothorax	Queen network	HKANTomaEAAQRAAPEI-206	PRJNA683654	SAMN17034129	Judith Korb	July 2014	Darwin Harbor, Northern Territory, Australia; 12°30’S 131°00’E
6		DB7a3c-3h	Cryptotermes secundus	Large worker	head+prothorax	Queen network	HKANTomaEAARRAAPEI-207	PRJNA683654	SAMN17034130	Judith Korb	July 2014	Darwin Harbor, Northern Territory, Australia; 12°30’S 131°00’E
7	DB6a2c-1	DB6a2c-1Q	Cryptotermes secundus	Neotenic queen	head+prothorax	Queen network	HKANTomaEAASRAAPEI-209	PRJNA683654	SAMN17034131	Judith Korb	July 2014	Darwin Harbor, Northern Territory, Australia; 12°30’S 131°00’E
8		DB6a2c-1h	Cryptotermes secundus	Large worker	head+prothorax	Queen network	HKANTomaEAATRAAPEI-210	PRJNA683654	SAMN17034132	Judith Korb	July 2014	Darwin Harbor, Northern Territory, Australia; 12°30’S 131°00’E
9	DB6a2c-4	DB6a2c-4Q	Cryptotermes secundus	Neotenic queen	head+prothorax	Queen network	HKANTomaEAAURAAPEI-211	PRJNA683654	SAMN17034133	Judith Korb	July 2014	Darwin Harbor, Northern Territory, Australia; 12°30’S 131°00’E
10		DB6a2c-4h	Cryptotermes secundus	Large worker	head+prothorax	Queen network	HKANTomaEAAVRAAPEI-212	PRJNA683654	SAMN17034134	Judith Korb	July 2014	Darwin Harbor, Northern Territory, Australia; 12°30’S 131°00’E
11	DB24a2c-1	DB24a2c-1Q	Cryptotermes secundus	Neotenic queen	head+prothorax	Queen network	HKANTomaEAAWRAAPEI-213	PRJNA683654	SAMN17034135	Judith Korb	August 2014	Darwin Harbor, Northern Territory, Australia; 12°30’S 131°00’E
12		DB24a2c-1h	Cryptotermes secundus	Large worker	head+prothorax	Queen network	HKANTomaEAAXRAAPEI-214	PRJNA683654	SAMN17034136	Judith Korb	August 2014	Darwin Harbor, Northern Territory, Australia; 12°30’S 131°00’E
13	AE8d-1	AE8d-1Q	Cryptotermes secundus	Neotenic queen	head+prothorax	Queen network	HKANTomaEAAYRAAPEI-216	PRJNA683654	SAMN17034137	Judith Korb	September 2011	Darwin Harbor, Northern Territory, Australia; 12°30’S 131°00’E
14		AE8d-1h	Cryptotermes secundus	Large worker	head+prothorax	Queen network	HKANTomaEAAZRAAPEI-218	PRJNA683654	SAMN17034138	Judith Korb	September 2011	Darwin Harbor, Northern Territory, Australia; 12°30’S 131°00’E
15	AJ10a Teil 1/2 2	CSQc02	Cryptotermes secundus	Neotenic queen	head+prothorax	Queen network	HKCRYshpTAACRAAPEI-216	PRJNA654896	SAMN15719832	Judith Korb	August 2012	Darwin Harbor, Northern Territory, Australia; 12°30’S 131°00’E
16		CSWc02	Cryptotermes secundus	Large worker	head+prothorax	Queen network	HKCRYshpTAADRAAPEI-218	PRJNA654896	SAMN15719833	Judith Korb	August 2012	Darwin Harbor, Northern Territory, Australia; 12°30’S 131°00’E
17	AJ10a Teil 2/2 3	CSQc03	Cryptotermes secundus	Neotenic queen	head+prothorax	Queen network	HKCRYshpTAAERAAPEI-219	PRJNA654896	SAMN15719834	Judith Korb	August 2012	Darwin Harbor, Northern Territory, Australia; 12°30’S 131°00’E
18		CSWc03	Cryptotermes secundus	Large worker	head+prothorax	Queen network	HKCRYshpTAAFRAAPEI-220	PRJNA654896	SAMN15719835	Judith Korb	August 2012	Darwin Harbor, Northern Territory, Australia; 12°30’S 131°00’E
19	AH 27f 1	CSQc05	Cryptotermes secundus	Neotenic queen	head+prothorax	Queen network	HKCRYshpTAAIRAAPEI-223	PRJNA654896	SAMN15719838	Judith Korb	August 2012	Darwin Harbor, Northern Territory, Australia; 12°30’S 131°00’E
20		CSWc05	Cryptotermes secundus	Large worker	head+prothorax	Queen network	HKCRYshpTAAJRAAPEI-225	PRJNA654896	SAMN15719839	Judith Korb	August 2012	Darwin Harbor, Northern Territory, Australia; 12°30’S 131°00’E
21	AD 12e (7)	CSQc09	Cryptotermes secundus	Neotenic queen	head+prothorax	Queen network	HKCRYshpTAAQRAAPEI-208	PRJNA654896	SAMN15719846	Judith Korb	September 2011	Darwin Harbor, Northern Territory, Australia; 12°30’S 131°00’E
22		CSWc09	Cryptotermes secundus	Large worker	head+prothorax	Queen network	HKCRYshpTAARRAAPEI-209	PRJNA654896	SAMN15719847	Judith Korb	September 2011	Darwin Harbor, Northern Territory, Australia; 12°30’S 131°00’E
23	AD 5b (2)	CSQc11	Cryptotermes secundus	Neotenic queen	head+prothorax	Queen network	HKCRYshpTAAURAAPEI-212	PRJNA654896	SAMN15719850	Judith Korb	September 2011	Darwin Harbor, Northern Territory, Australia; 12°30’S 131°00’E
24		CSWc11	Cryptotermes secundus	Large worker	head+prothorax	Queen network	HKCRYshpTAAVRAAPEI-213	PRJNA654896	SAMN15719851	Judith Korb	September 2011	Darwin Harbor, Northern Territory, Australia; 12°30’S 131°00’E
25	AD 5b (7)	CSQc13	Cryptotermes secundus	Neotenic queen	head+prothorax	Queen network	HKCRYshpTAAYRAAPEI-218	PRJNA654896	SAMN15719854	Judith Korb	September 2011	Darwin Harbor, Northern Territory, Australia; 12°30’S 131°00’E
26		CSWc13	Cryptotermes secundus	Large worker	head+prothorax	Queen network	HKCRYshpTAAZRAAPEI-219	PRJNA654896	SAMN15719855	Judith Korb	September 2011	Darwin Harbor, Northern Territory, Australia; 12°30’S 131°00’E
27	AD 5b (8)	CSQc14	Cryptotermes secundus	Neotenic queen	head+prothorax	Queen network	HKCRYshpTABARAAPEI-220	PRJNA654896	SAMN15719856	Judith Korb	September 2011	Darwin Harbor, Northern Territory, Australia; 12°30’S 131°00’E
28		CSWc14	Cryptotermes secundus	Large worker	head+prothorax	Queen network	HKCRYshpTABBRAAPEI-221	PRJNA654896	SAMN15719857	Judith Korb	September 2011	Darwin Harbor, Northern Territory, Australia; 12°30’S 131°00’E
29	EE55b1c-A1	Q3HTCo	Cryptotermes secundus	Neotenic queen	head+thorax	JH manipulation: control	HKANTvnhEAAMRACPEI-225	PRJNA685294	SAMN17081620	Judith Korb	September 2016	Darwin Harbor, Northern Territory, Australia; 12°30’S 131°00’E
30	EE302c-A1	Q5HTCo	Cryptotermes secundus	Neotenic queen	head+thorax	JH manipulation: control	HKRDANTvnhEBABRAAPEI-206	PRJNA685294	SAMN17081621	Judith Korb	September 2016	Darwin Harbor, Northern Territory, Australia; 12°30’S 131°00’E
31	AE6d-A2	Q8HTCo	Cryptotermes secundus	Neotenic queen	head+thorax	JH manipulation: control	HKANTvnhEAAORABPEI-202	PRJNA685294	SAMN17081622	Judith Korb	September 2011	Darwin Harbor, Northern Territory, Australia; 12°30’S 131°00’E
32	DB26a2cRest-Rest	Q9HTCo	Cryptotermes secundus	Neotenic queen	head+thorax	JH manipulation: control	HK500ANTvnhEAAPRAAPEI-205	PRJNA685294	SAMN17081623	Judith Korb	August 2014	Darwin Harbor, Northern Territory, Australia; 12°30’S 131°00’E
33	DB24a3cRest-A3	Q10HTCo	Cryptotermes secundus	Neotenic queen	head+thorax	JH manipulation: control	HKANTvnhEAAQRABPEI-206	PRJNA685294	SAMN17081624	Judith Korb	August 2014	Darwin Harbor, Northern Territory, Australia; 12°30’S 131°00’E
34	DB6a1c-A1	Q11HTCo	Cryptotermes secundus	Neotenic queen	head+thorax	JH manipulation: control	HKANTvnhEAARRABPEI-207	PRJNA685294	SAMN17081625	Judith Korb	July 2014	Darwin Harbor, Northern Territory, Australia; 12°30’S 131°00’E
35	EC123c-A1	Q1HTAc	Cryptotermes secundus	Neotenic queen	head+thorax	JH manipulation: solvent treatment (acetone)	HKANTvnhEAAFRACPEI-216	PRJNA685294	SAMN17081626	Judith Korb	September 2016	Darwin Harbor, Northern Territory, Australia; 12°30’S 131°00’E
36	EE11b1c-A6	Q2HTAc	Cryptotermes secundus	Neotenic queen	head+thorax	JH manipulation: solvent treatment (acetone)	HKANTvnhEAAGRBAPEI-208	PRJNA685294	SAMN17081627	Judith Korb	September 2016	Darwin Harbor, Northern Territory, Australia; 12°30’S 131°00’E
37	EE321c-A1	Q3HTAc	Cryptotermes secundus	Neotenic queen	head+thorax	JH manipulation: solvent treatment (acetone)	HKANTvnhEAAHRACPEI-219	PRJNA685294	SAMN17081628	Judith Korb	September 2016	Darwin Harbor, Northern Territory, Australia; 12°30’S 131°00’E
38	EE302c-A2	Q4HTAc	Cryptotermes secundus	Neotenic queen	head+thorax	JH manipulation: solvent treatment (acetone)	HKANTvnhEAAIRACPEI-220	PRJNA685294	SAMN17081629	Judith Korb	September 2016	Darwin Harbor, Northern Territory, Australia; 12°30’S 131°00’E
39	EE302c-A3	Q5HTAc	Cryptotermes secundus	Neotenic queen	head+thorax	JH manipulation: solvent treatment (acetone)	HKANTvnhEAAJRABPEI-221	PRJNA685294	SAMN17081630	Judith Korb	September 2016	Darwin Harbor, Northern Territory, Australia; 12°30’S 131°00’E
40	DB6a3cRest-A4	Q6HTAc	Cryptotermes secundus	Neotenic queen	head+thorax	JH manipulation: solvent treatment (acetone)	HKANTvnhEAAKRACPEI-222	PRJNA685294	SAMN17081631	Judith Korb	July 2014	Darwin Harbor, Northern Territory, Australia; 12°30’S 131°00’E
41	DA6Rest-A1	Q7HTAc	Cryptotermes secundus	Neotenic queen	head+thorax	JH manipulation: solvent treatment (acetone)	HKANTvnhEAALRABPEI-223	PRJNA685294	SAMN17081632	Judith Korb	July 2014	Darwin Harbor, Northern Territory, Australia; 12°30’S 131°00’E
42	EE69b1c-A2	Q3HTPrec	Cryptotermes secundus	Neotenic queen	head+thorax	JH manipulation: precocene treatment (precocene 0.1 %+acetone)	HKANTfrbEAAWRAAPEI-206	PRJNA685294	SAMN17081633	Judith Korb	September 2016	Darwin Harbor, Northern Territory, Australia; 12°30’S 131°00’E
43	EE161c-A2	Q4HTPrec	Cryptotermes secundus	Neotenic queen	head+thorax	JH manipulation: precocene treatment (precocene 0.1 %+acetone)	HKRDANTvnhEBAARAAPEI-205	PRJNA685294	SAMN17081634	Judith Korb	September 2016	Darwin Harbor, Northern Territory, Australia; 12°30’S 131°00’E
44	EE291c-A2	Q5HTPrec	Cryptotermes secundus	Neotenic queen	head+thorax	JH manipulation: precocene treatment (precocene 0.1 %+acetone)	HKANTvnhEAAARABPEI-210	PRJNA685294	SAMN17081635	Judith Korb	September 2016	Darwin Harbor, Northern Territory, Australia; 12°30’S 131°00’E
45	EE46a2c-A2	Q6HTPrec	Cryptotermes secundus	Neotenic queen	head+thorax	JH manipulation: precocene treatment (precocene 0.1 %+acetone)	HK500ANTvnhEAABRAAPEI-211	PRJNA685294	SAMN17081636	Judith Korb	September 2016	Darwin Harbor, Northern Territory, Australia; 12°30’S 131°00’E
46	EC123c-A1	Q12HTPrec	Cryptotermes secundus	Neotenic queen	head+thorax	JH manipulation: precocene treatment (precocene 0.1 %+acetone)	HKANTfrbEAAXRAAPEI-207	PRJNA685294	SAMN17081637	Judith Korb	September 2016	Darwin Harbor, Northern Territory, Australia; 12°30’S 131°00’E
47	EC201c-A1	Q13HTPrec	Cryptotermes secundus	Neotenic queen	head+thorax	JH manipulation: precocene treatment (precocene 0.1 %+acetone)	HKANTfrbEAAYRAAPEI-208	PRJNA685294	SAMN17081638	Judith Korb	September 2016	Darwin Harbor, Northern Territory, Australia; 12°30’S 131°00’E
48	EE302c-A3	Q15HTPrec	Cryptotermes secundus	Neotenic queen	head+thorax	JH manipulation: precocene treatment (precocene 0.1 %+acetone)	HKANTvnhEAACRACPEI-212	PRJNA685294	SAMN17081639	Judith Korb	September 2016	Darwin Harbor, Northern Territory, Australia; 12°30’S 131°00’E
49	EC201c-A1	Q16HTPrec	Cryptotermes secundus	Neotenic queen	head+thorax	JH manipulation: precocene treatment (precocene 0.1 %+acetone)	HKANTfrbEAAZRAAPEI-209	PRJNA685294	SAMN17081640	Judith Korb	September 2016	Darwin Harbor, Northern Territory, Australia; 12°30’S 131°00’E
50	EB78d1c-A2	Q17HTPrec	Cryptotermes secundus	Neotenic queen	head+thorax	JH manipulation: precocene treatment (precocene 0.1 %+acetone)	HKANTfrbEABARAAPEI-210	PRJNA685294	SAMN17081641	Judith Korb	September 2016	Darwin Harbor, Northern Territory, Australia; 12°30’S 131°00’E
51	Z107a1c-Rest	Q18HTPrec	Cryptotermes secundus	Neotenic queen	head+thorax	JH manipulation: precocene treatment (precocene 0.1 %+acetone)	HKANTvnhEAADRACPEI-213	PRJNA685294	SAMN17081642	Judith Korb	September 2008	Darwin Harbor, Northern Territory, Australia; 12°30’S 131°00’E
52	DB6a2cRest-A4	Q21HTPrec	Cryptotermes secundus	Neotenic queen	head+thorax	JH manipulation: precocene treatment (precocene 0.1 %+acetone)	HKANTvnhEAAERACPEI-214	PRJNA685294	SAMN17081643	Judith Korb	July 2014	Darwin Harbor, Northern Territory, Australia; 12°30’S 131°00’E
53	DC26b2c-A3	Q23HTPrec	Cryptotermes secundus	Neotenic queen	head+thorax	JH manipulation: precocene treatment (precocene 0.1 %+acetone)	HKANTfrbEABBRAAPEI-211	PRJNA685294	SAMN17081644	Judith Korb	August 2014	Darwin Harbor, Northern Territory, Australia; 12°30’S 131°00’E
