# Supplementary material for: Transcriptomic analyses of the termite, Cryptotermes secundus, reveal a gene network underlying a long lifespan and high fecundity
Source: Commun Biol. 2021 Mar 22;4:384. doi: 10.1038/s42003-021-01892-x (PMC7985136; doi:10.1038/s42003-021-01892-x)
Supplement: Supplementary file 5 — Supplementary Data 2 [file 42003_2021_1892_MOESM5_ESM.xlsx]

## Sheet: A Queen network experiment
Supplementary Data 2 A. DEGs (padj<0.05) between queens and workers. geneNumber: gene ID in C.secundus genome; Csec_geneName : gene names in C.secundus genome; baseMean: mean gene count of the gene; log2FoldChange: log2 of the fold change, positive values indicate down-regulation in queens compared to workers, negative values indicate up-regulation in queens compared to workers ; lfcSE: standard …
geneNumber	Csec_geneName	baseMean	log2FoldChange	lfcSE	stat	pvalue	padj
gene10017	Csec_G08529	1056.63	0.616001	0.215738	2.85532	0.00429929	0.0367558
gene10046	Csec_G08558	541.105	-0.985723	0.275782	-3.57428	0.000351186	0.00561372
gene10051	Csec_G10175	279.371	1.00169	0.289262	3.46291	0.000534369	0.0076452
gene10066	Csec_G10405	1574.56	-0.539845	0.150669	-3.58299	0.000339683	0.00548035
gene10072	Csec_G10411	2004.83	0.622372	0.192755	3.22883	0.00124299	0.0145295
gene10082	Csec_G11924	89.9546	-1.10291	0.35324	-3.12227	0.00179459	0.0192874
gene10084	Csec_G11926	3177.66	1.54816	0.355673	4.35276	1.34432e-05	0.000379867
gene10091	Csec_G12414	210.698	-2.77507	0.772778	-3.59103	0.000329378	0.00537448
gene10092	Csec_G12415	70.1042	-1.83798	0.606682	-3.02956	0.00244913	0.0240393
gene10104	Csec_G12693	2962.94	0.528198	0.130979	4.0327	5.51388e-05	0.00122018
gene10106	Csec_G12695	3632.82	0.553557	0.140249	3.94697	7.91461e-05	0.00167146
gene10109	Csec_G12698	57.8203	0.716862	0.174862	4.0996	4.1387e-05	0.000958673
gene10123	Csec_G14806	900.181	0.690463	0.240963	2.86544	0.00416436	0.03605
gene10124	Csec_G14807	458.239	0.388742	0.103285	3.76379	0.000167354	0.00305131
gene10143	Csec_G15120	93.0512	1.01398	0.354159	2.86308	0.00419544	0.0362013
gene10152	Csec_G16260	98.8476	0.996376	0.32777	3.03986	0.00236686	0.0235076
gene10157	Csec_G16265	4133.85	0.650264	0.229048	2.83898	0.00452581	0.0382201
gene1018	Csec_G08751	568.391	-0.716367	0.225634	-3.17492	0.0014988	0.0169072
gene10182	Csec_G17387	715.247	-1.15639	0.254756	-4.53921	5.64642e-06	0.000183906
gene10203	Csec_G18162	86.5419	2.6319	0.650533	4.04576	5.21531e-05	0.00116526
gene10212	Csec_G18346	120.243	-1.00669	0.327654	-3.07241	0.00212341	0.0216157
gene10225	Csec_G01621	7134.4	1.15613	0.24141	4.78907	1.67557e-06	6.36946e-05
gene10226	Csec_G01622	3141.51	0.271401	0.0773725	3.50773	0.000451956	0.0067056
gene10227	Csec_G01623	1212.05	-0.408613	0.0818636	-4.99138	5.9948e-07	2.69184e-05
gene1023	Csec_G08756	736.548	-0.802113	0.153888	-5.21233	1.86488e-07	1.00681e-05
gene10244	Csec_G03370	621.51	-0.175663	0.0536619	-3.27351	0.00106219	0.0128911
gene10264	Csec_G03390	736.215	0.922731	0.25702	3.59011	0.000330538	0.00538288
gene10270	Csec_G04781	34.1205	-0.63306	0.219604	-2.88274	0.00394237	0.0346188
gene10273	Csec_G04784	387.996	0.618952	0.206213	3.00152	0.00268637	0.0258305
gene10282	Csec_G06821	130.465	0.506507	0.160943	3.14712	0.00164889	0.0181863
gene10291	Csec_G06830	2264.17	5.4101	0.82265	6.57643	4.81888e-11	7.26761e-09
gene10304	Csec_G09368	1.6007	3.05595	1.06353	2.87339	0.00406091	0.0354595
gene10310	Csec_G10723	89.7395	-1.06754	0.258212	-4.13435	3.55966e-05	0.000851556
gene10324	Csec_G11359	7923.35	1.88208	0.314767	5.97929	2.24113e-09	2.11535e-07
gene10325	Csec_G11360	16.0249	2.50065	0.346295	7.22116	5.15473e-13	1.25477e-10
gene10350	Csec_G13267	549.007	-0.174609	0.0523027	-3.33842	0.000842548	0.0107646
gene10364	Csec_G13971	476.705	1.19857	0.314802	3.80738	0.000140447	0.0026513
gene10384	Csec_G14850	3150.46	0.922926	0.317851	2.90365	0.00368843	0.0329961
gene10434	Csec_G16611	3029.21	0.661812	0.231963	2.85309	0.00432963	0.0369911
gene10440	Csec_G17079	3734.97	0.852063	0.259934	3.27799	0.00104549	0.0127281
gene10458	Csec_G17718	5643.94	-0.453758	0.0697127	-6.50897	7.56671e-11	1.10514e-08
gene10473	Csec_G01756	2613.44	0.337731	0.119902	2.81672	0.00485165	0.0399505
gene10481	Csec_G01764	837.39	0.502282	0.166752	3.01215	0.002594	0.0250989
gene1049	Csec_G10951	187.428	1.48134	0.378122	3.91763	8.94228e-05	0.00185185
gene10495	Csec_G02647	43.7237	3.3644	1.1383	2.95564	0.00312019	0.028997
gene10502	Csec_G02654	666.322	0.709147	0.215121	3.29651	0.00097895	0.0120737
gene10504	Csec_G02656	8.82878	1.96828	0.472719	4.16374	3.13073e-05	0.000764768
gene10509	Csec_G02661	912.127	0.637988	0.138835	4.5953	4.3212e-06	0.000145174
gene10510	Csec_G02662	62817.6	1.22846	0.310823	3.9523	7.74048e-05	0.0016419
gene10516	Csec_G02668	1068.58	-0.718574	0.258111	-2.78397	0.00536972	0.043342
gene10523	Csec_G02675	1241.4	0.280097	0.100844	2.77754	0.00547721	0.0440814
gene10524	Csec_G02676	289.746	0.65174	0.152778	4.26593	1.99067e-05	0.000522535
gene10525	Csec_G02677	63.8213	0.406191	0.128413	3.16316	0.00156067	0.017421
gene1054	Csec_G10956	118.764	-1.14209	0.308419	-3.70304	0.000213032	0.00376058
gene10542	Csec_G03702	1.70558	3.06453	0.982383	3.11949	0.00181166	0.0193845
gene10548	Csec_G03708	55.0344	0.471896	0.152592	3.09253	0.00198457	0.0207037
gene10549	Csec_G03709	16200.7	0.595406	0.150179	3.96465	7.35033e-05	0.00157629
gene10565	Csec_G04375	14.8096	-0.714868	0.247227	-2.89154	0.00383359	0.0340314
gene10567	Csec_G04377	612.509	1.17796	0.318299	3.70078	0.000214936	0.00378457
gene10572	Csec_G04382	5328.26	0.487704	0.119194	4.09168	4.28263e-05	0.0009838
gene10574	Csec_G04384	78.3005	2.48367	0.461373	5.38322	7.31657e-08	4.31989e-06
gene106	Csec_G00910	477.76	-1.39951	0.222586	-6.2875	3.22626e-10	3.99681e-08
gene10600	Csec_G04463	930.988	-0.201815	0.0600656	-3.35991	0.000779672	0.0101292
gene10602	Csec_G04465	47.4414	0.712137	0.222983	3.19368	0.00140471	0.0160282
gene10630	Csec_G06359	336.438	-0.394483	0.141091	-2.79596	0.00517464	0.0421598
gene10631	Csec_G06360	1212.36	0.725612	0.245175	2.95956	0.00308074	0.0287073
gene10641	Csec_G06370	890.913	0.397122	0.139983	2.83693	0.00455494	0.0383392
gene10649	Csec_G06378	668.09	1.36288	0.276022	4.93756	7.9106e-07	3.4193e-05
gene10663	Csec_G06392	846.929	-0.517319	0.189159	-2.73484	0.00624115	0.0484047
gene10672	Csec_G06401	66.106	0.750496	0.223093	3.36406	0.000768053	0.0100157
gene10688	Csec_G10017	650.798	-1.54972	0.272286	-5.69153	1.25905e-08	9.49421e-07
gene10704	Csec_G10033	510.591	-0.433575	0.142003	-3.05328	0.00226358	0.0227094
gene10716	Csec_G10652	14.0408	-0.746203	0.261629	-2.85215	0.00434248	0.0370553
gene10729	Csec_G11129	110.959	0.461459	0.161842	2.8513	0.00435408	0.0371314
gene10736	Csec_G11136	216.882	0.523478	0.154284	3.39296	0.000691415	0.00924218
gene10741	Csec_G11141	1741.96	0.645833	0.187797	3.439	0.000583873	0.00815835
gene10742	Csec_G11142	566.351	0.452155	0.141677	3.19146	0.00141558	0.0161257
gene10774	Csec_G12365	19.9161	1.24866	0.374258	3.33636	0.000848841	0.0108029
gene1078	Csec_G02548	37.7936	-1.24969	0.415122	-3.01042	0.00260884	0.0252249
gene10800	Csec_G14160	26.1395	2.30513	0.351759	6.55316	5.63335e-11	8.31519e-09
gene10801	Csec_G14161	8.1238	-4.92063	1.08007	-4.55585	5.21753e-06	0.000170739
gene10802	Csec_G14162	942.581	-4.38782	0.602732	-7.27989	3.34102e-13	8.74654e-11
gene10836	Csec_G16149	5.42694	1.09563	0.370138	2.96006	0.00307583	0.0286809
gene10852	Csec_G00635	855.996	-0.301324	0.109908	-2.7416	0.00611415	0.047713
gene10860	Csec_G00643	568.956	-1.11422	0.168651	-6.60663	3.93168e-11	6.06134e-09
gene10881	Csec_G03821	4.97712	-1.55921	0.407571	-3.82561	0.000130447	0.00251732
gene10894	Csec_G03834	2008.7	0.483657	0.1445	3.34711	0.000816591	0.0104812
gene10898	Csec_G05176	16.0315	1.10585	0.193948	5.7018	1.18551e-08	8.98852e-07
gene10905	Csec_G05183	277.57	-0.787044	0.194085	-4.05515	5.01021e-05	0.00112852
gene10906	Csec_G05184	203.116	-1.15065	0.368109	-3.12585	0.0017729	0.0191581
gene10908	Csec_G05186	2276.15	-0.626024	0.226363	-2.76558	0.00568219	0.0452902
gene10912	Csec_G05190	877.591	0.288915	0.0943245	3.06299	0.0021914	0.0221778
gene10918	Csec_G05196	14497.4	1.23403	0.334747	3.68645	0.000227402	0.00396462
gene1092	Csec_G03676	51.186	-1.24396	0.241577	-5.14935	2.61389e-07	1.33489e-05
gene10921	Csec_G05199	2496.95	0.799204	0.246105	3.2474	0.00116463	0.013796
gene10923	Csec_G05201	1541.06	0.46975	0.169858	2.76554	0.0056829	0.0452902
gene10926	Csec_G05204	890.255	1.4431	0.332199	4.34409	1.39856e-05	0.000391231
gene10931	Csec_G05933	928.211	0.285901	0.100812	2.83597	0.00456865	0.0383392
gene10958	Csec_G08785	162.947	2.23014	0.446602	4.99358	5.92706e-07	2.67006e-05
gene10960	Csec_G08787	251.964	1.13542	0.346979	3.27232	0.0010667	0.0129036
gene10962	Csec_G08789	7108.46	0.229658	0.0628676	3.65305	0.000259148	0.00440647
gene10978	Csec_G09169	6225.39	0.44763	0.108508	4.12532	3.70212e-05	0.000875075
gene10983	Csec_G09776	28.3499	-2.29349	0.560713	-4.09031	4.30794e-05	0.000987978
gene1099	Csec_G03683	461.479	-0.925875	0.313862	-2.94994	0.00317835	0.0293801
gene1100	Csec_G03684	1105.15	-0.521005	0.169201	-3.07922	0.00207546	0.0212673
gene11022	Csec_G10942	1435.66	0.324358	0.082075	3.95197	7.75097e-05	0.0016419
gene11026	Csec_G10946	67.1948	1.34819	0.328637	4.10237	4.08939e-05	0.00095107
gene11027	Csec_G10947	803.354	-0.343417	0.0988481	-3.47419	0.000512393	0.00737495
gene11029	Csec_G10949	791.766	0.260429	0.080437	3.23768	0.00120507	0.014182
gene11048	Csec_G12584	4581.48	1.21659	0.224894	5.40962	6.31576e-08	3.761e-06
gene11066	Csec_G13870	1699.8	0.347133	0.0876324	3.96123	7.45631e-05	0.00159409
gene11074	Csec_G13878	23.7357	-1.9757	0.400001	-4.93924	7.84271e-07	3.40055e-05
gene11121	Csec_G01989	864.087	0.517191	0.189548	2.72856	0.00636119	0.0490887
gene11135	Csec_G02003	13884.2	1.16667	0.2119	5.50575	3.67595e-08	2.40584e-06
gene11136	Csec_G02004	121.685	-0.913645	0.278534	-3.2802	0.00103735	0.0126857
gene11143	Csec_G02012	7504.51	0.205662	0.063435	3.24208	0.00118659	0.0140103
gene11170	Csec_G02039	4761.83	-0.360621	0.116341	-3.09968	0.0019373	0.0203175
gene11178	Csec_G06979	40.7152	1.1141	0.287813	3.87092	0.000108428	0.00218034
gene11193	Csec_G06994	1723.15	1.162	0.393859	2.9503	0.00317467	0.0293657
gene11196	Csec_G07953	856.348	-0.737117	0.134891	-5.46456	4.64057e-08	2.95357e-06
gene11199	Csec_G07956	994.252	0.460202	0.136448	3.37271	0.000744311	0.00976117
gene11237	Csec_G09160	73.9663	-0.726497	0.235911	-3.07955	0.00207317	0.0212603
gene11239	Csec_G09162	659.981	-0.167907	0.0540716	-3.10527	0.00190103	0.0200584
gene11263	Csec_G10156	826.796	0.59091	0.167682	3.524	0.000425083	0.00647424
gene11266	Csec_G10159	2300.46	0.379178	0.0918662	4.1275	3.66728e-05	0.000868319
gene11271	Csec_G10164	34.3872	0.692869	0.22283	3.10941	0.00187463	0.0198402
gene11278	Csec_G10171	2353.79	0.685973	0.178246	3.84846	0.000118863	0.00232966
gene1128	Csec_G05507	41.6996	-1.53789	0.401045	-3.8347	0.000125718	0.00244991
gene11299	Csec_G13935	163.228	-0.941523	0.240851	-3.90915	9.26223e-05	0.00190891
gene11301	Csec_G13937	24.3298	-1.32948	0.195597	-6.79705	1.06785e-11	1.87549e-09
gene11312	Csec_G15124	865.417	-0.502518	0.158909	-3.1623	0.00156526	0.0174582
gene11321	Csec_G15133	909.3	0.592028	0.115891	5.10846	3.24788e-07	1.58121e-05
gene11327	Csec_G15254	202.882	0.857371	0.227372	3.77079	0.000162734	0.00298669
gene11341	Csec_G16526	730.542	0.92451	0.206055	4.48672	7.23289e-06	0.000224546
gene11342	Csec_G16625	203.669	1.896	0.428228	4.42754	9.53119e-06	0.00028318
gene11345	Csec_G16628	837.227	-1.30075	0.175226	-7.42326	1.14275e-13	3.60356e-11
gene11346	Csec_G16629	15.3416	-1.18559	0.30407	-3.89906	9.65661e-05	0.00197328
gene11347	Csec_G16630	1561.01	-0.993801	0.290065	-3.42613	0.000612254	0.00845614
gene11348	Csec_G16631	181.64	-0.725564	0.251736	-2.88224	0.0039486	0.0346314
gene11354	Csec_G16637	10512.1	0.455563	0.130007	3.50413	0.000458108	0.00675477
gene11379	Csec_G17559	2320.92	0.325889	0.111811	2.91465	0.00356084	0.032122
gene11382	Csec_G17562	14725	0.678347	0.202124	3.35609	0.000790536	0.010232
gene11394	Csec_G18086	12.4617	-0.928933	0.300889	-3.08729	0.0020199	0.0209418
gene11404	Csec_G00739	53.858	-2.00617	0.520662	-3.85312	0.000116624	0.00229853
gene11410	Csec_G00745	77.2369	0.619391	0.163582	3.78643	0.000152827	0.00282885
gene11412	Csec_G00747	1080.72	0.846772	0.214427	3.949	7.84785e-05	0.00165989
gene11413	Csec_G00748	152.58	0.765102	0.220967	3.46252	0.000535141	0.0076452
gene11414	Csec_G00749	511.476	-1.28484	0.454199	-2.82881	0.00467211	0.0388929
gene11422	Csec_G03062	726.495	-0.184404	0.0666732	-2.76579	0.00567854	0.0452902
gene11425	Csec_G03065	1278.45	-0.283076	0.0661137	-4.28165	1.85514e-05	0.000492162
gene11433		4797.03	1.38462	0.477301	2.90094	0.00372046	0.0331544
gene1144	Csec_G05523	1053.44	0.418796	0.107181	3.90736	9.33094e-05	0.00191236
gene11454	Csec_G05379	740.838	0.42184	0.13677	3.0843	0.00204032	0.0210499
gene11467	Csec_G05392	434.542	0.298737	0.10923	2.73493	0.00623932	0.0484047
gene1147	Csec_G05526	3014.31	-0.519427	0.148129	-3.50658	0.000453903	0.00672135
gene11478	Csec_G06300	4268.12	-0.622277	0.183822	-3.38522	0.000711201	0.00945202
gene1149	Csec_G05528	762.979	0.502872	0.167112	3.00919	0.00261944	0.0252921
gene11511	Csec_G09642	1300.61	0.362046	0.114404	3.16463	0.00155282	0.0173473
gene11518	Csec_G09649	201.718	0.346438	0.0870043	3.98184	6.83832e-05	0.00147332
gene11522	Csec_G09653	257.385	0.396378	0.104688	3.78629	0.000152911	0.00282885
gene11523	Csec_G09654	1128.66	0.426933	0.144162	2.96149	0.00306158	0.0286247
gene11529	Csec_G09660	2145.66	1.9545	0.490937	3.98117	6.85783e-05	0.00147523
gene11533	Csec_G09664	491.333	0.238304	0.0706126	3.3748	0.000738683	0.00970763
gene11540	Csec_G09671	138.022	4.81211	0.3712	12.9637	1.96634e-38	9.09432e-35
gene11545	Csec_G09676	266.761	2.91328	0.324483	8.97822	2.75177e-19	1.73549e-16
gene11552	Csec_G09683	167.663	0.692482	0.158451	4.37032	1.24065e-05	0.000355661
gene11561	Csec_G09692	1034.98	0.197466	0.0658023	3.0009	0.00269182	0.025847
gene11564	Csec_G09695	13.2191	-0.702839	0.243645	-2.88468	0.00391814	0.0345372
gene11565	Csec_G09696	120.313	-0.670049	0.208775	-3.20943	0.00132997	0.0154035
gene11574	Csec_G11878	2673.77	-1.53533	0.332908	-4.61187	3.99054e-06	0.000136219
gene11575	Csec_G11879	281.359	2.70561	0.61577	4.39387	1.1135e-05	0.000322827
gene11579	Csec_G11883	2615.79	-0.723172	0.205262	-3.52316	0.000426427	0.00648758
gene11581	Csec_G11885	731.563	0.286654	0.0928229	3.08818	0.00201387	0.020915
gene11583	Csec_G11887	692.093	-0.194231	0.0494312	-3.92931	8.51893e-05	0.00177478
gene11586	Csec_G11890	1045.74	1.12241	0.305883	3.6694	0.000243119	0.00419562
gene11596	Csec_G11900	36.3895	0.925011	0.313026	2.95506	0.0031261	0.0290326
gene11598	Csec_G11902	420.418	-0.935056	0.173729	-5.38226	7.35546e-08	4.32445e-06
gene11602	Csec_G11906	328.341	0.413835	0.149071	2.77609	0.00550162	0.0442029
gene11604	Csec_G11908	9221.33	0.462947	0.13173	3.51436	0.000440821	0.00663384
gene11606	Csec_G11910	91.8922	-1.71748	0.502169	-3.42012	0.000625935	0.00859282
gene1161	Csec_G06470	1420.79	-0.383702	0.138012	-2.78021	0.00543233	0.0437455
gene11622	Csec_G13595	41.1938	1.14424	0.384304	2.97742	0.00290683	0.0275118
gene11627	Csec_G13600	31.9492	2.20474	0.362765	6.0776	1.21992e-09	1.24459e-07
gene11628	Csec_G13601	19.5883	2.14585	0.512556	4.18657	2.83196e-05	0.000705447
gene11639	Csec_G14998	1290.42	0.148863	0.0489156	3.04327	0.00234023	0.0233099
gene11652	Csec_G15826	1402.79	-0.943867	0.124571	-7.57696	3.5375e-14	1.22707e-11
gene11653	Csec_G15850	124.028	1.16007	0.354448	3.27289	0.00106453	0.0128911
gene11673	Csec_G16280	9.88302	-1.23531	0.443417	-2.78588	0.00533823	0.0431691
gene11675	Csec_G16868	13.6146	-1.55176	0.498294	-3.11414	0.00184483	0.0195971
gene11676	Csec_G16869	274.632	-2.43057	0.490727	-4.95299	7.30805e-07	3.17866e-05
gene11699	Csec_G00584	76.1293	0.480025	0.150553	3.18841	0.00143056	0.0162405
gene11705	Csec_G00590	1464.45	-0.305629	0.093689	-3.26216	0.00110566	0.0132589
gene11706	Csec_G00591	188.18	0.29846	0.103419	2.88594	0.00390246	0.0344883
gene11718	Csec_G00603	465.008	0.660656	0.185533	3.56086	0.000369645	0.005815
gene11719	Csec_G03238	2746.94	-0.937484	0.2456	-3.81711	0.000135024	0.00258408
gene11758	Csec_G08102	1040.79	-0.34008	0.105099	-3.23581	0.00121297	0.0142265
gene11776	Csec_G08612	945.305	-1.97822	0.501519	-3.94444	7.99856e-05	0.00168663
gene11786	Csec_G08622	121.77	-0.916134	0.255124	-3.59094	0.000329488	0.00537448
gene11793	Csec_G08629	2.57818	-2.00009	0.725835	-2.75557	0.00585891	0.0462677
gene1180	Csec_G07318	145.588	0.622055	0.222619	2.79426	0.00520193	0.0423324
gene1181	Csec_G07319	3780.24	0.307701	0.0804171	3.82632	0.000130076	0.00251365
gene11834	Csec_G10043	2481.05	0.577915	0.187796	3.07736	0.00208844	0.021338
gene11838	Csec_G10047	428.48	-0.230079	0.0797838	-2.88378	0.00392935	0.0345938
gene11839	Csec_G10048	213.966	-0.809651	0.24453	-3.31105	0.000929452	0.0116077
gene11841	Csec_G10050	1029.39	1.97748	0.355516	5.56229	2.66262e-08	1.81097e-06
gene11842	Csec_G10051	91.1484	-1.06834	0.297798	-3.58747	0.000333897	0.00541218
gene11846	Csec_G12111	1.87782	-1.4917	0.520502	-2.86589	0.00415844	0.03605
gene11852	Csec_G12410	42.9954	-0.441433	0.149247	-2.95773	0.00309918	0.0288404
gene11858	Csec_G12844	1362.23	-0.771513	0.178566	-4.32059	1.55609e-05	0.000425854
gene1186	Csec_G08323	1658.93	-0.538774	0.0729068	-7.38991	1.46928e-13	4.53027e-11
gene11866	Csec_G13196	1035.16	0.453469	0.126333	3.58946	0.000331368	0.00538631
gene1192	Csec_G08329	4.69994	1.9187	0.47309	4.05568	4.99881e-05	0.00112778
gene11921	Csec_G16127	7.59201	-1.70124	0.271397	-6.26845	3.64662e-10	4.39972e-08
gene11943	Csec_G16833	402.18	0.302546	0.0842485	3.59111	0.000329269	0.00537448
gene11985	Csec_G02478	974.134	0.780935	0.235815	3.31165	0.000927483	0.0115935
gene12000	Csec_G02493	1972.01	1.09941	0.309228	3.55535	0.000377475	0.00591716
gene12001	Csec_G02494	621.022	0.719943	0.204714	3.51682	0.000436756	0.0066157
gene12012	Csec_G03037	13.2639	2.11246	0.748457	2.82242	0.00476624	0.0394344
gene12023	Csec_G03048	1371.61	1.40349	0.349998	4.00998	6.07231e-05	0.00132266
gene12024	Csec_G03049	807.809	0.670698	0.13603	4.93052	8.20126e-07	3.53393e-05
gene12027	Csec_G03052	553.745	0.990259	0.275775	3.59082	0.000329635	0.00537448
gene12037	Csec_G04943	155.689	-0.626399	0.192859	-3.24797	0.00116232	0.013784
gene1207	Csec_G10279	39409.1	0.666706	0.206078	3.23521	0.00121554	0.0142446
gene12081	Csec_G05602	71.2127	-1.02243	0.373462	-2.73769	0.00618714	0.0481473
gene1209	Csec_G10281	1323.95	-1.87557	0.269207	-6.96703	3.23713e-12	6.35653e-10
gene1210	Csec_G10282	97.2214	-3.03637	0.299348	-10.1433	3.54971e-24	4.10435e-21
gene12129	Csec_G08381	1858.89	0.494991	0.143652	3.44577	0.000569427	0.0079806
gene1213	Csec_G10285	41.403	-1.01282	0.224632	-4.50878	6.52007e-06	0.000206543
gene1214	Csec_G10286	321.542	0.371238	0.13491	2.75175	0.00592775	0.0465992
gene12146	Csec_G10588	1117.5	-2.60379	0.472794	-5.50723	3.64521e-08	2.39703e-06
gene12147	Csec_G10589	6104.02	0.656798	0.157969	4.15777	3.21376e-05	0.000780926
gene12154	Csec_G10596	31.0667	-0.730041	0.212487	-3.43569	0.000591036	0.00823356
gene12168	Csec_G12246	1632.32	-3.07233	0.45823	-6.70479	2.01693e-11	3.37168e-09
gene12170	Csec_G12248	2216.76	-0.486605	0.153678	-3.1664	0.00154339	0.0172716
gene12171	Csec_G12249	1595.48	-0.744207	0.262427	-2.83586	0.00457028	0.0383392
gene12192	Csec_G13179	2.18035	1.77724	0.617429	2.87845	0.00399633	0.0350058
gene1220	Csec_G10292	282.919	1.68878	0.29208	5.78192	7.3853e-09	5.91307e-07
gene1222	Csec_G10294	81.5108	-2.56331	0.730805	-3.50752	0.000452312	0.0067056
gene12220	Csec_G15554	193.411	0.309928	0.108282	2.86222	0.00420687	0.0362549
gene12230	Csec_G17092	40.4234	4.9002	0.80787	6.06559	1.31471e-09	1.3315e-07
gene12233	Csec_G17095	30.444	3.88794	0.75597	5.14299	2.70406e-07	1.37137e-05
gene12234	Csec_G17096	52.6648	7.49764	1.22612	6.11494	9.65941e-10	1.0077e-07
gene12235	Csec_G17097	10.5259	4.03152	1.13409	3.55484	0.000378212	0.00591716
gene12237	Csec_G17099	1411.77	7.01947	1.09862	6.38933	1.66615e-10	2.2017e-08
gene12244	Csec_G17106	14.6315	-0.644487	0.203903	-3.16075	0.00157364	0.0175122
gene12270	Csec_G17172	1283.18	0.1839	0.0443869	4.14311	3.42634e-05	0.000822498
gene12294	Csec_G17467	21.226	-0.54667	0.200948	-2.72046	0.00651905	0.0499458
gene123	Csec_G02783	336.864	-0.354376	0.102598	-3.45401	0.000552308	0.00780373
gene12310	Csec_G02723	151.634	2.15554	0.386278	5.58029	2.40113e-08	1.64977e-06
gene12316	Csec_G02729	131.401	0.453886	0.143136	3.17102	0.00151904	0.01708
gene12328	Csec_G03649	28.547	-0.707948	0.2498	-2.83406	0.00459611	0.0385324
gene12342	Csec_G03663	1055.16	0.289594	0.0925977	3.12744	0.00176334	0.0191144
gene12343	Csec_G03664	9.43685	-0.889401	0.323688	-2.74771	0.00600133	0.0470049
gene1237	Csec_G10992	85.0924	-1.31352	0.25707	-5.10959	3.22858e-07	1.57735e-05
gene1238	Csec_G10993	5.15138	-3.4522	0.938026	-3.68029	0.000232973	0.00404797
gene12388	Csec_G09127	946.096	-1.13127	0.131235	-8.62018	6.68468e-18	3.43518e-15
gene12391	Csec_G09130	2067.87	-0.27636	0.0966563	-2.8592	0.00424712	0.0365337
gene124	Csec_G02784	610.082	-1.89178	0.294644	-6.42058	1.35757e-10	1.86497e-08
gene12411	Csec_G09817	9365.63	0.622984	0.129399	4.81443	1.47618e-06	5.73726e-05
gene12414	Csec_G09820	602.836	0.287071	0.0825173	3.47892	0.00050344	0.00726115
gene12415	Csec_G09821	301.524	-0.307591	0.100672	-3.05536	0.00224788	0.0225846
gene12419	Csec_G09825	136.389	-0.869351	0.271428	-3.20288	0.00136059	0.0156666
gene12431	Csec_G09837	50.7235	-3.13652	0.672116	-4.66664	3.06167e-06	0.000107819
gene12434	Csec_G09840	1191.15	-0.701333	0.172324	-4.06985	4.70426e-05	0.00106653
gene12438	Csec_G10380	158.906	0.56401	0.194704	2.89676	0.00377043	0.0335136
gene12440	Csec_G10382	1595.34	-0.419769	0.138271	-3.03585	0.00239862	0.0237212
gene12448	Csec_G10390	225.44	1.99141	0.359016	5.54687	2.90834e-08	1.9577e-06
gene12459	Csec_G11394	153.518	0.400783	0.122811	3.2634	0.00110083	0.0132128
gene12466	Csec_G11401	15.745	-0.970842	0.351161	-2.76467	0.00569811	0.045309
gene12488	Csec_G11684	745.839	0.852829	0.217637	3.91859	8.9069e-05	0.00184728
gene12497	Csec_G13903	48716.8	0.937013	0.214674	4.36483	1.27224e-05	0.000363966
gene12499	Csec_G14134	2574.84	-0.347554	0.108964	-3.18963	0.00142454	0.016188
gene12521	Csec_G15013	933.045	0.208994	0.0632698	3.30323	0.000955793	0.011844
gene12530	Csec_G16599	396.378	0.301593	0.0829013	3.63798	0.000274786	0.00463264
gene12545	Csec_G02158	58.8247	-0.724709	0.246921	-2.93498	0.00333564	0.030565
gene12552	Csec_G02165	328.793	1.06288	0.248892	4.27045	1.95079e-05	0.000513608
gene12557	Csec_G02170	2033.68	0.999442	0.266015	3.75709	0.000171902	0.00312601
gene1256	Csec_G12300	1683.42	0.75721	0.116624	6.49276	8.42805e-11	1.21812e-08
gene12578	Csec_G02522	789.798	0.358545	0.121048	2.96201	0.00305641	0.0286098
gene12579	Csec_G02523	689.35	0.563317	0.195086	2.88753	0.00388278	0.0343801
gene12587	Csec_G02531	382.555	4.44889	0.566976	7.8467	4.27132e-15	1.60175e-12
gene12600	Csec_G06669	7091.64	-0.242495	0.083027	-2.92068	0.0034927	0.0316327
gene12608	Csec_G07103	351.71	0.314212	0.0936633	3.35469	0.000794525	0.0102664
gene12609	Csec_G07104	191.654	0.555542	0.201329	2.75937	0.00579128	0.045838
gene12611	Csec_G07106	1259.61	-0.797938	0.133667	-5.96961	2.37814e-09	2.18521e-07
gene12619	Csec_G07114	1081.19	-0.704632	0.206009	-3.42038	0.000625328	0.00859282
gene12641	Csec_G07136	387.517	0.465757	0.169402	2.74941	0.00597021	0.0468004
gene12650	Csec_G07145	129.444	-0.936936	0.164908	-5.68156	1.33471e-08	9.95651e-07
gene12661	Csec_G10851	132.033	-0.9037	0.296464	-3.04826	0.00230169	0.0229756
gene12668	Csec_G10858	1757.87	1.0848	0.220667	4.91601	8.83259e-07	3.74777e-05
gene12669	Csec_G10859	36965.7	-3.32974	0.877021	-3.79665	0.000146667	0.00274455
gene12676	Csec_G10866	756.355	0.829336	0.238985	3.47024	0.000519985	0.00747647
gene12677	Csec_G11510	1645.85	0.837095	0.239211	3.4994	0.000466302	0.00683927
gene12696	Csec_G12859	181.048	-1.27102	0.26358	-4.82214	1.42023e-06	5.57572e-05
gene12698	Csec_G13272	1084.18	0.7234	0.163641	4.42064	9.84072e-06	0.000289894
gene12701	Csec_G13679	70.4146	-0.588893	0.175294	-3.35946	0.000780946	0.0101362
gene12707	Csec_G13953	143.173	0.399324	0.122566	3.25803	0.0011219	0.0133962
gene12710	Csec_G13956	1638.21	0.250538	0.0880721	2.84469	0.00444541	0.0378173
gene12727	Csec_G14381	146.642	-0.578691	0.125681	-4.60445	4.13555e-06	0.000140295
gene12729	Csec_G14383	553.91	0.359571	0.115416	3.11544	0.00183668	0.0195429
gene12732	Csec_G14841	927.431	-0.254206	0.0855526	-2.97134	0.00296502	0.0279291
gene12747	Csec_G15071	3030.83	0.535682	0.165518	3.2364	0.00121048	0.0142213
gene12766	Csec_G15420	43.1531	-0.884375	0.259731	-3.40497	0.000661723	0.00896622
gene12791	Csec_G17211	1437.28	0.729104	0.203383	3.58488	0.000337232	0.00545348
gene12795	Csec_G17261	188.567	-1.27049	0.259724	-4.89167	9.99861e-07	4.11664e-05
gene12796		51.4793	-1.49447	0.347634	-4.29897	1.71591e-05	0.000461399
gene1281	Csec_G13667	18.995	4.81181	0.999086	4.81621	1.46313e-06	5.7025e-05
gene12812	Csec_G17504	442.872	-0.58552	0.123443	-4.74325	2.10315e-06	7.80248e-05
gene12813	Csec_G17505	417.137	-1.2382	0.19467	-6.36051	2.01088e-10	2.60757e-08
gene1283	Csec_G13669	139.217	4.40721	0.538888	8.17835	2.8776e-16	1.33089e-13
gene12856	Csec_G02921	136.044	0.935192	0.256027	3.65271	0.00025949	0.00440689
gene12864	Csec_G02929	20.7474	-1.11946	0.268339	-4.17181	3.02186e-05	0.000741262
gene12869	Csec_G02934	403.533	-0.960014	0.238725	-4.02142	5.78488e-05	0.00127002
gene1287	Csec_G13673	1151.81	4.85045	0.498289	9.73421	2.15488e-22	1.86869e-19
gene12887	Csec_G02952	26.7291	1.181	0.362394	3.25889	0.00111848	0.0133784
gene12889	Csec_G02954	742.584	1.419	0.340153	4.17167	3.02381e-05	0.000741262
gene1289	Csec_G13675	2.58347	2.33434	0.700164	3.334	0.000856075	0.0108773
gene12907	Csec_G05064	1211.07	0.903889	0.320746	2.81809	0.00483106	0.0398283
gene12911	Csec_G05756	16088.9	0.851688	0.190322	4.47498	7.64176e-06	0.000234578
gene12915	Csec_G05760	162.03	-0.764524	0.182535	-4.18837	2.8097e-05	0.000703693
gene12925	Csec_G06795	45.0073	-0.574489	0.20445	-2.80993	0.00495527	0.040683
gene1293	Csec_G14629	1345.01	-0.513507	0.14596	-3.51813	0.000434598	0.00659022
gene12934	Csec_G06804	86.1217	-0.633221	0.152582	-4.15004	3.32415e-05	0.000803528
gene12945	Csec_G08239	312.272	-1.55823	0.269533	-5.78124	7.41531e-09	5.91307e-07
gene12946	Csec_G08240	1730.05	-1.44766	0.320231	-4.52069	6.16395e-06	0.000197974
gene12947	Csec_G08241	1504.89	-2.06853	0.491288	-4.21042	2.54895e-05	0.000645378
gene12949	Csec_G08887	1277.68	0.440733	0.136843	3.22071	0.00127874	0.0149092
gene1295	Csec_G14631	514.464	-0.609714	0.187265	-3.25589	0.00113038	0.0134521
gene12952	Csec_G08890	132.027	-0.630369	0.230214	-2.73819	0.0061778	0.0481453
gene12955	Csec_G08893	2774.76	0.834837	0.285453	2.9246	0.00344895	0.0312977
gene13005	Csec_G17536	22880.5	0.493119	0.146761	3.36003	0.00077935	0.0101292
gene13006	Csec_G17537	1043.87	0.467832	0.149072	3.13828	0.0016994	0.0186102
gene13007	Csec_G17538	2206.36	-0.273769	0.077591	-3.52836	0.000418146	0.00638963
gene13027	Csec_G17695	2245.64	0.371514	0.106086	3.50201	0.000461762	0.00678703
gene1304	Csec_G14640	118.296	0.84594	0.183581	4.60801	4.06548e-06	0.000138256
gene13053	Csec_G01777	1240.43	0.374114	0.123908	3.01929	0.00253367	0.0246755
gene13073	Csec_G03595	637.465	0.966405	0.305113	3.16737	0.00153825	0.017268
gene13076	Csec_G03598	159.308	-0.657261	0.160556	-4.09366	4.24614e-05	0.000978658
gene13082	Csec_G04385	677.428	1.69655	0.255949	6.62846	3.39218e-11	5.28837e-09
gene13083	Csec_G04386	152.44	2.13694	0.494298	4.32317	1.538e-05	0.00042257
gene13084	Csec_G04387	2350.12	1.55115	0.241341	6.42724	1.29941e-10	1.80293e-08
gene13091	Csec_G04394	917.204	0.168104	0.0593438	2.83271	0.00461545	0.0386131
gene13095	Csec_G04398	1068.76	1.38287	0.390762	3.5389	0.000401803	0.00620826
gene13103	Csec_G04406	690.622	-0.59425	0.200634	-2.96186	0.0030579	0.0286098
gene13113	Csec_G05952	2700.86	0.294009	0.0815342	3.60596	0.000311005	0.00513714
gene13123	Csec_G05962	4423.87	1.15811	0.371592	3.11662	0.00182936	0.0194918
gene13133	Csec_G08434	44.7607	1.73096	0.363839	4.7575	1.96009e-06	7.31082e-05
gene13153	Csec_G08454	1720.39	-0.146368	0.0478028	-3.06192	0.0021992	0.0222404
gene13170	Csec_G10329	884.094	0.319156	0.117006	2.72768	0.00637811	0.0491919
gene13174	Csec_G10333	129.85	-0.440729	0.130883	-3.36736	0.000758913	0.00991517
gene13178	Csec_G10337	1721.94	0.243757	0.0587217	4.15106	3.30934e-05	0.000801344
gene13192	Csec_G10351	256.819	-0.254728	0.0779754	-3.26678	0.00108779	0.0131016
gene13193	Csec_G10352	282.577	-0.372015	0.125298	-2.96904	0.00298732	0.028082
gene13211	Csec_G11262	1856.97	-0.860699	0.138746	-6.20341	5.52527e-10	6.28386e-08
gene13212	Csec_G11263	111.64	-0.913581	0.310977	-2.93778	0.00330574	0.0303154
gene13216	Csec_G11267	509.507	-1.81957	0.35984	-5.05661	4.26764e-07	1.99337e-05
gene13219	Csec_G11270	20.8924	2.22442	0.539591	4.12243	3.74899e-05	0.000884648
gene13224	Csec_G11275	1124.14	-1.62275	0.25376	-6.39483	1.60728e-10	2.16515e-08
gene13228	Csec_G11279	53.4017	-1.19007	0.242927	-4.89888	9.63869e-07	3.99214e-05
gene13229	Csec_G11280	272.576	-1.32891	0.294479	-4.51273	6.39984e-06	0.000203198
gene13232	Csec_G11283	255.018	-1.14357	0.3845	-2.97416	0.0029379	0.0277302
gene13233	Csec_G11284	132.369	-0.67569	0.245243	-2.75519	0.00586578	0.0462956
gene1325	Csec_G15288	712.879	0.267488	0.0969274	2.75968	0.00578584	0.0458211
gene13250	Csec_G12574	909.627	-0.745695	0.172617	-4.31993	1.56076e-05	0.00042629
gene13254	Csec_G12707	226.894	-0.294262	0.101993	-2.88512	0.00391265	0.0345124
gene13265	Csec_G12718	18227.6	0.535609	0.181902	2.94449	0.00323483	0.0297832
gene13269	Csec_G12722	127.714	-0.864981	0.302279	-2.86153	0.00421602	0.0363111
gene13270	Csec_G12723	183.35	-1.1284	0.215287	-5.24137	1.59391e-07	8.74133e-06
gene13272	Csec_G12725	24.3961	-2.15462	0.407596	-5.28618	1.249e-07	7.04465e-06
gene13299	Csec_G13515	637.959	0.692884	0.222137	3.11918	0.00181356	0.019386
gene13300	Csec_G13516	162.253	1.20862	0.306828	3.93908	8.17946e-05	0.00171695
gene13303	Csec_G13519	1094.9	0.39905	0.13693	2.91427	0.00356525	0.032122
gene13307	Csec_G13523	8320.63	0.929777	0.204648	4.5433	5.53815e-06	0.000180804
gene13334	Csec_G13551	700.396	0.396627	0.132825	2.98609	0.00282566	0.0268534
gene13340	Csec_G13557	2567.88	1.01775	0.309595	3.28735	0.00101135	0.0124191
gene13341	Csec_G13558	832.94	-0.80438	0.232565	-3.45874	0.000542711	0.00770739
gene13342	Csec_G13559	32.5282	-1.63405	0.332995	-4.90713	9.24184e-07	3.85077e-05
gene13343	Csec_G13560	850.953	-3.00089	0.30866	-9.72231	2.42233e-22	1.97705e-19
gene134	Csec_G02794	113.49	1.08195	0.313076	3.45588	0.000548504	0.00778169
gene13402	Csec_G18148	59.668	1.63996	0.591273	2.7736	0.00554394	0.0444124
gene13408	Csec_G02095	135.729	1.35093	0.281724	4.79522	1.62495e-06	6.24548e-05
gene13409	Csec_G02096	73.5183	0.756273	0.277796	2.72241	0.00648076	0.0497073
gene13417	Csec_G02104	9002.97	-0.716253	0.148487	-4.82367	1.40938e-06	5.57127e-05
gene13419	Csec_G02106	64.2763	0.403556	0.148211	2.72284	0.00647225	0.0496695
gene13421	Csec_G02108	661.853	0.302813	0.104706	2.89204	0.00382753	0.0339993
gene13430	Csec_G02117	33.2127	-1.9101	0.572266	-3.33779	0.000844487	0.0107689
gene13431	Csec_G02118	479.079	-0.890851	0.23387	-3.80918	0.000139431	0.00264509
gene13441	Csec_G02128	10864.4	0.935554	0.22652	4.13012	3.62578e-05	0.000861434
gene13448	Csec_G02135	1444.9	0.370046	0.12563	2.94552	0.00322408	0.0297039
gene13451	Csec_G02138	257.936	0.531809	0.117654	4.52013	6.18026e-06	0.000198014
gene13452	Csec_G02139	1371.96	0.449268	0.128494	3.49641	0.000471569	0.00689036
gene13464	Csec_G04191	5824.81	0.737458	0.158514	4.65233	3.28209e-06	0.000114419
gene13480	Csec_G05074	8108.36	0.399797	0.144654	2.76381	0.00571313	0.0453747
gene13505	Csec_G05099	253.504	-0.510614	0.167397	-3.05032	0.00228595	0.0228678
gene13520	Csec_G05114	85.9167	0.596335	0.183035	3.25804	0.00112186	0.0133962
gene13522	Csec_G05116	938.133	-1.31905	0.179801	-7.33619	2.1976e-13	6.09834e-11
gene13523	Csec_G05117	40.0906	0.660587	0.144773	4.5629	5.04512e-06	0.000166273
gene13536	Csec_G05542	315.493	3.57221	0.541347	6.59873	4.14684e-11	6.32279e-09
gene13550	Csec_G06058	139.176	0.603003	0.190454	3.16613	0.0015448	0.0172716
gene13569	Csec_G08400	253.653	0.499334	0.131117	3.80832	0.000139914	0.00264844
gene13578	Csec_G08409	509.774	0.420587	0.141303	2.97649	0.00291572	0.0275583
gene13587	Csec_G09486	309.658	-1.88662	0.373555	-5.05044	4.40788e-07	2.03864e-05
gene13591	Csec_G09490	684.404	1.09522	0.393151	2.78575	0.00534042	0.0431691
gene13605	Csec_G09504	1523.73	0.443815	0.161252	2.75231	0.00591773	0.0465732
gene13610	Csec_G09509	2522.64	-0.46662	0.0940436	-4.96174	6.98661e-07	3.07743e-05
gene13616	Csec_G09515	814.585	1.12385	0.359436	3.12669	0.00176783	0.0191351
gene13621	Csec_G10418	582.809	-0.446452	0.143337	-3.11471	0.00184129	0.0195769
gene13630	Csec_G10563	459.598	0.726278	0.237569	3.05713	0.00223468	0.0224845
gene13636	Csec_G10569	1076.33	0.2212	0.0670559	3.29874	0.000971203	0.0119995
gene1364	Csec_G15799	555.015	-0.252593	0.0686648	-3.67864	0.000234481	0.00406679
gene13646	Csec_G11177	1366.05	0.222887	0.0559935	3.98058	6.87466e-05	0.00147656
gene1367	Csec_G15802	408.352	0.543338	0.132905	4.08815	4.34823e-05	0.000995573
gene13672	Csec_G11801	304.586	0.423852	0.129491	3.27322	0.00106331	0.0128911
gene13691	Csec_G12062	74.3267	-1.01167	0.294404	-3.43633	0.000589657	0.0082226
gene13693	Csec_G12064	349.848	0.765777	0.167984	4.55864	5.14864e-06	0.000169283
gene13700	Csec_G12071	1045.9	-0.240936	0.0839532	-2.86988	0.00410625	0.0357654
gene13709	Csec_G13835	608.797	2.13798	0.490202	4.36142	1.29221e-05	0.000367406
gene13728	Csec_G13992	5103.79	0.886484	0.277233	3.19761	0.0013857	0.0158645
gene13730	Csec_G13994	371.26	-0.638639	0.219894	-2.9043	0.00368073	0.0329697
gene13739	Csec_G14546	1787.57	0.537679	0.168185	3.19696	0.00138884	0.0158863
gene13745	Csec_G17298	673.954	-1.0206	0.368373	-2.77057	0.0055958	0.0447245
gene13756	Csec_G17657	1170.75	0.397861	0.114418	3.47724	0.000506596	0.00729908
gene13770	Csec_G03016	340.285	0.712375	0.167003	4.26563	1.99339e-05	0.000522535
gene13776	Csec_G03022	34398.5	0.51759	0.164992	3.13705	0.00170654	0.018659
gene13778	Csec_G03024	163.355	-0.857627	0.154739	-5.5424	2.98357e-08	1.98072e-06
gene13782	Csec_G03028	2377.6	0.755346	0.243631	3.10037	0.00193282	0.0202904
gene13784	Csec_G03030	464.148	0.463554	0.161386	2.87232	0.00407465	0.0355571
gene13796	Csec_G04245	1738.06	1.10301	0.326948	3.37366	0.000741757	0.00973687
gene13798	Csec_G04247	22372.9	0.799876	0.228527	3.50014	0.000465015	0.0068276
gene13802	Csec_G04251	13.989	-0.91971	0.274769	-3.34721	0.000816299	0.0104812
gene13820	Csec_G04269	1300.2	0.362538	0.119536	3.03288	0.00242229	0.0238872
gene13821	Csec_G04270	196.986	-0.751203	0.215919	-3.4791	0.000503107	0.00726115
gene13826	Csec_G04861	3160.09	0.933575	0.199639	4.67632	2.92075e-06	0.000104179
gene13828	Csec_G04863	6400.9	0.844696	0.18507	4.56419	5.01431e-06	0.000165651
gene1383	Csec_G16686	1714.64	0.40176	0.142301	2.82332	0.00475291	0.0393946
gene13838	Csec_G05237	184.225	2.17568	0.388126	5.6056	2.07534e-08	1.46915e-06
gene13848	Csec_G05247	1204.93	0.458446	0.12036	3.80897	0.000139546	0.00264509
gene13849	Csec_G05248	1671.38	0.697613	0.196246	3.5548	0.000378272	0.00591716
gene13851	Csec_G05250	1372.11	0.767981	0.248735	3.08755	0.00201814	0.0209418
gene13853	Csec_G05252	15.5657	2.49737	0.583691	4.27859	1.88085e-05	0.000498031
gene13866	Csec_G06269	629.574	-0.276371	0.0563593	-4.90374	9.40279e-07	3.9061e-05
gene13867	Csec_G06270	21.879	0.563602	0.201464	2.79753	0.00514949	0.0420042
gene13895	Csec_G07692	2751.79	1.12313	0.33726	3.33016	0.000867954	0.0110081
gene13904	Csec_G07701	69.7656	0.438467	0.132586	3.30703	0.000942908	0.0117243
gene13905	Csec_G07702	1642.32	-0.267006	0.079317	-3.36632	0.000761792	0.00994343
gene13915	Csec_G08121	478.65	1.58345	0.363816	4.35233	1.34699e-05	0.000379867
gene13917	Csec_G08123	1304.12	6.22717	0.87721	7.09884	1.25811e-12	2.81553e-10
gene13921	Csec_G08127	36.3783	1.46224	0.402062	3.63684	0.000276	0.00464745
gene13938	Csec_G08144	1024.63	0.368262	0.128509	2.86565	0.00416157	0.03605
gene13941	Csec_G08147	611.935	0.427627	0.142352	3.00401	0.00266442	0.0256907
gene13947	Csec_G09701	4.75386	-1.83268	0.540974	-3.38774	0.000704721	0.00938388
gene13963	Csec_G09717	3803.61	-3.962	0.470629	-8.41852	3.81277e-17	1.82421e-14
gene1397	Csec_G02599	1433.74	-0.826821	0.201071	-4.11208	3.92104e-05	0.000921629
gene13971	Csec_G10239	587.395	-0.725494	0.170091	-4.26534	1.99599e-05	0.000522535
gene13981	Csec_G12829	3034.89	0.640964	0.176489	3.63175	0.000281509	0.00472696
gene13984	Csec_G12832	3766.62	0.577954	0.204351	2.82824	0.00468046	0.0388929
gene13989	Csec_G13150	38453.2	4.78832	0.567039	8.44444	3.0551e-17	1.51391e-14
gene1399	Csec_G02601	201.282	-1.48295	0.197654	-7.50277	6.2482e-14	2.06414e-11
gene14043	Csec_G15457	78.5719	0.953941	0.281253	3.39176	0.000694458	0.00926501
gene14048	Csec_G15722	2814.94	-1.48585	0.248767	-5.97287	2.33116e-09	2.17012e-07
gene14051	Csec_G16150	86.5375	-1.03514	0.294027	-3.52058	0.00043061	0.00653689
gene14064	Csec_G16187	923.731	-0.13539	0.0423225	-3.19901	0.00137901	0.0158261
gene14065	Csec_G16188	281.216	1.63799	0.319205	5.13145	2.87524e-07	1.43504e-05
gene14066	Csec_G16189	102.197	4.51992	0.632722	7.1436	9.09149e-13	2.10241e-10
gene14068	Csec_G16191	7829.42	1.28262	0.469725	2.73058	0.00632238	0.0489267
gene14082	Csec_G16417	2660.62	-1.02003	0.198098	-5.14914	2.61687e-07	1.33489e-05
gene14116	Csec_G00617	861.767	-0.165338	0.0567049	-2.91577	0.00354814	0.0320635
gene14130	Csec_G04367	66.7067	1.42163	0.371999	3.82158	0.000132597	0.00255171
gene14131	Csec_G04368	740.014	-1.07084	0.181407	-5.90296	3.57026e-09	3.15525e-07
gene14132	Csec_G04369	203.293	-1.10981	0.234099	-4.74076	2.12917e-06	7.87791e-05
gene1415	Csec_G02617	480.969	0.150587	0.0550964	2.73316	0.00627301	0.0486246
gene14151	Csec_G05255	4753.23	0.555599	0.181524	3.06075	0.00220782	0.0222789
gene14162	Csec_G05266	25477.1	1.19595	0.195464	6.11854	9.44394e-10	9.92687e-08
gene14163	Csec_G05267	12208.4	0.750344	0.221029	3.39478	0.000686837	0.00922192
gene1418	Csec_G03424	1123.93	0.247894	0.081536	3.0403	0.00236342	0.0234903
gene14195	Csec_G06625	267.737	-0.288523	0.0938604	-3.07396	0.00211239	0.0215352
gene1420	Csec_G03426	840.592	-1.59798	0.180909	-8.83306	1.01852e-18	5.8883e-16
gene14202	Csec_G06632	175.755	-1.27831	0.35964	-3.55441	0.000378826	0.00591915
gene14207	Csec_G08644	95.4738	1.09657	0.218983	5.00756	5.51242e-07	2.5077e-05
gene14226	Csec_G09966	189.854	-0.973225	0.240717	-4.04302	5.27673e-05	0.00117519
gene14228	Csec_G09968	556.176	-1.08177	0.224159	-4.82588	1.39384e-06	5.5414e-05
gene14229	Csec_G09969	102.029	-1.52094	0.383691	-3.96398	7.37119e-05	0.00157832
gene14236	Csec_G09976	716.336	0.144813	0.0518326	2.79386	0.00520834	0.0423597
gene14242	Csec_G10372	4890.28	0.891081	0.289496	3.07805	0.00208363	0.0213046
gene14243	Csec_G10373	3283.12	0.571247	0.197849	2.88729	0.00388577	0.0343846
gene14244	Csec_G10374	37.2948	1.38636	0.331875	4.17735	2.94922e-05	0.000728122
gene14273	Csec_G12281	624.026	-1.72214	0.328837	-5.23708	1.6314e-07	8.88687e-06
gene14277	Csec_G12285	181.535	0.431195	0.152999	2.81828	0.0048281	0.0398283
gene14279	Csec_G12287	4810.63	0.295936	0.100362	2.94868	0.00319136	0.0294763
gene14289	Csec_G12297	14958.6	0.866564	0.199756	4.3381	1.43717e-05	0.000400416
gene14304	Csec_G12512	280.094	1.32254	0.376628	3.51153	0.00044554	0.00667533
gene14305	Csec_G12513	299.654	-1.51371	0.286855	-5.2769	1.31388e-07	7.32134e-06
gene14318	Csec_G12526	2196.2	0.860555	0.230167	3.73883	0.000184876	0.00332705
gene14320	Csec_G12528	258.543	-1.10309	0.281467	-3.91908	8.88864e-05	0.00184626
gene14321	Csec_G12529	219.048	-0.891667	0.209998	-4.24607	2.17549e-05	0.000562102
gene14322	Csec_G12530	770.951	-0.172851	0.0622411	-2.77712	0.00548421	0.0441121
gene14324	Csec_G12532	334.863	0.432833	0.132931	3.25607	0.00112967	0.0134521
gene14338	Csec_G14297	176.241	0.722251	0.161304	4.47759	7.54919e-06	0.00023225
gene14371	Csec_G14747	3609.89	0.184711	0.0635749	2.9054	0.00366779	0.0328963
gene14376	Csec_G14752	2912.32	0.589721	0.207487	2.84221	0.00448018	0.0380198
gene14397	Csec_G14773	116.374	3.38796	0.433343	7.81819	5.35882e-15	1.95668e-12
gene14398	Csec_G14774	30.0032	-1.2496	0.302667	-4.12863	3.64929e-05	0.000865538
gene14418	Csec_G15387	182.462	-2.52092	0.857704	-2.93915	0.00329116	0.0302216
gene14431	Csec_G16063	891.242	-0.333154	0.0726096	-4.58829	4.469e-06	0.000149415
gene14435	Csec_G16854	3514.21	0.628418	0.142059	4.42363	9.70547e-06	0.000286518
gene14437	Csec_G16856	299.617	-1.04196	0.290753	-3.58365	0.000338827	0.00547291
gene14439	Csec_G16858	615.712	-1.46334	0.209122	-6.99753	2.60511e-12	5.31558e-10
gene1444	Csec_G03450	133.937	-0.4319	0.154228	-2.80039	0.00510403	0.041707
gene14440	Csec_G16859	377.316	-2.0166	0.183512	-10.9889	4.32248e-28	7.49679e-25
gene14442	Csec_G17572	1639.13	0.403738	0.143134	2.82071	0.00479175	0.0395983
gene14455	Csec_G01084	1587.69	0.399036	0.114573	3.4828	0.000496196	0.00717159
gene14458	Csec_G01087	346.413	1.88628	0.275098	6.85676	7.04397e-12	1.28599e-09
gene14491	Csec_G17253	22.0753	1.37387	0.336481	4.08304	4.44496e-05	0.00101604
gene14495	Csec_G17257	260.022	0.771609	0.250786	3.07677	0.00209259	0.0213491
gene14516	Csec_G18241	220.641	1.16961	0.259878	4.50063	6.77536e-06	0.000213655
gene1452	Csec_G03458	944.487	0.636509	0.154634	4.11623	3.85119e-05	0.000907219
gene14533	Csec_G02318	5921.13	0.965151	0.18806	5.13214	2.8646e-07	1.43489e-05
gene14547	Csec_G02332	464.411	0.28451	0.0970903	2.93036	0.00338565	0.0308646
gene14548	Csec_G02333	521.73	0.173838	0.0613537	2.83338	0.00460592	0.0385913
gene14554	Csec_G02339	46.9281	-1.44656	0.331509	-4.36357	1.27958e-05	0.000365311
gene14555	Csec_G02340	5278.79	-1.73855	0.255253	-6.81108	9.68709e-12	1.72318e-09
gene1457	Csec_G03463	240.203	0.671056	0.181367	3.7	0.000215603	0.00378671
gene14579	Csec_G03620	235.72	0.527982	0.14466	3.64981	0.000262438	0.00444064
gene14592	Csec_G03633	33.6703	0.66271	0.239458	2.76754	0.00564815	0.045091
gene14593	Csec_G03634	1558.9	0.167543	0.0514438	3.25682	0.00112667	0.0134416
gene14605	Csec_G06346	234.03	0.980891	0.291867	3.36074	0.000777332	0.0101177
gene14626	Csec_G06725	314.486	-0.75225	0.215127	-3.49677	0.000470923	0.00689036
gene14638	Csec_G07308	2073.91	0.752551	0.274214	2.74439	0.0060623	0.047383
gene14643	Csec_G07497	1493.08	0.629151	0.14624	4.30219	1.6912e-05	0.000456525
gene14676	Csec_G08013	202.46	0.183364	0.0635689	2.88449	0.00392044	0.0345372
gene14685	Csec_G08199	6.46105	3.79641	0.651502	5.82717	5.63758e-09	4.71214e-07
gene14690	Csec_G08205	85.1551	-0.837221	0.299925	-2.79144	0.00524749	0.0426281
gene14699	Csec_G08214	93.0833	-0.402765	0.133608	-3.01453	0.00257376	0.0249597
gene14709	Csec_G08959	262.693	-1.38668	0.341846	-4.05643	4.98287e-05	0.00112602
gene14720	Csec_G09519	120.155	0.847695	0.276469	3.06615	0.00216838	0.0219768
gene14729	Csec_G09595	993.981	-0.200907	0.0626502	-3.2068	0.00134221	0.0155322
gene14751	Csec_G09794	19.676	0.776165	0.233862	3.31891	0.00090371	0.0113681
gene14755	Csec_G09798	1112.16	1.06215	0.332073	3.19853	0.00138129	0.0158391
gene14779	Csec_G10818	115.041	-1.09694	0.241918	-4.53434	5.77843e-06	0.000187327
gene14780	Csec_G10819	1813.63	-1.17324	0.275355	-4.26083	2.03665e-05	0.000531175
gene14814	Csec_G11806	175.138	0.379625	0.103155	3.68014	0.000233105	0.00404797
gene14827	Csec_G12397	1269.29	0.372512	0.111902	3.32893	0.000871811	0.0110469
gene14848		9826.95	1.25907	0.32961	3.81989	0.000133513	0.00256223
gene14850	Csec_G14078	38.5495	-0.561596	0.203437	-2.76054	0.00577066	0.0457531
gene14854	Csec_G14908	9.39097	-1.48451	0.543739	-2.73019	0.00632987	0.0489302
gene14855	Csec_G14909	46.3939	-2.24273	0.496511	-4.51698	6.27287e-06	0.000199624
gene14859	Csec_G15588	8191.96	-0.434763	0.126102	-3.4477	0.000565387	0.00795612
gene14861	Csec_G15590	1513.83	0.450586	0.139674	3.22598	0.00125542	0.0146625
gene14862	Csec_G15591	1318.37	-0.165519	0.0546364	-3.02947	0.00244984	0.0240393
gene14880	Csec_G01369	110.875	0.350785	0.097567	3.59533	0.000323984	0.00532616
gene14887	Csec_G01376	4561.5	-1.31405	0.259787	-5.05818	4.23283e-07	1.99337e-05
gene1489	Csec_G07639	86.0438	-0.719232	0.167379	-4.29703	1.731e-05	0.000462767
gene14892	Csec_G01381	662.073	0.48412	0.125404	3.86048	0.000113162	0.00223706
gene14897	Csec_G01386	1018.91	-0.230103	0.0698285	-3.29527	0.000983284	0.0121056
gene14900	Csec_G01389	5878.06	0.73237	0.175421	4.17492	2.98091e-05	0.0007338
gene14911	Csec_G01640	3625.79	-0.627662	0.110643	-5.67283	1.40454e-08	1.03659e-06
gene14943	Csec_G01672	773.665	-0.484724	0.108583	-4.46409	8.04099e-06	0.000245746
gene14944	Csec_G01673	25.7482	-1.0547	0.22021	-4.78952	1.67178e-06	6.36946e-05
gene14952	Csec_G03335	16.5965	1.1727	0.341115	3.43784	0.000586385	0.0081852
gene14981	Csec_G05010	20.4874	2.39338	0.493294	4.85184	1.22321e-06	4.91943e-05
gene14985	Csec_G05014	253.938	-0.745535	0.175652	-4.24439	2.19193e-05	0.00056425
gene14990	Csec_G05019	4.36899	-1.10677	0.341234	-3.24342	0.00118102	0.013958
gene14996	Csec_G05025	514.947	-0.285451	0.0939868	-3.03714	0.00238837	0.0236367
gene15002	Csec_G05031	2300.16	-0.43932	0.0918608	-4.78245	1.73171e-06	6.547e-05
gene15005	Csec_G05034	469.355	-0.507174	0.0715545	-7.08795	1.36118e-12	2.95099e-10
gene15022	Csec_G05051	130.513	-2.17556	0.346644	-6.27607	3.47244e-10	4.22633e-08
gene15026	Csec_G05055	8905.59	0.37864	0.121461	3.11737	0.00182471	0.019468
gene1503	Csec_G10457	501.478	-1.23476	0.238341	-5.18067	2.21092e-07	1.16199e-05
gene1504	Csec_G10458	206.157	-2.02864	0.610049	-3.32537	0.00088302	0.0111686
gene1505	Csec_G10459	109.749	-1.16163	0.405838	-2.86231	0.00420563	0.0362549
gene15052	Csec_G08477	149.247	0.56608	0.198456	2.85241	0.00433888	0.0370474
gene15082	Csec_G08512	2779.47	-0.427914	0.144663	-2.95801	0.00309635	0.0288335
gene15090	Csec_G08992	5767.57	1.89601	0.358869	5.28329	1.26887e-07	7.12774e-06
gene15091	Csec_G08993	7981	1.85897	0.252535	7.36124	1.82204e-13	5.15936e-11
gene15103	Csec_G09005	2.5486	-2.71769	0.698493	-3.89078	9.99217e-05	0.00203585
gene15111	Csec_G09014	961.269	1.27906	0.406527	3.14631	0.00165344	0.018222
gene1512	Csec_G11114	316.098	0.308057	0.110985	2.77566	0.00550898	0.0442344
gene15142	Csec_G09045	3083.21	3.31663	0.552166	6.00658	1.8948e-09	1.83848e-07
gene15166	Csec_G13493	5134.54	-0.447324	0.0975038	-4.58777	4.48016e-06	0.000149428
gene15172	Csec_G13568	240.301	1.44511	0.421608	3.42761	0.000608918	0.00842913
gene15182	Csec_G13578	527.527	-0.944009	0.270648	-3.48796	0.000486718	0.00705665
gene15213	Csec_G16299	337.587	0.518764	0.153651	3.37625	0.0007348	0.0096822
gene15222	Csec_G16308	173.936	0.563142	0.198162	2.84182	0.00448566	0.0380198
gene15223	Csec_G16309	1320.63	0.826554	0.163068	5.06878	4.00371e-07	1.90898e-05
gene15251	Csec_G17506	326.593	0.411801	0.148608	2.77105	0.00558754	0.0446842
gene15265	Csec_G18046	428.917	0.230519	0.080656	2.85805	0.00426251	0.0366421
gene15284	Csec_G01816	3463.09	0.424073	0.112562	3.76747	0.000164911	0.00302265
gene15292	Csec_G01824	261.34	0.777357	0.263786	2.94692	0.00320955	0.0295897
gene15312	Csec_G02634	2633.52	1.44511	0.409407	3.52976	0.000415943	0.00636999
gene15313	Csec_G03313	108.614	-1.11516	0.214585	-5.19684	2.02706e-07	1.07761e-05
gene15314	Csec_G03314	41.9354	0.967893	0.274191	3.52999	0.000415572	0.00636999
gene15316	Csec_G03316	262.397	-0.901054	0.235203	-3.83097	0.000127641	0.00247348
gene15336	Csec_G06932	49335.7	1.22085	0.196432	6.21512	5.12857e-10	5.9299e-08
gene15340	Csec_G06936	194.559	0.522297	0.184133	2.83651	0.00456092	0.0383392
gene15359	Csec_G12643	5944.5	0.6796	0.118853	5.71797	1.07805e-08	8.30993e-07
gene15364	Csec_G13442	595.05	0.392945	0.143993	2.72892	0.00635418	0.0490887
gene1537	Csec_G12097	327.026	-0.294255	0.0981283	-2.99868	0.00271154	0.0259645
gene15384	Csec_G17576	2535.66	0.752448	0.19444	3.86982	0.000108915	0.00218696
gene15385	Csec_G17577	171.216	0.375525	0.10535	3.56455	0.000364481	0.00577224
gene15403	Csec_G17981	353.662	0.544061	0.155822	3.49155	0.000480218	0.00698431
gene15421	Csec_G01629	598.156	0.446091	0.146715	3.04052	0.00236167	0.0234903
gene1544	Csec_G12104	1021.17	-0.340467	0.0943746	-3.60761	0.000309029	0.00511058
gene15467	Csec_G02232	6.70784	-1.24239	0.345659	-3.59425	0.000325322	0.0053355
gene1547	Csec_G12107	2593.64	0.451369	0.109869	4.10826	3.98644e-05	0.000932746
gene15470	Csec_G02235	5.90195	4.9089	1.6637	2.9506	0.00317162	0.029357
gene15471	Csec_G02236	7.20027	3.26791	1.01694	3.21347	0.00131142	0.0152229
gene15477	Csec_G02242	700.556	0.577277	0.177304	3.25587	0.00113046	0.0134521
gene15480	Csec_G02245	152.806	-2.01588	0.532924	-3.78267	0.000155155	0.00286273
gene15492	Csec_G05792	38459.3	0.636932	0.194173	3.28023	0.00103724	0.0126857
gene15534	Csec_G06906	1580.56	-1.55174	0.265672	-5.8408	5.19515e-09	4.39529e-07
gene15535	Csec_G06907	5.03825	-1.3876	0.460411	-3.01383	0.00257969	0.0249953
gene15537	Csec_G06909	76.7969	1.74599	0.365224	4.78061	1.74761e-06	6.58388e-05
gene15540	Csec_G06912	73.9972	-0.957238	0.313566	-3.05275	0.00226758	0.0227331
gene15542	Csec_G06914	474.279	-0.730957	0.26539	-2.75427	0.00588225	0.0463465
gene15545	Csec_G07065	1214.71	-0.47435	0.0918154	-5.16634	2.38719e-07	1.24054e-05
gene15579	Csec_G07352	994.415	-0.755139	0.131713	-5.73323	9.85336e-09	7.68064e-07
gene15602	Csec_G07375	3198.86	0.156039	0.0442967	3.52259	0.000427355	0.00649457
gene15611	Csec_G07384	1164.19	-0.353084	0.0674228	-5.23687	1.63326e-07	8.88687e-06
gene15620	Csec_G07393	727.831	-0.282871	0.0666995	-4.24097	2.22556e-05	0.000571845
gene15637	Csec_G14404	303.381	0.752947	0.264571	2.84592	0.00442837	0.0377186
gene15666	Csec_G15562	41.6543	-0.86005	0.195254	-4.40478	1.05889e-05	0.000308658
gene15667	Csec_G15563	43.1436	-1.00602	0.272902	-3.6864	0.000227448	0.00396462
gene1567	Csec_G12552	248.527	0.240867	0.084227	2.85973	0.00423999	0.036495
gene15672	Csec_G15819	514.238	0.491622	0.169395	2.90222	0.00370532	0.033062
gene15673	Csec_G15820	176.137	0.329799	0.109942	2.99977	0.00270185	0.0259075
gene15674	Csec_G15821	288.622	0.229837	0.0767568	2.99435	0.00275028	0.0262269
gene15711	Csec_G17635	367.593	0.456813	0.15038	3.03773	0.00238364	0.0236236
gene1572	Csec_G13034	1826.85	1.82234	0.172788	10.5466	5.2651e-26	8.11703e-23
gene1574	Csec_G13036	6002.21	0.458279	0.122148	3.75183	0.00017555	0.003184
gene15746	Csec_G02960	93.5949	0.568819	0.154082	3.69166	0.000222792	0.00389815
gene15747	Csec_G02961	1962.74	0.506852	0.171046	2.96326	0.00304402	0.0285185
gene15753	Csec_G02967	2309.35	0.370085	0.0952815	3.88413	0.000102698	0.0020802
gene15757	Csec_G02971	59.4747	2.76674	0.446914	6.19076	5.98758e-10	6.69981e-08
gene1577	Csec_G13225	1306.84	1.16298	0.223713	5.19856	2.00838e-07	1.07178e-05
gene15783	Csec_G02997	869.882	1.03147	0.365327	2.8234	0.00475165	0.0393946
gene15786	Csec_G03000	728.488	1.00915	0.28386	3.55508	0.000377866	0.00591716
gene15787	Csec_G03001	229.022	-1.96717	0.618174	-3.18222	0.00146151	0.0165269
gene15791	Csec_G03005	42.2319	-0.790887	0.185671	-4.25961	2.04781e-05	0.000533083
gene15816	Csec_G04987	942.042	0.307221	0.111436	2.75692	0.00583481	0.0461036
gene1583	Csec_G13231	1987.97	1.90398	0.347012	5.48677	4.09347e-08	2.66652e-06
gene1584	Csec_G13232	5770.17	0.738281	0.196699	3.75336	0.000174481	0.00316875
gene15852	Csec_G06582	506.585	0.578644	0.128563	4.50087	6.76775e-06	0.000213655
gene15869	Csec_G09058	82.426	0.97813	0.179238	5.45717	4.83794e-08	3.03739e-06
gene15871	Csec_G09060	2.28331	3.65187	1.22993	2.96917	0.00298607	0.028082
gene15872	Csec_G09061	4.92448	3.74441	1.26446	2.96128	0.00306361	0.0286247
gene15873	Csec_G09062	23.4276	4.00129	0.933199	4.28772	1.8052e-05	0.000480751
gene15874	Csec_G09063	14.478	3.22194	0.770269	4.18288	2.87844e-05	0.000713184
gene15904	Csec_G09093	2254.54	0.424247	0.124388	3.41067	0.00064803	0.00881511
gene15910	Csec_G16091	952.331	0.226942	0.0637002	3.56266	0.000367118	0.00579494
gene15912	Csec_G16093	861.701	-0.277787	0.0864491	-3.2133	0.00131218	0.0152229
gene15920	Csec_G16101	1629.45	0.522937	0.148128	3.5303	0.000415083	0.00636999
gene15922	Csec_G16103	178.597	0.976721	0.262878	3.71549	0.000202814	0.00362167
gene15932	Csec_G00829	33.7299	-1.00288	0.35092	-2.85787	0.00426501	0.0366421
gene15933	Csec_G00830	30.4814	-0.892963	0.287918	-3.10144	0.0019258	0.0202428
gene15934	Csec_G00831	175.088	-1.08606	0.294682	-3.68553	0.000228232	0.00397329
gene15940	Csec_G00837	587.81	0.722928	0.159741	4.52562	6.02186e-06	0.000193859
gene15955	Csec_G02744	978.957	-0.432864	0.147227	-2.94011	0.00328093	0.0301617
gene15980	Csec_G03153	1093.73	-0.176158	0.0610159	-2.88708	0.00388837	0.0343857
gene15984	Csec_G03157	627.805	0.250467	0.0765289	3.27284	0.00106473	0.0128911
gene15988	Csec_G03161	7279.49	0.499899	0.158914	3.14572	0.0016568	0.01823
gene15999	Csec_G03693	110.209	-0.476347	0.142958	-3.33208	0.000861995	0.0109425
gene16010	Csec_G04212	10.1652	-0.825574	0.302345	-2.73057	0.00632257	0.0489267
gene16026	Csec_G04724	1964.19	0.840597	0.293594	2.86312	0.00419488	0.0362013
gene16049	Csec_G06076	11.2034	-5.20687	1.43566	-3.62682	0.000286938	0.00479463
gene1606	Csec_G13385	46.1704	-0.762551	0.260096	-2.93181	0.00336994	0.0307618
gene16117	Csec_G00867	378.403	0.384546	0.100997	3.80748	0.00014039	0.0026513
gene16123	Csec_G00873	62.6139	-0.76062	0.193973	-3.92127	8.80819e-05	0.00183229
gene16127	Csec_G00877	8.82428	1.09885	0.299314	3.67122	0.000241391	0.00417098
gene16130	Csec_G00880	19.0043	1.05367	0.2463	4.27801	1.88574e-05	0.000498373
gene16131	Csec_G00881	147.244	1.014	0.294213	3.44647	0.000567968	0.00797627
gene16132	Csec_G00882	118.195	0.819539	0.222969	3.67557	0.000237317	0.00411083
gene16141	Csec_G05332	85165.2	0.819486	0.228911	3.57994	0.000343674	0.00551269
gene16143	Csec_G05334	57705	0.616407	0.196067	3.14386	0.00166735	0.0183026
gene16152	Csec_G05409	33.3178	-0.818382	0.163386	-5.00888	5.47486e-07	2.49881e-05
gene16160	Csec_G05417	3526.35	0.440375	0.12322	3.5739	0.000351702	0.0056155
gene16163	Csec_G05420	547.257	-0.222406	0.0697586	-3.18822	0.0014315	0.0162405
gene16173	Csec_G06416	6245.98	0.311578	0.111658	2.79048	0.00526304	0.0427294
gene16180	Csec_G06423	160.467	0.70512	0.215112	3.27791	0.00104577	0.0127281
gene16200	Csec_G06443	238.617	2.40228	0.330554	7.26744	3.66368e-13	9.41362e-11
gene16201	Csec_G06444	662.378	-1.29956	0.238333	-5.4527	4.96118e-08	3.08683e-06
gene16207	Csec_G06999	580.637	-0.916987	0.255476	-3.58933	0.000331525	0.00538631
gene16210	Csec_G07163	104.359	-1.08101	0.277321	-3.89805	9.69696e-05	0.00197861
gene16222	Csec_G07175	900.11	0.641415	0.170069	3.7715	0.00016227	0.00298212
gene16224	Csec_G07177	68.4542	0.593394	0.209486	2.83262	0.00461688	0.0386131
gene16233	Csec_G07186	9.93779	-2.51672	0.696261	-3.61462	0.000300785	0.0049921
gene16238	Csec_G07191	8071.57	-0.567974	0.169126	-3.35829	0.000784274	0.0101699
gene16240	Csec_G07193	915.689	-0.243369	0.0749522	-3.24699	0.00116632	0.013796
gene16244	Csec_G07197	820.09	-0.283339	0.0741685	-3.82021	0.000133338	0.00256223
gene16245	Csec_G07198	2950.57	0.717384	0.190515	3.7655	0.000166218	0.00303857
gene16249	Csec_G07203	1307.19	0.915827	0.169888	5.39076	7.016e-08	4.16013e-06
gene16252	Csec_G07206	277.803	-0.81592	0.269782	-3.02436	0.00249156	0.0243969
gene16253	Csec_G07207	3023.16	0.706593	0.16431	4.30035	1.70526e-05	0.000459426
gene16261	Csec_G07215	919.302	1.31689	0.41386	3.18198	0.00146272	0.0165271
gene16262	Csec_G07216	31.9036	-1.05191	0.293831	-3.57998	0.000343616	0.00551269
gene16264	Csec_G07788	588.171	-0.297248	0.0698289	-4.25681	2.07367e-05	0.000537798
gene1627	Csec_G13792	29.9793	0.584095	0.201246	2.90239	0.00370324	0.033062
gene16270	Csec_G07794	279.444	-1.39357	0.224724	-6.20124	5.60188e-10	6.31919e-08
gene16272	Csec_G07796	879.432	0.431384	0.134909	3.19759	0.00138579	0.0158645
gene16281	Csec_G10300	808.317	0.237424	0.0836996	2.83661	0.00455946	0.0383392
gene16284	Csec_G10303	1104.69	-0.704525	0.118661	-5.93728	2.89798e-09	2.611e-07
gene1629	Csec_G13794	242.747	0.525467	0.191065	2.7502	0.0059559	0.0467674
gene16301	Csec_G10320	566.584	0.57706	0.206345	2.79657	0.00516474	0.0421039
gene16304	Csec_G10323	608.844	0.396952	0.140207	2.83119	0.0046375	0.0386923
gene16306	Csec_G10325	978.05	-0.464636	0.139153	-3.33902	0.000840734	0.0107612
gene16313	Csec_G10494	21409.3	-2.37028	0.340507	-6.96103	3.37789e-12	6.50948e-10
gene16316	Csec_G10497	923.538	0.243859	0.0695641	3.50554	0.000455687	0.00674057
gene16329	Csec_G10510	1013.01	0.479799	0.174838	2.74424	0.00606503	0.047383
gene16330	Csec_G10511	3786.3	-0.456518	0.088343	-5.16756	2.37167e-07	1.23919e-05
gene16353	Csec_G10839	496.971	0.301518	0.0987351	3.05381	0.00225955	0.0226854
gene16361	Csec_G11637	245.895	-0.293111	0.0992673	-2.95274	0.00314962	0.0291729
gene16368	Csec_G11644	26.4277	-0.841738	0.199095	-4.22783	2.35957e-05	0.000604042
gene1638	Csec_G14124	105.286	-1.30538	0.284693	-4.58522	4.53501e-06	0.000150895
gene16390	Csec_G14915	46.048	-1.34377	0.331879	-4.04899	5.14395e-05	0.00115117
gene16392	Csec_G14917	448.059	-1.22277	0.183463	-6.66497	2.64728e-11	4.27104e-09
gene16409	Csec_G15505	546.26	0.348306	0.0726786	4.79241	1.64788e-06	6.29871e-05
gene16433	Csec_G01096	525.448	-0.779547	0.138123	-5.64387	1.66273e-08	1.19536e-06
gene16434	Csec_G01097	216.657	0.900304	0.223637	4.02573	5.67981e-05	0.00125091
gene16435	Csec_G01098	256.096	4.19121	0.574122	7.30022	2.87302e-13	7.666e-11
gene16447	Csec_G01110	449.247	-0.5926	0.209413	-2.82982	0.00465746	0.0388121
gene16474	Csec_G03280	487.166	0.92517	0.245205	3.77305	0.000161266	0.0029676
gene16490	Csec_G03296	14750.7	0.598881	0.156956	3.8156	0.000135853	0.0025878
gene16517	Csec_G04583	2995.62	1.05609	0.261417	4.03988	5.34791e-05	0.00118914
gene16527	Csec_G04593	15.9827	1.97993	0.512671	3.86199	0.000112467	0.00222927
gene16536	Csec_G04602	84.032	0.770974	0.190897	4.03868	5.37521e-05	0.00119139
gene16541	Csec_G04607	2854.06	3.30068	0.569385	5.79692	6.75456e-09	5.48067e-07
gene16545	Csec_G04611	8293.18	8.97326	1.21813	7.36645	1.75229e-13	5.06522e-11
gene16546	Csec_G04612	3640.83	7.41276	0.846128	8.7608	1.93861e-18	1.07593e-15
gene16547	Csec_G04613	11034.1	2.14603	0.335223	6.4018	1.53552e-10	2.08875e-08
gene16548	Csec_G04614	10869.2	8.52435	1.12984	7.54471	4.53282e-14	1.53397e-11
gene16550	Csec_G04616	8.04324	4.20476	1.42038	2.9603	0.00307339	0.0286774
gene16551	Csec_G04617	171.317	8.57755	1.8646	4.60021	4.22067e-06	0.000142486
gene16562	Csec_G04628	37.4674	-1.39715	0.234825	-5.94975	2.68559e-09	2.43546e-07
gene16577	Csec_G07468	130.958	0.600399	0.172002	3.49065	0.000481845	0.00700062
gene16585	Csec_G07476	693.296	0.485779	0.163245	2.97577	0.00292258	0.0276043
gene16621	Csec_G07983	1039.79	-1.39781	0.309274	-4.51967	6.19373e-06	0.000198014
gene16653	Csec_G09884	167.525	3.49158	1.03113	3.38618	0.00070873	0.00942821
gene16682	Csec_G10428	11.6093	3.20095	0.977542	3.27448	0.00105855	0.0128611
gene16684	Csec_G10430	276.74	0.817598	0.209353	3.90535	9.40894e-05	0.0019255
gene16685	Csec_G10431	4629.45	0.369179	0.0893225	4.1331	3.57899e-05	0.000853239
gene16689	Csec_G10435	935.742	-0.583194	0.124965	-4.66685	3.05858e-06	0.000107819
gene16699	Csec_G10445	1767.39	0.39862	0.105216	3.78859	0.000151506	0.00281789
gene1670	Csec_G14435	85.6627	-1.63078	0.332213	-4.90884	9.1616e-07	3.84767e-05
gene16700	Csec_G10446	996.353	1.01523	0.336601	3.01611	0.00256037	0.0248775
gene1673	Csec_G14438	1275.8	0.289953	0.102358	2.83274	0.00461512	0.0386131
gene16740	Csec_G12457	972.101	-1.27859	0.309067	-4.13692	3.51994e-05	0.000843508
gene16742	Csec_G12459	105.014	1.63817	0.389467	4.2062	2.59704e-05	0.000655163
gene16744	Csec_G12461	251.835	-1.33949	0.27044	-4.95301	7.30746e-07	3.17866e-05
gene16746	Csec_G12463	6.19964	-1.53923	0.509816	-3.01918	0.00253459	0.0246755
gene16747	Csec_G12464	9.29205	-2.76154	0.711684	-3.88028	0.000104334	0.00210412
gene1675	Csec_G14440	459.579	1.92424	0.407292	4.72448	2.30702e-06	8.49068e-05
gene16776	Csec_G14261	76.9573	1.1383	0.24251	4.69383	2.68133e-06	9.73895e-05
gene16791	Csec_G15601	1466.9	-3.16675	0.498431	-6.35345	2.10539e-10	2.70484e-08
gene16800	Csec_G15862	330.253	0.554994	0.145881	3.80442	0.000142139	0.0026796
gene16808	Csec_G15973	999.268	0.361276	0.119429	3.02503	0.00248606	0.0243603
gene16810	Csec_G15975	242.868	0.613931	0.173112	3.54644	0.000390468	0.0060737
gene16821	Csec_G16470	344.691	1.11325	0.371195	2.9991	0.00270776	0.0259463
gene16847	Csec_G16533	230.646	-0.500203	0.165069	-3.03026	0.00244343	0.0240274
gene16876	Csec_G17028	379.166	2.41165	0.271417	8.88539	6.36964e-19	3.84256e-16
gene16926	Csec_G00935	165.377	-2.0643	0.335341	-6.15583	7.46871e-10	8.15971e-08
gene16928	Csec_G00937	804.842	-0.901723	0.275891	-3.2684	0.00108158	0.0130609
gene16936	Csec_G00945	149683	0.670945	0.246191	2.7253	0.00642426	0.0494438
gene16960	Csec_G00969	171.546	-0.896875	0.206241	-4.34868	1.36961e-05	0.000384683
gene16963	Csec_G00972	256.964	-0.840558	0.134332	-6.25732	3.91652e-10	4.6446e-08
gene16969	Csec_G00978	68.5946	7.31156	1.56732	4.66502	3.08593e-06	0.000108398
gene16970	Csec_G00979	550.217	7.87763	0.804628	9.79041	1.23797e-22	1.14512e-19
gene16972	Csec_G00981	3.75883	-3.45324	1.25814	-2.74472	0.00605629	0.0473681
gene16980	Csec_G00989	2379.89	0.312781	0.0890273	3.51332	0.000442543	0.00664534
gene17	Csec_G03181	840.721	-0.263444	0.0817437	-3.22281	0.00126942	0.0148134
gene17004	Csec_G01013	1012.58	0.485483	0.17409	2.78869	0.00529218	0.0428999
gene17010	Csec_G01019	1293.77	1.05836	0.296934	3.56429	0.000364847	0.00577224
gene17023	Csec_G01032	578.584	0.704288	0.203416	3.4623	0.000535577	0.0076452
gene17031	Csec_G01040	2199.11	0.369204	0.10109	3.65223	0.000259975	0.00440972
gene17034	Csec_G01043	127.634	-1.10803	0.377591	-2.93448	0.00334102	0.0305783
gene17048	Csec_G14041	345.97	-0.876273	0.180292	-4.8603	1.17208e-06	4.74128e-05
gene1705	Csec_G17739	277.83	-1.44333	0.223418	-6.46021	1.04558e-10	1.49561e-08
gene17050	Csec_G14104	375.495	0.653774	0.15644	4.17907	2.92702e-05	0.00072393
gene17059	Csec_G14113	3278.95	-0.188706	0.0602832	-3.13032	0.00174616	0.0189875
gene1706	Csec_G17740	119.713	-1.06885	0.308784	-3.4615	0.000537183	0.00765238
gene17067	Csec_G14672	758.642	-0.211624	0.060198	-3.51547	0.000438976	0.00662514
gene17079	Csec_G14823	256.769	-0.273007	0.0961825	-2.83843	0.00453366	0.0382631
gene17085	Csec_G15566	732.678	0.625938	0.191787	3.26371	0.00109963	0.0132099
gene17105	Csec_G15988	2811.32	-1.31897	0.236365	-5.58024	2.40183e-08	1.64977e-06
gene17106	Csec_G15989	181.371	-1.34609	0.37289	-3.6099	0.000306318	0.0050718
gene1711	Csec_G18157	20.6308	-0.986631	0.287554	-3.43112	0.000601096	0.00834855
gene17117	Csec_G16000	564.678	-0.948498	0.202696	-4.67941	2.87696e-06	0.000103414
gene17138	Csec_G16818	1849.3	-0.658189	0.179108	-3.67481	0.000238024	0.00411793
gene1717	Csec_G01433	2068.13	0.229815	0.0791138	2.90487	0.0036741	0.0329316
gene17184	Csec_G01545	17261	1.18601	0.229525	5.16725	2.37568e-07	1.23919e-05
gene1719	Csec_G01435	8057.27	-0.331009	0.0798163	-4.14714	3.3666e-05	0.000812376
gene17219	Csec_G04322	886.404	1.08269	0.180526	5.9974	2.00497e-09	1.93187e-07
gene17220	Csec_G04323	340.695	1.56629	0.287671	5.44471	5.1891e-08	3.19994e-06
gene1723	Csec_G01439	1189.08	0.627099	0.109859	5.70819	1.14181e-08	8.75284e-07
gene17237	Csec_G05137	26.2336	3.21646	0.516809	6.2237	4.85562e-10	5.68912e-08
gene17238	Csec_G05138	1138.49	2.8703	0.240023	11.9584	5.86732e-33	1.37786e-29
gene17239	Csec_G05139	84.9397	3.89336	0.729218	5.33909	9.34144e-08	5.40052e-06
gene17240	Csec_G05140	23.092	-1.88282	0.459364	-4.09875	4.15396e-05	0.000960602
gene17243	Csec_G05143	148.076	3.18519	0.636833	5.00161	5.68524e-07	2.57787e-05
gene17244	Csec_G05144	85.4616	3.52729	0.622376	5.66746	1.44934e-08	1.064e-06
gene17255	Csec_G05155	1438.29	0.299166	0.0968665	3.08844	0.00201213	0.0209126
gene17267	Csec_G05363	4.52876	1.97913	0.629105	3.14595	0.00165549	0.01823
gene17278	Csec_G05374	42.7167	-1.68605	0.329193	-5.12175	3.02716e-07	1.50007e-05
gene17294	Csec_G07011	675.515	0.439006	0.161088	2.72526	0.00642503	0.0494438
gene1730	Csec_G01446	2007.81	-0.701341	0.245495	-2.85685	0.00427871	0.0366851
gene17315	Csec_G07607	1017.56	0.532973	0.150092	3.55096	0.000383823	0.00599049
gene17317	Csec_G07609	763.262	0.388583	0.111437	3.48702	0.00048844	0.00707422
gene17318	Csec_G07610	751.993	-0.982886	0.292993	-3.35464	0.000794677	0.0102664
gene17324	Csec_G07616	15.2275	-3.92712	1.14557	-3.4281	0.000607812	0.00842496
gene17338	Csec_G08353	90.7831	-1.388	0.274281	-5.06051	4.18135e-07	1.98008e-05
gene17348	Csec_G08927	1710.48	1.77023	0.182454	9.70235	2.94622e-22	2.27105e-19
gene1735	Csec_G01451	411.636	0.87875	0.164569	5.33971	9.3094e-08	5.40052e-06
gene17352	Csec_G08931	13346.7	1.15179	0.197862	5.82116	5.84401e-09	4.82653e-07
gene17353	Csec_G08932	1969.55	1.09582	0.233022	4.70265	2.56806e-06	9.37678e-05
gene1736	Csec_G01452	1275.47	-0.60964	0.0825303	-7.38687	1.50331e-13	4.53443e-11
gene17360	Csec_G09342	11.2324	-1.11374	0.383322	-2.90551	0.00366661	0.0328963
gene17362	Csec_G09344	159.606	3.21507	0.646279	4.97475	6.53329e-07	2.90543e-05
gene17363	Csec_G09345	9250.94	7.37506	0.613734	12.0167	2.9034e-33	1.00712e-29
gene17376	Csec_G10254	105.463	1.03223	0.236591	4.36291	1.28344e-05	0.000365663
gene17381	Csec_G10259	459.064	0.23143	0.0845283	2.73789	0.00618342	0.0481453
gene17383	Csec_G10261	2541.72	2.06112	0.310193	6.64465	3.03947e-11	4.79235e-09
gene17396	Csec_G11404	812.095	-0.191946	0.0647749	-2.96328	0.00304384	0.0285185
gene1742	Csec_G01458	864.783	-0.380637	0.1151	-3.307	0.000943015	0.0117243
gene17434	Csec_G13108	5354.62	0.975322	0.254714	3.82909	0.000128617	0.00248894
gene17435	Csec_G13109	745.86	0.652214	0.223799	2.91429	0.00356496	0.032122
gene17436	Csec_G13110	226.37	0.34916	0.077059	4.53107	5.86856e-06	0.000189805
gene17440	Csec_G13274	1001.42	0.375552	0.122795	3.05836	0.00222548	0.0224083
gene17448	Csec_G13282	108.942	-0.616684	0.204653	-3.01331	0.00258414	0.0250209
gene17456	Csec_G13290	96.5601	-0.673599	0.217931	-3.09088	0.00199566	0.0207882
gene17504	Csec_G15765	65.3653	1.10911	0.232652	4.76724	1.86768e-06	7.00378e-05
gene17509	Csec_G16035	129.193	2.87902	0.619549	4.64697	3.36852e-06	0.000116845
gene17527	Csec_G00822	75.3701	1.38324	0.296408	4.66668	3.06101e-06	0.000107819
gene17543	Csec_G01687	27109.8	0.682552	0.17661	3.86474	0.000111208	0.00222016
gene17555	Csec_G01699	383.878	-0.947798	0.30856	-3.07168	0.00212856	0.0216365
gene17568	Csec_G01712	5279.83	0.946102	0.218952	4.32105	1.55291e-05	0.000425823
gene17570	Csec_G01714	163.375	0.52167	0.188844	2.76244	0.00573711	0.0455391
gene17578	Csec_G01722	2607.58	0.460895	0.109266	4.2181	2.46364e-05	0.000627212
gene17581	Csec_G03417	1435.59	0.633027	0.220461	2.87138	0.00408686	0.035631
gene17593	Csec_G05573	541.856	-0.806989	0.173923	-4.63993	3.48535e-06	0.000120296
gene17599	Csec_G05579	193.017	0.640669	0.235156	2.72444	0.00644107	0.04952
gene17604	Csec_G06022	120.507	-0.698576	0.246245	-2.83691	0.00455519	0.0383392
gene17629	Csec_G06793	910.247	0.313953	0.0965006	3.25338	0.00114043	0.013559
gene17633	Csec_G07081	164.302	-1.67852	0.290629	-5.77548	7.6736e-09	6.08406e-07
gene17634	Csec_G07082	84.6484	-1.58646	0.311377	-5.09498	3.48781e-07	1.68032e-05
gene17643	Csec_G07091	955.384	0.509167	0.18085	2.81541	0.00487152	0.0400666
gene17654	Csec_G12201	541.274	-0.469539	0.133582	-3.51499	0.000439766	0.00662514
gene17657	Csec_G12204	3.778	-1.28131	0.441474	-2.90234	0.00370383	0.033062
gene17666	Csec_G12213	49.1282	-0.65482	0.228532	-2.86533	0.00416568	0.03605
gene17690	Csec_G12974	39.4825	-0.5458	0.163179	-3.3448	0.000823429	0.0105495
gene17691	Csec_G12975	966.878	-0.155844	0.051413	-3.03123	0.00243562	0.0239845
gene17701	Csec_G13478	1246.75	-0.253701	0.0849427	-2.98674	0.00281973	0.0268154
gene17707	Csec_G13484	546.043	0.407935	0.139755	2.91893	0.00351237	0.0317693
gene17709	Csec_G13486	49.5394	-1.15147	0.405064	-2.84267	0.00447367	0.0380198
gene17710	Csec_G13487	40.3503	-1.33773	0.468465	-2.85557	0.00429603	0.0367558
gene17712	Csec_G13489	491.581	-0.946719	0.178525	-5.303	1.13915e-07	6.52133e-06
gene17726	Csec_G18299	249.287	-2.94292	0.635901	-4.62795	3.69298e-06	0.000126832
gene17747	Csec_G01061	336.676	0.411094	0.117131	3.50968	0.00044864	0.00669343
gene17762	Csec_G02150	316.588	-1.80652	0.30672	-5.8898	3.86653e-09	3.35398e-07
gene17763	Csec_G02151	10.4487	-2.2397	0.656805	-3.41	0.000649635	0.00882829
gene17764	Csec_G02152	187.886	-0.624547	0.194405	-3.21261	0.00131536	0.015247
gene17765	Csec_G02153	19.5784	-1.02199	0.289601	-3.52894	0.000417221	0.00638251
gene17772	Csec_G03560	2047.17	-1.3248	0.24424	-5.42416	5.82283e-08	3.49748e-06
gene17775	Csec_G03563	219.164	-0.82937	0.264775	-3.13236	0.00173407	0.0189004
gene17787	Csec_G03575	735.017	0.763856	0.244586	3.12306	0.00178983	0.0192511
gene17788	Csec_G03576	689.097	0.269613	0.0848432	3.17778	0.0014841	0.016755
gene17793	Csec_G03581	326.669	0.525937	0.188737	2.78661	0.00532627	0.0431418
gene17804	Csec_G03592	4.06136	2.07287	0.701046	2.95683	0.0031082	0.028905
gene17810	Csec_G08584	135.547	0.386121	0.104739	3.68651	0.000227353	0.00396462
gene17821	Csec_G08672	10367.6	1.00052	0.223027	4.4861	7.25397e-06	0.000224662
gene17865	Csec_G09869	318.252	-0.630267	0.228824	-2.75437	0.00588045	0.0463465
gene17867	Csec_G09871	736.994	0.274974	0.0859324	3.19989	0.0013748	0.0157909
gene17886	Csec_G11308	722.474	-1.09993	0.194456	-5.65645	1.54537e-08	1.12853e-06
gene17887	Csec_G11475	1508.89	0.775656	0.242333	3.20078	0.00137054	0.0157681
gene17890	Csec_G11478	454.489	-1.68007	0.418417	-4.01531	5.9367e-05	0.00129924
gene17893	Csec_G11481	419.346	-1.1484	0.196148	-5.85475	4.77717e-09	4.06646e-07
gene179	Csec_G06045	1021.29	-0.16854	0.0598605	-2.81554	0.00486949	0.0400666
gene17902	Csec_G11788	132.248	-0.272461	0.0947862	-2.87448	0.00404694	0.0353801
gene17907	Csec_G11793	834.534	0.212528	0.0671239	3.16621	0.00154438	0.0172716
gene17909	Csec_G11795	391.341	-1.35449	0.189674	-7.14116	9.25474e-13	2.10507e-10
gene17911	Csec_G11797	2839.01	0.643004	0.236262	2.72157	0.0064973	0.0498066
gene17913	Csec_G12412	85.9843	-1.16069	0.341229	-3.40149	0.000670197	0.00905373
gene17917	Csec_G12430	461.296	-1.08993	0.209398	-5.20506	1.93935e-07	1.04297e-05
gene17921	Csec_G12434	4614.13	-2.8859	0.362526	-7.96052	1.71318e-15	6.99131e-13
gene17928	Csec_G12441	3548.99	-0.285168	0.100825	-2.82834	0.00467901	0.0388929
gene17933	Csec_G12446	3433.42	0.922257	0.226443	4.07281	4.645e-05	0.00105655
gene1794	Csec_G03860	12287.2	1.38743	0.23542	5.89345	3.78224e-09	3.32143e-07
gene17941	Csec_G13137	313.771	-0.480051	0.124298	-3.86208	0.000112425	0.00222927
gene17947	Csec_G13143	65.0867	-1.35744	0.366566	-3.70312	0.000212964	0.00376058
gene17964	Csec_G14218	6809.93	-0.330037	0.0876403	-3.76581	0.000166009	0.00303857
gene17965	Csec_G14219	1587.13	0.245838	0.0799961	3.07312	0.00211831	0.0215797
gene17979	Csec_G15272	431.576	0.539577	0.131591	4.1004	4.12441e-05	0.00095696
gene17980	Csec_G15273	1318.75	0.490375	0.134289	3.65164	0.000260574	0.00441448
gene17986	Csec_G15279	498.884	-0.411638	0.126195	-3.26193	0.00110658	0.0132589
gene17990	Csec_G15283	135.909	-0.455163	0.117708	-3.86687	0.000110242	0.00220467
gene17999	Csec_G16770	58.913	6.1016	0.63574	9.59763	8.18013e-22	5.97365e-19
gene18004	Csec_G16775	13.1556	1.1967	0.326607	3.66403	0.000248279	0.00427403
gene18019	Csec_G17289	4482.63	-0.484811	0.0879366	-5.51319	3.52387e-08	2.32827e-06
gene18038	Csec_G17436	74.5078	1.10428	0.384595	2.87127	0.00408826	0.035631
gene18046	Csec_G17991	14.0936	-1.95835	0.359396	-5.44901	5.06523e-08	3.1375e-06
gene18094	Csec_G00037	84.1559	-0.888728	0.28467	-3.12196	0.00179652	0.0192931
gene18103	Csec_G00050	129.73	-1.37247	0.316328	-4.33876	1.43288e-05	0.000400024
gene18108	Csec_G00055	17.9547	3.99036	0.788332	5.06178	4.15369e-07	1.97371e-05
gene1827	Csec_G06222	51.4653	2.74776	0.581838	4.72255	2.32906e-06	8.54914e-05
gene1847	Csec_G06242	319.683	-1.20189	0.220845	-5.44222	5.26221e-08	3.23067e-06
gene1857	Csec_G07667	2036.79	0.792832	0.234787	3.37682	0.000733294	0.00967646
gene188	Csec_G07729	1647.25	0.794562	0.250683	3.16959	0.00152655	0.0171505
gene1882	Csec_G08810	628.871	0.791942	0.271883	2.9128	0.00358206	0.0322525
gene1883	Csec_G08811	2013.44	0.846522	0.288634	2.93286	0.00335857	0.0306782
gene1893	Csec_G08821	21.4493	-0.543268	0.177518	-3.06035	0.00221079	0.0222927
gene1898	Csec_G08826	1153.94	-1.67915	0.297252	-5.64891	1.61472e-08	1.173e-06
gene19	Csec_G03183	560.163	-0.999063	0.12261	-8.14831	3.69036e-16	1.60012e-13
gene1906	Csec_G08834	732.657	0.439559	0.127206	3.45549	0.000549303	0.00778506
gene1915	Csec_G08843	1268.62	-0.227995	0.0531845	-4.28686	1.81214e-05	0.000481675
gene1917	Csec_G08845	26580.5	1.20252	0.292757	4.10756	3.99869e-05	0.000934038
gene1929	Csec_G08857	1660.02	0.357066	0.127335	2.80415	0.00504494	0.0412727
gene1948	Csec_G14980	883.57	-0.206294	0.063198	-3.26425	0.00109755	0.0131963
gene1952	Csec_G14984	1045.69	0.329387	0.106978	3.07901	0.00207691	0.0212673
gene1961	Csec_G15377	152.288	-3.50816	0.618211	-5.6747	1.38934e-08	1.03086e-06
gene1964	Csec_G15380	357.013	0.215553	0.0769172	2.8024	0.00507237	0.0414727
gene1966	Csec_G15382	1552.21	0.282175	0.0814852	3.4629	0.000534384	0.0076452
gene1968	Csec_G15384	313.13	-0.944992	0.332712	-2.84027	0.00450755	0.0381123
gene1975	Csec_G15927	193.972	0.778365	0.255343	3.04831	0.00230132	0.0229756
gene1983	Csec_G15935	1136.87	0.210677	0.0729345	2.88857	0.00386993	0.034332
gene2006	Csec_G16653	1851.27	0.649662	0.16736	3.88183	0.000103674	0.00209386
gene201	Csec_G09555	95.6665	-5.09676	0.729349	-6.9881	2.78639e-12	5.60307e-10
gene2035	Csec_G17610	12.9958	-1.17296	0.412702	-2.84214	0.00448113	0.0380198
gene2036	Csec_G17611	229.626	-1.24231	0.292235	-4.25109	2.12735e-05	0.000550691
gene2043	Csec_G18332	8.31818	-0.915115	0.317435	-2.88284	0.00394101	0.0346188
gene2048	Csec_G00654	3534.36	0.975453	0.278538	3.50205	0.000461698	0.00678703
gene2060	Csec_G00666	39.3525	0.890249	0.310288	2.86911	0.00411631	0.0358305
gene2072	Csec_G00678	495.891	0.452178	0.121987	3.70678	0.00020991	0.00371492
gene2092	Csec_G02860	30.7664	-0.925023	0.317261	-2.91565	0.00354952	0.0320635
gene2097	Csec_G03792	1232.16	0.629461	0.204298	3.08109	0.00206247	0.0211899
gene2104	Csec_G05163	86.8807	0.60383	0.195918	3.08206	0.00205573	0.0211597
gene2126	Csec_G05914	2021.23	0.510263	0.159853	3.19208	0.00141253	0.0161043
gene2145	Csec_G06747	292.313	-0.648346	0.131603	-4.92652	8.3707e-07	3.59193e-05
gene2165	Csec_G06767	1387.25	0.462539	0.130573	3.54239	0.000396519	0.00613345
gene2173	Csec_G07971	548.928	-1.20734	0.260144	-4.64105	3.46649e-06	0.000119944
gene2174	Csec_G07972	41.4486	0.645957	0.22975	2.81156	0.00493022	0.0405254
gene2178	Csec_G08158	209.875	-1.46258	0.268947	-5.43815	5.38364e-08	3.27623e-06
gene2180	Csec_G08160	1369.52	0.240867	0.0851543	2.82859	0.00467535	0.0388929
gene2184	Csec_G08164	869.797	1.04177	0.186018	5.60041	2.13852e-08	1.50619e-06
gene2185	Csec_G08165	837.462	0.507566	0.168277	3.01626	0.00255916	0.0248775
gene2189	Csec_G08169	129.665	-0.719143	0.221404	-3.24811	0.00116176	0.013784
gene2193	Csec_G08173	132.972	2.15149	0.369891	5.81654	6.00774e-09	4.93239e-07
gene2208	Csec_G08188	756.065	0.547367	0.180404	3.03412	0.00241236	0.0238062
gene2210	Csec_G08190	167.001	1.46101	0.358624	4.07393	4.62272e-05	0.00105321
gene2211	Csec_G08191	193.001	1.00063	0.315463	3.17194	0.00151424	0.0170459
gene2213		50.4552	-0.848366	0.215831	-3.9307	8.46984e-05	0.0017672
gene2214	Csec_G08194	935.695	0.496824	0.163677	3.0354	0.00240217	0.0237393
gene2226	Csec_G14348	229.34	0.292971	0.080144	3.65556	0.000256621	0.00437961
gene2231	Csec_G15552	389017	0.939186	0.287415	3.2677	0.00108425	0.0130817
gene2261	Csec_G01579	4683.34	0.659858	0.194952	3.38472	0.000712513	0.0094604
gene2270	Csec_G01588	12.8106	0.646747	0.232489	2.78184	0.00540522	0.0435525
gene2283	Csec_G01601	1989.88	-0.435676	0.154972	-2.81133	0.00493373	0.0405302
gene2290	Csec_G03251	37.3891	1.28235	0.297129	4.31581	1.5902e-05	0.000433478
gene2295	Csec_G03256	6302.37	0.345817	0.100111	3.45433	0.000551667	0.00780264
gene2323	Csec_G05784	1351.08	1.16117	0.270146	4.2983	1.72116e-05	0.00046158
gene2346	Csec_G06532	110.505	3.323	0.550377	6.03769	1.5634e-09	1.54944e-07
gene2347	Csec_G06533	78512.5	6.40607	0.535753	11.9571	5.9583e-33	1.37786e-29
gene2348	Csec_G06534	94526.9	8.04397	0.86229	9.32862	1.07261e-20	7.08691e-18
gene2367	Csec_G07876	404.2	0.255821	0.078467	3.26024	0.0011132	0.0133267
gene2382	Csec_G08271	1886.22	0.422464	0.100736	4.19378	2.74339e-05	0.000688328
gene2386	Csec_G08275	389.917	0.35268	0.102946	3.42588	0.000612822	0.00845614
gene2387	Csec_G08276	24.5438	-0.642119	0.198072	-3.24184	0.0011876	0.0140103
gene2407	Csec_G09770	1248.62	0.497864	0.167176	2.97809	0.00290051	0.0274707
gene2420	Csec_G09984	688.728	-0.53131	0.152233	-3.49012	0.000482812	0.00700735
gene2425	Csec_G09989	2686.36	1.29522	0.233536	5.54613	2.92067e-08	1.9577e-06
gene2426	Csec_G09990	1742.17	6.93584	0.66893	10.3686	3.44711e-25	4.34807e-22
gene2427	Csec_G09991	605.733	3.66009	0.478227	7.65344	1.95666e-14	6.9612e-12
gene2431	Csec_G09995	1138.65	1.79667	0.421934	4.25819	2.06088e-05	0.000535481
gene2433	Csec_G09997	154.975	0.572628	0.129753	4.4132	1.01853e-05	0.000298777
gene2437	Csec_G10001	379.311	-1.03557	0.224557	-4.6116	3.99575e-06	0.000136219
gene2458	Csec_G11521	5931.16	0.3677	0.119716	3.07144	0.0021303	0.0216383
gene2482	Csec_G12937	2147.68	-1.14772	0.230503	-4.97919	6.38514e-07	2.84868e-05
gene2519	Csec_G15963	1210.13	0.300791	0.102017	2.94845	0.00319372	0.0294763
gene2520	Csec_G15964	55.6358	0.596976	0.193555	3.08427	0.00204051	0.0210499
gene2551	Csec_G18089	825.283	0.29642	0.0868637	3.41247	0.000643762	0.00878289
gene2559	Csec_G00921	145.179	-0.38768	0.141682	-2.73627	0.00621397	0.0482748
gene2566	Csec_G01959	15.6564	3.56984	0.654067	5.45791	4.81768e-08	3.03739e-06
gene2574	Csec_G01967	539.397	-0.443029	0.126116	-3.51288	0.000443273	0.0066491
gene2576	Csec_G01969	21.7028	0.645041	0.205734	3.13531	0.0017167	0.0187553
gene2588	Csec_G02642	861.265	2.16269	0.55974	3.86374	0.000111663	0.00222179
gene2592	Csec_G02823	12661.9	0.970358	0.217486	4.46171	8.13086e-06	0.000247947
gene260	Csec_G14068	416.548	-1.49429	0.491462	-3.04051	0.00236181	0.0234903
gene2616	Csec_G03502	321.592	-1.30291	0.283221	-4.60032	4.21842e-06	0.000142486
gene2638	Csec_G04766	2481	0.370789	0.135199	2.74255	0.00609641	0.0476014
gene2639	Csec_G04767	282.973	0.66629	0.235414	2.83029	0.00465056	0.038778
gene2650	Csec_G04778	5.16594	-1.4582	0.424578	-3.43446	0.000593733	0.00825455
gene2656	Csec_G05324	998.535	0.864228	0.200338	4.31385	1.60437e-05	0.000435629
gene2665	Csec_G05635	512.086	0.563861	0.118551	4.75628	1.97195e-06	7.33532e-05
gene2669	Csec_G05639	5236.24	0.794931	0.164881	4.82125	1.42658e-06	5.57572e-05
gene2670	Csec_G05640	252.349	1.27152	0.300905	4.22564	2.38263e-05	0.000608821
gene2680	Csec_G05650	650.254	0.841374	0.200995	4.18604	2.83859e-05	0.000705833
gene2686	Csec_G05656	627.344	-0.202861	0.0714479	-2.83928	0.0045215	0.0382069
gene2690	Csec_G05660	1501.91	0.29452	0.097702	3.01448	0.00257423	0.0249597
gene2697	Csec_G05667	1299.5	0.737637	0.203009	3.63352	0.000279576	0.00470196
gene2699	Csec_G05669	1037.96	0.469718	0.133689	3.51351	0.000442226	0.00664534
gene2708	Csec_G05678	8266.34	0.718879	0.139926	5.13756	2.78324e-07	1.40427e-05
gene2714	Csec_G05684	3317.17	1.34775	0.294496	4.57645	4.72924e-06	0.000156981
gene2720	Csec_G10543	2567.1	-0.961602	0.21038	-4.57078	4.85919e-06	0.00016091
gene2721	Csec_G10544	1458.48	0.730408	0.23456	3.11395	0.00184601	0.0195971
gene2726	Csec_G11036	986.408	-0.2553	0.0933428	-2.73508	0.00623646	0.0484047
gene2735	Csec_G11045	7954.18	0.435469	0.13664	3.18697	0.00143773	0.0162978
gene2743	Csec_G11053	173.709	-1.21517	0.197777	-6.14413	8.04024e-10	8.5159e-08
gene2746	Csec_G11056	1764.42	-1.84414	0.336411	-5.48182	4.20968e-08	2.7294e-06
gene2747	Csec_G11057	103.421	-2.24644	0.392708	-5.72039	1.0628e-08	8.23821e-07
gene2748	Csec_G11058	660.253	-3.02666	0.450335	-6.72091	1.80595e-11	3.05581e-09
gene2751	Csec_G11061	2162.4	0.439101	0.135698	3.23587	0.00121271	0.0142265
gene2785	Csec_G11095	90.5553	-0.804232	0.162174	-4.95906	7.08335e-07	3.10998e-05
gene2820	Csec_G12680	439.362	0.273436	0.0912448	2.99673	0.00272891	0.0260622
gene2825	Csec_G12685	116.114	0.546402	0.174594	3.12956	0.00175071	0.0190102
gene283	Csec_G14967	688.811	-0.724019	0.245571	-2.94831	0.00319513	0.0294763
gene2832	Csec_G13012	38.6389	-1.25881	0.399869	-3.14805	0.00164361	0.018157
gene2836	Csec_G13216	2444.75	-0.324896	0.117123	-2.77398	0.00553759	0.0443871
gene2845	Csec_G13648	280.245	-1.19876	0.311672	-3.84621	0.000119958	0.00234755
gene2859	Csec_G18155	271.923	2.39272	0.473243	5.05601	4.28125e-07	1.99337e-05
gene2870	Csec_G18367	42.4756	-0.448573	0.160195	-2.80017	0.00510758	0.0417114
gene2883	Csec_G01520	41.1063	0.947589	0.341956	2.77108	0.00558702	0.0446842
gene2891	Csec_G16550	2029.27	0.746678	0.116008	6.43646	1.22292e-10	1.71395e-08
gene2902	Csec_G16561	224.778	-0.965284	0.144476	-6.68128	2.36857e-11	3.86635e-09
gene2915	Csec_G16697	4446.35	0.254912	0.0857774	2.97179	0.00296071	0.0279075
gene2926	Csec_G16708	2288.65	0.375494	0.111703	3.36153	0.000775124	0.0100984
gene2934	Csec_G16960	400.569	-1.86662	0.373508	-4.99754	5.80675e-07	2.62439e-05
gene2948	Csec_G17629	160.261	-0.614194	0.203229	-3.02218	0.00250963	0.0245392
gene2951	Csec_G17798	91.7347	-0.569722	0.207192	-2.74973	0.00596444	0.0467816
gene2966	Csec_G01307	599.662	-1.44868	0.319214	-4.53828	5.67137e-06	0.000184286
gene2967	Csec_G01308	938.489	-0.741914	0.224149	-3.30991	0.000933262	0.0116448
gene2995	Csec_G01337	208.814	0.569682	0.20296	2.80687	0.00500256	0.0409743
gene2998	Csec_G01340	1021.37	0.451113	0.157446	2.8652	0.00416751	0.03605
gene3008	Csec_G01350	242.059	-1.12301	0.290425	-3.8668	0.000110273	0.00220467
gene3011	Csec_G01353	451.604	0.64081	0.203997	3.14128	0.00168213	0.0184502
gene3018	Csec_G01360	96.331	-0.49363	0.165249	-2.98719	0.00281554	0.026794
gene302	Csec_G15460	1086.13	1.06145	0.362466	2.92842	0.00340684	0.0309764
gene3028	Csec_G04145	506.506	-0.563259	0.173256	-3.25102	0.0011499	0.01366
gene3029	Csec_G04146	1399.2	-0.214224	0.063559	-3.37047	0.000750403	0.00982249
gene303	Csec_G15461	465.7	1.36128	0.264702	5.1427	2.70814e-07	1.37137e-05
gene3037	Csec_G04345	93.6633	2.85071	0.327067	8.71599	2.88229e-18	1.53815e-15
gene3041	Csec_G04349	10.2953	1.08513	0.309757	3.50317	0.000459762	0.00677197
gene3042	Csec_G04350	16.7019	1.99112	0.377486	5.27468	1.32988e-07	7.38084e-06
gene3044	Csec_G04352	210.791	1.02245	0.225871	4.5267	5.9912e-06	0.000193321
gene3059	Csec_G04847	7211.29	0.820037	0.240161	3.41453	0.000638915	0.00873393
gene3080	Csec_G05983	954.306	0.501351	0.177955	2.81729	0.00484307	0.0399035
gene3105	Csec_G06612	813.19	-7.63541	0.469513	-16.2624	1.82418e-59	2.53105e-55
gene3120	Csec_G07444	12332.5	3.80077	0.618409	6.14605	7.94361e-10	8.47827e-08
gene3144	Csec_G09908	3732.28	0.635831	0.183477	3.46545	0.000529349	0.00759537
gene3148	Csec_G09912	107760	0.584656	0.187146	3.12406	0.00178373	0.0192152
gene3159	Csec_G10186	2862.88	-0.815615	0.129904	-6.27858	3.4167e-10	4.19529e-08
gene3172	Csec_G10199	513.186	-0.231648	0.0577284	-4.01271	6.00253e-05	0.00130951
gene3191	Csec_G12022	790.951	0.282101	0.102201	2.76025	0.00577579	0.0457676
gene3197	Csec_G12028	1382	0.898903	0.20002	4.49406	6.98783e-06	0.000218863
gene3217	Csec_G13744	1350.68	0.576772	0.202914	2.84245	0.00447683	0.0380198
gene3223	Csec_G14027	17.9942	-3.34341	0.582894	-5.73588	9.70049e-09	7.60419e-07
gene3224	Csec_G14028	28.5479	-1.69889	0.293479	-5.78878	7.08975e-09	5.7192e-07
gene3230	Csec_G14267	28.802	1.21932	0.344729	3.53704	0.000404643	0.00623825
gene3235	Csec_G14361	2452.6	-0.258373	0.0672674	-3.84098	0.000122542	0.00239475
gene3257	Csec_G17129	17.8085	0.863975	0.273991	3.15329	0.0016144	0.0178769
gene3273	Csec_G17868	51.2672	-0.554894	0.16818	-3.2994	0.000968917	0.0119926
gene3294	Csec_G01207	162.394	-1.12268	0.313369	-3.58262	0.000340162	0.00548171
gene3303	Csec_G01216	96.2458	-1.25056	0.281459	-4.44312	8.86626e-06	0.000267433
gene3309	Csec_G01222	473.801	-0.897784	0.328837	-2.73017	0.00633007	0.0489302
gene3347	Csec_G03965	564.428	0.850763	0.297936	2.85552	0.00429658	0.0367558
gene335	Csec_G03103	766.503	-0.484986	0.130503	-3.71627	0.000202185	0.0036151
gene3354	Csec_G03972	364.566	0.512077	0.131911	3.882	0.0001036	0.00209386
gene3356	Csec_G03974	570.282	0.591868	0.191863	3.08485	0.00203653	0.0210499
gene3368	Csec_G03986	1383.85	-0.809293	0.286706	-2.82273	0.00476168	0.0394203
gene3372	Csec_G03990	3.94596	1.96446	0.621573	3.16047	0.00157515	0.0175122
gene3378	Csec_G03996	128.055	1.63901	0.460014	3.56295	0.000366712	0.00579494
gene3384	Csec_G04002	17587	-1.89215	0.480502	-3.93786	8.22121e-05	0.0017231
gene3387	Csec_G04005	1685.61	0.313229	0.090759	3.45122	0.000558064	0.00786904
gene3396	Csec_G04014	1516.29	0.371131	0.109376	3.39316	0.000690924	0.00924218
gene3398	Csec_G04016	848.731	0.283878	0.0939543	3.02145	0.00251566	0.0245463
gene34	Csec_G15941	714.432	-0.748539	0.21044	-3.55701	0.000375097	0.00589407
gene340	Csec_G03108	130.572	-0.427301	0.124385	-3.43531	0.000591869	0.00823689
gene341	Csec_G03109	33.2327	-0.545448	0.176229	-3.09511	0.00196742	0.0205403
gene3415	Csec_G04033	955.523	0.327977	0.090837	3.61061	0.000305475	0.00506388
gene3426	Csec_G04044	225.373	-0.818405	0.161898	-5.05506	4.30262e-07	1.99662e-05
gene3427	Csec_G04045	49.4217	-1.10153	0.268253	-4.10633	4.02002e-05	0.000937442
gene3441	Csec_G07236	2248.16	0.364181	0.115376	3.15648	0.00159686	0.017711
gene3454	Csec_G07249	828.57	0.588888	0.14155	4.16029	3.1785e-05	0.000775073
gene3455	Csec_G07250	963.907	-1.10992	0.228922	-4.84847	1.2442e-06	4.98938e-05
gene3475	Csec_G08976	360.177	-1.32321	0.378449	-3.49641	0.000471558	0.00689036
gene3478	Csec_G10518	1617.55	-0.357908	0.11926	-3.00107	0.0026903	0.025847
gene3479	Csec_G10519	2595.39	0.820837	0.222034	3.6969	0.000218246	0.00382827
gene3487	Csec_G10527	1313.76	1.38521	0.322866	4.29035	1.78393e-05	0.000476
gene3491	Csec_G10531	514.05	0.738522	0.182235	4.05258	5.0656e-05	0.0011383
gene3496	Csec_G10536	91.8745	-0.615741	0.20849	-2.95334	0.00314359	0.0291373
gene3499	Csec_G10539	867.911	0.231645	0.0702901	3.29555	0.000982294	0.0121042
gene351	Csec_G03210	1930.74	-3.46101	0.43796	-7.90256	2.73226e-15	1.08314e-12
gene3512	Csec_G11608	940.176	-0.759713	0.129153	-5.88227	4.04667e-09	3.48743e-07
gene3518	Csec_G11614	2221.79	0.287633	0.0934465	3.07805	0.00208362	0.0213046
gene3525	Csec_G11621	4290.05	-0.603547	0.211274	-2.85671	0.00428059	0.0366851
gene3549	Csec_G13365	53.3709	-1.64814	0.558063	-2.95333	0.00314368	0.0291373
gene3552	Csec_G13368	440.569	0.608518	0.184078	3.30576	0.000947203	0.0117658
gene3569	Csec_G14165	110.146	1.72671	0.310977	5.55254	2.81549e-08	1.90561e-06
gene3586	Csec_G14240	92.4404	0.932528	0.282671	3.29899	0.000970342	0.0119995
gene3595	Csec_G14547	319.018	0.73922	0.181243	4.07861	4.53051e-05	0.0010339
gene3602	Csec_G14554	4101.59	0.486294	0.0944372	5.14939	2.61333e-07	1.33489e-05
gene3612	Csec_G14604	238.224	1.2707	0.179194	7.09122	1.3293e-12	2.92763e-10
gene3613	Csec_G14605	258.122	0.762846	0.245699	3.1048	0.00190408	0.0200753
gene3614	Csec_G14606	6838.52	0.696895	0.198515	3.51054	0.000447205	0.0066792
gene3617	Csec_G14609	387.944	1.18784	0.347674	3.41653	0.000634251	0.00869303
gene3627	Csec_G15355	214.13	0.264782	0.0843849	3.13779	0.00170229	0.0186272
gene3631	Csec_G15422	6784.64	0.354974	0.104352	3.40169	0.000669711	0.00905373
gene3632	Csec_G15423	51.6606	0.762107	0.187675	4.06077	4.89102e-05	0.00110706
gene3679	Csec_G02357	2091.26	-0.366179	0.0846713	-4.32472	1.52729e-05	0.000420459
gene3680	Csec_G02358	383.615	-0.305243	0.0901016	-3.38777	0.000704638	0.00938388
gene3685	Csec_G02363	47.5304	1.53029	0.465513	3.28733	0.00101143	0.0124191
gene3689	Csec_G02367	873.989	0.148031	0.0390345	3.79232	0.000149245	0.0027833
gene369	Csec_G03228	16789.2	0.753145	0.151735	4.96354	6.92199e-07	3.05868e-05
gene3690	Csec_G02368	28918.5	0.921085	0.232593	3.96006	7.49299e-05	0.00159947
gene3701	Csec_G02379	60.7637	-1.0544	0.209925	-5.02274	5.09393e-07	2.34034e-05
gene3704	Csec_G02382	2039.33	0.341434	0.110611	3.08679	0.00202328	0.0209418
gene3705	Csec_G02383	86.0691	0.576104	0.167259	3.44439	0.00057235	0.00801348
gene3714	Csec_G02392	1282.6	0.211324	0.066625	3.17184	0.00151478	0.0170459
gene3721	Csec_G03890	2109.96	-0.202955	0.0642489	-3.15888	0.00158375	0.0175796
gene3739	Csec_G06204	1226.93	0.33664	0.108243	3.11003	0.00187069	0.0198287
gene3752	Csec_G07404	1011.62	1.07098	0.371172	2.8854	0.00390915	0.0345035
gene3753	Csec_G07405	13590	0.784507	0.204619	3.83399	0.000126081	0.00245354
gene3760	Csec_G07412	975.685	0.682798	0.238163	2.86694	0.00414459	0.0360315
gene378	Csec_G03907	647.43	0.736883	0.254346	2.89717	0.00376543	0.0334906
gene379	Csec_G03908	454.991	0.983133	0.273982	3.58832	0.000332818	0.00540099
gene3795	Csec_G09246	158.929	-0.599575	0.220181	-2.7231	0.00646722	0.0496584
gene3801	Csec_G10129	6.87646	-1.06208	0.376247	-2.82282	0.00476033	0.0394203
gene3808	Csec_G10136	383.36	0.649552	0.231209	2.80937	0.00496382	0.0407292
gene381	Csec_G03910	43.7512	0.816892	0.20892	3.91008	9.22668e-05	0.00190506
gene3822	Csec_G10762	2505.94	-0.399543	0.085244	-4.68705	2.77175e-06	9.98908e-05
gene3827	Csec_G10767	4972.59	0.680333	0.153533	4.4312	9.37121e-06	0.000279625
gene3847	Csec_G11449	1843.41	0.471371	0.131637	3.58082	0.000342513	0.0055104
gene3861	Csec_G11463	829.744	0.40478	0.122544	3.30315	0.000956057	0.011844
gene3870	Csec_G11937	3032.79	-0.22117	0.0708049	-3.12366	0.00178616	0.0192265
gene3895	Csec_G11962	3.43743	-2.00052	0.688908	-2.9039	0.00368543	0.0329905
gene3901	Csec_G11968	8.43172	-3.30162	0.931759	-3.54343	0.000394954	0.00611605
gene3902	Csec_G11969	32.4169	-1.062	0.297433	-3.57056	0.000356223	0.00566965
gene3916	Csec_G11984	26.4981	-1.46232	0.412434	-3.54559	0.000391739	0.00607998
gene3926	Csec_G11994	658.79	0.812566	0.263571	3.08291	0.00204985	0.0211206
gene3944	Csec_G13796	1340.11	-0.243569	0.0773924	-3.1472	0.00164843	0.0181863
gene3945	Csec_G13797	61.0381	2.69871	0.541089	4.98755	6.11495e-07	2.73693e-05
gene3957	Csec_G13814	1283.4	0.711482	0.257585	2.76212	0.00574276	0.0455579
gene3967	Csec_G13824	35.7697	0.782641	0.2741	2.85531	0.00429944	0.0367558
gene3975	Csec_G14325	9.19863	-1.21954	0.400568	-3.04454	0.00233037	0.0232284
gene3984	Csec_G14564	627.267	-1.10704	0.225466	-4.91	9.10757e-07	3.84767e-05
gene3985	Csec_G14565	10571.9	1.5386	0.27243	5.64768	1.62627e-08	1.17524e-06
gene3991	Csec_G14863	141.58	-0.813394	0.22781	-3.57049	0.00035632	0.00566965
gene4025	Csec_G16010	6748.41	0.609826	0.182687	3.33809	0.000843575	0.0107678
gene4034	Csec_G16019	468.029	0.303678	0.0971324	3.12644	0.00176939	0.0191351
gene4035	Csec_G16020	105.538	0.662064	0.156265	4.23679	2.26737e-05	0.00058151
gene4036	Csec_G16021	1186.42	0.5913	0.135897	4.35109	1.35463e-05	0.000381247
gene4039	Csec_G16024	1633.22	-0.1315	0.0440652	-2.9842	0.00284319	0.026983
gene4045	Csec_G16030	1551.48	0.372463	0.12751	2.92104	0.00348861	0.0316162
gene4054	Csec_G16383	226.59	-0.477836	0.174588	-2.73693	0.00620153	0.0482322
gene4071	Csec_G17830	61.233	-2.01729	0.35824	-5.63111	1.79056e-08	1.28062e-06
gene4082	Csec_G18221	538.916	-1.31191	0.292401	-4.48668	7.23402e-06	0.000224546
gene4096	Csec_G00387	74.8495	4.73068	0.679076	6.96635	3.25271e-12	6.35653e-10
gene4098	Csec_G00389	1454.64	-4.09531	0.436618	-9.37962	6.62113e-21	4.59341e-18
gene4107	Csec_G00398	448.812	0.451872	0.108661	4.15856	3.20261e-05	0.000779583
gene4118	Csec_G00409	290.924	0.205243	0.068569	2.99323	0.00276043	0.0263057
gene4127	Csec_G00418	559.586	0.595682	0.163063	3.65309	0.000259108	0.00440647
gene4135	Csec_G00426	448.437	0.235451	0.0828513	2.84184	0.00448534	0.0380198
gene4149	Csec_G00440	2469.93	0.422371	0.131349	3.21564	0.00130154	0.0151373
gene4153	Csec_G00444	3.11164	-4.38616	1.28957	-3.40125	0.000670792	0.00905373
gene4158	Csec_G00449	1775.58	-0.875433	0.187825	-4.6609	3.14832e-06	0.00011031
gene4207	Csec_G00498	712.922	-0.27234	0.0884009	-3.08074	0.00206486	0.0211907
gene4221	Csec_G07430	397.817	-0.843049	0.219063	-3.84843	0.000118876	0.00232966
gene4238	Csec_G08026	39.5363	-1.03537	0.373244	-2.77398	0.0055375	0.0443871
gene4258	Csec_G08047	572.415	1.53628	0.256672	5.98537	2.15894e-09	2.05173e-07
gene4262	Csec_G08051	1965.12	0.608721	0.218288	2.78862	0.00529331	0.0428999
gene4267	Csec_G08056	1735.19	-0.172518	0.0454364	-3.7969	0.000146515	0.00274455
gene4287	Csec_G08076	10695.4	-1.03912	0.190062	-5.46726	4.57034e-08	2.93153e-06
gene429	Csec_G09320	1517.45	0.172873	0.0610588	2.83126	0.00463649	0.0386923
gene4306	Csec_G08095	2802.37	0.673601	0.213071	3.16139	0.00157018	0.017499
gene4309	Csec_G08098	2762.57	-0.68504	0.130115	-5.26489	1.40277e-07	7.72358e-06
gene4315	Csec_G08393	1492.02	1.46325	0.339554	4.30934	1.63743e-05	0.000443736
gene432	Csec_G09323	1059.34	0.51303	0.140616	3.64844	0.000263835	0.00445885
gene4321	Csec_G08863	42937	0.726452	0.191829	3.78698	0.000152487	0.00282856
gene4325	Csec_G08867	496.485	-0.868622	0.181169	-4.79455	1.63041e-06	6.24917e-05
gene4326	Csec_G08868	296.272	-0.854425	0.162268	-5.26553	1.39784e-07	7.72358e-06
gene4328	Csec_G08870	24.7123	-1.46129	0.375947	-3.88695	0.000101513	0.0020592
gene4350	Csec_G09611	137.182	2.09601	0.445662	4.70314	2.56185e-06	9.37678e-05
gene4353	Csec_G09614	290.854	2.18339	0.453959	4.80968	1.51176e-06	5.84279e-05
gene4354	Csec_G09615	1045.36	0.313283	0.071479	4.38288	1.17123e-05	0.000337855
gene4366	Csec_G09627	1230.42	1.79033	0.37622	4.75873	1.94817e-06	7.28596e-05
gene4375	Csec_G09636	5.65398	-1.37984	0.442302	-3.11968	0.00181045	0.0193845
gene4388	Csec_G11162	169.164	-1.23999	0.281146	-4.4105	1.03133e-05	0.000301257
gene441	Csec_G10805	49.0089	0.908147	0.270828	3.35323	0.000798749	0.0102999
gene4422	Csec_G12360	5.76294	-1.53204	0.481284	-3.18324	0.00145638	0.0164958
gene4435	Csec_G19101	2099.03	-1.64724	0.366267	-4.49739	6.87939e-06	0.000216394
gene4445	Csec_G13331	1549.44	-0.271548	0.0716111	-3.79199	0.000149447	0.00278333
gene4462	Csec_G13348	626.908	2.34522	0.503948	4.6537	3.26035e-06	0.000113948
gene4463	Csec_G13349	1588.11	1.68802	0.38018	4.44007	8.99315e-06	0.000270672
gene4464	Csec_G13350	2400.64	0.857867	0.262587	3.26698	0.00108701	0.0131016
gene4465	Csec_G13351	14.6062	4.42175	0.915282	4.83102	1.35834e-06	5.41579e-05
gene4466	Csec_G13352	508.369	2.65916	0.688277	3.86351	0.00011177	0.00222179
gene4467	Csec_G13353	91.9705	2.16671	0.59474	3.64313	0.000269345	0.00454643
gene4468	Csec_G13354	386.181	1.56659	0.448217	3.49517	0.000473762	0.00691215
gene4469	Csec_G13355	17.5496	4.60399	1.22949	3.74462	0.000180665	0.00325973
gene4472	Csec_G13358	29.2691	1.67644	0.496055	3.37953	0.000726093	0.00961311
gene45	Csec_G16214	1527.87	0.502413	0.140487	3.57622	0.000348597	0.00557876
gene4504	Csec_G15170	158.832	-1.32275	0.309441	-4.27463	1.91453e-05	0.00050502
gene4508	Csec_G15339	1085.17	-0.243137	0.0879274	-2.76521	0.00568864	0.045309
gene4510	Csec_G15341	2921.54	0.782972	0.252306	3.10326	0.00191402	0.0201648
gene4527	Csec_G15873	17.97	1.14379	0.365486	3.12951	0.00175099	0.0190102
gene4539	Csec_G15885	3894.37	0.462722	0.11691	3.95793	7.56017e-05	0.00161133
gene4545	Csec_G15891	34148.7	1.02416	0.253217	4.04461	5.24104e-05	0.00116912
gene4549	Csec_G15895	102.923	0.5612	0.203785	2.75389	0.00588921	0.046375
gene458	Csec_G11495	1381.83	-0.876873	0.181067	-4.84281	1.28013e-06	5.11866e-05
gene4599	Csec_G00516	23.5401	0.84183	0.296852	2.83586	0.00457031	0.0383392
gene4627	Csec_G05288	3700.03	0.792759	0.190737	4.15629	3.23462e-05	0.000784622
gene465	Csec_G11559	126.787	0.763226	0.263291	2.89879	0.00374603	0.0333609
gene4651	Csec_G06506	429.63	0.431071	0.156638	2.75202	0.00592298	0.046588
gene4652	Csec_G06507	6365.07	0.732758	0.142084	5.15723	2.50629e-07	1.29274e-05
gene4666	Csec_G08471	1012.82	1.20884	0.277235	4.36035	1.29854e-05	0.000368451
gene4667	Csec_G08472	81030.1	0.68005	0.204722	3.32183	0.0008943	0.0112906
gene4681	Csec_G08701	69.3068	0.486961	0.167331	2.91017	0.00361237	0.0324833
gene4693	Csec_G10666	1550.35	0.684468	0.188537	3.63043	0.000282953	0.00474151
gene471	Csec_G12547	22.2037	-1.69384	0.457786	-3.70008	0.000215535	0.00378671
gene4741	Csec_G12742	373.282	-1.9664	0.263984	-7.44894	9.40916e-14	3.0361e-11
gene4742	Csec_G12743	939.634	-0.307962	0.0904036	-3.40652	0.000657972	0.00892411
gene4744	Csec_G12745	1846.64	0.889882	0.293623	3.03069	0.00243992	0.0240098
gene4747	Csec_G12748	260.544	-1.38537	0.193119	-7.17364	7.30283e-13	1.7174e-10
gene4751	Csec_G12752	1406.54	-0.451387	0.100529	-4.49012	7.11845e-06	0.000222342
gene4792	Csec_G02287	513.721	0.233929	0.0747208	3.13071	0.00174385	0.0189772
gene4809	Csec_G03525	4297.45	-1.32086	0.197334	-6.69354	2.17833e-11	3.59814e-09
gene4810	Csec_G03526	305.789	-1.53487	0.349719	-4.38886	1.13945e-05	0.000329372
gene4815	Csec_G03531	1837.19	-0.48005	0.10627	-4.51728	6.26383e-06	0.000199624
gene4824	Csec_G03540	403.603	0.358596	0.115665	3.1003	0.00193326	0.0202904
gene4827	Csec_G03543	4568.97	0.577312	0.106541	5.4187	6.00348e-08	3.59045e-06
gene4839	Csec_G06973	81.4114	0.904889	0.215399	4.20099	2.65748e-05	0.000667982
gene4855	Csec_G08573	2367.6	0.425334	0.0864626	4.91929	8.68597e-07	3.69687e-05
gene4860	Csec_G08578	21015.4	0.433476	0.144337	3.00321	0.00267147	0.0257157
gene4868	Csec_G09402	133.289	0.99497	0.231494	4.29803	1.72323e-05	0.00046158
gene4871	Csec_G09405	3200.96	0.356808	0.130398	2.73631	0.00621327	0.0482748
gene4876	Csec_G09410	2278.2	0.803244	0.261915	3.06681	0.00216357	0.0219441
gene4893	Csec_G09427	386.229	-1.08947	0.289429	-3.76421	0.000167074	0.0030502
gene4895	Csec_G09429	519.155	0.514793	0.184989	2.78282	0.00538883	0.043471
gene490	Csec_G13913	278.315	0.311596	0.114373	2.72439	0.00644206	0.04952
gene4905	Csec_G09439	290.42	-0.419343	0.135354	-3.09811	0.00194759	0.0203945
gene4930	Csec_G12234	1538.29	0.290251	0.0972483	2.98464	0.0028391	0.0269627
gene4942	Csec_G13048	3.61501	1.67015	0.604209	2.76419	0.00570639	0.0453472
gene4946	Csec_G15311	43.8415	-0.482086	0.154651	-3.11726	0.00182543	0.019468
gene4953	Csec_G16156	1568.54	1.12806	0.345409	3.26585	0.00109135	0.0131331
gene497	Csec_G13920	260.708	0.382342	0.100748	3.79505	0.000147613	0.00275658
gene502	Csec_G13925	999.406	-0.739033	0.148595	-4.97347	6.57645e-07	2.91528e-05
gene503	Csec_G13926	1326.73	0.153785	0.0541291	2.84108	0.00449607	0.0380848
gene5033	Csec_G01887	410.454	-1.03271	0.203155	-5.08337	3.70799e-07	1.77408e-05
gene5035	Csec_G02395	1228.85	0.232152	0.0634499	3.65883	0.000253372	0.00434017
gene504	Csec_G13927	2795.28	0.941516	0.278211	3.38418	0.000713907	0.00946984
gene5065	Csec_G04092	1074.04	-0.411778	0.10831	-3.80183	0.000143633	0.00270042
gene507	Csec_G13930	1198.52	0.366566	0.106358	3.44652	0.00056785	0.00797627
gene5071	Csec_G04098	863.258	0.656426	0.21523	3.04987	0.00228937	0.0228855
gene5074	Csec_G04101	818.137	1.54628	0.292168	5.29243	1.20705e-07	6.86384e-06
gene5076	Csec_G04103	2464.16	0.552727	0.199162	2.77527	0.00551567	0.0442625
gene5092	Csec_G04119	563.848	0.905022	0.30194	2.99736	0.00272328	0.026041
gene51	Csec_G16220	5.46635	3.55457	1.13051	3.14423	0.00166527	0.0182942
gene5104	Csec_G04131	2705.32	0.664431	0.210842	3.15132	0.00162537	0.017984
gene511	Csec_G14455	1301.63	0.952046	0.167462	5.68515	1.30701e-08	9.80256e-07
gene5112	Csec_G04139	4391.49	-0.413341	0.104492	-3.95574	7.62996e-05	0.00162174
gene5138	Csec_G01749	2.26582	-1.83772	0.573397	-3.20498	0.00135072	0.0155917
gene5144	Csec_G01755	1189.99	-0.143986	0.045474	-3.16634	0.00154371	0.0172716
gene5150	Csec_G02562	2501.44	0.61934	0.19333	3.20353	0.00135753	0.0156573
gene5158	Csec_G02570	663.814	0.814494	0.266892	3.05178	0.00227489	0.02279
gene517	Csec_G14461	575.832	-1.18794	0.178626	-6.6504	2.92303e-11	4.66173e-09
gene5173	Csec_G02585	522.627	-0.35428	0.095363	-3.71507	0.000203148	0.00362298
gene5188	Csec_G04802	9407.39	0.760528	0.200325	3.79647	0.000146772	0.00274455
gene5209	Csec_G04823	2221.96	-0.85196	0.280422	-3.03814	0.00238046	0.0236089
gene5211	Csec_G04825	184574	1.1685	0.220367	5.30253	1.14211e-07	6.52133e-06
gene5213	Csec_G04827	75085.4	1.16522	0.312631	3.72714	0.000193665	0.00347621
gene5217	Csec_G04831	94.0001	1.04755	0.150574	6.95708	3.47403e-12	6.60304e-10
gene5225	Csec_G04839	1142.2	0.407192	0.148576	2.74063	0.00613212	0.0478264
gene5226	Csec_G06854	72.2709	-2.54557	0.918249	-2.7722	0.00556791	0.0445786
gene524	Csec_G14468	519.476	-0.612333	0.198131	-3.09054	0.00199794	0.0207962
gene5240	Csec_G06868	1295.23	0.24588	0.0871673	2.82079	0.00479059	0.0395983
gene5246	Csec_G06874	499.062	-0.555541	0.183978	-3.0196	0.00253111	0.0246755
gene5253	Csec_G07645	651.107	1.42531	0.291019	4.89766	9.69846e-07	4.00494e-05
gene5269	Csec_G08760	1094.05	-0.295978	0.0684007	-4.32712	1.51073e-05	0.000417711
gene5270	Csec_G08761	271.812	1.20412	0.205442	5.8611	4.59822e-09	3.93829e-07
gene5282	Csec_G08773	392.401	0.407963	0.142316	2.8666	0.00414902	0.0360448
gene5287	Csec_G09264	5.68911	-1.72882	0.400722	-4.31427	1.60131e-05	0.000435629
gene5288	Csec_G09265	4.10893	-1.88549	0.608385	-3.09917	0.00194065	0.0203372
gene5308	Csec_G09459	316.942	2.05087	0.3824	5.36316	8.17769e-08	4.76745e-06
gene5313	Csec_G09464	1560.8	0.797038	0.257435	3.09608	0.00196099	0.0205039
gene5314	Csec_G09465	1047.41	0.86951	0.289539	3.00308	0.00267258	0.0257157
gene5323	Csec_G09474	280.529	-0.450556	0.141221	-3.19044	0.00142055	0.0161558
gene5328	Csec_G09479	62124.5	1.32433	0.224852	5.88976	3.86765e-09	3.35398e-07
gene5335	Csec_G11818	1079.77	0.352336	0.100345	3.51126	0.000445984	0.00667533
gene5350	Csec_G12136	482.157	0.52984	0.171183	3.09516	0.00196706	0.0205403
gene5368	Csec_G15617	1255.37	0.202982	0.0469101	4.32704	1.51128e-05	0.000417711
gene5375	Csec_G15624	374.7	0.672867	0.159369	4.22207	2.4207e-05	0.000617413
gene5377	Csec_G15626	1473.13	0.607678	0.205747	2.95352	0.00314168	0.0291373
gene5378	Csec_G15627	52.6805	1.03173	0.266096	3.87728	0.00010563	0.00212717
gene5383	Csec_G18174	15466.4	-1.03658	0.222845	-4.65158	3.29409e-06	0.00011455
gene5386	Csec_G18445	5812.77	1.22693	0.362873	3.38117	0.00072179	0.00956527
gene5387	Csec_G01396	935.679	0.573109	0.16961	3.37898	0.000727546	0.00961458
gene5390	Csec_G01399	2014.38	0.788456	0.23235	3.3934	0.000690308	0.00924218
gene5396	Csec_G01405	372.403	-0.322865	0.0725503	-4.45022	8.57813e-06	0.000259306
gene5402	Csec_G01411	516.148	0.554619	0.16451	3.37134	0.000748029	0.00980066
gene5403	Csec_G01412	823.188	-0.368861	0.103937	-3.54888	0.00038687	0.00603126
gene5407	Csec_G01416	820.917	0.274239	0.0709109	3.86737	0.000110015	0.00220467
gene5408	Csec_G01417	3017.1	1.01649	0.299341	3.39575	0.00068442	0.00920961
gene5415	Csec_G01424	578.89	0.338624	0.121136	2.79541	0.0051834	0.0422064
gene5417	Csec_G01426	1482.45	0.404269	0.115218	3.50872	0.00045027	0.00670332
gene5418	Csec_G01427	743.505	-0.740733	0.199224	-3.71809	0.000200731	0.00359374
gene5453	Csec_G03744	5631.03	0.497167	0.15837	3.13927	0.00169368	0.0185623
gene5455	Csec_G03746	12.5988	0.973424	0.331244	2.93869	0.00329598	0.0302459
gene5456	Csec_G03747	13.2327	0.883304	0.321206	2.74996	0.00596026	0.0467752
gene5460	Csec_G03751	3673.68	0.399464	0.124039	3.22048	0.00127977	0.0149092
gene5472	Csec_G03763	1261.79	-0.651088	0.134102	-4.85516	1.20288e-06	4.85174e-05
gene5490	Csec_G03781	1885.8	-0.353002	0.0991153	-3.56153	0.000368706	0.00580681
gene5498	Csec_G03789	2199.57	1.1147	0.26449	4.21452	2.50308e-05	0.000634921
gene5534	Csec_G05479	2460.02	0.741693	0.221505	3.34843	0.00081271	0.0104507
gene5535	Csec_G05480	92.6106	1.22353	0.348086	3.51503	0.000439704	0.00662514
gene5540	Csec_G05485	180.613	0.522102	0.158623	3.29145	0.000996706	0.01226
gene5559	Csec_G05862	2181.48	0.344703	0.124169	2.77608	0.00550187	0.0442029
gene5572	Csec_G05875	155.043	-0.757447	0.135468	-5.59132	2.25354e-08	1.57919e-06
gene5583	Csec_G05886	3598.85	0.477228	0.164161	2.90707	0.00364827	0.0327636
gene5603	Csec_G10724	742.669	0.46046	0.117836	3.90765	9.31987e-05	0.00191236
gene5626	Csec_G10747	526.779	-0.848862	0.216996	-3.91187	9.15828e-05	0.00189376
gene5638	Csec_G11234	604.561	-0.332722	0.114636	-2.90242	0.00370295	0.033062
gene5639	Csec_G11235	1703.44	-0.656798	0.10996	-5.97306	2.32847e-09	2.17012e-07
gene5651	Csec_G11247	97443.1	-7.676	0.729836	-10.5174	7.17998e-26	9.96222e-23
gene5652	Csec_G11248	468.608	-4.22699	0.364729	-11.5894	4.66359e-31	9.24391e-28
gene5661	Csec_G11257	337.503	0.813628	0.225929	3.60126	0.00031668	0.00521844
gene5668	Csec_G13245	903.861	0.494691	0.096979	5.10101	3.37844e-07	1.63901e-05
gene5688	Csec_G14528	1260.24	1.27112	0.310341	4.09587	4.20582e-05	0.000970977
gene5692	Csec_G14532	4710.62	0.993658	0.306945	3.23725	0.00120687	0.014191
gene5707	Csec_G15486	421.026	0.662403	0.172794	3.83349	0.00012634	0.00245514
gene572	Csec_G14887	1114.93	5.11401	0.848515	6.02701	1.67023e-09	1.64358e-07
gene5728	Csec_G15815	28.1647	-0.880702	0.196159	-4.48974	7.13096e-06	0.000222342
gene573	Csec_G14888	1338.37	7.49787	1.16248	6.44991	1.11917e-10	1.58453e-08
gene5737	Csec_G16298	170.627	0.3154	0.112739	2.79761	0.00514817	0.0420042
gene574	Csec_G14889	2123.99	7.85602	1.23783	6.34658	2.20152e-10	2.80239e-08
gene5745	Csec_G16548	48.9702	-1.92497	0.664386	-2.89737	0.003763	0.0334904
gene575	Csec_G14890	1.76457	2.79984	0.95155	2.9424	0.00325684	0.029966
gene5759	Csec_G16891	39.5884	1.19606	0.41486	2.88305	0.00393848	0.0346188
gene576	Csec_G14891	19.6913	4.0671	0.778614	5.22351	1.75561e-07	9.51527e-06
gene5779	Csec_G17518	1477.42	0.77826	0.234604	3.31733	0.000908809	0.0113909
gene579	Csec_G14894	76.7246	-1.92902	0.577976	-3.33755	0.000845217	0.0107689
gene5797	Csec_G17859	415.335	0.505846	0.166444	3.03913	0.00237259	0.0235477
gene5798	Csec_G17860	122.609	0.279326	0.0984353	2.83766	0.00454453	0.0383315
gene581	Csec_G14896	1933.06	0.362229	0.0824194	4.39495	1.10797e-05	0.000322286
gene5815	Csec_G18196	52.2668	-0.639628	0.190847	-3.35152	0.000803706	0.0103445
gene5833	Csec_G01131	2100.26	-0.435782	0.128418	-3.39346	0.000690145	0.00924218
gene5838	Csec_G01136	1279.32	-0.992966	0.137108	-7.24223	4.41358e-13	1.11343e-10
gene5840	Csec_G01138	15.8554	-1.04939	0.298511	-3.51541	0.000439068	0.00662514
gene5844	Csec_G01142	33.112	0.603884	0.206395	2.92586	0.00343505	0.0311919
gene585	Csec_G14900	2013.03	0.941157	0.185058	5.08575	3.66183e-07	1.75806e-05
gene5850	Csec_G01148	3582.88	-0.422346	0.127222	-3.31975	0.000900966	0.0113438
gene5857	Csec_G01155	179.33	2.87285	0.396845	7.23921	4.51296e-13	1.11817e-10
gene5858	Csec_G01156	26.7558	1.38132	0.444667	3.10641	0.00189376	0.0200121
gene5861	Csec_G01159	7.34124	-0.986493	0.331415	-2.97661	0.00291454	0.0275583
gene5862	Csec_G01160	2605.33	-0.407358	0.102055	-3.99157	6.56382e-05	0.00141858
gene5863	Csec_G01161	57.6788	0.462583	0.149647	3.09117	0.0019937	0.0207833
gene5866	Csec_G01164	1028.39	0.361444	0.113137	3.19475	0.00139952	0.0159821
gene5877	Csec_G03475	30248	0.573416	0.18945	3.02674	0.00247203	0.0242399
gene588	Csec_G14903	455.606	-0.685622	0.180267	-3.80338	0.000142736	0.00268719
gene5885	Csec_G03483	6435.46	-1.07921	0.178499	-6.04605	1.48436e-09	1.48169e-07
gene589	Csec_G14904	46.3132	-1.81842	0.484981	-3.74947	0.000177206	0.00320565
gene5899	Csec_G04640	3589.76	0.791821	0.218525	3.62348	0.000290663	0.00483567
gene5900	Csec_G04641	635.389	0.480823	0.154735	3.1074	0.0018874	0.0199601
gene5918	Csec_G04659	938.347	0.207281	0.0620887	3.33846	0.000842445	0.0107646
gene5920	Csec_G04661	2719.56	0.647333	0.161885	3.99871	6.3689e-05	0.00138292
gene5924	Csec_G04665	985.65	-0.413132	0.123093	-3.35625	0.00079007	0.010232
gene5925	Csec_G04666	2577.92	0.758646	0.127215	5.96351	2.46874e-09	2.25354e-07
gene5927	Csec_G04668	4568.38	0.505425	0.172707	2.92649	0.00342814	0.0311496
gene5934	Csec_G06005	976.522	-0.209294	0.0644561	-3.24708	0.00116594	0.013796
gene5941	Csec_G06012	57.4422	1.73554	0.501193	3.46283	0.000534536	0.0076452
gene5943	Csec_G06014	654.606	0.404191	0.139969	2.88772	0.00388039	0.0343801
gene5946	Csec_G06017	98.025	0.850301	0.156679	5.42703	5.7301e-08	3.45675e-06
gene5960	Csec_G06617	493.349	-1.46555	0.283811	-5.16383	2.41942e-07	1.25259e-05
gene598	Csec_G15655	38.0694	1.02107	0.267365	3.81901	0.000133991	0.00256784
gene599	Csec_G15656	435.968	1.02531	0.255454	4.01367	5.97807e-05	0.00130623
gene5993	Csec_G07682	405.852	-0.973221	0.2718	-3.58065	0.000342737	0.0055104
gene5996	Csec_G07685	1466.16	-1.74094	0.302794	-5.74959	8.94605e-09	7.05264e-07
gene5997	Csec_G07686	5214.82	-1.14263	0.346596	-3.29673	0.000978161	0.0120737
gene6	Csec_G00650	215.632	1.00022	0.180449	5.54296	2.97399e-08	1.98072e-06
gene600	Csec_G15657	355.777	0.744895	0.150227	4.95846	7.10533e-07	3.10998e-05
gene6011	Csec_G08590	3245.17	0.673392	0.109474	6.15116	7.69195e-10	8.33795e-08
gene6032	Csec_G10006	112.75	0.778923	0.249209	3.12558	0.00177453	0.0191608
gene605	Csec_G15662	442.035	0.421464	0.153927	2.73807	0.00618009	0.0481453
gene6050	Csec_G10220	4303.74	0.889398	0.246948	3.60157	0.000316306	0.00521844
gene6055	Csec_G10225	2610.77	0.304026	0.0617509	4.92343	8.50418e-07	3.63063e-05
gene6060	Csec_G10230	84.5296	0.742602	0.242999	3.05599	0.00224321	0.022554
gene6061	Csec_G10231	114.571	0.90987	0.300069	3.0322	0.00242779	0.0239244
gene6065	Csec_G11219	2066.9	0.585107	0.174466	3.3537	0.000797375	0.0102917
gene608	Csec_G15665	55235.6	1.23228	0.345928	3.56224	0.000367702	0.00579757
gene6102	Csec_G12330	174.132	-0.271371	0.086938	-3.12143	0.00179973	0.0193126
gene6109	Csec_G12337	2132.19	0.239443	0.0878032	2.72704	0.00639054	0.0492604
gene611	Csec_G15668	742.279	-2.42257	0.568034	-4.26483	2.00051e-05	0.000522731
gene6113	Csec_G12341	40.5613	-0.923612	0.191567	-4.82136	1.42585e-06	5.57572e-05
gene6128	Csec_G12932	1900.98	-0.977334	0.27396	-3.56744	0.000360485	0.0057228
gene613	Csec_G15670	13092.7	2.82882	0.792733	3.56844	0.00035911	0.00570751
gene6134	Csec_G13017	77.8887	0.34289	0.119137	2.87812	0.00400055	0.0350206
gene6138	Csec_G13021	537.676	-0.368854	0.117879	-3.1291	0.00175344	0.0190218
gene6146	Csec_G14002	710.477	0.361526	0.104911	3.44604	0.000568856	0.0079806
gene6158	Csec_G14683	253.449	1.71545	0.428035	4.00772	6.1307e-05	0.00133328
gene6165	Csec_G14690	40.8476	1.31956	0.477296	2.76465	0.00569832	0.045309
gene6169	Csec_G14694	36.6998	0.914787	0.26888	3.40222	0.000668419	0.00904812
gene6176	Csec_G16997	750.163	0.188963	0.0615166	3.07174	0.00212812	0.0216365
gene6193	Csec_G17359	2.25779	-1.74943	0.510421	-3.42743	0.000609327	0.00842913
gene6223	Csec_G00543	4488.16	-0.271923	0.0718324	-3.78552	0.000153389	0.00283392
gene6239	Csec_G00559	2517.77	0.771112	0.228364	3.37668	0.000733668	0.00967646
gene6273	Csec_G04152	559.597	0.693072	0.208565	3.32306	0.000890364	0.0112512
gene6288	Csec_G04167	224.499	-1.3296	0.228293	-5.82411	5.74179e-09	4.7705e-07
gene6294	Csec_G04173	747.217	-1.19482	0.19742	-6.05221	1.42876e-09	1.43653e-07
gene6312	Csec_G06322	1064.97	0.367796	0.133714	2.75062	0.00594819	0.0467334
gene6320	Csec_G07523	1195.36	0.515817	0.16624	3.10285	0.00191666	0.0201773
gene6323	Csec_G07526	196.552	0.444214	0.126742	3.50487	0.000456837	0.00675038
gene6331	Csec_G07734	1578.68	-1.03906	0.280756	-3.70094	0.0002148	0.00378457
gene6333	Csec_G07736	2258.99	-0.542482	0.154524	-3.51067	0.000446974	0.0066792
gene6338	Csec_G07741	130.045	0.527882	0.126446	4.17478	2.9828e-05	0.0007338
gene634	Csec_G17595	256.99	0.27539	0.0892862	3.08436	0.00203994	0.0210499
gene635	Csec_G17596	1775.65	-1.38551	0.270643	-5.11933	3.06631e-07	1.51406e-05
gene6368	Csec_G10606	384.098	0.339307	0.115614	2.93482	0.00333736	0.030565
gene6369	Csec_G10607	424.086	0.849367	0.277433	3.06152	0.00220214	0.0222539
gene6374	Csec_G10612	4383.96	-0.21971	0.0774644	-2.83628	0.0045643	0.0383392
gene6382	Csec_G10620	1579.38	-0.275024	0.0980011	-2.80634	0.00501085	0.041018
gene6401	Csec_G11381	742.38	0.39795	0.142857	2.78565	0.00534208	0.0431691
gene6420	Csec_G12807	247.824	0.483283	0.0865186	5.58589	2.32505e-08	1.6178e-06
gene6425	Csec_G12812	1702.37	0.398925	0.0849171	4.69782	2.62954e-06	9.57607e-05
gene6446	Csec_G13664	946.244	0.600076	0.199367	3.00991	0.00261326	0.02525
gene645	Csec_G18014	6819.65	-2.08681	0.380782	-5.48033	4.24541e-08	2.73977e-06
gene6454	Csec_G14514	260.337	-0.842484	0.267843	-3.14544	0.00165835	0.0182327
gene6458	Csec_G14518	98.9973	-0.771311	0.250682	-3.07685	0.00209198	0.0213491
gene6469	Csec_G15216	27.409	-2.31476	0.599795	-3.85925	0.000113735	0.00224478
gene6473	Csec_G15638	9071.28	-0.852088	0.145936	-5.83878	5.25829e-09	4.42174e-07
gene6477	Csec_G15742	890.522	0.52084	0.124398	4.18687	2.82822e-05	0.000705447
gene6503	Csec_G16114	7.84999	1.58309	0.50158	3.1562	0.00159841	0.017714
gene6506	Csec_G16117	191.216	-1.06026	0.332302	-3.19065	0.00141955	0.0161558
gene652	Csec_G01075	2753	1.0894	0.22577	4.82528	1.39803e-06	5.54221e-05
gene6520	Csec_G16362	2385.26	0.667683	0.1976	3.37897	0.00072759	0.00961458
gene6530	Csec_G16372	533.765	-0.601549	0.171649	-3.50454	0.000457398	0.00675149
gene6532	Csec_G16374	497.812	-0.409836	0.135621	-3.02191	0.00251182	0.0245433
gene6538	Csec_G16380	2836.29	0.818843	0.250368	3.27056	0.00107336	0.0129729
gene6539	Csec_G16381	387.567	-0.983927	0.346419	-2.84028	0.00450741	0.0381123
gene6554	Csec_G16613	810.191	-0.354609	0.113118	-3.13485	0.00171941	0.0187701
gene6555	Csec_G16614	629.456	-3.00133	0.63983	-4.69083	2.72094e-06	9.83152e-05
gene6557	Csec_G16616	248.403	1.97177	0.708036	2.78485	0.00535526	0.0432504
gene6569	Csec_G18431	164.09	-0.360207	0.12824	-2.80885	0.00497184	0.040759
gene657	Csec_G02295	15.2973	2.68529	0.493561	5.44065	5.30878e-08	3.2449e-06
gene6573	Csec_G01829	531.828	1.30502	0.271105	4.81372	1.4815e-06	5.74184e-05
gene6574	Csec_G01830	3490.89	0.512265	0.154682	3.31172	0.000927239	0.0115935
gene6578	Csec_G01834	58.237	1.40722	0.469591	2.99669	0.00272925	0.0260622
gene6593	Csec_G01849	272.333	0.520202	0.188158	2.76471	0.0056973	0.045309
gene6599	Csec_G01855	543.762	0.35892	0.131639	2.72655	0.00639999	0.0493058
gene66	Csec_G16235	535.842	1.43174	0.385047	3.71834	0.000200534	0.00359374
gene6615	Csec_G01871	18.6311	-0.978721	0.248659	-3.936	8.28501e-05	0.00173385
gene6618	Csec_G01874	938.092	-0.309451	0.0785439	-3.93984	8.15348e-05	0.00171408
gene662	Csec_G02300	2067.57	-0.226628	0.079133	-2.86389	0.00418469	0.0361761
gene6644	Csec_G04474	971.344	0.416629	0.128682	3.23767	0.00120509	0.014182
gene6660	Csec_G04490	943.557	0.242651	0.0739871	3.27964	0.00103939	0.0126857
gene669	Csec_G02703	3210.01	0.920941	0.21286	4.3265	1.51494e-05	0.000417889
gene6719	Csec_G13116	5853.55	1.22248	0.273315	4.47277	7.72137e-06	0.000236499
gene672	Csec_G02706	21105	-0.905433	0.166708	-5.43126	5.5959e-08	3.39053e-06
gene6724	Csec_G13121	1534.37	0.834371	0.302881	2.75479	0.00587305	0.0463267
gene6725	Csec_G13122	19.4267	1.23279	0.31265	3.94305	8.04509e-05	0.00169386
gene6730	Csec_G13127	1778.66	1.14631	0.210204	5.45331	4.94417e-08	3.08683e-06
gene6731	Csec_G13128	4109.03	0.885331	0.290585	3.04672	0.0023135	0.0230768
gene6732	Csec_G13129	7915.57	0.750842	0.26511	2.83219	0.00462306	0.0386416
gene6747	Csec_G15056	103.772	-0.731393	0.228126	-3.20609	0.00134552	0.0155576
gene6748	Csec_G15057	15.9794	1.15202	0.363775	3.16686	0.00154096	0.0172716
gene6755	Csec_G15462	2.924	-1.81737	0.51548	-3.52559	0.000422544	0.00644263
gene6756	Csec_G15463	23309.8	-3.11042	0.46089	-6.74872	1.49152e-11	2.58685e-09
gene6810	Csec_G00340	2831.26	0.757495	0.207015	3.65913	0.000253075	0.00434017
gene6816	Csec_G00346	1143.36	-0.210969	0.0675096	-3.12503	0.00177789	0.0191673
gene6822	Csec_G02443	1250.76	-0.954278	0.260225	-3.66713	0.00024529	0.00422782
gene6825	Csec_G02446	164.723	-1.79982	0.35916	-5.0112	5.40908e-07	2.47693e-05
gene6835	Csec_G02456	5.78547	-3.30474	0.993084	-3.32775	0.000875505	0.0110836
gene6841	Csec_G02462	1679.42	0.439808	0.124044	3.54558	0.000391748	0.00607998
gene6855	Csec_G03874	499.273	0.912219	0.327406	2.7862	0.00533297	0.0431691
gene6863	Csec_G03882	1141.33	0.293663	0.103834	2.82819	0.00468117	0.0388929
gene6873	Csec_G04879	503.661	-0.357667	0.119369	-2.99633	0.00273254	0.0260756
gene6876	Csec_G04882	51.9368	-0.881083	0.31188	-2.82507	0.004727	0.0392267
gene6878	Csec_G04884	62.8864	1.39329	0.388525	3.58609	0.000335674	0.00543463
gene6890	Csec_G04896	375.4	-1.56468	0.305259	-5.12576	2.96347e-07	1.47377e-05
gene6893	Csec_G04899	284.963	0.431825	0.126399	3.41635	0.000634669	0.00869303
gene6906	Csec_G04912	2590.35	-0.546758	0.155883	-3.50749	0.000452356	0.0067056
gene6908	Csec_G10078	17582.8	0.692495	0.168416	4.11181	3.92564e-05	0.000921629
gene6909	Csec_G10079	24.5373	-0.840056	0.229332	-3.66306	0.00024922	0.00428491
gene6911	Csec_G10081	1196.64	-0.16827	0.0595124	-2.82748	0.00469157	0.038956
gene6924	Csec_G10094	156.871	0.34755	0.120562	2.88275	0.00394223	0.0346188
gene6928	Csec_G10098	3249.15	1.86218	0.268337	6.93972	3.92891e-12	7.36671e-10
gene6931	Csec_G10101	108.069	1.13326	0.361917	3.13126	0.00174056	0.0189562
gene6942	Csec_G10112	70.9911	-1.19263	0.351614	-3.39189	0.000694132	0.00926501
gene6957	Csec_G13640	1356.76	0.611432	0.17935	3.40916	0.000651631	0.00884676
gene6959	Csec_G13642	32.0288	2.26188	0.436089	5.18675	2.13996e-07	1.13328e-05
gene6963	Csec_G13646	85.9917	-2.4165	0.307531	-7.85776	3.91057e-15	1.5072e-12
gene6976	Csec_G16242	15.853	1.70148	0.549255	3.09779	0.00194972	0.0204015
gene6977	Csec_G16243	182.706	2.36199	0.392897	6.01173	1.83549e-09	1.79348e-07
gene6994	Csec_G16846	9559.7	-0.291062	0.0877349	-3.31752	0.000908205	0.0113909
gene7031	Csec_G17790	803.233	0.33388	0.0956114	3.49206	0.000479318	0.00697853
gene7039	Csec_G17841	811.557	-0.495856	0.111341	-4.4535	8.44831e-06	0.000256499
gene7050	Csec_G18314	389.296	0.762652	0.268471	2.84072	0.00450116	0.0381047
gene7056	Csec_G00704	814.749	0.546936	0.12627	4.3315	1.481e-05	0.0004118
gene7062	Csec_G00710	2078.12	0.272193	0.0969087	2.80876	0.00497333	0.040759
gene7072	Csec_G00722	1786.64	-1.00121	0.278518	-3.59479	0.000324654	0.00533086
gene7075	Csec_G00725	51.8483	3.41101	0.81104	4.20572	2.60249e-05	0.000655346
gene7078	Csec_G00728	32.3384	-1.4528	0.389265	-3.73216	0.000189844	0.00341203
gene7082	Csec_G00732	3075.92	-0.818981	0.1745	-4.6933	2.6883e-06	9.73895e-05
gene7086	Csec_G00736	6089.86	-1.91203	0.408836	-4.67678	2.91421e-06	0.000104179
gene7089	Csec_G02829	1266.21	-0.341657	0.0856252	-3.99014	6.60348e-05	0.00142493
gene7116	Csec_G05164	1127.79	0.561284	0.11394	4.92612	8.38764e-07	3.59193e-05
gene7127	Csec_G05556	544.643	0.607664	0.162013	3.75072	0.000176327	0.00319391
gene7131	Csec_G05720	551.147	-0.600609	0.122334	-4.90959	9.1266e-07	3.84767e-05
gene7144	Csec_G05733	459.006	-0.623013	0.17637	-3.53242	0.000411781	0.0063272
gene7148	Csec_G05737	921.486	0.512059	0.159264	3.21517	0.00130369	0.0151496
gene7206	Csec_G07901	112785	1.04619	0.334762	3.12516	0.00177707	0.0191673
gene7211	Csec_G07906	25.8627	1.84583	0.523502	3.52593	0.000421996	0.00644135
gene7212	Csec_G07907	2448.92	-0.919753	0.337697	-2.7236	0.00645739	0.0496104
gene7215	Csec_G07910	5122.11	1.13557	0.317809	3.57311	0.000352767	0.00562603
gene7219	Csec_G07914	7.89734	-0.894515	0.313029	-2.85761	0.00426848	0.0366493
gene7222	Csec_G07917	361.853	-1.29811	0.361389	-3.59201	0.000328133	0.00537448
gene7235	Csec_G07930	127.491	-0.728721	0.235848	-3.0898	0.00200295	0.0208327
gene7238	Csec_G07933	1737.6	-1.92604	0.235934	-8.16349	3.25482e-16	1.45679e-13
gene7246	Csec_G07941	876.37	0.242572	0.070118	3.45948	0.000541214	0.007694
gene7249	Csec_G07944	782.753	0.887619	0.221014	4.01612	5.9165e-05	0.00129686
gene7262	Csec_G08905	596.146	-2.32846	0.31804	-7.32128	2.45624e-13	6.68241e-11
gene7269	Csec_G08912	5.17913	2.80287	0.927631	3.02153	0.00251501	0.0245463
gene727	Csec_G09572	1158.9	0.953004	0.262808	3.62624	0.000287577	0.00479583
gene7270	Csec_G08913	850.893	3.72991	0.528757	7.05411	1.73708e-12	3.70801e-10
gene7272	Csec_G08915	194.22	3.92744	0.677275	5.79888	6.6759e-09	5.44871e-07
gene7275	Csec_G08918	14.7602	2.14714	0.605718	3.54479	0.000392931	0.00609153
gene7290	Csec_G09330	493.648	0.738704	0.215899	3.42152	0.000622715	0.00857159
gene7306	Csec_G11366	333.047	0.482324	0.147068	3.2796	0.00103954	0.0126857
gene7361	Csec_G13377	519.218	-0.86912	0.194003	-4.47994	7.46654e-06	0.000230731
gene7372	Csec_G14036	525.105	0.449026	0.153593	2.92349	0.00346133	0.0313895
gene7382	Csec_G15683	1295.3	0.990279	0.345475	2.86643	0.00415132	0.0360448
gene7383	Csec_G15684	15269	0.998713	0.268914	3.71388	0.000204104	0.00363535
gene740	Csec_G09585	342.834	0.349553	0.113862	3.06997	0.00214079	0.0217289
gene7403	Csec_G17184	342.781	0.409392	0.0977827	4.18675	2.82977e-05	0.000705447
gene7412	Csec_G17193	67.3627	-0.644321	0.155972	-4.131	3.61195e-05	0.000859619
gene7428	Csec_G18234	38.1163	1.18173	0.393492	3.00318	0.00267176	0.0257157
gene7439	Csec_G00756	1233.58	0.353938	0.08458	4.18466	2.85594e-05	0.000708876
gene7449	Csec_G00766	4857.65	-0.261153	0.0871237	-2.9975	0.00272207	0.026041
gene7453	Csec_G00770	294.637	0.875709	0.249551	3.50914	0.000449551	0.00669981
gene7475	Csec_G00792	271.516	0.630348	0.215887	2.9198	0.00350256	0.0317012
gene7477	Csec_G00794	463.913	-0.43152	0.107947	-3.99753	6.40069e-05	0.00138765
gene7498	Csec_G00815	2126.78	-0.198237	0.0567243	-3.49475	0.000474508	0.00691576
gene7501	Csec_G03407	2221.74	0.409249	0.120526	3.39552	0.000684996	0.00920961
gene7505	Csec_G03411	655.008	-0.493295	0.126875	-3.88803	0.000101062	0.00205305
gene7509	Csec_G03415	97.5375	-0.949331	0.313365	-3.02948	0.00244978	0.0240393
gene7514	Csec_G04060	21.9776	1.72506	0.368966	4.6754	2.93387e-06	0.000104378
gene7518	Csec_G04064	1524.4	-0.3812	0.11893	-3.20525	0.00134947	0.0155902
gene7535	Csec_G04081	29.2662	-1.86872	0.562712	-3.32092	0.000897198	0.0113169
gene7538	Csec_G04084	33.1647	-1.3433	0.3437	-3.90834	9.29324e-05	0.00191028
gene7539	Csec_G04085	39.7055	-1.0428	0.296562	-3.51628	0.000437632	0.00662175
gene7540	Csec_G04086	294.112	-1.29972	0.25069	-5.18459	2.16493e-07	1.14215e-05
gene7562	Csec_G10067	2877.01	1.50059	0.338546	4.43244	9.31722e-06	0.000279215
gene7574	Csec_G10897	1058.2	0.649149	0.226701	2.86346	0.00419042	0.0362013
gene7578	Csec_G10901	292.367	0.297108	0.0868727	3.42004	0.000626114	0.00859282
gene7587	Csec_G10910	23.4855	-1.11823	0.337946	-3.30889	0.000936652	0.0116661
gene759	Csec_G11499	375.221	0.398831	0.124815	3.19536	0.00139655	0.0159613
gene7599	Csec_G12646	184.067	0.299738	0.102182	2.93336	0.00335313	0.0306486
gene761	Csec_G11501	116.107	-0.537167	0.173157	-3.10219	0.00192094	0.020207
gene7629	Csec_G13639	702.041	-0.407251	0.118289	-3.44286	0.000575597	0.00805082
gene7637	Csec_G14081	4614.02	2.54862	0.559372	4.55622	5.20825e-06	0.000170739
gene7639	Csec_G14083	986.519	-0.609277	0.138107	-4.41161	1.02603e-05	0.00030034
gene7640	Csec_G14084	326.743	-1.34751	0.403912	-3.33616	0.000849435	0.0108029
gene7645	Csec_G14937	715.565	-2.1218	0.414849	-5.11465	3.14328e-07	1.54656e-05
gene7646	Csec_G14938	179.115	-1.9738	0.330519	-5.97183	2.34608e-09	2.17012e-07
gene7647	Csec_G14939	31.2043	-2.44982	0.530109	-4.62134	3.81266e-06	0.000130619
gene7648	Csec_G14940	380960	0.606718	0.163383	3.71347	0.000204435	0.00363659
gene769	Csec_G11838	125.967	0.669296	0.161455	4.14541	3.39202e-05	0.000816256
gene7697	Csec_G15693	106.677	-0.350729	0.119297	-2.93997	0.00328247	0.0301617
gene77	Csec_G17050	233.006	-0.44943	0.101574	-4.42467	9.65906e-06	0.000285756
gene7715	Csec_G16057	496.165	0.377106	0.115143	3.2751	0.00105623	0.0128442
gene7751	Csec_G17669	586.406	0.318667	0.0950789	3.3516	0.000803446	0.0103445
gene7757	Csec_G17686	1677.42	-0.760332	0.246783	-3.08097	0.00206325	0.0211899
gene7768	Csec_G17827	333.596	1.03223	0.232914	4.4318	9.34504e-06	0.000279445
gene7776	Csec_G17935	6.28169	-1.84524	0.583843	-3.1605	0.00157496	0.0175122
gene7795	Csec_G01182	2377.56	0.366816	0.122029	3.00598	0.00264723	0.0255426
gene7801	Csec_G02052	49.6536	0.705983	0.215072	3.28255	0.00102874	0.0126094
gene7807	Csec_G02058	304.559	1.12753	0.229769	4.90724	9.23655e-07	3.85077e-05
gene7811	Csec_G02062	1006.46	0.835004	0.244031	3.42171	0.000622278	0.00857159
gene7820	Csec_G02071	18.5714	-1.05295	0.27593	-3.816	0.000135634	0.0025878
gene7822	Csec_G02073	1469.39	-1.39108	0.225547	-6.16759	6.93376e-10	7.63539e-08
gene7832	Csec_G02083	602.424	0.31583	0.0843202	3.7456	0.000179963	0.00325128
gene7837	Csec_G02088	697.786	0.543412	0.116442	4.66679	3.05943e-06	0.000107819
gene7839	Csec_G02090	394.14	-0.510982	0.169255	-3.01901	0.00253602	0.0246755
gene7840	Csec_G02091	2181.31	0.739667	0.166988	4.42947	9.44646e-06	0.000281265
gene7878	Csec_G06091	39.8314	-0.548919	0.143008	-3.83837	0.000123854	0.00241698
gene7890	Csec_G06103	1827.08	0.515082	0.136464	3.7745	0.00016033	0.00295429
gene7904	Csec_G06117	4075.79	0.930318	0.194618	4.78023	1.75096e-06	6.58388e-05
gene7906	Csec_G06119	3900.18	0.46969	0.152421	3.08154	0.00205934	0.0211812
gene7909	Csec_G06122	2309.21	0.632592	0.172863	3.65949	0.000252719	0.0043397
gene791	Csec_G12895	128.14	-0.645694	0.209448	-3.08283	0.00205042	0.0211206
gene7914	Csec_G06127	531.529	-1.20148	0.2005	-5.9924	2.0676e-09	1.97848e-07
gene7920	Csec_G06133	335.689	0.411167	0.138308	2.97283	0.00295067	0.0278317
gene7927	Csec_G06140	614.694	0.423892	0.1227	3.45472	0.00055087	0.00779931
gene7948	Csec_G06161	1606.04	0.631938	0.148867	4.24498	2.18614e-05	0.000563804
gene7960	Csec_G06173	158.336	0.388663	0.118494	3.28002	0.001038	0.0126857
gene7964	Csec_G06177	1185.09	-0.905194	0.152876	-5.92111	3.19776e-09	2.86251e-07
gene7966	Csec_G06179	1949.11	-0.323874	0.116391	-2.78263	0.005392	0.0434713
gene7968	Csec_G06181	2031.12	0.558381	0.164287	3.39881	0.000676785	0.00912574
gene7969	Csec_G06182	62.5838	1.46795	0.38465	3.81632	0.000135457	0.0025878
gene7971	Csec_G06184	297.188	0.256888	0.0742382	3.46033	0.000539518	0.00767776
gene7972	Csec_G06185	1369.93	0.234614	0.0683991	3.43008	0.000603405	0.00837224
gene7973	Csec_G06186	1948.5	0.708921	0.161869	4.3796	1.18895e-05	0.000342256
gene7974	Csec_G06187	1276.52	-0.454647	0.08529	-5.33061	9.78856e-08	5.63553e-06
gene7981	Csec_G06194	800.822	-0.846383	0.201164	-4.20743	2.58296e-05	0.000652797
gene7983	Csec_G09918	1032.76	0.224248	0.0770242	2.9114	0.00359815	0.0323763
gene7988	Csec_G09923	2052.46	0.273376	0.0713475	3.83161	0.000127309	0.0024705
gene8009	Csec_G09944	5728.55	0.976892	0.193192	5.05659	4.26811e-07	1.99337e-05
gene8011	Csec_G09946	198.581	0.835938	0.188831	4.4269	9.55967e-06	0.00028342
gene8015	Csec_G09950	124.959	0.746295	0.204175	3.65517	0.000257012	0.00438089
gene8034	Csec_G10876	114.705	2.45659	0.856824	2.86709	0.00414265	0.0360315
gene8048	Csec_G12142	156.732	-0.777458	0.142217	-5.4667	4.5848e-08	2.93153e-06
gene8049	Csec_G12143	33.2956	-0.545947	0.169731	-3.21654	0.00129746	0.0151025
gene8067	Csec_G12488	670.563	0.548923	0.12324	4.45412	8.42392e-06	0.00025632
gene8075	Csec_G12496	3210.87	0.432898	0.112137	3.86044	0.000113183	0.00223706
gene8076	Csec_G12497	31.3344	-3.08759	0.418933	-7.37013	1.70467e-13	5.0324e-11
gene8104	Csec_G13407	293.739	-0.975789	0.194159	-5.02573	5.0151e-07	2.31178e-05
gene8105	Csec_G13408	97.2254	-0.550704	0.176875	-3.11352	0.0018487	0.0196107
gene8123	Csec_G13426	935.101	0.462167	0.162948	2.83629	0.00456411	0.0383392
gene8130	Csec_G13433	2760.14	0.601845	0.202736	2.96861	0.00299145	0.0281019
gene8146	Csec_G15024	902.916	0.265344	0.0877911	3.02245	0.00250739	0.0245346
gene8152	Csec_G15292	431.577	0.760224	0.209895	3.62193	0.000292413	0.00485897
gene8173	Csec_G01235	7.94071	1.14484	0.386046	2.96555	0.00302144	0.0283451
gene8188	Csec_G01250	28.4156	-0.531572	0.194508	-2.7329	0.00627789	0.0486353
gene8193	Csec_G02538	48.913	0.664294	0.200053	3.3206	0.000898249	0.0113199
gene8194	Csec_G02539	5689.32	0.989044	0.158935	6.22294	4.87932e-10	5.68912e-08
gene8206	Csec_G08417	893.526	0.502316	0.151418	3.31741	0.00090857	0.0113909
gene8207	Csec_G08418	502.23	0.325535	0.113257	2.8743	0.00404927	0.0353801
gene821	Csec_G13096	584.439	-0.483973	0.170902	-2.83187	0.0046276	0.0386562
gene8214	Csec_G08425	2922.99	-0.621487	0.196725	-3.15917	0.00158219	0.0175764
gene8284	Csec_G05342	1797.5	0.613157	0.129391	4.73878	2.15013e-06	7.93432e-05
gene8285	Csec_G05343	200.885	0.523523	0.15821	3.30905	0.000936143	0.0116661
gene8290	Csec_G05348	1100.74	0.999201	0.263782	3.78798	0.000151876	0.00282099
gene8293	Csec_G05351	1381.63	0.566698	0.171059	3.31288	0.000923408	0.0115634
gene8298	Csec_G05821	534.09	0.687347	0.221338	3.10541	0.00190015	0.0200584
gene8300	Csec_G05823	244.048	-1.03837	0.153912	-6.74652	1.51434e-11	2.59401e-09
gene8301	Csec_G05824	53.9931	-1.69911	0.347546	-4.88887	1.01418e-06	4.16322e-05
gene8302	Csec_G05825	52.9564	-1.34022	0.330994	-4.04907	5.14215e-05	0.00115117
gene8314	Csec_G05838	8.07991	-1.6628	0.538661	-3.08691	0.00202246	0.0209418
gene8317	Csec_G05841	35.4445	-2.05331	0.347208	-5.91377	3.34361e-09	2.97389e-07
gene8319	Csec_G05843	28.8757	2.2907	0.494732	4.63018	3.65352e-06	0.000125788
gene8320	Csec_G05844	18.0993	2.67398	0.557055	4.80021	1.58499e-06	6.1088e-05
gene835	Csec_G13613	1397.56	0.418784	0.146591	2.85682	0.00427907	0.0366851
gene8363	Csec_G07270	161.583	-1.67477	0.434745	-3.8523	0.000117016	0.00230296
gene8364	Csec_G07271	52615.4	-1.33183	0.208831	-6.37754	1.79955e-10	2.35555e-08
gene8368	Csec_G07275	2058.88	0.304307	0.109845	2.77033	0.00559987	0.0447312
gene8389	Csec_G07296	32.1805	-1.65014	0.377279	-4.37379	1.22106e-05	0.000350769
gene8396	Csec_G09443	539.525	-0.384072	0.122528	-3.13455	0.00172117	0.0187745
gene8402	Csec_G09526	229.986	1.64614	0.509322	3.23202	0.00122918	0.0143924
gene8403	Csec_G09527	320.93	-1.56357	0.460604	-3.39462	0.000687241	0.00922192
gene8435	Csec_G10077	6781.68	0.713445	0.229447	3.10942	0.00187457	0.0198402
gene8439	Csec_G10689	1114.57	0.565424	0.193076	2.9285	0.00340598	0.0309764
gene8442	Csec_G10692	126.396	0.408448	0.12834	3.18256	0.00145981	0.0165211
gene8443	Csec_G10693	61.8357	1.80152	0.285468	6.31076	2.77665e-10	3.47081e-08
gene8454	Csec_G10704	315.671	0.285036	0.10374	2.74761	0.00600308	0.0470049
gene8459	Csec_G10848	359.746	1.16236	0.281185	4.13381	3.56802e-05	0.000852088
gene8466	Csec_G11200	1170.92	0.398403	0.135986	2.92973	0.00339256	0.030887
gene847	Csec_G13625	593.917	-0.188587	0.0519304	-3.63153	0.000281744	0.00472696
gene8473	Csec_G11207	249.271	0.673842	0.164263	4.10221	4.09217e-05	0.00095107
gene8485	Csec_G12563	566.044	0.732319	0.197505	3.70786	0.000209018	0.00370861
gene8486	Csec_G12564	6432.22	0.717242	0.188701	3.80095	0.000144142	0.00270632
gene8500	Csec_G13070	287.883	-1.4132	0.247825	-5.70241	1.18123e-08	8.98852e-07
gene8501	Csec_G13071	16.8314	-2.532	0.568802	-4.45145	8.52905e-06	0.000258385
gene8503	Csec_G13073	5286.07	-0.949317	0.256824	-3.69638	0.000218698	0.00383135
gene8534	Csec_G16737	95.4743	-0.916215	0.293994	-3.11644	0.00183047	0.0194918
gene8544	Csec_G01630	6108.01	0.374142	0.110865	3.37475	0.000738829	0.00970763
gene8552	Csec_G01905	2138.04	0.856953	0.219233	3.90887	9.27281e-05	0.00190891
gene8559	Csec_G01912	32.505	-1.50241	0.240008	-6.2598	3.85461e-10	4.61058e-08
gene8573	Csec_G01926	847.8	-0.648501	0.192551	-3.36795	0.000757294	0.00990336
gene8583	Csec_G01936	1226.09	-0.302215	0.0884811	-3.41559	0.000636447	0.00870878
gene8585	Csec_G01938	80.3892	-0.863227	0.266294	-3.24163	0.00118847	0.0140103
gene8600	Csec_G04532	2256.18	-0.237383	0.0753667	-3.14971	0.00163432	0.0180687
gene8604	Csec_G04536	11.8532	-1.04085	0.214072	-4.86215	1.16116e-06	4.71086e-05
gene8616	Csec_G04548	1102.34	0.176737	0.0616774	2.86551	0.0041634	0.03605
gene8625	Csec_G04557	360.391	-0.624834	0.0903814	-6.9133	4.73501e-12	8.75978e-10
gene8628	Csec_G04560	4424.65	-1.37414	0.315434	-4.35636	1.32245e-05	0.000374469
gene8632	Csec_G04564	787.871	1.56204	0.319695	4.88602	1.02894e-06	4.21137e-05
gene8633	Csec_G04565	1300.54	1.69014	0.272115	6.21114	5.26008e-10	6.03171e-08
gene8644	Csec_G06845	1008.38	-0.178492	0.0613557	-2.90914	0.00362424	0.0325689
gene866	Csec_G14172	20.9097	-0.736442	0.251012	-2.93389	0.00334745	0.030617
gene8685	Csec_G07815	1090.77	0.295996	0.097456	3.03723	0.00238763	0.0236367
gene8686	Csec_G07816	1325.87	-0.507477	0.104053	-4.87712	1.07648e-06	4.38011e-05
gene8705	Csec_G07835	939.889	-1.7029	0.276927	-6.14929	7.7832e-10	8.37146e-08
gene8720	Csec_G08942	1388.27	0.796178	0.291785	2.72865	0.00635942	0.0490887
gene8721	Csec_G08943	553.716	0.756202	0.211331	3.57827	0.000345871	0.00554152
gene8730	Csec_G08952	67.0181	-1.52646	0.318938	-4.78606	1.70091e-06	6.44814e-05
gene8734	Csec_G08956	286.02	-1.35811	0.281624	-4.82241	1.41833e-06	5.57572e-05
gene8735	Csec_G08957	480.641	-2.50236	0.381278	-6.5631	5.26993e-11	7.8624e-09
gene8760	Csec_G10769	25.0956	1.52918	0.448047	3.41298	0.00064256	0.00877512
gene8769	Csec_G10778	259.395	0.486578	0.138713	3.5078	0.000451828	0.0067056
gene8773	Csec_G10782	42312.6	0.350326	0.118336	2.96044	0.00307197	0.0286774
gene8809	Csec_G12588	3244.27	0.717529	0.190691	3.76279	0.000168027	0.00305954
gene8811	Csec_G12590	3071.88	-1.18137	0.315945	-3.73917	0.000184631	0.00332695
gene8812	Csec_G12591	1235.91	-1.41832	0.351936	-4.03006	5.57615e-05	0.00123003
gene8813	Csec_G12592	34.9205	1.31844	0.327741	4.02281	5.75081e-05	0.00126454
gene8820	Csec_G12599	94.1908	0.454961	0.117757	3.86356	0.000111745	0.00222179
gene8829	Csec_G12608	1092.4	0.889017	0.298239	2.98089	0.0028741	0.0272511
gene8830	Csec_G12609	947.541	0.27392	0.0848298	3.22905	0.00124202	0.0145295
gene8842	Csec_G12621	1429.43	1.30702	0.301822	4.33042	1.48825e-05	0.000412988
gene8847	Csec_G12626	1424.09	-0.48159	0.138255	-3.48333	0.00049521	0.00716479
gene8849	Csec_G12628	583.136	0.370587	0.0879029	4.21587	2.48821e-05	0.000632307
gene8852	Csec_G12631	1294.42	-0.707941	0.162868	-4.34673	1.38183e-05	0.000387331
gene8857	Csec_G13907	807.94	0.463586	0.126784	3.6565	0.000255681	0.00436892
gene8858	Csec_G13908	3326.45	0.677139	0.138835	4.87728	1.0756e-06	4.38011e-05
gene8867	Csec_G14192	100.854	1.13027	0.334835	3.37561	0.00073651	0.00969552
gene8868	Csec_G14193	265.913	0.280843	0.0846441	3.31793	0.000906859	0.0113909
gene8871	Csec_G14196	1397.52	0.418624	0.093483	4.47808	7.53168e-06	0.000232227
gene8909	Csec_G15098	923.989	-0.317212	0.0919932	-3.44822	0.000564301	0.0079489
gene8939	Csec_G18186	26302	3.94736	1.43151	2.75748	0.00582495	0.0460782
gene8952	Csec_G01804	348.644	1.84053	0.291501	6.31397	2.71975e-10	3.43059e-08
gene8956	Csec_G01808	1910.2	0.672564	0.131926	5.09805	3.43169e-07	1.65905e-05
gene8967	Csec_G03844	118.697	-0.547231	0.158071	-3.46194	0.000536302	0.00764767
gene8976	Csec_G03853	50.9448	1.13004	0.221053	5.11208	3.18625e-07	1.56216e-05
gene8977	Csec_G03854	2446.61	-0.562504	0.147075	-3.82461	0.000130978	0.00252406
gene8981	Csec_G04411	204.183	2.03241	0.390772	5.20102	1.98203e-07	1.0618e-05
gene8988	Csec_G04418	1.97287	2.51923	0.874772	2.87987	0.0039784	0.0348707
gene8999	Csec_G04429	1401.91	-0.187943	0.0650792	-2.88792	0.00387801	0.0343801
gene9022	Csec_G06448	1015.21	-0.820375	0.2846	-2.88255	0.00394467	0.0346188
gene9023	Csec_G06449	5103.58	0.92505	0.233855	3.95566	7.63241e-05	0.00162174
gene9028	Csec_G06454	8.63574	1.08049	0.235022	4.59739	4.27816e-06	0.000144077
gene9048	Csec_G07006	3330.59	0.956778	0.189218	5.05648	4.27057e-07	1.99337e-05
gene9049	Csec_G07007	208.441	0.695792	0.244486	2.84594	0.00442812	0.0377186
gene9050	Csec_G07008	3234.24	0.540555	0.149045	3.62678	0.000286981	0.00479463
gene9058	Csec_G07775	2800.64	0.177746	0.0512414	3.4688	0.000522794	0.00750907
gene9061	Csec_G07778	951.67	0.511391	0.165676	3.08669	0.002024	0.0209418
gene9068	Csec_G07785	1363.77	1.34172	0.292079	4.5937	4.35456e-06	0.000145941
gene9070	Csec_G07857	5174.54	0.704884	0.114269	6.16862	6.88898e-10	7.63539e-08
gene9074	Csec_G07861	311.694	0.647221	0.187408	3.45355	0.000553269	0.00780936
gene9078	Csec_G07866	1624.28	0.329242	0.0983831	3.34653	0.00081831	0.0104936
gene9083	Csec_G07871	4.50358	-1.9122	0.458997	-4.16604	3.09938e-05	0.000758447
gene9084	Csec_G07872	1596.6	-1.77615	0.246631	-7.20166	5.94857e-13	1.42304e-10
gene9088	Csec_G07878	1689.62	-1.35312	0.192763	-7.01961	2.22491e-12	4.67737e-10
gene9125	Csec_G08719	1205.93	-0.432107	0.100343	-4.3063	1.66004e-05	0.000448988
gene9138	Csec_G09377	9423.99	0.776786	0.197431	3.93446	8.33842e-05	0.0017424
gene9141	Csec_G09380	2135.5	0.425918	0.12182	3.49629	0.000471772	0.00689036
gene9142	Csec_G09381	2291.36	-0.189674	0.0555932	-3.41182	0.000645296	0.00879517
gene9180	Csec_G14333	2084.15	1.06194	0.256183	4.14525	3.39445e-05	0.000816256
gene9182	Csec_G14335	1390.97	-0.486458	0.121708	-3.99691	6.41737e-05	0.0013891
gene9189	Csec_G14442	1674.16	-0.198158	0.0647856	-3.05867	0.00222323	0.0224019
gene9234	Csec_G15245	874.788	0.62709	0.195772	3.20316	0.00135927	0.0156643
gene9270	Csec_G16403	303.394	-1.84511	0.22893	-8.0597	7.64812e-16	3.21569e-13
gene9273	Csec_G16406	181.352	-2.01634	0.331663	-6.07949	1.20562e-09	1.23911e-07
gene9274	Csec_G16407	11875.8	-7.88494	0.587904	-13.4119	5.14679e-41	3.57059e-37
gene9275	Csec_G16408	418.86	-0.597823	0.116407	-5.13564	2.81188e-07	1.41358e-05
gene9318	Csec_G01899	54.857	1.50917	0.388097	3.88864	0.000100809	0.00205091
gene9319	Csec_G01900	118.326	0.886117	0.29045	3.05084	0.00228204	0.0228451
gene9321	Csec_G01902	1026.09	0.924413	0.296476	3.118	0.0018208	0.0194485
gene9333	Csec_G05440	10.8412	-1.47357	0.536367	-2.74731	0.00600865	0.047022
gene9343	Csec_G05450	166.495	0.409687	0.134988	3.03499	0.00240541	0.0237545
gene9344	Csec_G05451	517.707	0.747472	0.265226	2.81825	0.00482866	0.0398283
gene9357	Csec_G06638	157.965	-2.02412	0.288707	-7.011	2.3662e-12	4.90015e-10
gene9388	Csec_G07545	127.78	-0.415756	0.13948	-2.98076	0.00287536	0.0272511
gene9400	Csec_G07557	1134.39	0.237567	0.0649557	3.65737	0.00025482	0.0043596
gene9409	Csec_G07566	1632.39	0.331725	0.120324	2.75694	0.0058345	0.0461036
gene9415	Csec_G07572	98.7445	3.06659	0.655527	4.67805	2.89618e-06	0.000103836
gene9439	Csec_G07596	849.931	-0.9626	0.330197	-2.91523	0.00355421	0.032085
gene9488	Csec_G13850	1165.37	-0.945252	0.173116	-5.46023	4.75521e-08	3.01272e-06
gene9500	Csec_G13862	321.5	0.430913	0.0971343	4.43627	9.15327e-06	0.000274895
gene9518	Csec_G14669	919.782	0.274718	0.0897459	3.06107	0.00220547	0.0222714
gene9524	Csec_G16435	142.034	-1.02313	0.354571	-2.88554	0.00390748	0.0345035
gene9525	Csec_G16436	46.0846	-1.19925	0.26668	-4.49695	6.89341e-06	0.000216394
gene9526	Csec_G16437	7.59641	-4.63774	1.25109	-3.70695	0.000209769	0.00371492
gene9529	Csec_G16440	631.999	1.91267	0.467385	4.09227	4.27169e-05	0.000982915
gene957	Csec_G05432	699.089	0.457793	0.112969	4.05237	5.07004e-05	0.0011383
gene9574	Csec_G08303	2981.66	4.44636	0.450711	9.86523	5.88998e-23	6.28642e-20
gene9579	Csec_G08308	40.1992	1.5009	0.41397	3.62561	0.000288276	0.00480172
gene9581	Csec_G08310	1525.27	0.965481	0.315082	3.06422	0.00218237	0.0221025
gene9590	Csec_G08319	321.891	0.263206	0.0933198	2.82048	0.00479525	0.0396036
gene9597	Csec_G09178	3017.24	0.338865	0.0958571	3.53511	0.000407607	0.00627696
gene960	Csec_G05435	257.679	-0.34306	0.123	-2.7891	0.0052854	0.0428859
gene9601	Csec_G09182	1543.95	-0.424193	0.111179	-3.8154	0.000135965	0.0025878
gene9604	Csec_G09185	1055.62	0.702033	0.224947	3.12088	0.00180312	0.0193341
gene9625	Csec_G09206	346.564	-0.810199	0.276517	-2.93001	0.0033895	0.0308794
gene9626	Csec_G09207	852.87	-1.08473	0.246883	-4.39368	1.11448e-05	0.000322827
gene9635	Csec_G09216	545.589	0.277755	0.0748902	3.70882	0.000208225	0.00369925
gene9637	Csec_G09218	45005.9	-0.322468	0.0909044	-3.54733	0.00038916	0.00606015
gene9659	Csec_G12780	1720.62	0.529185	0.155137	3.41108	0.000647062	0.00881058
gene9665	Csec_G12786	160.191	0.308553	0.10636	2.90102	0.00371955	0.0331544
gene9668	Csec_G12789	47.2315	0.50132	0.156653	3.2002	0.00137331	0.0157868
gene9677	Csec_G12798	261.508	-0.911399	0.221808	-4.10895	3.97465e-05	0.000931559
gene9681	Csec_G12802	800.459	0.860739	0.251256	3.42575	0.000613108	0.00845614
gene9693	Csec_G13760	430.485	-1.38046	0.261584	-5.27728	1.31112e-07	7.32134e-06
gene9695	Csec_G13762	84.7075	-0.958493	0.171608	-5.58537	2.33197e-08	1.6178e-06
gene9718	Csec_G15397	215.173	-0.364965	0.13073	-2.79175	0.00524235	0.0426114
gene9732	Csec_G02253	1217.64	0.935034	0.264278	3.53807	0.000403068	0.00622088
gene9733	Csec_G02254	3677.54	0.866496	0.196331	4.41344	1.01739e-05	0.000298777
gene9734	Csec_G02255	209.424	0.704271	0.234763	2.99993	0.00270041	0.0259075
gene9736	Csec_G02257	1731.24	0.390522	0.131601	2.96747	0.0030026	0.0281874
gene9745	Csec_G02266	3097.7	-0.629741	0.191677	-3.28542	0.00101829	0.0124923
gene9761	Csec_G02870	83.7	-0.952124	0.269446	-3.53363	0.000409891	0.00630514
gene9766	Csec_G02875	246.595	-1.26408	0.235323	-5.37169	7.80033e-08	4.56665e-06
gene9768	Csec_G02877	384.205	3.1859	0.465269	6.84744	7.51822e-12	1.35474e-09
gene9780	Csec_G02889	275.995	-1.0837	0.194325	-5.57673	2.45077e-08	1.6751e-06
gene9790	Csec_G02898	1147.19	-0.897666	0.249411	-3.59915	0.000319261	0.00525475
gene9807	Csec_G04288	1183.52	-0.319971	0.0793942	-4.03016	5.57384e-05	0.00123003
gene9808	Csec_G04289	7449.81	0.887505	0.219722	4.03921	5.36314e-05	0.00119062
gene9816	Csec_G08979	4011.03	0.400565	0.110451	3.62662	0.00028716	0.00479463
gene9817	Csec_G08980	437.579	0.356677	0.10497	3.3979	0.000679058	0.00914751
gene9818	Csec_G08981	148.065	0.850308	0.271966	3.12652	0.00176886	0.0191351
gene9835	Csec_G16866	457.313	0.653788	0.209586	3.11943	0.00181201	0.0193845
gene9837		640.825	1.51099	0.371178	4.0708	4.68516e-05	0.00106394
gene9852	Csec_G16905	405.351	0.611534	0.192788	3.17206	0.00151364	0.0170459
gene9854	Csec_G16907	378.778	-0.531999	0.161043	-3.30346	0.000955012	0.011844
gene9867	Csec_G17302	4026.79	0.418837	0.117476	3.56529	0.000363454	0.00576335
gene988	Csec_G08253	986.401	0.224989	0.0782681	2.87459	0.00404549	0.0353801
gene9880	Csec_G01187	21.2709	0.625665	0.219876	2.84553	0.00443376	0.0377413
gene9890	Csec_G02425	403.691	0.458864	0.139976	3.27818	0.0010448	0.0127281
gene9895	Csec_G02430	5519.95	-1.62145	0.306425	-5.29151	1.21312e-07	6.87023e-06
gene9901	Csec_G02436	13.7897	3.51484	0.624923	5.62445	1.86105e-08	1.32421e-06
gene9902	Csec_G02437	122.368	1.69473	0.345267	4.90847	9.17894e-07	3.84767e-05
gene9904	Csec_G02439	23.7999	4.03749	0.662563	6.09375	1.10299e-09	1.14209e-07
gene9905	Csec_G02440	1528.68	7.78461	0.791357	9.83704	7.79728e-23	7.72766e-20
gene9910	Csec_G02763	47.5613	0.876665	0.230094	3.81003	0.00013895	0.002641
gene9945	Csec_G05158	1576.12	-0.698596	0.231732	-3.01467	0.00257256	0.0249597
gene9946	Csec_G05159	321.283	-2.6674	0.417309	-6.39192	1.6382e-10	2.18557e-08
gene9959	Csec_G05306	2276.55	-0.193438	0.0659848	-2.93156	0.00337265	0.0307663
gene9970	Csec_G05317	1725.1	-1.00576	0.338565	-2.97065	0.00297169	0.027973
gene9985	Csec_G06487	1742.37	0.401262	0.104218	3.85023	0.000118008	0.00231921
gene9994	Csec_G07846	558.754	0.316111	0.10582	2.98725	0.002815	0.026794

## Sheet: B Precocene effect
Supplementary Data 2 B. DEGs (padj<0.05) between control & precocene-treated queens from JH manipulation experiment. Positive log2FoldChange values indicate down-regulation in precocene-treated queens compared to control queens, negative values indicate up-regulation in precocene-treated queens compared to control queens.
geneNumber	Csec_geneName	baseMean	log2FoldChange	lfcSE	stat	pvalue	padj
gene100	Csec_G00904	116.075	2.06971	0.424633	4.8741	1.09303e-06	0.000495738
gene10032	Csec_G08544	3.66582	4.91135	1.32084	3.71834	0.000200533	0.015042
gene10241	Csec_G03367	293.605	-1.16751	0.301347	-3.87429	0.000106937	0.00947178
gene10262	Csec_G03388	115.151	1.40222	0.403731	3.47317	0.000514351	0.0314916
gene10282	Csec_G06821	97.2486	1.35536	0.364011	3.7234	0.000196555	0.0149224
gene10382	Csec_G14848	956.011	-1.48071	0.379628	-3.90042	9.60256e-05	0.00886242
gene10384	Csec_G14850	8926.89	-2.21426	0.43569	-5.08221	3.73075e-07	0.000247834
gene1040	Csec_G09590	50.5672	3.67974	0.882848	4.16804	3.07233e-05	0.00379999
gene1042	Csec_G09592	157.531	3.90002	0.787775	4.95067	7.39577e-07	0.000363927
gene10523	Csec_G02675	1001.83	-0.560332	0.171184	-3.27328	0.00106307	0.0495575
gene10524	Csec_G02676	259.042	1.34279	0.346388	3.87655	0.000105947	0.00947178
gene10591	Csec_G04454	232.857	-0.833454	0.221149	-3.76874	0.000164075	0.0129756
gene10604	Csec_G04915	3.18063	3.49515	1.0282	3.39929	0.000675602	0.0380023
gene1071	Csec_G01956	133.698	3.21966	0.699262	4.60437	4.13725e-06	0.00100596
gene10753	Csec_G11740	36.0696	-1.50955	0.455991	-3.31049	0.000931324	0.0458335
gene10921	Csec_G05199	1232.03	-0.643038	0.173318	-3.71017	0.000207121	0.0153733
gene10928	Csec_G05930	145.07	-1.15336	0.349305	-3.30187	0.000960439	0.0462333
gene10973	Csec_G08800	483.546	2.41355	0.55405	4.3562	1.32339e-05	0.00225418
gene11064	Csec_G13868	16.078	2.44452	0.478676	5.10683	3.27614e-07	0.000241816
gene11132	Csec_G02000	2911.95	-0.622667	0.184686	-3.3715	0.000747608	0.0397309
gene11210	Csec_G07967	315.428	0.862849	0.237231	3.63716	0.000275658	0.0190749
gene11285	Csec_G12041	48.8668	2.78689	0.580568	4.80028	1.58441e-06	0.000619132
gene1131	Csec_G05510	10.4487	3.0404	0.840396	3.61781	0.000297103	0.0202426
gene11316	Csec_G15128	34.4852	2.1033	0.553616	3.79921	0.000145159	0.0119788
gene11457	Csec_G05382	406.418	-0.654547	0.188836	-3.46622	0.000527835	0.0321689
gene11545	Csec_G09676	483.101	-2.56876	0.630419	-4.07469	4.60766e-05	0.00518792
gene11562	Csec_G09693	42.3085	2.21436	0.530634	4.17305	3.00547e-05	0.00376705
gene11617	Csec_G13492	175.64	2.04181	0.420205	4.85908	1.17933e-06	0.00050544
gene11680	Csec_G16873	1700.13	-0.355256	0.0909833	-3.90462	9.43724e-05	0.0088298
gene11725	Csec_G03244	31.0383	1.68039	0.426064	3.944	8.01347e-05	0.007715
gene11779	Csec_G08615	178.514	2.0205	0.522292	3.86852	0.000109498	0.00963434
gene11868	Csec_G13198	47.9219	3.25327	0.643256	5.05751	4.24773e-07	0.000256524
gene11889	Csec_G13729	260.894	-0.790558	0.232879	-3.39472	0.000686993	0.0381899
gene11903	Csec_G14720	47.1155	1.71347	0.500374	3.42438	0.000616202	0.036225
gene12033	Csec_G03799	897.352	-0.801891	0.225828	-3.5509	0.000383919	0.0253769
gene12054	Csec_G04960	29.1389	2.35482	0.562991	4.1827	2.88068e-05	0.00376705
gene1212	Csec_G10284	161.993	-1.55125	0.458089	-3.38635	0.000708302	0.0388864
gene1213	Csec_G10285	45.5183	1.09427	0.297526	3.67789	0.000235172	0.0169743
gene1218	Csec_G10290	5083.09	-0.760341	0.226391	-3.35853	0.000783588	0.0405087
gene1219	Csec_G10291	982.004	-0.817064	0.249545	-3.27422	0.00105955	0.0495575
gene12253	Csec_G17155	43.2234	1.86699	0.45452	4.10762	3.9976e-05	0.00470019
gene12267	Csec_G17169	619.765	1.34912	0.325896	4.13974	3.47701e-05	0.00412461
gene12277	Csec_G17179	26.4357	2.71875	0.731418	3.7171	0.000201526	0.015042
gene12284	Csec_G17327	15.7577	-2.14499	0.538866	-3.98056	6.87533e-05	0.00691867
gene12320	Csec_G02733	72.1513	1.1541	0.328221	3.51621	0.000437748	0.0280962
gene12418	Csec_G09824	756.898	-0.821937	0.230519	-3.56559	0.000363033	0.0243599
gene12426	Csec_G09832	4141.51	-0.930099	0.282772	-3.28922	0.00100467	0.0473333
gene12436	Csec_G09842	748.017	0.752505	0.22125	3.40116	0.000671009	0.0380023
gene12463	Csec_G11398	22.3233	3.10004	0.784589	3.95116	7.77726e-05	0.00754224
gene12491	Csec_G11687	4606.99	-1.37547	0.363935	-3.77945	0.000157175	0.0126559
gene12564	Csec_G02508	43.4517	2.37012	0.531129	4.46243	8.10365e-06	0.00156036
gene12565	Csec_G02509	52.0494	2.42815	0.525584	4.6199	3.83916e-06	0.000990998
gene12628	Csec_G07123	253.302	1.8092	0.394927	4.58109	4.62554e-06	0.0010615
gene12665	Csec_G10855	405.362	-0.638355	0.167604	-3.80872	0.00013969	0.0115995
gene12801	Csec_G17316	1905.68	0.329901	0.0969952	3.40121	0.00067088	0.0380023
gene12809	Csec_G17501	105.346	2.30033	0.537214	4.28196	1.85252e-05	0.00273474
gene12888	Csec_G02953	643.261	-1.18439	0.253137	-4.67884	2.88506e-06	0.000841627
gene12989	Csec_G10244	197.861	1.58462	0.379361	4.17707	2.9529e-05	0.00376705
gene13111	Csec_G05950	104.238	1.91153	0.399639	4.78315	1.72572e-06	0.000636887
gene13145	Csec_G08446	116.683	-1.06926	0.252217	-4.23946	2.24063e-05	0.00308516
gene13164	Csec_G09877	2761.26	0.813749	0.243835	3.33729	0.000845994	0.0430647
gene13280	Csec_G12733	20.8438	2.93932	0.673918	4.36153	1.29155e-05	0.00225418
gene1329	Csec_G15532	876.411	-0.79538	0.150094	-5.29922	1.16298e-07	0.000118857
gene13321	Csec_G13538	137.263	-1.16153	0.303218	-3.83069	0.000127786	0.0107454
gene13415	Csec_G02102	96.9048	1.50552	0.441053	3.41346	0.000641435	0.0371093
gene13422	Csec_G02109	161.588	1.55698	0.389765	3.99466	6.47871e-05	0.0065707
gene13498	Csec_G05092	102.141	-1.27819	0.366881	-3.48394	0.000494081	0.0306746
gene1353	Csec_G15753	6.40835	3.48264	1.00688	3.45884	0.000542506	0.0327625
gene13593	Csec_G09492	236.092	2.63518	0.530352	4.96874	6.73898e-07	0.000344362
gene13626	Csec_G10559	167.002	2.92016	0.549638	5.31287	1.07912e-07	0.000118857
gene13722	Csec_G13986	123.42	1.72697	0.447298	3.8609	0.00011297	0.00983485
gene13735	Csec_G14167	17.0724	2.66022	0.668596	3.97882	6.92596e-05	0.00691867
gene13815	Csec_G04264	42.6912	2.08176	0.570027	3.65205	0.000260159	0.018308
gene13871	Csec_G06274	40.0391	2.10961	0.540877	3.90035	9.60552e-05	0.00886242
gene13902	Csec_G07699	522.848	-0.844754	0.237801	-3.55236	0.000381797	0.0253628
gene14	Csec_G02283	10.3177	2.18771	0.552521	3.95951	7.51053e-05	0.00733712
gene1407	Csec_G02609	19.7086	3.09879	0.743684	4.16681	3.08896e-05	0.00379999
gene1408	Csec_G02610	70.174	2.23852	0.521608	4.29158	1.77406e-05	0.00268626
gene14198	Csec_G06628	384.843	0.570005	0.163561	3.48497	0.000492187	0.0306746
gene14297	Csec_G12505	9.10288	3.66397	0.877957	4.17329	3.00228e-05	0.00376705
gene14312	Csec_G12520	79.4133	2.11202	0.461068	4.58071	4.634e-06	0.0010615
gene14495	Csec_G17257	424.12	2.7608	0.660606	4.1792	2.92534e-05	0.00376705
gene1452	Csec_G03458	716.421	-0.690805	0.190043	-3.635	0.000277977	0.0191357
gene14554	Csec_G02339	199.032	3.14131	0.645113	4.8694	1.11939e-06	0.000495738
gene14663	Csec_G07517	251.291	1.17397	0.336059	3.49334	0.000477011	0.0298942
gene14681	Csec_G08018	20.9718	1.89543	0.499449	3.79505	0.000147613	0.0121061
gene14751	Csec_G09794	38.6913	1.91735	0.473505	4.04927	5.13785e-05	0.0055952
gene14818	Csec_G12197	138.621	3.50481	0.578687	6.05649	1.39123e-09	6.00629e-06
gene15010	Csec_G05039	22.8221	2.95492	0.759014	3.8931	9.8971e-05	0.00906848
gene1504	Csec_G10458	500.662	1.57893	0.438488	3.60085	0.00031718	0.0215003
gene15164	Csec_G12482	89.4328	1.74359	0.454345	3.8376	0.000124243	0.0106497
gene15238	Csec_G16324	37.3882	3.95504	0.737199	5.36496	8.09655e-08	9.77916e-05
gene1529	Csec_G12089	2459.22	-0.682125	0.19351	-3.52501	0.000423474	0.0275798
gene15303	Csec_G02625	610.464	1.66015	0.390544	4.25086	2.12949e-05	0.00297815
gene15304	Csec_G02626	5047.54	-0.404973	0.118542	-3.41629	0.000634801	0.0369911
gene15345	Csec_G06941	14.5561	3.08551	0.93234	3.30942	0.000934886	0.0458335
gene15393	Csec_G17776	37.3203	1.83394	0.396391	4.6266	3.71713e-06	0.000987717
gene15500	Csec_G05800	25.3853	1.07993	0.278583	3.8765	0.00010597	0.00947178
gene15539	Csec_G06911	180.783	0.57068	0.169829	3.36033	0.000778497	0.040506
gene15589	Csec_G07362	700.509	-1.78955	0.530324	-3.37444	0.000739651	0.0394659
gene1559	Csec_G12315	101.537	1.91411	0.377352	5.07248	3.92659e-07	0.000248423
gene15626	Csec_G14206	139.873	1.92638	0.469495	4.10309	4.07661e-05	0.00470973
gene15641	Csec_G14507	50.9836	2.12397	0.554017	3.83377	0.000126193	0.010679
gene157	Csec_G02817	213.339	-0.831454	0.242383	-3.43033	0.000602846	0.0355974
gene15771	Csec_G02985	98.2015	1.89894	0.439689	4.31883	1.56859e-05	0.00248098
gene15818	Csec_G04989	57.268	-1.26631	0.316377	-4.00255	6.26646e-05	0.00647992
gene15953	Csec_G02742	737.4	0.705465	0.201729	3.49709	0.000470356	0.0296168
gene15971	Csec_G03144	82.7803	1.74395	0.5136	3.39553	0.000684952	0.0381899
gene16051	Csec_G06078	8.74522	2.00278	0.60233	3.32505	0.000884021	0.0441941
gene16104	Csec_G00854	14.0298	2.11326	0.601981	3.51051	0.000447243	0.0285676
gene16173	Csec_G06416	5411.93	-0.600552	0.169744	-3.53798	0.000403197	0.0265192
gene16192	Csec_G06435	70.1679	2.04243	0.442676	4.61383	3.95325e-06	0.000990998
gene162	Csec_G04221	18.956	2.72054	0.622802	4.36823	1.25257e-05	0.00225418
gene16206	Csec_G06998	2705.24	-1.80846	0.389858	-4.63876	3.50502e-06	0.000970161
gene16252	Csec_G07206	885.575	0.806614	0.228927	3.52345	0.000425962	0.0276065
gene16253	Csec_G07207	2157.14	-0.989165	0.268838	-3.6794	0.000233782	0.0169729
gene16334	Csec_G10515	79.8032	2.55952	0.654395	3.91127	9.18118e-05	0.00865114
gene1638	Csec_G14124	102.433	0.927358	0.279906	3.31311	0.00092265	0.0458335
gene16441	Csec_G01104	225.78	2.39515	0.509248	4.70332	2.5597e-06	0.000834067
gene16600	Csec_G07491	1204.64	0.923193	0.273024	3.38136	0.000721288	0.0390671
gene16635	Csec_G07997	19.7849	2.3159	0.660209	3.50782	0.00045179	0.02872
gene16641	Csec_G09048	86.3959	1.68662	0.418065	4.03436	5.47511e-05	0.00581938
gene16696	Csec_G10442	12788.8	-0.707303	0.213589	-3.31151	0.00092794	0.0458335
gene16747	Csec_G12464	39.5834	-2.47378	0.592506	-4.17511	2.97836e-05	0.00376705
gene16775	Csec_G14260	943.393	0.471153	0.139371	3.38057	0.000723356	0.0390671
gene16819	Csec_G16468	206.295	-0.940289	0.278369	-3.37785	0.000730539	0.0392953
gene16987	Csec_G00996	118.238	2.0138	0.430594	4.67679	2.91396e-06	0.000841627
gene16996	Csec_G01005	24.6952	1.80376	0.479109	3.76482	0.000166666	0.0131025
gene17017	Csec_G01026	352.744	0.794207	0.238291	3.33293	0.00085935	0.0435708
gene17021	Csec_G01030	24.0233	3.38092	0.837636	4.03626	5.43096e-05	0.00581938
gene17022	Csec_G01031	435.236	1.17796	0.345293	3.41146	0.000646154	0.0371637
gene1704	Csec_G17729	2021.59	-0.584065	0.171864	-3.39841	0.000677779	0.0380023
gene17063	Csec_G14385	373.68	1.57265	0.360426	4.36332	1.28103e-05	0.00225418
gene17116	Csec_G15999	78.1041	-1.35431	0.337918	-4.00781	6.12855e-05	0.00644506
gene17136	Csec_G16816	118.622	-0.916238	0.267658	-3.42316	0.000618969	0.0362274
gene17198	Csec_G01559	1595.89	-0.511784	0.15552	-3.2908	0.000999018	0.0473333
gene17207	Csec_G01568	114.796	2.29948	0.510148	4.50748	6.56032e-06	0.00137019
gene17217	Csec_G04320	135.036	-2.75472	0.814508	-3.38207	0.000719415	0.0390671
gene17395	Csec_G11403	40.2113	3.07145	0.665498	4.61527	3.92591e-06	0.000990998
gene17420	Csec_G12118	42.7287	3.24539	0.63766	5.08953	3.58948e-07	0.000247834
gene17533	Csec_G00828	51.3372	1.47029	0.403305	3.64559	0.000266774	0.0185569
gene17642	Csec_G07090	124.837	2.34372	0.430564	5.44337	5.22826e-08	7.55118e-05
gene17647	Csec_G07095	369.359	0.466968	0.12042	3.87783	0.000105392	0.00947178
gene17679	Csec_G12541	195.4	1.70643	0.403796	4.22597	2.37909e-05	0.00322537
gene1771	Csec_G01490	47.9258	3.44878	0.667639	5.16564	2.39612e-07	0.000198968
gene1782	Csec_G01501	52.9318	2.33459	0.615661	3.79201	0.000149432	0.0121801
gene17831	Csec_G08682	10389.5	-0.855307	0.234304	-3.65041	0.000261819	0.018308
gene17876	Csec_G10660	25.3979	2.39083	0.61934	3.86028	0.000113257	0.00983485
gene1810	Csec_G04527	174.798	-3.50433	1.0083	-3.47547	0.000509968	0.0313678
gene2049	Csec_G00655	714.315	-0.773138	0.235002	-3.28992	0.00100217	0.0473333
gene2146	Csec_G06748	17.2252	1.85854	0.51991	3.57474	0.000350582	0.0236438
gene2219	Csec_G14341	11.8145	2.28996	0.61296	3.7359	0.000187042	0.0144479
gene2260	Csec_G01578	28.0097	2.79479	0.697552	4.00657	6.16079e-05	0.00644506
gene2280	Csec_G01598	951.059	1.69281	0.362916	4.66446	3.09431e-06	0.000874702
gene2288	Csec_G01606	64.6066	1.67157	0.3611	4.6291	3.67257e-06	0.000987717
gene2299	Csec_G03696	154.696	1.03708	0.255309	4.06205	4.86432e-05	0.00543087
gene2302	Csec_G03699	34.1571	2.28922	0.54402	4.20797	2.57677e-05	0.00345808
gene234	Csec_G13703	19.313	2.09883	0.573495	3.65972	0.000252489	0.0179389
gene2554	Csec_G18369	77.2092	-0.806856	0.233433	-3.45648	0.000547275	0.0329009
gene269	Csec_G14536	73.0056	1.93982	0.446134	4.34808	1.37335e-05	0.00228079
gene2763	Csec_G11073	100.454	2.85981	0.572447	4.99578	5.85995e-07	0.000311421
gene2783	Csec_G11093	1917.04	0.42616	0.123201	3.45906	0.000542057	0.0327625
gene2803	Csec_G11770	33.1047	2.21454	0.610166	3.62941	0.000284072	0.0194545
gene2814	Csec_G11781	172.643	-1.53626	0.384314	-3.99741	6.40391e-05	0.00654479
gene289	Csec_G15148	244.818	-1.11747	0.293397	-3.80874	0.000139676	0.0115995
gene2921	Csec_G16703	9121.83	-1.4238	0.420042	-3.38965	0.000699814	0.0387405
gene2940	Csec_G17338	26.2069	2.77849	0.605357	4.58983	4.43601e-06	0.00105244
gene3015	Csec_G01357	691.167	-0.731279	0.21035	-3.47649	0.000508026	0.0313678
gene302	Csec_G15460	1373.35	3.72179	0.656903	5.66566	1.46459e-08	2.77979e-05
gene3166	Csec_G10193	4427.71	-0.710824	0.162054	-4.38633	1.15277e-05	0.0021725
gene3328	Csec_G03946	526.638	-0.690813	0.197344	-3.50055	0.000464302	0.0293749
gene3425	Csec_G04043	50.3452	-1.20148	0.325842	-3.68731	0.000226636	0.0165444
gene3440	Csec_G07235	424.084	-0.490827	0.144099	-3.40618	0.000658778	0.0377264
gene3444		18.5828	2.95685	0.745954	3.96384	7.37525e-05	0.00725834
gene3595	Csec_G14547	316.989	-0.804321	0.197393	-4.07471	4.60716e-05	0.00518792
gene3613	Csec_G14605	381.146	2.74418	0.505515	5.42848	5.68356e-08	7.55118e-05
gene3626	Csec_G15354	1322.73	-0.343862	0.0974514	-3.52855	0.00041785	0.0273475
gene3838	Csec_G11319	45.0485	-1.42619	0.428583	-3.3277	0.000875671	0.0440688
gene3905	Csec_G11972	355.521	3.08021	0.655745	4.69727	2.63667e-06	0.000834067
gene3912	Csec_G11979	24.5101	2.54854	0.54223	4.70011	2.60019e-06	0.000834067
gene3920	Csec_G11988	8.3187	2.54941	0.758394	3.36159	0.000774954	0.040506
gene4059	Csec_G17198	83.939	2.6775	0.710059	3.77082	0.000162714	0.012945
gene4190	Csec_G00481	51.4132	-1.3566	0.366816	-3.69832	0.000217031	0.0160193
gene4297	Csec_G08086	1605.5	-1.04328	0.316829	-3.29287	0.000991699	0.0473333
gene4702	Csec_G10675	942.582	-0.452701	0.136782	-3.30966	0.000934101	0.0458335
gene4742	Csec_G12743	1040.46	0.474325	0.143447	3.30662	0.000944282	0.045955
gene4792	Csec_G02287	466.53	-0.523411	0.142362	-3.67661	0.000236357	0.0169743
gene4813	Csec_G03529	65.0576	2.62706	0.644418	4.07664	4.56908e-05	0.00518792
gene4824	Csec_G03540	340.892	-0.795701	0.233135	-3.41304	0.000642416	0.0371093
gene4934	Csec_G13040	181.414	2.06995	0.442142	4.68165	2.8458e-06	0.000841627
gene4995	Csec_G17637	452.474	-2.02293	0.473561	-4.27175	1.93946e-05	0.00280084
gene5143	Csec_G01754	29.2114	1.84815	0.461854	4.0016	6.29166e-05	0.00647992
gene5144	Csec_G01755	1000.38	-0.320464	0.0932922	-3.43505	0.000592438	0.0352966
gene5164	Csec_G02576	19.8086	1.73202	0.514447	3.36677	0.000760548	0.0401335
gene5189	Csec_G04803	203.087	-1.14193	0.302801	-3.77123	0.000162445	0.012945
gene5218	Csec_G04832	2058.34	-1.07435	0.261711	-4.10509	4.0416e-05	0.00470973
gene5219	Csec_G04833	739.004	-0.885511	0.257207	-3.4428	0.000575735	0.0344559
gene5433	Csec_G03724	104.621	1.08358	0.324467	3.33957	0.00083908	0.042877
gene5460	Csec_G03751	4812.18	-0.929021	0.205752	-4.51525	6.32422e-06	0.00135522
gene5640	Csec_G11236	1024.86	-0.472981	0.139179	-3.39837	0.000677898	0.0380023
gene5719	Csec_G15758	705.783	-0.251756	0.0715374	-3.51922	0.00043281	0.0279141
gene5870	Csec_G01168	64.4259	1.10002	0.30922	3.5574	0.000374545	0.025006
gene5871	Csec_G01169	2902.14	-0.758513	0.229281	-3.30822	0.000938903	0.0458613
gene5935	Csec_G06006	212.775	2.24463	0.447435	5.01666	5.25774e-07	0.00029106
gene5978	Csec_G07224	91.4418	1.90814	0.443385	4.30358	1.68059e-05	0.00259632
gene5979	Csec_G07225	146.044	-1.24372	0.306486	-4.058	4.94938e-05	0.00547979
gene5995	Csec_G07684	381.387	-3.87043	0.643554	-6.01415	1.80831e-09	6.00629e-06
gene6	Csec_G00650	162.063	1.39707	0.326994	4.27245	1.9334e-05	0.00280084
gene6008	Csec_G08587	64.4192	1.90589	0.519492	3.66876	0.000243728	0.0174095
gene6166	Csec_G14691	62.2656	1.9069	0.496065	3.84406	0.000121017	0.0104405
gene6223	Csec_G00543	4501.58	0.441327	0.132738	3.3248	0.000884813	0.0441941
gene6226	Csec_G00546	174.747	1.43415	0.336737	4.25896	2.0538e-05	0.00292827
gene6315	Csec_G06325	34.7588	1.31562	0.39826	3.30341	0.000955152	0.0462163
gene6326	Csec_G07529	972.277	1.34809	0.369173	3.65164	0.000260567	0.018308
gene6333	Csec_G07736	5762.53	0.854083	0.229193	3.72647	0.000194179	0.0148268
gene6381	Csec_G10619	121.805	2.34486	0.520364	4.50619	6.60032e-06	0.00137019
gene6387	Csec_G10625	6.67719	4.10536	0.912389	4.49957	6.80918e-06	0.0013918
gene6392	Csec_G10630	41.9811	1.955	0.396655	4.92872	8.27713e-07	0.00039275
gene6413	Csec_G11694	9.71099	2.29549	0.68894	3.33192	0.000862497	0.0435708
gene6528	Csec_G16370	34.47	2.84834	0.635962	4.47879	7.50677e-06	0.00146669
gene656	Csec_G01079	33.9577	2.47025	0.481736	5.12781	2.93139e-07	0.000229096
gene6585	Csec_G01841	16.8571	2.71365	0.824635	3.29073	0.000999268	0.0473333
gene659	Csec_G02297	1945.93	1.29356	0.337217	3.836	0.000125056	0.0106506
gene6619	Csec_G01875	169.504	1.49763	0.353358	4.23827	2.25245e-05	0.00308516
gene6647	Csec_G04477	251.303	0.696404	0.186671	3.73065	0.000190987	0.0146674
gene6749	Csec_G15058	27.9653	-0.941607	0.285077	-3.30299	0.000956607	0.0462163
gene6847	Csec_G03866	110.168	1.26569	0.305266	4.14619	3.3805e-05	0.00404624
gene6878	Csec_G04884	68.9426	2.33141	0.491749	4.74105	2.12614e-06	0.000743366
gene6916	Csec_G10086	840.458	0.310854	0.0826934	3.75911	0.000170519	0.0133265
gene6921	Csec_G10091	89.8472	2.21791	0.461489	4.80599	1.53985e-06	0.000619132
gene6976	Csec_G16242	24.4795	-3.02359	0.92235	-3.27814	0.00104494	0.049057
gene6977	Csec_G16243	113.122	-1.77794	0.46967	-3.78552	0.000153387	0.0124262
gene6992	Csec_G16812	144.326	-2.11012	0.544577	-3.8748	0.000106714	0.00947178
gene7187	Csec_G06568	5094.37	-0.501613	0.146206	-3.43086	0.000601675	0.0355974
gene7215	Csec_G07910	4603.3	-0.918237	0.24853	-3.69467	0.000220171	0.0161613
gene7225	Csec_G07920	28.7948	4.33018	0.792479	5.4641	4.65263e-08	7.55118e-05
gene7226	Csec_G07921	35.1707	3.98959	0.889925	4.48306	7.358e-06	0.00145908
gene7340	Csec_G12186	22.3716	2.56846	0.54895	4.67886	2.8847e-06	0.000841627
gene7352	Csec_G13202	30.1435	2.52361	0.579195	4.35709	1.31801e-05	0.00225418
gene7405	Csec_G17186	16.3124	2.70818	0.689936	3.92526	8.66367e-05	0.00828098
gene7485	Csec_G00802	13.6444	3.1637	0.730562	4.3305	1.48769e-05	0.00241041
gene7523	Csec_G04069	22.9538	3.45642	0.811936	4.25701	2.07178e-05	0.00292827
gene76	Csec_G17049	49.1022	2.36934	0.604548	3.91918	8.88493e-05	0.0084318
gene7633	Csec_G14007	50.1157	2.17541	0.536538	4.05453	5.02359e-05	0.00551599
gene7634	Csec_G14008	31.1869	2.94677	0.672045	4.38479	1.16098e-05	0.0021725
gene7724	Csec_G16341	48.8518	2.4953	0.618399	4.03509	5.45818e-05	0.00581938
gene7819	Csec_G02070	71.791	1.28048	0.344131	3.72091	0.000198504	0.0149848
gene7942	Csec_G06155	43.8557	1.54576	0.46249	3.34226	0.000830988	0.0427926
gene7955	Csec_G06168	128.378	1.90374	0.416743	4.56813	4.92095e-06	0.00108966
gene7978	Csec_G06191	267.993	-0.960423	0.285872	-3.35962	0.000780487	0.040506
gene8005	Csec_G09940	755.018	-0.382018	0.11294	-3.38248	0.000718344	0.0390671
gene8006	Csec_G09941	115.78	3.33573	0.696981	4.78597	1.70162e-06	0.000636887
gene8022	Csec_G09957	14.3957	3.33779	0.736405	4.53255	5.82761e-06	0.00126927
gene8192	Csec_G02537	173.623	2.12126	0.422357	5.02245	5.10177e-07	0.00029106
gene8376	Csec_G07283	132.129	1.89224	0.432069	4.37949	1.1896e-05	0.00219514
gene841	Csec_G13619	66.2566	1.6973	0.395556	4.29093	1.77925e-05	0.00268626
gene8442	Csec_G10692	161.999	1.7372	0.398076	4.364	1.27705e-05	0.00225418
gene8471	Csec_G11205	10016.1	-2.91205	0.489534	-5.94862	2.70407e-09	7.18527e-06
gene8472	Csec_G11206	2329.89	-3.14191	0.544117	-5.77434	7.72573e-09	1.71074e-05
gene8473	Csec_G11207	4277.44	-4.72562	0.605554	-7.8038	6.00718e-15	7.98114e-11
gene8502	Csec_G13072	17024.2	-2.48183	0.735451	-3.37456	0.000739329	0.0394659
gene8647	Csec_G06848	60.7746	1.94238	0.453295	4.28502	1.8272e-05	0.00272766
gene8795	Csec_G11859	38.7167	2.57715	0.595863	4.32508	1.52478e-05	0.00244075
gene8840	Csec_G12619	1727.36	0.412661	0.121828	3.38724	0.000706007	0.0388864
gene8976	Csec_G03853	71.5545	2.15918	0.516094	4.18369	2.8681e-05	0.00376705
gene8978	Csec_G04408	259.929	-0.448775	0.119756	-3.74741	0.000178669	0.0138818
gene9023	Csec_G06449	5410.87	-1.26386	0.281219	-4.49421	6.98277e-06	0.00140565
gene9155	Csec_G09394	131.833	1.69452	0.368133	4.60301	4.16438e-06	0.00100596
gene9175	Csec_G14092	105.185	-1.7808	0.42833	-4.15754	3.21687e-05	0.0038854
gene9330	Csec_G04758	687.285	1.15341	0.349779	3.29754	0.00097535	0.0467816
gene9339	Csec_G05446	19.4686	2.78339	0.640789	4.3437	1.40105e-05	0.00229807
gene9340	Csec_G05447	21.8428	3.59597	0.748499	4.80425	1.55333e-06	0.000619132
gene9375	Csec_G07218	93.5978	2.81427	0.535798	5.25247	1.50069e-07	0.000142415
gene9531	Csec_G16442	334.187	0.553108	0.164505	3.36225	0.000773092	0.040506
gene962	Csec_G05437	119.095	-1.18698	0.352585	-3.36652	0.000761226	0.0401335
gene964	Csec_G06916	9.52551	3.73019	0.939555	3.97017	7.1821e-05	0.007121
gene9650	Csec_G12278	60.5759	1.86793	0.429526	4.34883	1.36868e-05	0.00228079
gene9687	Csec_G13754	93.548	2.55267	0.541314	4.71568	2.40901e-06	0.000820669
gene9689	Csec_G13756	48.2141	1.26294	0.386222	3.26999	0.00107552	0.0499626
gene9717	Csec_G15338	185.055	1.83481	0.400937	4.57631	4.7325e-06	0.00106569
gene9731	Csec_G02252	15.6185	2.35785	0.56691	4.15912	3.19476e-05	0.0038854
gene9742	Csec_G02263	54.5251	2.68254	0.565196	4.74621	2.07266e-06	0.000743366
gene9747	Csec_G02268	58.2583	2.36318	0.45568	5.18605	2.14802e-07	0.000190257
gene9774	Csec_G02883	47.4755	1.98665	0.460615	4.31304	1.61028e-05	0.00251696
gene9776	Csec_G02885	543.004	-0.609983	0.182604	-3.34047	0.00083636	0.042877
gene9826	Csec_G12950	136.33	3.11769	0.51692	6.03128	1.62664e-09	6.00629e-06

## Sheet: C Solvent effect
Supplementary Data 2 C. DEGs (padj<0.05) between control & solvent-treated queens from JH manipulation experiment. Positive log2FoldChange values indicate up-regulation in solvent-treated queens compared to control queens, negative values indicate down-regulation in solvent-treated queens compared to control queens.
geneNumber	Csec_geneName	baseMean	log2FoldChange	lfcSE	stat	pvalue	padj
gene1	Csec_G00645	78.9378	1.66402	0.591672	2.8124	0.0049174	0.0438934
gene100	Csec_G00904	116.075	2.17221	0.474696	4.576	4.73949e-06	0.000880241
gene10009	Csec_G08521	6112.59	-0.601651	0.195686	-3.07457	0.00210804	0.0314531
gene10011	Csec_G08523	1736.81	-0.718904	0.174267	-4.12531	3.70235e-05	0.00350114
gene1002	Csec_G08735	122.312	-0.920755	0.312291	-2.94838	0.00319441	0.0362496
gene10041	Csec_G08553	86.8164	2.24572	0.747327	3.005	0.0026558	0.033747
gene10042	Csec_G08554	831.274	0.523218	0.166786	3.13707	0.00170648	0.028784
gene10042	Csec_G08554	831.274	-0.574789	0.14326	-4.01222	6.015e-05	0.0144432
gene10055	Csec_G10179	40.8863	1.556	0.502478	3.09665	0.00195719	0.0306184
gene1006	Csec_G08739	927.143	-0.428193	0.14838	-2.88579	0.00390439	0.0393272
gene10061	Csec_G10400	94.4112	-1.02387	0.359411	-2.84874	0.00438922	0.0414467
gene10063	Csec_G10402	175.714	-0.635743	0.209012	-3.04166	0.00235281	0.0325256
gene10065	Csec_G10404	723.739	-0.434451	0.121989	-3.56138	0.000368915	0.0135998
gene1007	Csec_G08740	58.9558	1.99478	0.633454	3.14905	0.00163801	0.0283035
gene10089	Csec_G11931	18.3954	4.63612	1.46999	3.15385	0.00161133	0.0282253
gene10120	Csec_G14803	51.9406	2.12723	0.75586	2.81433	0.00488798	0.0437504
gene10127	Csec_G14810	170.874	1.75151	0.570452	3.07038	0.00213785	0.0314531
gene10132	Csec_G14815	101.628	1.17877	0.423675	2.78225	0.00539842	0.0459253
gene10135	Csec_G15112	157.261	0.506118	0.173553	2.91621	0.0035431	0.0377175
gene10140	Csec_G15117	894.972	-0.340558	0.108882	-3.12778	0.0017613	0.0289389
gene10154	Csec_G16262	7706.4	-0.957526	0.218655	-4.37916	1.19136e-05	0.00165396
gene10177	Csec_G17382	76.6042	1.53721	0.514378	2.98848	0.00280371	0.0344963
gene10184	Csec_G17389	4459.21	-0.860897	0.264382	-3.25627	0.00112888	0.0239933
gene10225	Csec_G01621	3828.62	-1.00215	0.322437	-3.10805	0.00188325	0.0300969
gene10229	Csec_G01625	3990.93	-0.407762	0.120633	-3.38017	0.000724401	0.0196699
gene10241	Csec_G03367	293.605	-1.05582	0.335478	-3.14722	0.00164829	0.0283035
gene10242	Csec_G03368	36.3842	2.20377	0.723718	3.04507	0.00232625	0.0323987
gene10249	Csec_G03375	50.3585	1.43784	0.412949	3.48189	0.000497885	0.0160234
gene10259	Csec_G03385	772.165	-0.855658	0.30649	-2.7918	0.00524161	0.0452401
gene10261	Csec_G03387	11.1121	3.49963	1.13216	3.0911	0.00199415	0.0308084
gene10262	Csec_G03388	115.151	2.32119	0.453966	5.11313	3.16871e-07	0.000187962
gene1027	Csec_G09353	873.676	-0.38961	0.140986	-2.76347	0.00571903	0.0468508
gene10282	Csec_G06821	97.2486	1.72994	0.40871	4.23268	2.30923e-05	0.00253239
gene10311	Csec_G11345	274.624	1.16364	0.375948	3.09521	0.00196677	0.0306184
gene10314	Csec_G11348	101.386	1.34048	0.456076	2.93916	0.00329102	0.0366762
gene10336	Csec_G13253	654.783	1.28209	0.409928	3.12759	0.00176246	0.0289389
gene10360	Csec_G13967	364.221	1.1532	0.387849	2.97333	0.00294589	0.0350966
gene10367	Csec_G13974	47.5664	1.10845	0.393571	2.8164	0.00485655	0.0436788
gene10375	Csec_G14317	273.026	2.01214	0.639784	3.14503	0.0016607	0.0283247
gene10384	Csec_G14850	8926.89	-1.8618	0.414453	-4.49218	7.04963e-06	0.00466378
gene10386	Csec_G14852	32.7088	1.92724	0.651316	2.95899	0.00308651	0.0357946
gene10388	Csec_G14854	399.074	1.91692	0.598228	3.20433	0.00135377	0.0262908
gene1040	Csec_G09590	50.5672	4.84732	1.00248	4.83534	1.32915e-06	0.000481818
gene10407	Csec_G16256	59.1106	1.2008	0.404903	2.96564	0.00302051	0.0353205
gene1042	Csec_G09592	157.531	5.0987	0.885069	5.76079	8.37196e-09	1.87812e-05
gene10430	Csec_G16607	2425.71	-0.505841	0.170356	-2.96931	0.00298467	0.0352761
gene10440	Csec_G17079	2106.73	-1.61133	0.27996	-5.75557	8.63505e-09	1.87812e-05
gene10442	Csec_G17123	221.145	1.41778	0.424247	3.34187	0.000832168	0.0213775
gene1045	Csec_G10118	22.0248	2.8872	0.837717	3.44651	0.000567882	0.0171548
gene10458	Csec_G17718	5717.78	-0.678169	0.22343	-3.03526	0.00240327	0.0327813
gene10475	Csec_G01758	5802.4	-0.771553	0.251003	-3.07388	0.00211294	0.0314531
gene10476	Csec_G01759	170.333	1.06883	0.3607	2.96321	0.00304446	0.0354102
gene10486	Csec_G01769	102.161	1.81922	0.545563	3.33457	0.000854311	0.0215991
gene10501	Csec_G02653	5592.54	-0.839232	0.243919	-3.44062	0.000580388	0.0172877
gene10503	Csec_G02655	788.442	-0.537634	0.170032	-3.16195	0.00156714	0.027977
gene10507	Csec_G02659	230.849	-0.771061	0.270522	-2.85027	0.00436819	0.0413596
gene10514	Csec_G02666	2.57074	3.38369	1.17627	2.87661	0.00401968	0.0399824
gene10520	Csec_G02672	1802.34	0.587431	0.18948	3.10023	0.00193367	0.0305122
gene10524	Csec_G02676	259.042	1.18903	0.385897	3.0812	0.00206168	0.0312484
gene10530	Csec_G02682	1390.06	-0.476037	0.174977	-2.72057	0.00651702	0.0499837
gene10550	Csec_G03710	1238.32	2.22954	0.780152	2.85783	0.00426553	0.0409604
gene10565	Csec_G04375	20.1252	1.65068	0.566448	2.9141	0.00356721	0.0377339
gene10567	Csec_G04377	586.329	-1.04469	0.383534	-2.72386	0.00645234	0.0498068
gene10581	Csec_G04444	154.183	2.03966	0.599539	3.40205	0.000668825	0.0189331
gene1059	Csec_G18189	25.0212	1.78006	0.616693	2.88647	0.00389595	0.0392907
gene10590	Csec_G04453	120.631	1.69046	0.606114	2.78901	0.00528689	0.0453311
gene10591	Csec_G04454	232.857	-0.791377	0.246404	-3.21171	0.00131947	0.0259997
gene10603	Csec_G04914	3.35714	5.30691	1.88888	2.80955	0.00496102	0.0440717
gene10604	Csec_G04915	3.18063	5.38591	1.29789	4.14974	3.3285e-05	0.0032688
gene10609	Csec_G04920	313.164	0.733709	0.190459	3.85231	0.000117007	0.00694061
gene10636	Csec_G06365	671.86	0.64265	0.155592	4.13036	3.62191e-05	0.00345007
gene10648	Csec_G06377	1301.21	0.482477	0.154578	3.12125	0.00180083	0.0292298
gene10668	Csec_G06397	663.445	-0.404396	0.139749	-2.89374	0.00380689	0.0388427
gene10686	Csec_G10015	138.378	0.836969	0.302139	2.77015	0.00560311	0.0465938
gene10688	Csec_G10017	533.487	-1.13748	0.375751	-3.02722	0.00246812	0.033171
gene10710	Csec_G10646	310.888	0.885679	0.319739	2.77001	0.00560554	0.0465938
gene10718	Csec_G11118	6571.95	-0.566998	0.162446	-3.49038	0.000482326	0.015815
gene10728	Csec_G11128	65.4992	-0.895828	0.292269	-3.06508	0.00217612	0.0315538
gene10729	Csec_G11129	164.341	1.47424	0.533263	2.76456	0.0056999	0.0468116
gene10743	Csec_G11143	914.131	-0.518303	0.171895	-3.01523	0.00256781	0.0335616
gene10749	Csec_G11149	626.497	1.08915	0.387423	2.81128	0.00493453	0.0439808
gene10772	Csec_G12363	1615.86	-0.489139	0.125103	-3.90988	9.23414e-05	0.00608614
gene10790	Csec_G14150	6.58216	3.00865	0.994925	3.024	0.00249457	0.0333357
gene10791	Csec_G14151	40.1928	1.76712	0.648237	2.72603	0.00641006	0.0497088
gene10807	Csec_G14796	594.927	0.383603	0.134188	2.8587	0.00425387	0.0409388
gene10807	Csec_G14796	594.927	-0.454915	0.115861	-3.9264	8.62254e-05	0.0176633
gene10812	Csec_G14801	125.352	1.49292	0.501898	2.97455	0.00293414	0.0350483
gene10827	Csec_G16141	175.638	1.57522	0.428623	3.67507	0.000237786	0.0106271
gene10843	Csec_G00626	73.4177	1.73894	0.627576	2.77089	0.00559038	0.0465542
gene10863	Csec_G03803	28217.7	-1.13753	0.389128	-2.92327	0.00346372	0.0375248
gene10865	Csec_G03805	390.394	1.49889	0.484187	3.09569	0.00196356	0.0306184
gene10875	Csec_G03815	363.104	0.60289	0.218102	2.76425	0.00570532	0.0468267
gene10877	Csec_G03817	416.242	1.86636	0.611673	3.05124	0.00227898	0.0322214
gene10888	Csec_G03828	3631.06	-0.37526	0.114366	-3.28122	0.00103359	0.0228973
gene10891	Csec_G03831	589.325	-0.535395	0.175506	-3.05058	0.00228401	0.0322214
gene10907	Csec_G05185	872.09	-0.735469	0.164481	-4.47145	7.76907e-06	0.00466378
gene10907	Csec_G05185	872.09	0.666229	0.191695	3.47547	0.000509965	0.016075
gene10920	Csec_G05198	5274	-1.3137	0.420355	-3.12522	0.0017767	0.0290245
gene10921	Csec_G05199	1232.03	-0.889996	0.192814	-4.61582	3.91547e-06	0.000861864
gene10940	Csec_G05996	375.007	-1.37344	0.458479	-2.99564	0.00273872	0.034234
gene10941	Csec_G05997	400.637	-0.559562	0.191493	-2.92211	0.00347672	0.0375248
gene10950	Csec_G08148	31.4723	2.30448	0.835665	2.75766	0.00582163	0.0472465
gene10963	Csec_G08790	618.737	-0.518173	0.17139	-3.02336	0.00249983	0.0333357
gene10973	Csec_G08800	483.546	2.65535	0.617113	4.30286	1.68606e-05	0.00200028
gene10999	Csec_G10919	1083.48	1.26395	0.452907	2.79075	0.00525857	0.0452756
gene1100	Csec_G03684	1319.78	-0.526952	0.184706	-2.85293	0.00433186	0.0412032
gene11004	Csec_G10924	553.552	1.0484	0.35738	2.93356	0.00335093	0.0370528
gene11016	Csec_G10936	332.509	1.44764	0.501789	2.88496	0.00391464	0.0393272
gene11017	Csec_G10937	71.298	2.29691	0.702862	3.26794	0.00108332	0.0235114
gene11033	Csec_G11531	1493.94	-0.507867	0.184395	-2.75424	0.00588286	0.0474776
gene11035	Csec_G11533	2071.51	-0.587686	0.194851	-3.01608	0.00256063	0.0335616
gene11037	Csec_G11535	463.887	1.60298	0.545716	2.93739	0.00330986	0.0367482
gene11040	Csec_G11538	283.863	0.723238	0.247669	2.92018	0.00349826	0.037543
gene11043	Csec_G12579	1229.75	0.39536	0.118778	3.32855	0.000872979	0.0215991
gene1105	Csec_G03689	873.202	0.556458	0.188793	2.94745	0.00320408	0.0363219
gene11058	Csec_G13164	2219.38	-0.578488	0.21273	-2.71935	0.00654104	0.0499837
gene11064	Csec_G13868	16.078	2.03701	0.535769	3.80202	0.000143519	0.00780385
gene11065	Csec_G13869	498.764	-0.733005	0.229445	-3.19468	0.00139984	0.0267548
gene11066	Csec_G13870	2403.35	-0.825293	0.248448	-3.32179	0.000894412	0.021626
gene11067	Csec_G13871	243.916	-0.642906	0.14629	-4.39474	1.10906e-05	0.00155626
gene11079	Csec_G13883	58.9041	-0.931367	0.312381	-2.98151	0.00286831	0.0349174
gene11093	Csec_G17706	14.8308	2.76534	0.854964	3.23445	0.00121878	0.0248905
gene11094	Csec_G17782	2903.33	-0.623687	0.208177	-2.99595	0.00273588	0.034234
gene11108	Csec_G01976	346.621	0.449938	0.127075	3.54073	0.000399018	0.0143055
gene11132	Csec_G02000	2911.95	-0.779424	0.205503	-3.79277	0.000148979	0.00797134
gene11134	Csec_G02002	245.434	1.66973	0.549997	3.03589	0.00239825	0.0327719
gene11136	Csec_G02004	299.075	-1.31984	0.462678	-2.8526	0.00433629	0.0412153
gene11138	Csec_G19105	801.911	1.07675	0.395598	2.72183	0.00649207	0.0498949
gene1114	Csec_G05284	450.411	-0.676272	0.15685	-4.31158	1.62092e-05	0.00194064
gene11144	Csec_G02013	756.702	1.37155	0.413479	3.3171	0.000909557	0.021626
gene11152	Csec_G02021	22.2271	2.38086	0.864756	2.75321	0.00590134	0.0475386
gene11154	Csec_G02023	2018.4	0.876021	0.317653	2.75779	0.00581929	0.0472465
gene11155	Csec_G02024	490.647	-0.842371	0.253012	-3.32937	0.000870431	0.0215991
gene1117	Csec_G05496	424.401	1.99346	0.627869	3.17496	0.00149858	0.0275056
gene11172	Csec_G02041	288.818	1.0416	0.364534	2.85735	0.00427188	0.0409734
gene11204	Csec_G07961	534.421	1.06135	0.306602	3.46167	0.000536844	0.0166273
gene11221	Csec_G09144	92.9463	-0.53942	0.192251	-2.80581	0.00501902	0.0442854
gene1123	Csec_G05502	389.048	1.21223	0.437299	2.77208	0.00556989	0.0465246
gene1125	Csec_G05504	8161.24	-0.933435	0.230206	-4.05478	5.01818e-05	0.00409296
gene11251	Csec_G10144	138.634	1.26988	0.394277	3.22079	0.00127839	0.0253995
gene11255	Csec_G10148	489.559	1.2019	0.332769	3.6118	0.000304076	0.0122689
gene11256	Csec_G10149	241.283	1.48802	0.515727	2.88528	0.00391066	0.0393272
gene11265	Csec_G10158	1353.34	-0.74867	0.193063	-3.87786	0.000105381	0.00661165
gene11268	Csec_G10161	99.3279	2.14415	0.784632	2.73268	0.00628206	0.0492793
gene11277	Csec_G10170	72.717	2.33793	0.760779	3.07307	0.00211866	0.0314531
gene11278	Csec_G10171	3520.94	-1.04335	0.355185	-2.93748	0.00330897	0.0367482
gene11285	Csec_G12041	48.8668	3.2474	0.655425	4.95465	7.24622e-07	0.000306565
gene11286	Csec_G12042	1261.93	0.742694	0.263812	2.81524	0.00487413	0.0437164
gene11307	Csec_G15086	475.019	0.801668	0.283904	2.82373	0.00474691	0.0431874
gene1131	Csec_G05510	10.4487	3.47085	0.96746	3.58759	0.00033375	0.0128859
gene11316	Csec_G15128	34.4852	2.46303	0.623958	3.94742	7.89976e-05	0.00551752
gene1132	Csec_G05511	433.798	1.77393	0.554664	3.1982	0.0013829	0.0265785
gene11325	Csec_G15252	457.112	0.643797	0.231772	2.77772	0.00547421	0.0461771
gene1134	Csec_G05513	117.673	2.05831	0.687454	2.9941	0.00275256	0.034281
gene11343	Csec_G16626	1105.97	-0.432908	0.148801	-2.90931	0.00362224	0.0379986
gene1135	Csec_G05514	38.5759	3.21548	1.00415	3.20218	0.0013639	0.0264079
gene11355	Csec_G16638	267.6	-0.85951	0.299672	-2.86817	0.00412856	0.0402373
gene11372	Csec_G17552	459.368	-0.485418	0.162201	-2.99269	0.00276526	0.0342859
gene11375	Csec_G17555	124.489	-0.719105	0.244836	-2.93709	0.00331307	0.0367482
gene11379	Csec_G17559	2146.91	-0.4437	0.126785	-3.49962	0.000465915	0.0155565
gene11406	Csec_G00741	62.0822	2.36337	0.768755	3.07428	0.00211009	0.0314531
gene11407	Csec_G00742	26.7217	2.0087	0.672716	2.98596	0.00282693	0.0346725
gene11413	Csec_G00748	149.191	1.59619	0.535254	2.98211	0.00286267	0.0348813
gene11426	Csec_G03066	119.858	1.79049	0.573874	3.12001	0.00180846	0.0293173
gene11431	Csec_G03071	9.1502	1.95984	0.687706	2.84982	0.00437436	0.0413662
gene11432	Csec_G03072	8.08566	3.54127	1.12252	3.15474	0.00160643	0.0282034
gene11443	Csec_G03083	65.8634	1.59164	0.396798	4.01121	6.04084e-05	0.00469682
gene11443	Csec_G03083	65.8634	-1.24697	0.345735	-3.60672	0.000310089	0.0329463
gene11457	Csec_G05382	406.418	-0.783081	0.210171	-3.72592	0.000194605	0.00954505
gene11458	Csec_G05383	86.4882	2.20788	0.753181	2.93141	0.0033743	0.0371914
gene1147	Csec_G05526	3188.83	-0.563897	0.197062	-2.86152	0.00421609	0.0407594
gene11479	Csec_G06301	1761.57	-0.418882	0.12634	-3.31551	0.000914756	0.021626
gene11488	Csec_G06310	8.40766	1.80514	0.661514	2.7288	0.0063565	0.0495051
gene11495	Csec_G06317	169.161	1.92586	0.486171	3.96128	7.45478e-05	0.00534532
gene1151	Csec_G05530	484.243	1.35362	0.480311	2.81821	0.00482915	0.0436383
gene11516	Csec_G09647	34.1974	-1.0553	0.352962	-2.98984	0.00279127	0.0344291
gene11521	Csec_G09652	293.935	1.09385	0.362269	3.01944	0.00253242	0.0334157
gene11545	Csec_G09676	483.101	-2.98641	0.601085	-4.96836	6.75201e-07	0.000900718
gene11548	Csec_G09679	189.834	1.22723	0.423049	2.90092	0.00372063	0.0385031
gene11555	Csec_G09686	283.735	-0.561796	0.190895	-2.94295	0.00325099	0.0366685
gene11559	Csec_G09690	1348.01	-0.855805	0.192368	-4.4488	8.63521e-06	0.00128056
gene11561	Csec_G09692	1108.45	-0.623597	0.20484	-3.04432	0.0023321	0.0324221
gene11562	Csec_G09693	42.3085	2.70693	0.5993	4.51683	6.27727e-06	0.00105024
gene11585	Csec_G11889	149.291	2.1984	0.683587	3.21598	0.00130002	0.0257049
gene11597	Csec_G11901	15871.4	-1.01369	0.353415	-2.86827	0.00412722	0.0402373
gene116	Csec_G02776	16.7262	3.23662	0.884128	3.6608	0.000251424	0.0109006
gene11604	Csec_G11908	8052.09	0.679532	0.239461	2.83776	0.00454314	0.0420184
gene11617	Csec_G13492	175.64	2.49124	0.470138	5.29896	1.16464e-07	0.000116912
gene1162	Csec_G06471	7544.32	-0.419716	0.114641	-3.66113	0.000251106	0.0109006
gene11624	Csec_G13597	131.953	1.60074	0.498458	3.21137	0.00132103	0.0259997
gene11631	Csec_G13604	233.318	1.47214	0.470504	3.12885	0.00175489	0.0289389
gene1164	Csec_G06473	116.354	1.74845	0.558886	3.12846	0.00175726	0.0289389
gene11646	Csec_G15005	193.35	1.40356	0.47307	2.96693	0.00300793	0.0352761
gene11658	Csec_G15855	991.555	-0.862222	0.258507	-3.33539	0.000851808	0.0215991
gene1166	Csec_G06775	165.634	1.19259	0.352173	3.38638	0.000708218	0.0194703
gene11672	Csec_G16279	23.7102	-2.18382	0.597473	-3.6551	0.000257078	0.0308648
gene11685	Csec_G17017	46.9122	1.48806	0.333177	4.46627	7.95933e-06	0.00122199
gene11685	Csec_G17017	46.9122	-1.16692	0.29501	-3.95551	7.63714e-05	0.0163735
gene11686	Csec_G17018	25.911	1.67095	0.552925	3.02201	0.002511	0.0333639
gene11698	Csec_G00583	48.8528	-1.34422	0.348605	-3.85601	0.000115254	0.00689939
gene11699	Csec_G00584	73.7116	-1.1374	0.381338	-2.98264	0.00285771	0.0348813
gene11725	Csec_G03244	31.0383	1.98834	0.484021	4.10797	3.99158e-05	0.00357661
gene11727	Csec_G03246	274.316	1.0981	0.323155	3.39805	0.000678672	0.0190821
gene11728	Csec_G03247	90.5907	-0.740048	0.246185	-3.00607	0.00264652	0.0337062
gene11767	Csec_G08111	170.263	1.08028	0.394187	2.74052	0.00613416	0.0486631
gene11779	Csec_G08615	178.514	2.33914	0.582829	4.01343	5.98431e-05	0.00469682
gene118	Csec_G02778	131.521	2.18519	0.760274	2.87421	0.00405036	0.0400926
gene11804	Csec_G08640	247.288	-1.4217	0.494361	-2.87584	0.00402954	0.0400194
gene11817	Csec_G09284	46878.1	-1.16216	0.384867	-3.01963	0.00253081	0.0334157
gene11827	Csec_G10036	280.846	-0.584737	0.20196	-2.89531	0.00378779	0.0387084
gene11838	Csec_G10047	394.773	-0.490882	0.155855	-3.1496	0.00163496	0.0283035
gene11857	Csec_G12843	51.4693	2.36498	0.616994	3.83306	0.000126559	0.00727575
gene11863	Csec_G13193	190.038	2.77948	0.883479	3.14606	0.00165483	0.0283035
gene11868	Csec_G13198	47.9219	3.41288	0.722457	4.72399	2.31264e-06	0.000642128
gene11883	Csec_G13723	87.3831	2.59136	0.844406	3.06886	0.00214878	0.031526
gene1190	Csec_G08327	6.17002	4.84922	1.70953	2.83657	0.00456004	0.0421448
gene11903	Csec_G14720	47.1155	2.40108	0.566283	4.24006	2.2346e-05	0.00249244
gene11915	Csec_G16121	170.698	-0.535887	0.166893	-3.21097	0.00132289	0.0259997
gene11917	Csec_G16123	136.118	2.15932	0.661159	3.26596	0.00109093	0.0235706
gene11952	Csec_G17243	230.238	-0.991437	0.268198	-3.69666	0.000218454	0.010218
gene11974	Csec_G02467	771.689	-0.575624	0.160512	-3.58617	0.000335573	0.0129181
gene11993	Csec_G02486	900.508	-0.660229	0.214265	-3.08137	0.00206054	0.0312484
gene11994	Csec_G02487	1801.75	-0.756331	0.228384	-3.31166	0.000927436	0.0218073
gene12003	Csec_G02496	10496.4	-1.00137	0.346482	-2.89011	0.00385105	0.0390345
gene12007	Csec_G02500	64.0415	1.83237	0.625216	2.93079	0.00338104	0.0372028
gene1204	Csec_G10276	29.087	2.52131	0.902856	2.79259	0.00522878	0.0452191
gene12041	Csec_G04947	99.0897	2.41088	0.723045	3.33434	0.000855023	0.0215991
gene12054	Csec_G04960	29.1389	2.66567	0.636727	4.18652	2.83266e-05	0.00293383
gene12064	Csec_G05585	356.846	2.9348	0.696925	4.21107	2.54167e-05	0.00271876
gene12067	Csec_G05588	33.2951	1.45631	0.517242	2.81553	0.00486967	0.0437164
gene12089	Csec_G05610	167.651	1.54756	0.482365	3.20828	0.0013353	0.0261254
gene12098	Csec_G05619	44.1902	2.69218	0.739381	3.64113	0.000271443	0.0115011
gene12105	Csec_G06514	266.085	1.89083	0.567978	3.32905	0.000871432	0.0215991
gene12110	Csec_G07713	167.855	1.58566	0.554808	2.85803	0.00426281	0.0409604
gene12137	Csec_G09116	5.56954	2.94308	1.00496	2.92854	0.00340558	0.0373156
gene12147	Csec_G10589	4180.55	-0.80292	0.221708	-3.62151	0.000292884	0.0120954
gene12164	Csec_G12242	499.493	-1.25983	0.439864	-2.86413	0.00418157	0.0405771
gene12172	Csec_G12942	38.0182	2.12708	0.721722	2.94723	0.00320635	0.0363219
gene1219	Csec_G10291	982.004	-1.08798	0.238044	-4.57053	4.86502e-06	0.00391667
gene12201	Csec_G13188	11.5841	2.8737	0.753725	3.81267	0.000137476	0.00756749
gene12201	Csec_G13188	11.5841	-2.4284	0.677214	-3.58588	0.000335949	0.0341814
gene12207	Csec_G14542	10.6958	2.78381	0.916002	3.03908	0.00237301	0.032632
gene1221	Csec_G10293	676.375	-0.58662	0.211954	-2.76768	0.00564575	0.0466311
gene12219	Csec_G15084	19.832	-1.40641	0.360879	-3.89718	9.73187e-05	0.0177032
gene12219	Csec_G15084	19.832	1.30469	0.402031	3.24524	0.00117351	0.0243806
gene12240	Csec_G17102	311.096	-1.56463	0.360468	-4.34054	1.42132e-05	0.00176806
gene12249	Csec_G17151	118.129	-0.846129	0.183869	-4.60181	4.18843e-06	0.000863219
gene12253	Csec_G17155	43.2234	1.53421	0.507129	3.02528	0.00248404	0.0332821
gene12267	Csec_G17169	619.765	1.0823	0.362765	2.98349	0.00284985	0.0348226
gene12275	Csec_G17177	35.8893	2.34962	0.785817	2.99004	0.00278944	0.0344291
gene12277	Csec_G17179	26.4357	2.91755	0.822314	3.54798	0.000388193	0.0141112
gene12279	Csec_G17181	5576.88	-0.83304	0.281547	-2.95879	0.00308848	0.0357946
gene12284	Csec_G17327	15.7577	-1.84001	0.529293	-3.47635	0.000508288	0.0426749
gene12287	Csec_G17460	179.673	1.14422	0.405411	2.82237	0.00476698	0.0432943
gene12291	Csec_G17464	1001.19	-0.779558	0.267454	-2.91473	0.00355993	0.0377175
gene12299	Csec_G18268	4.67185	4.75826	1.54801	3.07379	0.00211356	0.0314531
gene12311	Csec_G02724	79.0811	-1.27338	0.438437	-2.90436	0.00368008	0.0382975
gene1232	Csec_G10987	163.496	1.55723	0.423178	3.67984	0.000233376	0.0105442
gene12334	Csec_G03655	9.00029	3.21471	1.16138	2.76801	0.00563996	0.0466256
gene12343	Csec_G03664	11.1604	2.20596	0.810022	2.72333	0.00646273	0.0498068
gene12360	Csec_G06685	164.688	0.625365	0.19871	3.14712	0.00164887	0.0283035
gene12362	Csec_G06687	394.304	2.32023	0.71694	3.2363	0.00121089	0.0248461
gene12374	Csec_G06699	166.688	1.14744	0.422099	2.71842	0.00655942	0.0499961
gene12386	Csec_G09125	225.261	-0.749961	0.245811	-3.05097	0.00228107	0.0322214
gene12406	Csec_G09812	647.98	-0.277385	0.0949576	-2.92115	0.00348746	0.0375248
gene12411	Csec_G09817	6014.62	-0.73742	0.230424	-3.20028	0.00137296	0.0264655
gene12412	Csec_G09818	1539.11	-0.276683	0.092727	-2.98385	0.00284647	0.0348139
gene12440	Csec_G10382	1305.54	0.785454	0.246389	3.18786	0.00143329	0.0270686
gene12448	Csec_G10390	335.638	-2.4129	0.631469	-3.8211	0.000132859	0.00744125
gene12463	Csec_G11398	22.3233	2.70922	0.875339	3.09505	0.00196778	0.0306184
gene12469	Csec_G11665	326.256	0.990651	0.307485	3.22178	0.00127395	0.0253818
gene12473	Csec_G11669	7991.5	-1.17128	0.366851	-3.19279	0.00140905	0.0267657
gene12483	Csec_G11679	2788.8	-0.778298	0.237103	-3.28253	0.0010288	0.0228973
gene12491	Csec_G11687	4606.99	-1.1711	0.404958	-2.8919	0.00382924	0.0389857
gene12501	Csec_G14136	751.402	1.73703	0.633812	2.7406	0.00613262	0.0486631
gene12520	Csec_G15012	42.3824	2.53438	0.895575	2.82989	0.00465636	0.0426574
gene12523	Csec_G15015	104.09	0.888319	0.321306	2.76471	0.00569733	0.0468116
gene12537	Csec_G18087	32.965	4.93291	1.18936	4.14753	3.36085e-05	0.00327306
gene12538	Csec_G18088	13.7307	2.82675	0.971204	2.91056	0.00360776	0.0379918
gene12552	Csec_G02165	412.972	-0.955429	0.322407	-2.96342	0.00304239	0.0354102
gene12563	Csec_G02507	62.1812	2.40497	0.742752	3.23792	0.00120405	0.0247837
gene12564	Csec_G02508	43.4517	2.70976	0.599159	4.52261	6.10831e-06	0.00103524
gene12565	Csec_G02509	52.0494	2.74251	0.591559	4.63606	3.5511e-06	0.000827534
gene12572	Csec_G02516	1300.97	-0.881508	0.3029	-2.91023	0.00361159	0.0379918
gene12577	Csec_G02521	85.8809	1.03327	0.36893	2.80071	0.00509905	0.0444813
gene12599	Csec_G06668	832.592	-0.636143	0.19949	-3.18885	0.00142842	0.0270157
gene12600	Csec_G06669	9016.72	-0.553215	0.184941	-2.99131	0.0027778	0.034328
gene12602	Csec_G06671	652.945	-0.450646	0.14386	-3.13253	0.00173305	0.0289211
gene12617	Csec_G07113	9.05073	2.19877	0.727409	3.02275	0.0025049	0.0333561
gene1262	Csec_G12940	199.005	0.670418	0.234077	2.86409	0.00418209	0.0405771
gene12628	Csec_G07123	253.302	2.32149	0.441223	5.26149	1.4289e-07	0.000121962
gene12631	Csec_G07126	41.2148	1.13227	0.377446	2.99982	0.00270139	0.0340672
gene12665	Csec_G10855	405.362	-0.577503	0.186854	-3.09067	0.00199708	0.0308084
gene12678	Csec_G11511	23.3134	1.78697	0.496738	3.59742	0.000321391	0.0126688
gene12688	Csec_G12850	125.948	2.05261	0.590396	3.47666	0.000507701	0.016075
gene12691	Csec_G12854	933.042	-0.58549	0.195623	-2.99296	0.00276287	0.0342859
gene12698	Csec_G13272	1057.85	-0.780893	0.234788	-3.32595	0.000881164	0.0215991
gene127	Csec_G02787	350.984	-0.675338	0.210967	-3.20115	0.0013688	0.0264528
gene12703	Csec_G13681	1116.61	-1.23532	0.308066	-4.00993	6.07367e-05	0.00469682
gene12710	Csec_G13956	1711.64	-0.606275	0.194831	-3.1118	0.00185949	0.0298478
gene12715	Csec_G14077	209.941	1.28947	0.459219	2.80795	0.00498574	0.0441111
gene12728	Csec_G14382	325.949	-0.639937	0.217685	-2.93974	0.00328486	0.0366762
gene12734	Csec_G14843	129.497	1.37273	0.417975	3.28424	0.00102256	0.0228973
gene12747	Csec_G15071	3162.99	-0.814785	0.29976	-2.71812	0.00656535	0.0499961
gene12764	Csec_G15418	1179.53	-0.431144	0.134626	-3.20254	0.00136221	0.0264079
gene12766	Csec_G15420	69.0118	1.40017	0.398801	3.51094	0.000446521	0.0151424
gene12777	Csec_G16392	854.317	-0.481653	0.138566	-3.47598	0.000508995	0.016075
gene12778	Csec_G16393	53.6674	1.66392	0.527481	3.15447	0.00160792	0.0282034
gene1278	Csec_G13005	611.89	1.01079	0.369095	2.73856	0.00617082	0.0488828
gene12780	Csec_G16395	44.2022	1.85259	0.651701	2.84271	0.00447322	0.0417522
gene12781	Csec_G16396	169.2	-0.525219	0.183152	-2.86767	0.00413508	0.0402532
gene12782	Csec_G16397	355.006	0.908338	0.319662	2.84156	0.00448937	0.0417579
gene12787	Csec_G16598	116.293	-0.929565	0.248446	-3.74153	0.000182907	0.00921595
gene12796		122.921	1.31919	0.473609	2.7854	0.00534616	0.0456584
gene12801	Csec_G17316	1905.68	0.304565	0.108134	2.81655	0.00485418	0.0436788
gene12809	Csec_G17501	105.346	2.6026	0.600702	4.33259	1.47367e-05	0.00179732
gene12838	Csec_G02903	2377.06	-0.599576	0.216616	-2.76792	0.00564152	0.0466256
gene12843	Csec_G02908	272.711	-0.423568	0.144322	-2.93488	0.00333681	0.0369495
gene12846	Csec_G02911	1012.66	-0.406205	0.142722	-2.84612	0.00442559	0.0415606
gene12847	Csec_G02912	7582.65	-1.00737	0.361689	-2.78519	0.00534956	0.0456584
gene12857	Csec_G02922	3968.32	-0.592411	0.200325	-2.95725	0.003104	0.0358712
gene12858	Csec_G02923	205.341	1.63533	0.577306	2.83269	0.00461582	0.0424856
gene12867	Csec_G02932	945.873	-0.734281	0.256121	-2.86693	0.00414478	0.0403051
gene12888	Csec_G02953	643.261	-1.20435	0.281659	-4.27593	1.90345e-05	0.00221785
gene12893	Csec_G04933	96.3435	1.26405	0.459354	2.75179	0.00592701	0.0476865
gene12907	Csec_G05064	2083.85	1.19383	0.345777	3.4526	0.000555219	0.0168895
gene1293	Csec_G14629	1383.15	0.357071	0.130168	2.74316	0.00608509	0.0483915
gene12941	Csec_G06811	1339.01	-0.586903	0.192709	-3.04553	0.00232269	0.0323836
gene12976	Csec_G09731	380.988	1.84189	0.565896	3.25483	0.00113462	0.0240655
gene12983	Csec_G09738	23.0431	2.27715	0.601653	3.78482	0.000153817	0.00809402
gene12985	Csec_G09740	371.072	0.858268	0.264242	3.24804	0.00116203	0.0243145
gene12989	Csec_G10244	197.861	1.36342	0.422611	3.22618	0.00125454	0.0252259
gene12990	Csec_G10245	472.8	-0.908201	0.319299	-2.84436	0.00445004	0.0416892
gene12995	Csec_G10579	2.40438	3.87545	1.31911	2.93792	0.00330419	0.0367482
gene13005	Csec_G17536	19754.6	-0.980837	0.278428	-3.52276	0.000427075	0.014733
gene13042	Csec_G17876	36.8686	1.41645	0.492937	2.87349	0.0040597	0.0400926
gene13043	Csec_G17898	8.79742	3.15864	0.985124	3.20633	0.00134438	0.0262638
gene13082	Csec_G04385	559.099	-1.48665	0.368681	-4.03236	5.52201e-05	0.00444828
gene13084	Csec_G04387	1492.95	-1.32493	0.319969	-4.14082	3.46068e-05	0.00334531
gene1309	Csec_G14645	350.379	-0.657773	0.194604	-3.38006	0.000724699	0.0491429
gene13095	Csec_G04398	775.32	-2.07399	0.441944	-4.69288	2.69384e-06	0.000717442
gene13111	Csec_G05950	104.238	2.26936	0.448202	5.06324	4.12184e-07	0.000224125
gene13117	Csec_G05956	2458.35	-0.848192	0.21961	-3.86226	0.000112345	0.019548
gene13118	Csec_G05957	405.629	1.56824	0.434232	3.61153	0.000304392	0.0122689
gene13120	Csec_G05959	260.367	2.09043	0.525004	3.98173	6.84156e-05	0.00509528
gene13137	Csec_G08438	222.077	1.27387	0.411459	3.09599	0.00196158	0.0306184
gene13141	Csec_G08442	529.452	-0.436271	0.155211	-2.81082	0.00494147	0.0439808
gene13169	Csec_G10328	60.3629	-0.991825	0.286803	-3.45821	0.00054377	0.0166969
gene1318	Csec_G14654	285.521	2.22639	0.723955	3.07531	0.00210281	0.0314531
gene13180	Csec_G10339	438.139	1.88668	0.648958	2.90724	0.00364633	0.0381592
gene13184	Csec_G10343	6.77932	3.60342	1.0976	3.283	0.00102709	0.0228973
gene132	Csec_G02792	1176.84	0.665141	0.144609	4.59958	4.23341e-06	0.000863219
gene1320	Csec_G14779	33.6499	2.67488	0.838439	3.19031	0.00142119	0.026918
gene13212	Csec_G11263	182.794	1.85463	0.678929	2.73169	0.00630098	0.0493776
gene13230	Csec_G11281	49.0152	2.32695	0.758079	3.06954	0.00214389	0.0315065
gene13236	Csec_G11287	970.891	1.46256	0.442374	3.30615	0.000945858	0.0220813
gene13239	Csec_G11290	135.178	2.3186	0.734478	3.1568	0.00159513	0.0281684
gene13250	Csec_G12574	1222.98	-1.27941	0.325113	-3.93529	8.30949e-05	0.00570731
gene13263	Csec_G12716	393.828	-0.8469	0.23289	-3.63648	0.000276387	0.0312472
gene13280	Csec_G12733	20.8438	2.59523	0.753403	3.44468	0.00057174	0.017192
gene1329	Csec_G15532	876.411	-0.491602	0.167384	-2.93697	0.00331438	0.0367482
gene13319	Csec_G13536	148.754	1.50477	0.388357	3.87471	0.000106751	0.00663383
gene13335	Csec_G13552	100608	-0.970944	0.351977	-2.75854	0.00580594	0.047195
gene13336	Csec_G13553	574.76	-1.40605	0.375584	-3.74364	0.00018137	0.00917394
gene13341	Csec_G13558	997.5	-1.32052	0.401037	-3.29276	0.000992076	0.0225531
gene13358	Csec_G15329	108.461	1.29887	0.326291	3.98072	6.87071e-05	0.00509528
gene13361	Csec_G15332	6158.63	-0.789944	0.265326	-2.97727	0.00290832	0.0349897
gene13369	Csec_G15470	219.511	2.12244	0.642944	3.30112	0.000962993	0.022271
gene1337	Csec_G15540	229.881	0.524911	0.179699	2.92106	0.00348837	0.0375248
gene13377	Csec_G15478	132.52	2.31371	0.776372	2.98016	0.002881	0.0349507
gene13379	Csec_G16850	82.9141	1.39874	0.503718	2.77684	0.00548906	0.0461771
gene1338	Csec_G15541	51.8604	2.54175	0.734346	3.46125	0.000537679	0.0166273
gene13397	Csec_G18078	59.9946	1.79235	0.635157	2.8219	0.00477399	0.0432943
gene13415	Csec_G02102	96.9048	1.54065	0.492539	3.12799	0.00176009	0.0289389
gene13422	Csec_G02109	161.588	1.86045	0.435551	4.2715	1.94167e-05	0.0022227
gene1344	Csec_G15547	2013.1	-0.670816	0.205738	-3.26054	0.00111201	0.0238643
gene13446	Csec_G02133	69.1524	1.687	0.508807	3.31559	0.000914491	0.021626
gene13464	Csec_G04191	4417.71	-0.704081	0.228289	-3.08416	0.00204127	0.0312436
gene13486	Csec_G05080	25.3038	1.74544	0.471688	3.70041	0.000215248	0.0102145
gene13490	Csec_G05084	161.044	1.8373	0.633565	2.89994	0.0037323	0.0385031
gene13495	Csec_G05089	37.2966	2.42915	0.892387	2.72208	0.00648715	0.0498865
gene13496	Csec_G05090	46.8097	2.4016	0.783848	3.06386	0.00218499	0.0316132
gene13508	Csec_G05102	515.999	-0.606676	0.175687	-3.45317	0.000554043	0.0434754
gene13508	Csec_G05102	515.999	0.566344	0.204388	2.77092	0.00558982	0.0465542
gene1353	Csec_G15753	6.40835	5.19314	1.27866	4.06138	4.87843e-05	0.00402703
gene13538	Csec_G05544	1168.19	-1.66881	0.501637	-3.32673	0.000878723	0.0215991
gene13541	Csec_G05547	8501.78	-0.820211	0.282938	-2.8989	0.0037447	0.0385094
gene13549	Csec_G06057	255.874	1.52464	0.501144	3.04232	0.0023476	0.0325256
gene13590	Csec_G09489	12.05	-1.38326	0.477315	-2.89801	0.00375536	0.0385581
gene13593	Csec_G09492	236.092	2.76816	0.591323	4.68129	2.85072e-06	0.000727855
gene13594	Csec_G09493	40.5536	3.0367	0.911657	3.33097	0.000865448	0.0215991
gene13599	Csec_G09498	2517.86	-0.810459	0.291574	-2.7796	0.00544261	0.0460311
gene1361	Csec_G15796	211.931	-0.90665	0.326846	-2.77393	0.0055383	0.0463895
gene13612	Csec_G09511	1004.91	-0.420384	0.116935	-3.59502	0.000324367	0.0126688
gene13624	Csec_G10557	667.854	1.50083	0.548953	2.73398	0.00625731	0.0492212
gene13625	Csec_G10558	52.8578	2.518	0.758197	3.32104	0.000896821	0.021626
gene13626	Csec_G10559	167.002	3.10703	0.613521	5.06426	4.09992e-07	0.000224125
gene13697	Csec_G12068	4963.11	-0.526834	0.180022	-2.9265	0.00342804	0.0374672
gene137	Csec_G02797	276.121	1.1443	0.310976	3.6797	0.000233507	0.0105442
gene1373	Csec_G16044	2874.25	-0.631958	0.228438	-2.76643	0.00566742	0.0466918
gene13735	Csec_G14167	17.0724	2.17796	0.745202	2.92264	0.0034708	0.0375248
gene13743	Csec_G14736	1922.21	-0.827105	0.243221	-3.40063	0.000672303	0.0189553
gene13758	Csec_G00314	99.491	1.99983	0.516097	3.87492	0.00010666	0.00663383
gene13760	Csec_G00316	175.934	0.760124	0.248435	3.05965	0.00221595	0.0318482
gene13779	Csec_G03025	167.825	1.32401	0.346287	3.82345	0.000131595	0.00743427
gene13807	Csec_G04256	1732.79	0.365395	0.10808	3.38077	0.000722818	0.0196699
gene13808	Csec_G04257	648.928	0.661523	0.202856	3.26105	0.00111002	0.0238643
gene13810	Csec_G04259	4.46258	3.81913	1.20578	3.16734	0.00153841	0.0278065
gene13811	Csec_G04260	3.47039	3.95211	1.3287	2.97442	0.00293546	0.0350483
gene13815	Csec_G04264	42.6912	2.18136	0.638394	3.41694	0.000633287	0.0182437
gene13826	Csec_G04861	1972.5	-0.93614	0.29595	-3.16317	0.00156059	0.0279336
gene13849	Csec_G05248	1283.89	-0.989862	0.293339	-3.37446	0.000739607	0.0198598
gene13864	Csec_G06267	24.0674	2.60752	0.931451	2.79941	0.00511955	0.0446294
gene13871	Csec_G06274	40.0391	2.03204	0.605354	3.35678	0.000788572	0.0207406
gene13872	Csec_G06275	2061.71	1.21129	0.398739	3.03779	0.0023832	0.0326617
gene13876	Csec_G06279	82.1346	2.18051	0.752889	2.8962	0.00377717	0.0386605
gene13886	Csec_G06290	1126.76	-0.748537	0.245999	-3.04285	0.00234349	0.0325256
gene1390	Csec_G17294	6078.37	-0.512249	0.158328	-3.23537	0.00121483	0.0248488
gene13900	Csec_G07697	1352.91	-0.414097	0.150368	-2.7539	0.00588902	0.047498
gene13902	Csec_G07699	522.848	-0.759433	0.264767	-2.86831	0.00412672	0.0402373
gene13911	Csec_G08117	1636.4	-0.523161	0.171252	-3.05493	0.00225116	0.0321418
gene13914	Csec_G08120	19509.8	-1.80913	0.624815	-2.89547	0.00378591	0.0387084
gene13918	Csec_G08124	1988.82	-0.763209	0.277524	-2.75007	0.00595828	0.047879
gene1393	Csec_G18257	3.85567	3.44689	0.972381	3.54479	0.00039292	0.0141879
gene13934	Csec_G08140	400.95	1.32382	0.44797	2.95516	0.00312507	0.0359321
gene13946	Csec_G09700	2843.34	-0.511041	0.171653	-2.97718	0.0029091	0.0349897
gene13962	Csec_G09716	603.447	-1.57845	0.509177	-3.10001	0.00193515	0.0305122
gene13964	Csec_G10232	89.4664	1.23741	0.372173	3.32481	0.000884785	0.0215991
gene13974	Csec_G12424	88.843	2.01268	0.651585	3.0889	0.00200896	0.0309161
gene13989	Csec_G13150	27420.2	-1.65097	0.550092	-3.00126	0.00268866	0.034065
gene13990	Csec_G13203	26.2241	1.84824	0.639587	2.88974	0.00385559	0.0390345
gene13994	Csec_G13207	20405.4	-0.807682	0.243302	-3.31967	0.000901247	0.021626
gene14	Csec_G02283	10.3177	2.50299	0.642765	3.89409	9.85673e-05	0.00636784
gene14002	Csec_G13684	287.051	-0.393194	0.126997	-3.09608	0.00196099	0.0306184
gene14016	Csec_G14390	278.81	0.982103	0.324323	3.02817	0.0024604	0.0331414
gene14047	Csec_G15721	64.1626	2.42088	0.748786	3.23307	0.00122467	0.0249328
gene14059	Csec_G16182	346.416	-0.737624	0.240947	-3.06135	0.00220343	0.0317728
gene1407	Csec_G02609	19.7086	3.02517	0.83586	3.61923	0.000295476	0.0121639
gene1408	Csec_G02610	70.174	2.53433	0.584595	4.33519	1.45631e-05	0.00179291
gene1409	Csec_G02611	132.669	2.10049	0.671706	3.12709	0.00176545	0.0289389
gene14108	Csec_G00609	597.039	2.01618	0.664567	3.03383	0.00241474	0.0328235
gene14113	Csec_G00614	24.8145	2.64569	0.881965	2.99976	0.00270188	0.0340672
gene14114	Csec_G00615	22.5373	-1.25515	0.354727	-3.53836	0.000402613	0.0143799
gene14120	Csec_G00621	78.5905	1.83977	0.622282	2.95649	0.00311159	0.0358712
gene14123	Csec_G04360	37.7124	0.922297	0.325339	2.83488	0.00458428	0.0423389
gene14124	Csec_G04361	185.031	1.48059	0.499425	2.96459	0.0030309	0.0353469
gene14150	Csec_G05254	701.761	-0.600305	0.159272	-3.76905	0.000163872	0.0245931
gene14179	Csec_G05814	74.9864	2.55914	0.937079	2.73098	0.00631466	0.0494016
gene14195	Csec_G06625	254.851	0.971625	0.299436	3.24485	0.00117513	0.0243806
gene1421	Csec_G03427	1029.92	-0.418057	0.150866	-2.77105	0.00558765	0.0465542
gene14210	Csec_G08647	45.9745	2.49232	0.759672	3.28078	0.0010352	0.0228973
gene14243	Csec_G10373	3059.52	-0.586325	0.18701	-3.13526	0.00171701	0.0288008
gene14253	Csec_G11470	848.458	0.567189	0.15544	3.64894	0.000263324	0.0112668
gene1427	Csec_G03433	856.039	-1.01793	0.304175	-3.34654	0.000818277	0.0212863
gene14284	Csec_G12292	1119.73	-0.811158	0.263729	-3.07572	0.00209992	0.0314531
gene1429	Csec_G03435	35.2493	1.65966	0.591996	2.80349	0.00505524	0.044414
gene14290	Csec_G12298	4667.38	-0.486703	0.163832	-2.97074	0.00297082	0.0352171
gene14297	Csec_G12505	9.10288	3.9488	1.01483	3.89108	9.97991e-05	0.00641566
gene14301	Csec_G12509	287.117	-0.676786	0.243735	-2.77673	0.00549087	0.0461771
gene1431	Csec_G03437	1227.12	-0.34491	0.0989802	-3.48464	0.000492803	0.0419616
gene14312	Csec_G12520	79.4133	2.24965	0.516004	4.35975	1.3021e-05	0.00174172
gene14318	Csec_G12526	1209.88	-0.98979	0.333482	-2.96805	0.00299695	0.0352761
gene1433	Csec_G03439	78454.9	-0.928457	0.339532	-2.73452	0.00624712	0.0492111
gene14336	Csec_G14295	106.242	1.44362	0.384409	3.75542	0.00017305	0.00889095
gene14364	Csec_G14740	305.282	-0.826405	0.27617	-2.99238	0.00276814	0.0342859
gene14372	Csec_G14748	254.331	0.665603	0.185949	3.57949	0.000344271	0.0129601
gene14434	Csec_G16853	141.55	1.30906	0.443366	2.95255	0.00315165	0.0361415
gene14454	Csec_G01083	949.96	0.912021	0.29582	3.08303	0.00204908	0.0312436
gene1449	Csec_G03455	655.528	-0.867491	0.252233	-3.43925	0.000583333	0.0172877
gene14495	Csec_G17257	424.12	3.66974	0.736656	4.98163	6.30521e-07	0.000306565
gene1451	Csec_G03457	28.9699	-1.41907	0.385409	-3.68198	0.000231431	0.0295591
gene14529	Csec_G02179	6263.61	-0.579163	0.198889	-2.912	0.00359124	0.0378866
gene14554	Csec_G02339	199.032	3.03491	0.718697	4.2228	2.41288e-05	0.00262401
gene14557	Csec_G02342	670.778	0.641301	0.22489	2.85162	0.00434968	0.0412824
gene14595	Csec_G03636	34.1992	2.81314	0.965112	2.91483	0.0035588	0.0377175
gene14596	Csec_G03637	326.178	1.54535	0.485795	3.18106	0.00146735	0.0273557
gene14597	Csec_G03638	592.587	-0.644942	0.217594	-2.96397	0.00303702	0.0353867
gene14598	Csec_G03639	690.252	-0.854958	0.293395	-2.91402	0.0035681	0.0377339
gene1461	Csec_G06327	36.5435	-2.04382	0.650006	-3.14432	0.00166475	0.0283247
gene1462	Csec_G06328	560.806	0.786723	0.269616	2.91794	0.00352356	0.0377175
gene14622	Csec_G06721	339.84	0.592121	0.172503	3.43252	0.000597995	0.0175762
gene14663	Csec_G07517	251.291	1.62171	0.375493	4.3189	1.56812e-05	0.00189481
gene14668	Csec_G08005	7732.07	-1.06308	0.362896	-2.92943	0.0033958	0.0372873
gene14681	Csec_G08018	20.9718	2.10391	0.567163	3.70953	0.000207646	0.0100362
gene1469	Csec_G07619	26.5427	2.70279	0.881576	3.06586	0.00217048	0.0315403
gene14712	Csec_G08962	7.20479	5.62837	1.38082	4.07612	4.57943e-05	0.00388062
gene14724	Csec_G09523	1243.02	0.809252	0.280591	2.8841	0.00392533	0.0394043
gene14726	Csec_G09525	69.0997	-0.734762	0.183959	-3.99415	6.49266e-05	0.0152845
gene14730	Csec_G09596	65.3736	2.722	0.899504	3.02611	0.00247724	0.03325
gene14737	Csec_G09603	328.546	1.93111	0.630357	3.06352	0.00218749	0.0316132
gene14743	Csec_G09786	583.236	0.566889	0.20628	2.74815	0.00599334	0.0479859
gene14751	Csec_G09794	38.6913	1.94107	0.531306	3.65339	0.000258801	0.011127
gene14777	Csec_G10816	255.54	-1.20447	0.305144	-3.94722	7.90633e-05	0.00551752
gene14792	Csec_G11299	364.627	-0.692356	0.205024	-3.37694	0.000732958	0.0491429
gene14802	Csec_G11705	96.1006	1.03057	0.375539	2.74424	0.00606508	0.0482984
gene14809	Csec_G11712	591.472	-0.749614	0.251662	-2.97865	0.0028952	0.0349837
gene14818	Csec_G12197	138.621	3.6331	0.646829	5.61678	1.94543e-08	2.68596e-05
gene14820	Csec_G12390	2794.89	-0.47525	0.1542	-3.08204	0.0020559	0.0312436
gene14824	Csec_G12394	10.7201	3.33061	1.01427	3.28376	0.00102433	0.0228973
gene14826	Csec_G12396	20.9948	1.98131	0.715545	2.76895	0.00562366	0.0466052
gene1483	Csec_G07633	256.485	2.24657	0.689841	3.25666	0.00112733	0.0239933
gene14845	Csec_G13803	214.316	1.59845	0.586958	2.72329	0.00646362	0.0498068
gene14849	Csec_G14000	5508.83	-1.66574	0.457689	-3.63946	0.000273215	0.0115387
gene14870	Csec_G18030	261.048	1.58388	0.573808	2.7603	0.00577492	0.0470945
gene14872	Csec_G18160	184.777	1.2487	0.427425	2.92145	0.00348401	0.0375248
gene14879	Csec_G01368	608.833	-0.551724	0.182472	-3.0236	0.00249783	0.0333357
gene14887	Csec_G01376	6601.91	-1.24002	0.452979	-2.73749	0.00619109	0.0489956
gene14898	Csec_G01387	71.9932	-1.97361	0.572583	-3.44684	0.000567175	0.0439323
gene14898	Csec_G01387	71.9932	2.70474	0.663474	4.07664	4.56909e-05	0.00388062
gene14900	Csec_G01389	4348.65	-0.861031	0.277046	-3.1079	0.00188423	0.0300969
gene14902	Csec_G01391	16.8231	3.50123	0.862348	4.06011	4.90502e-05	0.00402703
gene14924	Csec_G01653	746.378	1.65959	0.526019	3.15499	0.00160501	0.0282034
gene14933	Csec_G01662	392.302	1.14136	0.30111	3.79051	0.000150341	0.00800796
gene14939	Csec_G01668	296.443	1.81795	0.591854	3.07161	0.00212904	0.0314531
gene14947	Csec_G01676	673.463	-0.732151	0.213034	-3.43678	0.000588669	0.0173412
gene14967	Csec_G04996	12512.4	-1.07941	0.377072	-2.8626	0.00420184	0.0407083
gene1497	Csec_G10451	64.8357	1.67791	0.501524	3.34562	0.000821001	0.0212863
gene14979	Csec_G05008	774.435	-0.545676	0.183535	-2.97315	0.00294758	0.0350966
gene14983	Csec_G05012	519.459	-0.925835	0.270629	-3.42105	0.0006238	0.0180501
gene15004	Csec_G05033	111.284	2.54746	0.683573	3.72668	0.000194017	0.00954505
gene15006	Csec_G05035	247.467	0.954246	0.301158	3.16859	0.0015318	0.0277793
gene15010	Csec_G05039	22.8221	3.36805	0.860193	3.91546	9.02335e-05	0.0059774
gene15014	Csec_G05043	38.7667	2.57938	0.836562	3.08331	0.00204713	0.0312436
gene15016	Csec_G05045	1356.93	-0.475263	0.13931	-3.41155	0.000645956	0.0184862
gene15017	Csec_G05046	270.556	-1.49209	0.325994	-4.57706	4.71567e-06	0.000880241
gene15028	Csec_G05057	98.7708	2.5486	0.810994	3.14256	0.00167477	0.0284536
gene15029	Csec_G05058	843.475	2.34515	0.747322	3.13808	0.00170059	0.0287588
gene15030	Csec_G05059	693.115	0.570428	0.173739	3.28324	0.00102619	0.0228973
gene15044	Csec_G06259	120.523	2.60615	0.802526	3.24744	0.00116449	0.0243145
gene15055	Csec_G08480	71.6848	1.98228	0.604461	3.27942	0.0010402	0.022969
gene15056	Csec_G08481	41.8452	2.37968	0.806337	2.95123	0.00316515	0.0361862
gene15057	Csec_G08482	19.1465	-3.04765	0.831615	-3.66474	0.000247588	0.030332
gene15057	Csec_G08482	19.1465	3.66308	0.945689	3.87345	0.000107304	0.00663656
gene15067	Csec_G08492	2085.85	-0.459611	0.153342	-2.99729	0.00272387	0.0342123
gene15068	Csec_G08493	2567.01	-0.930362	0.305016	-3.0502	0.00228686	0.0322214
gene15070	Csec_G08495	5484.77	-0.930446	0.342279	-2.71838	0.0065602	0.0499961
gene15090	Csec_G08992	3968.02	-1.22356	0.414633	-2.95094	0.00316811	0.0361862
gene15091	Csec_G08993	5397.43	-0.92357	0.306318	-3.01507	0.0025692	0.0335616
gene15101	Csec_G09003	7167.5	-0.616759	0.188751	-3.26759	0.00108467	0.0235114
gene15105	Csec_G09007	217.095	-2.12654	0.613091	-3.46856	0.000523254	0.0164146
gene15106	Csec_G09008	1515.98	-0.678293	0.240023	-2.82595	0.00471409	0.0429901
gene15113	Csec_G09016	958.556	0.850713	0.277315	3.06768	0.0021573	0.0315356
gene15121	Csec_G09024	1768.51	-0.500014	0.165765	-3.0164	0.00255799	0.0335616
gene15125	Csec_G09028	1099.52	-0.59653	0.209816	-2.8431	0.00446766	0.0417464
gene15130	Csec_G09033	130.458	0.749015	0.267342	2.80171	0.00508331	0.044458
gene15135	Csec_G09038	717.883	0.475495	0.156539	3.03754	0.00238518	0.0326617
gene15136	Csec_G09039	39.665	2.71568	0.859717	3.15881	0.00158415	0.0280885
gene1514	Csec_G11116	162.097	1.71392	0.446946	3.83473	0.0001257	0.00725835
gene15143	Csec_G09046	1240.3	-1.57269	0.577347	-2.72399	0.00644978	0.0498068
gene15147	Csec_G11002	2287.78	-0.612438	0.214817	-2.85097	0.00435854	0.0413205
gene15149	Csec_G11004	693.193	-0.391667	0.123427	-3.17327	0.00150733	0.0276051
gene1515	Csec_G11117	111.48	0.792676	0.264377	2.99828	0.00271508	0.0341347
gene15159	Csec_G11014	60.4082	1.16498	0.409741	2.84321	0.00446616	0.0417464
gene1516	Csec_G11344	2.96805	4.26647	1.45447	2.93335	0.00335321	0.0370528
gene15164	Csec_G12482	89.4328	1.61894	0.507021	3.19305	0.00140776	0.0267657
gene15166	Csec_G13493	6076.92	-0.378383	0.137109	-2.75973	0.00578487	0.0470945
gene15168	Csec_G13564	2196.33	-0.643367	0.216282	-2.97467	0.00293308	0.0350483
gene15179	Csec_G13575	122.992	1.92364	0.684321	2.81102	0.00493841	0.0439808
gene15192	Csec_G14499	171.741	2.54666	0.805535	3.16146	0.00156981	0.0279864
gene15206	Csec_G14793	305.469	-0.9522	0.25788	-3.69241	0.000222135	0.028677
gene15230	Csec_G16316	3161.27	-0.994563	0.253616	-3.92152	8.79912e-05	0.0058586
gene15238	Csec_G16324	37.3882	4.38186	0.837849	5.22989	1.69608e-07	0.000130199
gene15248	Csec_G16767	7478.9	-0.500757	0.155247	-3.22555	0.00125732	0.0252259
gene15261	Csec_G17758	1644.86	-0.55986	0.179228	-3.12373	0.00178575	0.0290889
gene15268	Csec_G18049	499.064	1.56508	0.526661	2.97171	0.00296151	0.0351983
gene15278	Csec_G18317	155.016	1.45914	0.477865	3.05347	0.00226212	0.032206
gene15283	Csec_G01815	133.96	1.71017	0.477608	3.58069	0.000342685	0.0129601
gene15286	Csec_G01818	14.4803	2.30979	0.825603	2.79771	0.0051467	0.0447465
gene15292	Csec_G01824	263.42	-0.679236	0.234196	-2.90028	0.00372826	0.0385031
gene15299	Csec_G02621	2229.22	-0.988529	0.198851	-4.97119	6.65426e-07	0.000306565
gene1530	Csec_G12090	36.785	2.01792	0.664221	3.03802	0.00238135	0.0326617
gene15303	Csec_G02625	610.464	1.71033	0.43492	3.93252	8.40584e-05	0.0057256
gene15304	Csec_G02626	5047.54	-0.495246	0.131925	-3.75399	0.000174044	0.00890695
gene1531	Csec_G12091	157.72	0.615897	0.210696	2.92316	0.00346502	0.0375248
gene1533	Csec_G12093	104.315	-0.48147	0.176076	-2.73445	0.00624849	0.0492111
gene15345	Csec_G06941	14.5561	4.36892	1.0894	4.01039	6.0619e-05	0.00469682
gene1536	Csec_G12096	121.794	1.67802	0.56833	2.95255	0.00315165	0.0361415
gene15362	Csec_G13307	323.78	-0.578622	0.163012	-3.54956	0.00038588	0.0360502
gene15362	Csec_G13307	323.78	0.672818	0.188539	3.56859	0.000358901	0.0132774
gene1538	Csec_G12098	398.499	-0.869944	0.21885	-3.97508	7.03568e-05	0.00512937
gene1539	Csec_G12099	841.526	-0.730792	0.244855	-2.98459	0.00283955	0.0347712
gene15393	Csec_G17776	37.3203	1.58912	0.444073	3.57852	0.000345546	0.0129601
gene15397	Csec_G17854	1440.36	-3.04288	1.0043	-3.02985	0.00244674	0.0330196
gene1540	Csec_G12100	9970.58	-0.695903	0.239275	-2.90838	0.00363303	0.0380506
gene15401	Csec_G17896	60.982	-1.02408	0.333361	-3.072	0.00212632	0.0314531
gene15422	Csec_G02187	1150.79	-1.09768	0.28251	-3.88544	0.000102143	0.00650226
gene15450	Csec_G02215	4.08006	2.86478	0.967468	2.96111	0.00306535	0.0355897
gene15487	Csec_G05715	965.908	-0.386175	0.118	-3.27266	0.00106541	0.0233675
gene15488	Csec_G05716	402.364	1.22212	0.433916	2.81648	0.00485534	0.0436788
gene15500	Csec_G05800	25.3853	0.908162	0.315478	2.87869	0.00399334	0.039791
gene15502	Csec_G05802	539.703	0.874208	0.310524	2.81527	0.0048737	0.0437164
gene15516	Csec_G06888	73.4585	2.038	0.642421	3.17238	0.00151197	0.0276348
gene15525	Csec_G06897	1134.61	-0.503853	0.183339	-2.7482	0.00599231	0.0479859
gene15532	Csec_G06904	2.73307	3.24251	1.17314	2.76396	0.0057105	0.0468359
gene15533	Csec_G06905	15.1898	2.19653	0.722475	3.04028	0.00236358	0.0325367
gene15539	Csec_G06911	180.783	0.538467	0.190298	2.8296	0.00466058	0.0426574
gene15540	Csec_G06912	79.6634	1.83101	0.585387	3.12786	0.00176087	0.0289389
gene15582	Csec_G07355	1139.89	-0.528099	0.155122	-3.40442	0.000663047	0.0188513
gene15586	Csec_G07359	2665.91	-0.512346	0.147203	-3.48053	0.00050043	0.0160457
gene1559	Csec_G12315	101.537	1.82992	0.421607	4.34035	1.42257e-05	0.00176806
gene15598	Csec_G07371	1471.37	-0.316991	0.100663	-3.14902	0.0016382	0.0283035
gene156	Csec_G02816	142.723	2.05568	0.668322	3.07588	0.00209885	0.0314531
gene1561	Csec_G12317	92.0235	2.07234	0.728342	2.84528	0.00443723	0.041599
gene15616	Csec_G07389	2911.96	-0.534953	0.156211	-3.42455	0.000615823	0.0178736
gene15626	Csec_G14206	139.873	2.03546	0.524084	3.88385	0.000102816	0.00651333
gene15640	Csec_G14506	125.665	1.42698	0.474633	3.00649	0.00264279	0.0337062
gene15641	Csec_G14507	50.9836	2.54366	0.622417	4.08675	4.37466e-05	0.00375588
gene15655	Csec_G15183	491.596	-0.721332	0.227447	-3.17142	0.00151695	0.0276499
gene15660	Csec_G15556	1689.19	-0.314692	0.0926877	-3.39518	0.000685832	0.0191651
gene15661	Csec_G15557	27.0946	1.50786	0.542042	2.78181	0.00540573	0.0459575
gene15677	Csec_G15824	101.635	1.72598	0.634623	2.71969	0.0065344	0.0499837
gene15687	Csec_G16877	366.313	0.643529	0.196967	3.26719	0.00108619	0.0235114
gene15695	Csec_G17341	612.736	-0.569952	0.176745	-3.22472	0.00126098	0.0252259
gene157	Csec_G02817	213.339	-0.901472	0.269801	-3.34125	0.000834024	0.0213831
gene15701	Csec_G17366	150.768	0.814837	0.287859	2.83068	0.00464497	0.042644
gene15718		11.0391	1.67635	0.564789	2.9681	0.00299648	0.0352761
gene15730	Csec_G00363	186.239	1.66487	0.604245	2.75529	0.00586407	0.0474121
gene15734	Csec_G00367	269.324	0.883435	0.315341	2.80152	0.00508627	0.044458
gene1575	Csec_G13037	309.729	0.966108	0.309809	3.1184	0.00181836	0.0294047
gene15754	Csec_G02968	3.60279	4.55384	1.59918	2.84762	0.00440479	0.0414673
gene15766	Csec_G02980	117.362	2.04805	0.620477	3.30076	0.000964224	0.022271
gene15767	Csec_G02981	106.446	1.05154	0.362736	2.89891	0.00374456	0.0385094
gene15771	Csec_G02985	98.2015	2.28224	0.492843	4.63077	3.64307e-06	0.000830561
gene15773	Csec_G02987	37.5386	2.45029	0.874588	2.80165	0.00508416	0.044458
gene15779	Csec_G02993	14932.7	-1.03203	0.319133	-3.23387	0.00122124	0.0249019
gene15781	Csec_G02995	116.745	2.33061	0.701876	3.32054	0.00089844	0.021626
gene15786	Csec_G03000	1197.38	-1.30612	0.388389	-3.36292	0.000771224	0.0497403
gene15788	Csec_G03002	5658.05	-0.647582	0.177729	-3.64365	0.000268803	0.0114637
gene15789	Csec_G03003	105.102	1.78266	0.575154	3.09944	0.00193885	0.0305122
gene15800	Csec_G04971	1961.21	-0.525518	0.188323	-2.79051	0.00526258	0.0452756
gene15811	Csec_G04982	51803.6	-0.70476	0.227788	-3.09392	0.00197528	0.0306509
gene15859	Csec_G06589	49.018	2.0199	0.67154	3.00787	0.00263089	0.0337062
gene15864	Csec_G06594	189.515	-0.905921	0.2493	-3.63386	0.000279213	0.0312472
gene15864	Csec_G06594	189.515	0.887481	0.289001	3.07086	0.00213446	0.0314531
gene15898	Csec_G09087	358.86	1.42903	0.481619	2.96713	0.00300596	0.0352761
gene15901	Csec_G09090	27.4038	1.74352	0.636684	2.73844	0.00617309	0.0488828
gene15919	Csec_G16100	2371.2	-0.659831	0.208758	-3.16075	0.00157364	0.0280164
gene15922	Csec_G16103	126.991	-1.18651	0.406136	-2.92145	0.00348407	0.0375248
gene15928	Csec_G17377	4.00209	-2.15778	0.790817	-2.72854	0.00636148	0.0495051
gene15933	Csec_G00830	55.8147	1.69646	0.562985	3.01334	0.00258392	0.0336528
gene15934	Csec_G00831	274.015	1.44519	0.424989	3.40055	0.000672514	0.0189553
gene15948	Csec_G00845	1132.71	-0.383453	0.119798	-3.20084	0.00137027	0.0264528
gene15949	Csec_G00846	27.8982	2.14507	0.675413	3.17594	0.00149352	0.0274933
gene15953	Csec_G02742	737.4	0.704975	0.224779	3.1363	0.00171097	0.028784
gene1596	Csec_G13301	9391.33	-0.851386	0.270214	-3.15078	0.00162835	0.0283035
gene15964	Csec_G02753	1095.14	-0.653111	0.164193	-3.9777	6.95863e-05	0.00510169
gene15971	Csec_G03144	82.7803	1.60791	0.572762	2.80728	0.00499613	0.0441587
gene15973		132.065	1.70229	0.610537	2.78818	0.0053005	0.0453736
gene15990	Csec_G03163	931.082	0.751027	0.263907	2.8458	0.00442995	0.0415606
gene16000	Csec_G03694	204.481	1.51625	0.518723	2.92305	0.00346618	0.0375248
gene1602	Csec_G13380	2323.33	-0.591392	0.208931	-2.83056	0.00464672	0.042644
gene16023	Csec_G04721	115.365	2.10865	0.597632	3.52834	0.000418173	0.0146698
gene16038	Csec_G06065	1198.78	-0.80104	0.189037	-4.23748	2.26042e-05	0.00249987
gene16041	Csec_G06068	13922.5	-0.693301	0.165877	-4.1796	2.92026e-05	0.0104777
gene16041	Csec_G06068	13922.5	0.583891	0.194002	3.00971	0.00261493	0.0337062
gene16051	Csec_G06078	8.74522	2.56035	0.707603	3.61834	0.000296494	0.0121675
gene16054	Csec_G06770	4828.83	-0.789415	0.272001	-2.90225	0.00370493	0.0384761
gene1606	Csec_G13385	58.9935	2.16393	0.579817	3.7321	0.000189894	0.00944027
gene16060	Csec_G16786	974.292	-0.409952	0.138866	-2.95215	0.00315569	0.036156
gene16089	Csec_G18022	1770.47	0.797281	0.249531	3.19512	0.00139772	0.0267548
gene16100	Csec_G00850	18.1813	1.80942	0.661677	2.7346	0.00624569	0.0492111
gene16104	Csec_G00854	14.0298	2.65442	0.694915	3.81978	0.000133571	0.00744915
gene16110	Csec_G00860	474.792	-0.712851	0.173357	-4.11203	3.92194e-05	0.00357661
gene16113	Csec_G00863	528.914	1.8263	0.548346	3.33056	0.000866716	0.0215991
gene16115	Csec_G00865	740.371	-0.673831	0.216138	-3.1176	0.00182327	0.029423
gene16116	Csec_G00866	105.338	2.07937	0.682172	3.04816	0.00230246	0.0322394
gene16121	Csec_G00871	2084.66	-0.791051	0.282112	-2.80404	0.00504674	0.044414
gene16123	Csec_G00873	696.033	2.35826	0.526022	4.4832	7.35318e-06	0.00117023
gene16135	Csec_G00885	150.543	1.64397	0.5545	2.96478	0.003029	0.0353469
gene16141	Csec_G05332	56429.4	-1.07361	0.322568	-3.32833	0.000873687	0.0215991
gene16143	Csec_G05334	43496.7	-1.26181	0.338227	-3.73066	0.000190976	0.00944027
gene16157	Csec_G05414	62.7125	2.28259	0.677296	3.37015	0.000751262	0.0200948
gene16166	Csec_G05423	911.927	1.4513	0.457069	3.17524	0.00149712	0.0275056
gene16173	Csec_G06416	5411.93	-0.567874	0.188898	-3.00624	0.00264499	0.0337062
gene16185	Csec_G06428	27.7092	1.79417	0.536711	3.3429	0.000829068	0.0213775
gene1619	Csec_G13784	2431.06	-0.769032	0.218476	-3.51998	0.000431577	0.0148212
gene16190	Csec_G06433	463.581	-0.491277	0.172001	-2.85624	0.0042869	0.0409843
gene16192	Csec_G06435	70.1679	1.91099	0.494519	3.86434	0.000111391	0.00684939
gene16196	Csec_G06439	326.816	-0.465392	0.152158	-3.05862	0.00222357	0.0318597
gene1620	Csec_G13785	112.39	2.21501	0.683061	3.24277	0.00118372	0.0244811
gene16204	Csec_G06447	886.183	-0.681876	0.241706	-2.82109	0.00478601	0.0433431
gene1621	Csec_G13786	828.331	0.420746	0.150126	2.80263	0.00506877	0.044414
gene16220	Csec_G07173	54.2953	3.23447	1.01778	3.17798	0.00148305	0.0274539
gene16221	Csec_G07174	107.656	3.02388	0.955272	3.16546	0.00154836	0.0278465
gene16238	Csec_G07191	8814.18	-0.789937	0.250678	-3.15121	0.00162597	0.0283035
gene16242	Csec_G07195	940.483	-0.898798	0.247877	-3.62598	0.000287869	0.011926
gene16247	Csec_G07200	4243.06	-0.731918	0.261334	-2.8007	0.00509916	0.0444813
gene16249	Csec_G07203	1464.18	1.04752	0.321631	3.2569	0.00112635	0.0239933
gene16253	Csec_G07207	2157.14	-1.3875	0.299082	-4.6392	3.49758e-06	0.000827534
gene16256	Csec_G07210	915.957	-0.974039	0.340479	-2.86079	0.00422586	0.0407594
gene16264	Csec_G07788	655.082	-0.418497	0.153689	-2.72301	0.00646905	0.0498068
gene16269	Csec_G07793	380.342	0.76164	0.217101	3.50823	0.000451092	0.0152113
gene16281	Csec_G10300	781.894	-0.771654	0.200079	-3.85675	0.000114906	0.00689939
gene16307	Csec_G10326	2471.35	-0.770276	0.254669	-3.02461	0.00248951	0.0333212
gene16317	Csec_G10498	208.613	2.26377	0.632187	3.58085	0.000342472	0.0129601
gene16321	Csec_G10502	108.729	0.957921	0.350348	2.7342	0.00625329	0.0492192
gene16325	Csec_G10506	507.14	-0.930762	0.256318	-3.63128	0.000282021	0.0117209
gene16334	Csec_G10515	79.8032	2.55222	0.730234	3.49507	0.000473946	0.0156716
gene16337	Csec_G10823	498.644	1.46135	0.413375	3.53517	0.000407512	0.0143871
gene16339	Csec_G10825	2020.23	-0.812241	0.21501	-3.77769	0.00015829	0.00826276
gene16347	Csec_G10833	817.246	0.885579	0.279421	3.16934	0.00152788	0.02777
gene16390	Csec_G14915	70.0152	1.88837	0.684236	2.75982	0.00578333	0.0470945
gene16408	Csec_G15504	589.652	-0.347563	0.117045	-2.96948	0.00298309	0.0352761
gene16413	Csec_G17649	75.511	2.11009	0.669462	3.15191	0.00162206	0.0283035
gene16418	Csec_G17967	8462.95	-0.928823	0.277634	-3.3455	0.000821343	0.0212863
gene1643	Csec_G14407	4203.91	-0.881312	0.223094	-3.9504	7.80193e-05	0.00550565
gene16431	Csec_G18294	95.4098	1.83439	0.497542	3.6869	0.000226998	0.0104873
gene16434	Csec_G01097	130.916	-0.822624	0.268498	-3.0638	0.00218542	0.0316132
gene16441	Csec_G01104	225.78	2.28271	0.567338	4.02354	5.73298e-05	0.0045899
gene16447	Csec_G01110	332.208	-1.03076	0.288856	-3.56841	0.000359151	0.0132774
gene16448	Csec_G01111	8.5271	-1.77671	0.552955	-3.21312	0.001313	0.0259223
gene16449	Csec_G01112	372.933	-1.08289	0.30068	-3.60149	0.000316403	0.0125886
gene16461	Csec_G03267	2600.6	-0.718546	0.228985	-3.13796	0.00170129	0.0287588
gene16471	Csec_G03277	135.77	1.44097	0.495201	2.90987	0.00361577	0.0379918
gene16479	Csec_G03285	441.799	-0.848666	0.287662	-2.95022	0.00317546	0.0361862
gene16482	Csec_G03288	348.129	1.41121	0.471472	2.9932	0.00276069	0.0342859
gene16486	Csec_G03292	1255.5	0.756739	0.268577	2.81758	0.00483867	0.0436383
gene16488	Csec_G03294	7469.7	-0.752595	0.225905	-3.33146	0.000863912	0.0215991
gene16493	Csec_G03299	55.8642	1.79526	0.600134	2.99144	0.00277669	0.034328
gene1650	Csec_G14414	57.9002	-0.911724	0.287519	-3.171	0.00151915	0.0276499
gene16501	Csec_G03308	57.5374	2.34164	0.757985	3.0893	0.00200631	0.0309118
gene16510	Csec_G04576	18.4094	3.66645	0.96059	3.81687	0.000135153	0.00747353
gene16516	Csec_G04582	144.544	2.57572	0.626806	4.10927	3.96908e-05	0.00357661
gene1653	Csec_G14417	4440.78	-0.581183	0.207654	-2.79881	0.00512914	0.0446533
gene16546	Csec_G04612	859.13	-3.16304	0.930979	-3.39754	0.000679937	0.0190821
gene16548	Csec_G04614	680.911	-3.66114	1.2892	-2.83984	0.00451361	0.041864
gene16549	Csec_G04615	29.6294	-3.58269	0.902824	-3.96831	7.23834e-05	0.00524779
gene16551	Csec_G04617	86.8411	-4.90953	1.66979	-2.94021	0.00327991	0.0366762
gene16569	Csec_G04635	1858.01	-0.351015	0.125562	-2.79556	0.00518095	0.0449245
gene16571	Csec_G07462	98.7788	1.262	0.432162	2.92021	0.00349798	0.037543
gene16586	Csec_G07477	360.027	-0.574861	0.155078	-3.70692	0.000209796	0.0275565
gene1660	Csec_G14425	1146.9	-0.82793	0.218485	-3.78942	0.000151002	0.00801049
gene16635	Csec_G07997	19.7849	2.78204	0.751486	3.70205	0.000213861	0.0102145
gene1664	Csec_G14429	993.572	-0.472693	0.157297	-3.00509	0.00265501	0.033747
gene16640	Csec_G08002	47.6921	-1.35645	0.439606	-3.0856	0.00203145	0.0311888
gene16641	Csec_G09048	86.3959	1.63002	0.46685	3.49151	0.00048029	0.0157879
gene16643	Csec_G09050	8.66911	3.60148	1.05599	3.41051	0.000648406	0.0185158
gene16652	Csec_G09883	1665.76	-0.832947	0.203426	-4.09459	4.22916e-05	0.0123842
gene16657	Csec_G09888	42.9148	1.89025	0.619594	3.05079	0.00228243	0.0322214
gene1666	Csec_G14431	70922.2	-0.666047	0.218201	-3.05245	0.00226983	0.0322214
gene16678	Csec_G10424	92.7802	2.54654	0.785991	3.23991	0.00119569	0.0246504
gene1668	Csec_G14433	8649.65	-0.67947	0.246032	-2.76171	0.0057499	0.0470446
gene16696	Csec_G10442	12788.8	-1.24964	0.237647	-5.2584	1.45311e-07	0.000121962
gene16703	Csec_G11017	3.71429	3.13185	1.09141	2.86955	0.00411055	0.0401817
gene16717	Csec_G11657	92.3473	1.61443	0.464264	3.47739	0.000506318	0.016075
gene16723	Csec_G12078	105.333	1.00024	0.315224	3.17309	0.00150823	0.0276051
gene16736	Csec_G12453	57.5109	-1.38943	0.412426	-3.36892	0.000754624	0.0201387
gene16749	Csec_G12466	7011.16	-1.69447	0.593622	-2.85446	0.00431105	0.0410814
gene16750	Csec_G12467	1472.59	-0.968537	0.256977	-3.76897	0.000163923	0.00848887
gene16757	Csec_G12474	42.4455	-1.08119	0.358359	-3.01707	0.00255233	0.0335428
gene16765	Csec_G14250	28.2734	3.28779	0.933178	3.52322	0.000426332	0.014733
gene16815	Csec_G15980	10.4547	3.25461	1.136	2.86499	0.00417025	0.0405226
gene16834	Csec_G16483	101.504	-1.24309	0.347841	-3.57375	0.000351909	0.0349944
gene16838	Csec_G16487	61.3372	-0.909156	0.292768	-3.10538	0.00190034	0.0302901
gene16873	Csec_G17014	192.327	1.81252	0.52354	3.46205	0.000536079	0.0166273
gene1688	Csec_G16621	118.099	1.33572	0.393645	3.3932	0.000690824	0.0192223
gene16882	Csec_G17034	856.821	-0.677808	0.183576	-3.69224	0.000222289	0.0103234
gene16889	Csec_G17699	6.05967	3.57429	1.25451	2.84916	0.00438355	0.0414231
gene16892	Csec_G17762	39.6555	1.328	0.460002	2.88695	0.00389002	0.0392696
gene16894	Csec_G17764	155.34	-0.710821	0.17971	-3.95537	7.64166e-05	0.00544938
gene1690	Csec_G16754	34.0741	2.71731	0.901644	3.01373	0.00258059	0.0336431
gene16903	Csec_G18117	14.7744	4.62852	1.51822	3.04865	0.00229871	0.0322214
gene16929	Csec_G00938	643.335	1.26174	0.395017	3.19413	0.00140252	0.0267587
gene16936	Csec_G00945	96722.8	-1.00537	0.357355	-2.81335	0.00490277	0.0438222
gene16937	Csec_G00946	420.882	-0.763879	0.237975	-3.20992	0.00132773	0.0260548
gene16953	Csec_G00962	451.023	1.1237	0.402874	2.78921	0.00528372	0.0453311
gene16961	Csec_G00970	157.106	0.684273	0.205644	3.32747	0.000876394	0.0215991
gene16963	Csec_G00972	307.251	-0.838209	0.288104	-2.9094	0.00362126	0.0379986
gene16965	Csec_G00974	56.5037	2.41287	0.785009	3.07368	0.00211433	0.0314531
gene16974	Csec_G00983	51.7505	-0.881497	0.317695	-2.77466	0.00552588	0.0463449
gene16980	Csec_G00989	2376.69	-0.653472	0.186355	-3.50661	0.000453856	0.015265
gene16987	Csec_G00996	118.238	2.28799	0.481889	4.74797	2.05467e-06	0.000623568
gene16996	Csec_G01005	24.6952	1.75642	0.538912	3.25919	0.00111732	0.0238643
gene17017	Csec_G01026	352.744	1.03303	0.266156	3.8813	0.000103899	0.00655013
gene17021	Csec_G01030	24.0233	4.55787	0.966429	4.71619	2.40299e-06	0.000653312
gene17022	Csec_G01031	435.236	1.37702	0.384805	3.57848	0.000345604	0.0129601
gene17031	Csec_G01040	2760.2	-0.68701	0.187341	-3.66717	0.000245249	0.0108491
gene17036	Csec_G12671	8.4335	3.21934	1.13039	2.84799	0.00439967	0.0414554
gene17040	Csec_G13031	40.6807	-1.37197	0.388973	-3.52717	0.000420028	0.0146953
gene17063	Csec_G14385	373.68	2.05862	0.402261	5.11762	3.0942e-07	0.000187962
gene17086	Csec_G15567	6668.99	-0.55306	0.171401	-3.22671	0.00125221	0.0252259
gene17089	Csec_G15570	74.0941	-1.20842	0.253876	-4.7599	1.93688e-06	0.000601815
gene17093	Csec_G15574	2196.39	-0.586892	0.197528	-2.97118	0.00296655	0.0352171
gene17094	Csec_G15575	1601.92	-0.515372	0.163105	-3.15976	0.00157902	0.0280356
gene17096	Csec_G15577	81.5357	2.48855	0.827233	3.00828	0.00262729	0.0337062
gene17106	Csec_G15989	285.402	-1.89356	0.605153	-3.12906	0.00175368	0.0289389
gene17108	Csec_G15991	918.725	-1.71538	0.611073	-2.80717	0.00499789	0.0441587
gene17116	Csec_G15999	78.1041	-1.33223	0.375906	-3.54406	0.000394015	0.0141879
gene1712	Csec_G18192	30.4615	1.24637	0.42152	2.95685	0.00310804	0.0358712
gene17122	Csec_G16536	623.92	-0.621099	0.195439	-3.17796	0.00148314	0.0274539
gene17123	Csec_G16537	215.896	-1.01309	0.2583	-3.92215	8.77627e-05	0.0058586
gene17125	Csec_G16539	332.146	-0.663225	0.232468	-2.85297	0.00433129	0.0412032
gene17170	Csec_G01530	174.165	-1.08652	0.383707	-2.83165	0.0046309	0.0425886
gene17206	Csec_G01567	72.0415	1.96494	0.595791	3.29804	0.000973622	0.0223693
gene17207	Csec_G01568	114.796	2.66964	0.570736	4.67753	2.90345e-06	0.000727855
gene17211	Csec_G04314	1503.27	0.597777	0.194996	3.06558	0.00217245	0.0315403
gene17219	Csec_G04322	725.956	-0.928121	0.336109	-2.76137	0.005756	0.0470522
gene17232	Csec_G05132	23.0239	3.2087	1.04092	3.08257	0.0020522	0.0312436
gene17233	Csec_G05133	34.2259	2.53287	0.81711	3.09978	0.00193661	0.0305122
gene17248	Csec_G05148	241.876	0.844035	0.202061	4.17712	2.95218e-05	0.00303354
gene17253	Csec_G05153	38.8309	1.89069	0.586744	3.22234	0.00127149	0.0253715
gene17268		275.094	1.42121	0.511233	2.77997	0.00543645	0.0460178
gene17298	Csec_G07015	431.378	-0.608385	0.171148	-3.55474	0.000378357	0.0139086
gene17305	Csec_G07022	37.3346	1.78849	0.55053	3.24867	0.00115947	0.0243145
gene17333	Csec_G08347	57.2422	2.58715	0.790955	3.27092	0.00107198	0.023472
gene1735	Csec_G01451	475.59	-1.0059	0.330239	-3.04599	0.00231917	0.0323692
gene17359	Csec_G09341	442.343	-1.2659	0.460721	-2.74765	0.00600234	0.0480118
gene17362	Csec_G09344	107.075	-1.71747	0.554132	-3.09939	0.00193917	0.0305122
gene17363	Csec_G09345	1463.39	-3.44242	0.702317	-4.90152	9.5098e-07	0.000373483
gene17364	Csec_G09346	840.204	-0.883807	0.300682	-2.93934	0.00328916	0.0366762
gene17367	Csec_G09349	207.079	1.79082	0.619213	2.8921	0.00382678	0.0389857
gene17382	Csec_G10260	8.47589	2.95247	0.918014	3.21614	0.00129926	0.0257049
gene17394	Csec_G11402	14.7088	2.89952	0.956623	3.03099	0.00243754	0.0329294
gene17395	Csec_G11403	40.2113	2.96255	0.74466	3.97839	6.93839e-05	0.00510169
gene17409	Csec_G11847	743.873	1.21794	0.382323	3.18563	0.00144439	0.0271214
gene17418	Csec_G12116	146.232	1.40011	0.481142	2.90997	0.00361465	0.0379918
gene17419	Csec_G12117	27.216	3.1214	0.864523	3.61055	0.000305548	0.0122689
gene17420	Csec_G12118	42.7287	3.39666	0.717189	4.73608	2.17897e-06	0.000629475
gene17425	Csec_G12123	41.3934	2.55021	0.864626	2.9495	0.00318288	0.0361862
gene17437	Csec_G13111	10.1746	2.09228	0.769308	2.71969	0.00653434	0.0499837
gene17440	Csec_G13274	1223.74	-0.752378	0.253266	-2.9707	0.00297119	0.0352171
gene17447	Csec_G13281	2183.59	-0.489931	0.168022	-2.91587	0.00354697	0.0377175
gene17454	Csec_G13288	4224.73	-0.867991	0.225231	-3.85379	0.000116305	0.00693053
gene17455	Csec_G13289	186.507	1.28647	0.417412	3.08201	0.0020561	0.0312436
gene17468	Csec_G14579	24.453	2.36944	0.816994	2.90019	0.00372931	0.0385031
gene17478	Csec_G15030	76.5073	3.41416	1.05713	3.22963	0.0012395	0.0251954
gene17479	Csec_G15031	1240.47	2.00099	0.668323	2.99405	0.00275299	0.034281
gene17493	Csec_G15643	91.3263	1.66416	0.495537	3.35829	0.000784254	0.0207177
gene17516	Csec_G16346	29.086	-1.95432	0.570756	-3.42409	0.000616862	0.0465789
gene1752	Csec_G01468	1710.88	-0.720846	0.2538	-2.84021	0.00450835	0.0418451
gene17533	Csec_G00828	51.3372	1.91428	0.455819	4.19965	2.67333e-05	0.00283359
gene17535	Csec_G01679	879.654	1.94698	0.647147	3.00855	0.00262494	0.0337062
gene17541	Csec_G01685	1056.63	-0.974745	0.351789	-2.77082	0.00559145	0.0465542
gene17546	Csec_G01690	82.3641	1.48327	0.502718	2.95051	0.00317252	0.0361862
gene17564	Csec_G01708	952.732	-0.486802	0.145264	-3.35114	0.000804792	0.0210472
gene17566	Csec_G01710	90.4538	2.17828	0.761324	2.86118	0.00422072	0.0407594
gene17575	Csec_G01719	976.703	2.35804	0.584661	4.03317	5.50295e-05	0.00444828
gene17576	Csec_G01720	121.8	2.18398	0.661078	3.30367	0.000954283	0.0221986
gene17576	Csec_G01720	121.8	-1.962	0.567606	-3.45662	0.00054699	0.043205
gene17586	Csec_G05566	340.824	1.3125	0.417272	3.14542	0.00165846	0.0283247
gene17587	Csec_G05567	6164.12	-0.697144	0.252348	-2.76263	0.00573372	0.0469417
gene17622	Csec_G06786	94.6091	1.32351	0.441657	2.99668	0.00272935	0.0342152
gene17629	Csec_G06793	851.499	-0.524853	0.15816	-3.31849	0.000905067	0.021626
gene17642	Csec_G07090	124.837	2.55604	0.481851	5.30463	1.12901e-07	0.000116912
gene17647	Csec_G07095	369.359	0.370407	0.134687	2.75014	0.00595701	0.047879
gene17649	Csec_G07097	2362.23	-0.918419	0.327703	-2.8026	0.00506927	0.044414
gene17663	Csec_G12210	97.5397	1.35678	0.472352	2.87239	0.00407378	0.0400926
gene17664	Csec_G12211	1929.12	0.726386	0.261665	2.77601	0.00550305	0.0462426
gene17670	Csec_G12217	2569.33	-0.614413	0.212579	-2.89028	0.00384903	0.0390345
gene17679	Csec_G12541	195.4	2.06664	0.451241	4.57991	4.65178e-06	0.000880241
gene17698	Csec_G12982	489.733	1.7494	0.489148	3.57642	0.000348338	0.0130252
gene17708	Csec_G13485	462.235	-1.163	0.399343	-2.91228	0.00358798	0.0378828
gene1771	Csec_G01490	47.9258	4.26261	0.760225	5.60704	2.05821e-08	2.68596e-05
gene17710	Csec_G13487	135.181	-1.58416	0.363634	-4.35646	1.32185e-05	0.00174243
gene17711	Csec_G13488	174.951	-1.20382	0.353477	-3.40566	0.000660034	0.0188067
gene17712	Csec_G13489	416.075	-0.895328	0.319255	-2.80443	0.00504062	0.044414
gene1776	Csec_G01495	817.426	-0.596701	0.17825	-3.34756	0.000815271	0.0212786
gene17775	Csec_G03563	477.65	2.64524	0.715536	3.69687	0.000218275	0.010218
gene17787	Csec_G03575	640.372	-0.931312	0.33399	-2.78845	0.00529617	0.0453736
gene17814	Csec_G08665	13.8626	1.56176	0.555657	2.81066	0.00494405	0.0439808
gene1782	Csec_G01501	52.9318	2.60025	0.689743	3.76988	0.000163325	0.00848887
gene17820	Csec_G08671	337.943	-0.725888	0.217826	-3.33242	0.000860933	0.0215991
gene17821	Csec_G08672	17843.6	-0.936162	0.339036	-2.76125	0.00575804	0.0470522
gene17830	Csec_G08681	45.1582	2.22486	0.777673	2.86092	0.00422408	0.0407594
gene17831	Csec_G08682	10389.5	-0.849833	0.260714	-3.25963	0.00111556	0.0238643
gene17867	Csec_G09871	727.549	-0.437678	0.156862	-2.7902	0.0052675	0.0452756
gene1787	Csec_G01506	1141.74	-0.620671	0.189974	-3.26714	0.00108639	0.0235114
gene17870	Csec_G10654	16.4164	2.15546	0.70482	3.05817	0.00222691	0.0318597
gene17876	Csec_G10660	25.3979	2.08488	0.692028	3.01271	0.00258929	0.0336557
gene17887	Csec_G11475	1978.64	-1.32262	0.360533	-3.6685	0.000243974	0.0108491
gene17893	Csec_G11481	496.236	-1.04227	0.313783	-3.32162	0.000894957	0.021626
gene17935	Csec_G12448	1053.68	1.40286	0.487748	2.8762	0.00402495	0.0400042
gene17937	Csec_G12835	19.4319	3.09997	0.954158	3.24891	0.00115848	0.0243145
gene17941	Csec_G13137	279.909	0.967794	0.285852	3.38564	0.000710114	0.0194703
gene17963	Csec_G14217	135.376	1.94025	0.64544	3.00609	0.00264633	0.0337062
gene17964	Csec_G14218	7918.86	-0.686985	0.19112	-3.59452	0.000324993	0.0126688
gene17969	Csec_G14223	151.242	2.60929	0.792545	3.2923	0.000993718	0.0225531
gene17980	Csec_G15273	1104.49	-0.778945	0.281005	-2.77199	0.00557142	0.0465246
gene17985	Csec_G15278	129.854	-1.03744	0.24975	-4.1539	3.26853e-05	0.00325605
gene1799	Csec_G04229	872.908	-0.562934	0.186202	-3.02324	0.00250082	0.0333357
gene1801	Csec_G04231	91.6206	1.89628	0.64459	2.94183	0.00326274	0.0366762
gene18025	Csec_G17313	2367.13	-0.587171	0.209639	-2.80086	0.00509664	0.0444813
gene1803	Csec_G04520	9.6061	2.42359	0.83952	2.88688	0.00389085	0.0392696
gene18040	Csec_G17664	13.9874	2.92619	1.06666	2.74333	0.00608204	0.0483915
gene18085	Csec_G00024	55.7929	-1.09366	0.366199	-2.98652	0.00282177	0.0346653
gene18097	Csec_G00042	41.754	-1.34851	0.454248	-2.96868	0.00299085	0.0352761
gene1813	Csec_G04530	877.122	-2.9056	0.742619	-3.91264	9.12935e-05	0.0176633
gene18134	Csec_G15433	105339	-0.853887	0.282907	-3.01826	0.00254232	0.0334786
gene1823	Csec_G05979	910.094	0.439001	0.157895	2.78033	0.0054304	0.0460178
gene1832	Csec_G06227	75.7426	1.66792	0.557315	2.99277	0.00276455	0.0342859
gene1850	Csec_G06245	158.086	3.97678	0.853336	4.66028	3.1578e-06	0.000763134
gene1850	Csec_G06245	158.086	-2.97006	0.732983	-4.05202	5.07781e-05	0.0138555
gene1856	Csec_G07666	138.303	0.8597	0.30914	2.78094	0.00542023	0.0460025
gene1857	Csec_G07667	2761.06	-0.885521	0.300505	-2.94678	0.00321103	0.0363433
gene1867	Csec_G08219	910.814	0.853902	0.281582	3.03251	0.00242527	0.0329
gene1883	Csec_G08811	3169.85	1.23014	0.447721	2.74755	0.00600424	0.0480118
gene1894	Csec_G08822	771.831	-0.629458	0.227349	-2.76868	0.00562833	0.0466052
gene1921	Csec_G08849	16.6721	2.47474	0.826484	2.9943	0.00275074	0.034281
gene1922	Csec_G08850	30.25	3.27675	1.06283	3.08304	0.00204896	0.0312436
gene1923	Csec_G08851	36.873	2.45586	0.815759	3.01052	0.00260799	0.0337062
gene1928	Csec_G08856	574.232	-0.559051	0.145973	-3.82982	0.000128239	0.00734
gene1939	Csec_G14971	4.52232	2.58904	0.880556	2.94023	0.00327969	0.0366762
gene1944	Csec_G14976	437.724	1.09109	0.3704	2.9457	0.0032222	0.0364281
gene1976	Csec_G15928	49.7462	2.65478	0.891676	2.9773	0.00290803	0.0349897
gene1994	Csec_G16581	1923.05	1.66485	0.464796	3.58189	0.000341121	0.0129601
gene1998	Csec_G16585	2444.86	-0.790026	0.258292	-3.05865	0.00222339	0.0318597
gene2004	Csec_G16651	259.877	0.767355	0.244791	3.13473	0.00172013	0.0288161
gene2024	Csec_G17114	200.616	1.40119	0.46084	3.04052	0.00236171	0.0325367
gene2028	Csec_G17118	589.293	1.20909	0.330633	3.65691	0.000255277	0.011031
gene2031	Csec_G17121	505.972	-0.498648	0.180296	-2.76572	0.00567977	0.0467615
gene2034	Csec_G17609	23.928	1.56756	0.518832	3.02132	0.00251673	0.0333639
gene2035	Csec_G17610	22.6039	2.13096	0.576076	3.6991	0.000216369	0.010218
gene2049	Csec_G00655	714.315	-1.16738	0.261345	-4.46683	7.93863e-06	0.00122199
gene2064	Csec_G00670	79.7414	1.04944	0.343626	3.05403	0.00225787	0.0322024
gene2065	Csec_G00671	190.676	0.941086	0.334004	2.81759	0.00483856	0.0436383
gene2066	Csec_G00672	305.08	-0.466283	0.15182	-3.07128	0.0021314	0.0314531
gene2070	Csec_G00676	453.361	-0.773407	0.2653	-2.91522	0.00355437	0.0377175
gene2077	Csec_G00683	131.046	2.65639	0.803223	3.30717	0.000942453	0.0220412
gene2078	Csec_G00684	49.1422	2.59363	0.790316	3.28176	0.0010316	0.0228973
gene2088	Csec_G02855	6.28699	2.17765	0.709163	3.07073	0.00213537	0.0314531
gene2106	Csec_G05894	338.685	-0.400806	0.127468	-3.14436	0.0016645	0.0283247
gene212	Csec_G09753	1229.1	1.37858	0.420111	3.28147	0.00103269	0.0228973
gene2128	Csec_G05916	7513.74	-0.973162	0.336215	-2.89447	0.00379804	0.0387828
gene2144	Csec_G06746	100.29	2.32962	0.676445	3.44391	0.000573366	0.017201
gene2146	Csec_G06748	17.2252	2.0626	0.592254	3.48263	0.000496512	0.0160234
gene2152	Csec_G06754	11221.8	-0.886796	0.310502	-2.85601	0.00429	0.0409843
gene2164	Csec_G06766	5182.83	-0.537724	0.170309	-3.15735	0.00159208	0.0281642
gene2170	Csec_G07604	157.154	2.65658	0.708839	3.74779	0.000178398	0.00909411
gene2189	Csec_G08169	123.429	-1.82969	0.42674	-4.28759	1.80623e-05	0.0080317
gene2199	Csec_G08179	1370.21	1.72387	0.510547	3.37651	0.000734112	0.0197837
gene2201	Csec_G08181	3402.15	-0.712011	0.163828	-4.3461	1.38581e-05	0.00176806
gene2216	Csec_G08196	44.5464	1.77404	0.585209	3.03145	0.00243379	0.0329294
gene2219	Csec_G14341	11.8145	2.11452	0.691087	3.0597	0.00221558	0.0318482
gene2231	Csec_G15552	244911	-1.39984	0.398094	-3.51637	0.000437496	0.0149851
gene2253	Csec_G01571	171.448	0.839499	0.291473	2.8802	0.00397427	0.0396819
gene2259	Csec_G01577	615.21	-0.526382	0.148236	-3.55096	0.000383826	0.0140306
gene2260	Csec_G01578	28.0097	3.88268	0.802578	4.83776	1.31313e-06	0.000481818
gene2261	Csec_G01579	10175.1	2.80485	0.626697	4.47561	7.61918e-06	0.00119796
gene2273	Csec_G01591	242.046	1.66608	0.37502	4.44265	8.8856e-06	0.00130289
gene2280	Csec_G01598	951.059	1.83177	0.404119	4.53275	5.82201e-06	0.00101303
gene2282	Csec_G01600	535.432	2.31862	0.672732	3.44657	0.000567743	0.0171548
gene2288	Csec_G01606	64.6066	1.59027	0.404443	3.93201	8.42388e-05	0.0057256
gene2290	Csec_G03251	57.1803	2.36462	0.712129	3.32049	0.000898592	0.021626
gene2293	Csec_G03254	23.1742	1.62265	0.565077	2.87156	0.00408453	0.0401379
gene2299	Csec_G03696	154.696	1.22024	0.286089	4.26524	1.99688e-05	0.00226603
gene2302	Csec_G03699	34.1571	2.98248	0.620537	4.80629	1.53754e-06	0.000542295
gene2303	Csec_G03700	783.58	1.23606	0.429975	2.87471	0.00404394	0.0400926
gene2320	Csec_G05781	53.1846	3.03983	0.8246	3.68643	0.000227426	0.0104873
gene2322	Csec_G05783	1748.59	0.491774	0.168185	2.92401	0.00345555	0.0375248
gene233	Csec_G13702	75.1717	2.18591	0.743447	2.94024	0.00327963	0.0366762
gene234	Csec_G13703	19.313	2.29696	0.650226	3.53256	0.000411554	0.0144765
gene2340	Csec_G06526	6.78442	3.37095	1.23449	2.73064	0.00632108	0.0494016
gene2366	Csec_G07875	805.008	0.723479	0.254025	2.84806	0.00439867	0.0414554
gene2370	Csec_G08259	331.657	-0.581833	0.172446	-3.37399	0.000740869	0.0491429
gene2382	Csec_G08271	1650.48	-0.513274	0.163036	-3.14823	0.0016426	0.0283035
gene2402	Csec_G09765	4483.51	-1.27722	0.434062	-2.94248	0.00325595	0.0366759
gene2414	Csec_G09978	31.7678	2.04413	0.719245	2.84206	0.00448237	0.0417522
gene2419	Csec_G09983	443.092	1.75104	0.615909	2.84301	0.00446894	0.0417464
gene2456	Csec_G11519	80.2823	-0.792286	0.279859	-2.83101	0.00464009	0.0426431
gene2478	Csec_G12320	5.48722	2.95999	1.06979	2.76688	0.00565958	0.0466567
gene2481	Csec_G12936	2709.18	0.524379	0.152487	3.43884	0.000584204	0.0172877
gene2487	Csec_G15390	236.506	0.586356	0.190547	3.07723	0.00208935	0.0314531
gene25	Csec_G03189	951.528	-0.386022	0.105292	-3.66619	0.000246187	0.0108491
gene2511	Csec_G15955	958.319	-0.473589	0.172269	-2.74913	0.00597529	0.0479567
gene2514	Csec_G15958	38.7591	2.69802	0.823661	3.27564	0.00105422	0.0231992
gene2515	Csec_G15959	114.309	1.62952	0.584048	2.79005	0.00527001	0.0452756
gene2520	Csec_G15964	101.325	1.89343	0.665003	2.84726	0.00440978	0.0414673
gene253	Csec_G13776	44.953	2.29224	0.708155	3.23693	0.00120824	0.0248308
gene2531	Csec_G17224	12429.3	-1.19687	0.391003	-3.06102	0.00220584	0.0317728
gene2533	Csec_G17226	514.384	-0.654539	0.197324	-3.31708	0.000909644	0.021626
gene2544	Csec_G17237	1110.9	-0.711176	0.226952	-3.13359	0.0017268	0.0288802
gene2551	Csec_G18089	521.499	-0.570686	0.191358	-2.9823	0.00286093	0.0348813
gene2554	Csec_G18369	77.2092	-0.863956	0.230653	-3.74569	0.000179896	0.0255537
gene258	Csec_G14065	625.888	-0.439785	0.155754	-2.82359	0.00474896	0.0431874
gene2580	Csec_G01973	55.3126	2.40378	0.682394	3.52256	0.000427399	0.014733
gene2602	Csec_G03174	709.291	0.302016	0.109579	2.75615	0.00584869	0.0473483
gene2619	Csec_G03505	84.4214	1.03047	0.321544	3.20474	0.00135186	0.0262908
gene2626	Csec_G03512	259.675	0.972386	0.33257	2.92386	0.00345725	0.0375248
gene2636	Csec_G04764	1412.7	-0.882743	0.267861	-3.29553	0.000982374	0.0224912
gene2637	Csec_G04765	2102.67	-0.327074	0.113211	-2.88906	0.00386396	0.0390889
gene2640	Csec_G04768	763.05	-0.414074	0.147931	-2.79911	0.00512438	0.0446416
gene2656	Csec_G05324	994.636	-0.703644	0.236933	-2.96981	0.00297987	0.0352761
gene2663	Csec_G05633	960.783	-0.387845	0.142128	-2.72884	0.00635574	0.0495051
gene2668	Csec_G05638	222.622	2.16822	0.568042	3.817	0.000135083	0.00747353
gene269	Csec_G14536	73.0056	2.04306	0.499634	4.08911	4.33038e-05	0.00374248
gene2735	Csec_G11045	7850.65	-1.04723	0.26874	-3.89684	9.74565e-05	0.0063274
gene2740	Csec_G11050	482.45	-0.491885	0.172585	-2.8501	0.00437049	0.0413596
gene2743	Csec_G11053	443.483	-1.85944	0.457986	-4.06004	4.90649e-05	0.00402703
gene2744	Csec_G11054	1326.21	-1.27345	0.354022	-3.59708	0.00032181	0.0126688
gene2762	Csec_G11072	746.575	1.36159	0.412466	3.30109	0.000963116	0.022271
gene2763	Csec_G11073	100.454	3.61689	0.643786	5.61816	1.92999e-08	2.68596e-05
gene2764	Csec_G11074	1716.79	-0.793771	0.275416	-2.88208	0.00395058	0.0395664
gene2769	Csec_G11079	156.274	1.86142	0.594818	3.12939	0.00175168	0.0289389
gene2770	Csec_G11080	333.939	0.674427	0.23837	2.82933	0.00466453	0.0426574
gene2780	Csec_G11090	86.0804	2.46566	0.841779	2.92911	0.00339934	0.0372873
gene2784	Csec_G11094	1185.15	0.962918	0.344255	2.79711	0.00515627	0.0447998
gene2785	Csec_G11095	124.909	0.912005	0.302689	3.013	0.00258676	0.0336557
gene2789	Csec_G11099	216.125	2.05998	0.634717	3.24551	0.00117241	0.0243806
gene279	Csec_G14617	110.524	1.33739	0.42103	3.17648	0.00149072	0.0274933
gene2795	Csec_G11105	1048.81	-0.671402	0.167507	-4.00819	6.11847e-05	0.00469682
gene2797	Csec_G11107	457.507	-0.756171	0.247697	-3.0528	0.00226714	0.0322214
gene2803	Csec_G11770	33.1047	2.55879	0.686918	3.72503	0.000195289	0.00954505
gene2804	Csec_G11771	603.517	-0.517013	0.152523	-3.38974	0.000699583	0.0193423
gene2808	Csec_G11775	2484.87	-0.441085	0.1163	-3.79266	0.000149043	0.00797134
gene2810	Csec_G11777	22762.2	-0.889668	0.289727	-3.07071	0.0021355	0.0314531
gene2814	Csec_G11781	172.643	-1.55391	0.427402	-3.63573	0.000277199	0.0116317
gene2823	Csec_G12683	171.491	-0.729663	0.237193	-3.07624	0.00209629	0.0314531
gene2831	Csec_G13011	2593.3	-1.54645	0.414266	-3.73299	0.00018922	0.00944027
gene2835	Csec_G13215	89.3286	2.79092	0.874628	3.19098	0.00141793	0.0268953
gene2842	Csec_G13222	109.518	1.96306	0.545225	3.60046	0.000317649	0.0125998
gene2848	Csec_G13651	193.798	-0.498028	0.177234	-2.81	0.00495416	0.0440407
gene285	Csec_G15038	175.233	0.808141	0.296304	2.72741	0.00638345	0.049617
gene2851	Csec_G13654	185.338	0.977068	0.282614	3.45725	0.000545724	0.0167176
gene2883	Csec_G01520	25.3034	-1.39716	0.423254	-3.301	0.000963412	0.022271
gene2894	Csec_G16553	129.744	-0.633373	0.226828	-2.79231	0.00523339	0.045229
gene2895	Csec_G16554	90.9003	-0.964602	0.282476	-3.41481	0.000638264	0.0183062
gene2901	Csec_G16560	35.0319	3.21958	0.997592	3.22736	0.0012494	0.0252259
gene2905	Csec_G16564	520.753	-0.78671	0.288106	-2.73063	0.00632132	0.0494016
gene2936	Csec_G16962	15602.5	-0.934196	0.291073	-3.20949	0.00132969	0.0260548
gene2940	Csec_G17338	26.2069	3.15919	0.687757	4.59347	4.35931e-06	0.000866897
gene2947	Csec_G17628	1100.55	-0.801696	0.29382	-2.72853	0.00636168	0.0495051
gene2953	Csec_G17947	501.895	1.34873	0.428479	3.14771	0.00164554	0.0283035
gene2957	Csec_G01298	71.7127	1.30292	0.437109	2.98077	0.00287521	0.0349362
gene2963	Csec_G01304	1809.55	-0.370149	0.133677	-2.76899	0.00562304	0.0466052
gene2964	Csec_G01305	7429.03	-0.700785	0.178682	-3.92197	8.78293e-05	0.0058586
gene2992	Csec_G01334	35.7383	1.84599	0.571682	3.22904	0.00124207	0.0252084
gene2994	Csec_G01336	14663	-0.62937	0.228346	-2.75621	0.0058476	0.0473483
gene3013	Csec_G01355	949.602	-0.443542	0.109825	-4.03863	5.37643e-05	0.0143443
gene3015	Csec_G01357	691.167	-0.696029	0.200865	-3.46516	0.00052992	0.043205
gene302	Csec_G15460	1373.35	4.46079	0.731602	6.09729	1.0788e-09	1.40783e-05
gene3021	Csec_G01363	197.927	2.10508	0.60928	3.45503	0.000550225	0.016816
gene3026	Csec_G04143	22.6716	2.1111	0.697333	3.0274	0.00246671	0.033171
gene3047	Csec_G04355	104.666	-0.770848	0.204971	-3.76077	0.000169393	0.0251079
gene3053	Csec_G04841	64.9793	1.93957	0.601447	3.22485	0.0012604	0.0252259
gene3055	Csec_G04843	562.224	1.90754	0.684646	2.78617	0.00533345	0.0455805
gene3086	Csec_G05989	1468.01	-1.01016	0.279944	-3.60844	0.000308047	0.0123313
gene309	Csec_G18067	9.08422	2.74758	0.885631	3.10239	0.00191962	0.0304758
gene3100	Csec_G06607	76.5603	1.98476	0.656959	3.02114	0.00251827	0.0333639
gene3103	Csec_G06610	86.6381	2.8176	0.834576	3.37608	0.000735258	0.0197837
gene3108	Csec_G07031	218.776	1.47879	0.440779	3.35496	0.000793773	0.0208007
gene311	Csec_G18122	32.6759	2.62647	0.935194	2.80848	0.00497763	0.0441058
gene3115	Csec_G07038	1000.04	-0.646912	0.17321	-3.73485	0.000187831	0.00942766
gene3117	Csec_G07040	499.135	0.612218	0.217781	2.81117	0.00493623	0.0439808
gene3137	Csec_G07461	320.133	0.754343	0.264601	2.85087	0.00436002	0.0413205
gene3147	Csec_G09911	555.994	1.96036	0.588878	3.32897	0.000871667	0.0215991
gene3150	Csec_G09914	143.429	2.42481	0.704415	3.44231	0.000576776	0.0172332
gene3154	Csec_G10181	6428.43	-0.640669	0.142628	-4.49189	7.05924e-06	0.00113732
gene3157	Csec_G10184	1317.23	-0.470815	0.167264	-2.81481	0.00488065	0.0437449
gene3161	Csec_G10188	258.359	-0.804167	0.283136	-2.84021	0.00450837	0.0418451
gene3166	Csec_G10193	4427.71	-0.782829	0.180328	-4.34114	1.41747e-05	0.00176806
gene3170	Csec_G10197	3103.95	-0.475177	0.170933	-2.7799	0.0054375	0.0460178
gene3178	Csec_G10205	2975.75	-0.48255	0.15828	-3.0487	0.00229834	0.0322214
gene3187	Csec_G12018	46.4501	1.34367	0.327134	4.1074	4.00142e-05	0.00357661
gene3190	Csec_G12021	119.415	1.63059	0.509691	3.19917	0.00137823	0.0265279
gene3206	Csec_G12817	7.65502	3.03188	0.967625	3.13332	0.00172838	0.0288802
gene3216	Csec_G13743	573.809	-0.980877	0.3545	-2.76693	0.00565867	0.0466567
gene3217	Csec_G13744	1097.36	-0.944668	0.345703	-2.7326	0.00628358	0.0492793
gene3246	Csec_G14372	1573.74	-0.557184	0.187932	-2.96482	0.00302863	0.0353469
gene3261	Csec_G17133	336.043	1.54716	0.484042	3.19634	0.00139182	0.0267106
gene3284	Csec_G01197	1014.62	-0.864235	0.309269	-2.79445	0.00519884	0.0450497
gene3314	Csec_G02309	117.201	2.20657	0.695799	3.17127	0.00151772	0.0276499
gene3319	Csec_G02314	383.418	-0.912329	0.313958	-2.90589	0.00366209	0.0382727
gene3323	Csec_G03941	4017.95	-0.823444	0.232912	-3.53544	0.000407103	0.0143871
gene3326	Csec_G03944	951.563	-0.576679	0.193559	-2.97935	0.00288859	0.0349685
gene3327	Csec_G03945	589.463	-0.453901	0.153604	-2.95501	0.00312656	0.0359321
gene3328	Csec_G03946	526.638	-0.642515	0.219791	-2.9233	0.00346344	0.0375248
gene3333	Csec_G03951	8.69352	3.21716	1.16249	2.76746	0.00564944	0.046632
gene3334	Csec_G03952	27.9751	2.03512	0.692734	2.9378	0.00330546	0.0367482
gene3345	Csec_G03963	3035.27	-0.640632	0.235642	-2.71867	0.00655452	0.0499961
gene3357	Csec_G03975	1048.2	-0.519821	0.153144	-3.39433	0.000687957	0.0191834
gene3359	Csec_G03977	699.231	-0.458103	0.164308	-2.78807	0.00530228	0.0453736
gene3379	Csec_G03997	9.33115	2.3044	0.794281	2.90124	0.00371686	0.0385031
gene3387	Csec_G04005	2052.03	-0.64244	0.221367	-2.90215	0.00370609	0.0384761
gene3403	Csec_G04021	3.05065	5.34857	1.38497	3.86187	0.000112523	0.00684939
gene3425	Csec_G04043	50.3452	-1.27105	0.362159	-3.50965	0.000448705	0.0151699
gene3437	Csec_G07155	24.86	2.13815	0.785218	2.723	0.00646916	0.0498068
gene3444		18.5828	3.24425	0.845636	3.83646	0.00012482	0.00723956
gene3454	Csec_G07249	600.032	-0.564433	0.207046	-2.72612	0.00640829	0.0497088
gene3463	Csec_G07258	9974.61	-0.792286	0.287015	-2.76044	0.00577242	0.0470945
gene3475	Csec_G08976	297.52	1.68052	0.566432	2.96686	0.0030086	0.0352761
gene3511	Csec_G11607	522.379	-0.456012	0.153744	-2.96604	0.00301661	0.0353065
gene3522	Csec_G11618	77.4366	-0.816632	0.299572	-2.726	0.00641072	0.0497088
gene3531	Csec_G11814	2723.1	-0.407249	0.14329	-2.84213	0.00448139	0.0417522
gene3535	Csec_G11853	108.157	1.20871	0.435535	2.77523	0.00551619	0.0462934
gene355	Csec_G03214	580.614	-0.916864	0.307023	-2.98631	0.0028237	0.0346653
gene3572	Csec_G14226	241.439	-0.578109	0.135268	-4.27382	1.92153e-05	0.00221911
gene3578	Csec_G14232	3167.14	-1.07999	0.352244	-3.06603	0.00216923	0.0315403
gene3583	Csec_G14237	1446.58	-0.50107	0.129776	-3.86103	0.00011291	0.00684939
gene3595	Csec_G14547	316.989	-0.689876	0.220016	-3.13557	0.00171522	0.0288008
gene3596	Csec_G14548	3032.47	1.10545	0.32359	3.4162	0.000635022	0.0182534
gene3598	Csec_G14550	223.698	1.37243	0.470684	2.91582	0.00354761	0.0377175
gene3607	Csec_G14599	32.0951	-6.38417	1.68548	-3.78773	0.000152028	0.00803225
gene3613	Csec_G14605	381.146	3.07848	0.563595	5.46222	4.7022e-08	5.57852e-05
gene3626	Csec_G15354	1322.73	-0.320357	0.108647	-2.94859	0.00319227	0.0362496
gene3648	Csec_G16075	8.43288	4.38015	1.24735	3.51157	0.000445461	0.0151424
gene3676	Csec_G02354	1674.24	-0.592768	0.205778	-2.88063	0.00396887	0.0396819
gene3696	Csec_G02374	4462.27	-0.557395	0.121075	-4.60372	4.15019e-06	0.000863219
gene3697	Csec_G02375	65.7317	1.31846	0.438555	3.00636	0.00264392	0.0337062
gene3702	Csec_G02380	96.4999	2.17171	0.642528	3.37995	0.000724999	0.0196699
gene3705	Csec_G02383	86.0792	0.919555	0.332716	2.76378	0.00571362	0.0468359
gene3712	Csec_G02390	7999.58	-1.09466	0.368835	-2.96788	0.00299865	0.0352761
gene3721	Csec_G03890	2213.77	-0.383573	0.132388	-2.89734	0.00376345	0.0386109
gene3725	Csec_G03894	1428.67	-0.391929	0.124192	-3.15582	0.00160045	0.0281861
gene3728	Csec_G03897	63.3048	2.23661	0.791771	2.82482	0.00473068	0.0431113
gene3740	Csec_G06205	5028.87	0.509574	0.181141	2.81314	0.00490607	0.0438222
gene3778	Csec_G09105	1588.78	-0.621101	0.225682	-2.7521	0.00592138	0.0476706
gene3797	Csec_G09248	66.9981	-1.35765	0.442421	-3.06868	0.00215005	0.031526
gene3801	Csec_G10129	6.86677	2.06918	0.730059	2.83426	0.00459323	0.0423916
gene3817	Csec_G10757	15327.8	-0.830447	0.14026	-5.92075	3.20476e-09	1.87812e-05
gene3820	Csec_G10760	471.108	-0.535195	0.17657	-3.03107	0.00243687	0.0329294
gene3827	Csec_G10767	3103.53	-0.588978	0.21204	-2.77768	0.0054749	0.0461771
gene3839	Csec_G11320	480.857	0.617263	0.199868	3.08835	0.00201268	0.030937
gene3840	Csec_G11321	139.771	1.90138	0.565774	3.36067	0.000777534	0.0205818
gene3842	Csec_G11444	85.2128	1.78177	0.651381	2.73537	0.00623093	0.0492111
gene3844	Csec_G11446	1252.38	-0.867652	0.249624	-3.47584	0.000509261	0.016075
gene3847	Csec_G11449	1606.44	-0.60217	0.217068	-2.77411	0.00553521	0.0463895
gene3860	Csec_G11462	9802.63	-1.00711	0.329347	-3.0579	0.00222896	0.0318597
gene3890	Csec_G11957	7073.27	0.708812	0.223711	3.16843	0.00153265	0.0277793
gene3891	Csec_G11958	1056.16	0.308875	0.102365	3.0174	0.00254955	0.0335399
gene3892	Csec_G11959	35.4382	2.37093	0.801873	2.95674	0.00310915	0.0358712
gene3899	Csec_G11966	292.399	0.732582	0.265838	2.75575	0.00585581	0.0473765
gene3905	Csec_G11972	355.521	3.5798	0.731018	4.89701	9.73058e-07	0.000373483
gene3912	Csec_G11979	24.5101	2.18555	0.606094	3.60596	0.000311005	0.0124117
gene3913	Csec_G11980	53.4247	2.12154	0.583065	3.6386	0.000274126	0.0115398
gene3920	Csec_G11988	8.3187	2.38558	0.85513	2.78972	0.00527532	0.0452914
gene3934	Csec_G12002	700.881	-0.66643	0.228639	-2.91477	0.00355954	0.0377175
gene3962	Csec_G13819	356.42	1.27824	0.426304	2.99844	0.0027137	0.0341347
gene3963	Csec_G13820	9.12502	1.67376	0.611901	2.73535	0.00623149	0.0492111
gene3964	Csec_G13821	80.8195	1.81535	0.603183	3.00962	0.00261578	0.0337062
gene3985	Csec_G14565	10084.2	-1.73778	0.42354	-4.103	4.07833e-05	0.00362056
gene3991	Csec_G14863	164.219	1.46174	0.430331	3.39679	0.000681818	0.0190938
gene3999	Csec_G15363	394.704	0.441243	0.162292	2.71881	0.00655167	0.0499961
gene4002	Csec_G15366	877.201	-0.438601	0.131193	-3.34319	0.000828218	0.0213775
gene4008	Csec_G15515	198.342	0.74967	0.232307	3.22706	0.0012507	0.0252259
gene4011	Csec_G15755	401.508	0.759517	0.217313	3.49503	0.000474001	0.0156716
gene4014	Csec_G15833	16.1105	2.77564	0.967202	2.86976	0.0041078	0.0401817
gene4015	Csec_G15834	380.681	-0.773442	0.238143	-3.24781	0.00116297	0.0243145
gene4025	Csec_G16010	5091.18	-1.11313	0.319486	-3.48414	0.000493718	0.0160209
gene4026	Csec_G16011	553.153	-0.541574	0.190212	-2.84721	0.00441046	0.0414673
gene4036	Csec_G16021	1144.44	-0.599853	0.217351	-2.75983	0.00578309	0.0470945
gene4039	Csec_G16024	1428.26	-0.336825	0.112044	-3.00619	0.00264547	0.0337062
gene4040	Csec_G16025	126.75	1.09642	0.387065	2.83265	0.00461644	0.0424856
gene4045	Csec_G16030	1465.85	-0.647598	0.234596	-2.76048	0.00577165	0.0470945
gene4058	Csec_G17080	143.068	-5.68723	1.57362	-3.61411	0.000301381	0.0122689
gene4059	Csec_G17198	83.939	2.91522	0.793155	3.67548	0.000237404	0.0106271
gene4065	Csec_G17546	13.6385	-2.41418	0.510022	-4.73348	2.20707e-06	0.00240892
gene4076	Csec_G17888	66.0417	-1.17898	0.425807	-2.76881	0.0056262	0.0466052
gene4077		12.3872	-7.17148	1.4424	-4.9719	6.62983e-07	0.000306565
gene4097	Csec_G00388	171.243	2.06719	0.707504	2.9218	0.00348011	0.0375248
gene4101	Csec_G00392	342.154	-0.67775	0.222388	-3.0476	0.00230673	0.0322646
gene4103	Csec_G00394	612.953	-0.386559	0.133678	-2.89171	0.00383148	0.0389857
gene4108	Csec_G00399	664.202	-0.644833	0.2167	-2.97569	0.00292332	0.0350483
gene4117	Csec_G00408	158.79	2.06706	0.679561	3.04175	0.00235204	0.0325256
gene4119	Csec_G00410	111.179	-0.801021	0.281946	-2.84104	0.00449662	0.0417955
gene4123	Csec_G00414	69.3582	-1.05795	0.386231	-2.73917	0.00615946	0.0488341
gene4128	Csec_G00419	48.6767	2.00231	0.654674	3.05848	0.0022246	0.0318597
gene4149	Csec_G00440	2263.87	-0.383156	0.131896	-2.90499	0.00367265	0.0382727
gene415	Csec_G09306	103.383	1.57906	0.511824	3.08516	0.00203442	0.0311976
gene4182	Csec_G00473	138.85	0.91952	0.277134	3.31796	0.00090679	0.021626
gene4186	Csec_G00477	153.193	0.926428	0.284661	3.25449	0.00113597	0.0240655
gene4193	Csec_G00484	1124.08	-0.477227	0.109823	-4.34541	1.39016e-05	0.00176806
gene4197	Csec_G00488	227.221	0.579736	0.204943	2.82877	0.00467275	0.0427026
gene4199	Csec_G00490	4502.55	-0.841887	0.243164	-3.46221	0.000535752	0.0166273
gene4202	Csec_G00493	1245.42	0.367909	0.123667	2.975	0.00292993	0.0350483
gene421	Csec_G09312	291.143	2.08847	0.530035	3.94025	8.13959e-05	0.0056394
gene4214	Csec_G00505	1527.08	-0.434812	0.144502	-3.00903	0.00262086	0.0337062
gene4224	Csec_G07433	133.341	0.732676	0.252224	2.90486	0.00367418	0.0382727
gene4233	Csec_G07442	63.6244	1.09557	0.300782	3.64242	0.000270091	0.0114811
gene4236	Csec_G08024	133.965	1.46664	0.426082	3.44216	0.000577083	0.0172332
gene4244	Csec_G08032	672.799	0.605388	0.189981	3.18658	0.00143968	0.0270718
gene4253	Csec_G08041	103.821	-0.750112	0.270993	-2.76801	0.00563993	0.0466256
gene4256	Csec_G08045	1119.71	1.62322	0.528155	3.07338	0.00211648	0.0314531
gene4284	Csec_G08073	41.5729	1.80333	0.648308	2.78159	0.00540936	0.0459585
gene4290	Csec_G08079	441.359	-0.677663	0.243346	-2.78478	0.00535646	0.0456608
gene4318	Csec_G08860	372.02	-0.540628	0.151328	-3.57255	0.000353521	0.0131437
gene4326	Csec_G08868	276.262	-0.64749	0.217643	-2.97501	0.00292975	0.0350483
gene4328	Csec_G08870	28.2977	-1.57913	0.575028	-2.74618	0.00602945	0.048125
gene4332	Csec_G08874	267.376	-0.733053	0.175768	-4.17058	3.03823e-05	0.00309757
gene4344	Csec_G08886	168.21	1.16228	0.351245	3.30904	0.000936174	0.0219541
gene435	Csec_G09326	1326.69	-0.430943	0.124466	-3.46233	0.000535527	0.0166273
gene4355	Csec_G09616	354.451	1.01617	0.36117	2.81355	0.0048997	0.0438222
gene4366	Csec_G09627	2122.95	1.81834	0.544849	3.33732	0.000845897	0.0215184
gene438	Csec_G10802	819.749	-0.518464	0.166763	-3.109	0.00187724	0.0300589
gene4437	Csec_G13323	219.649	1.28866	0.457335	2.81776	0.00483597	0.0436383
gene4458	Csec_G13344	384.496	-0.636321	0.20221	-3.14683	0.00165051	0.0283035
gene4461	Csec_G13347	6297.36	-0.981139	0.349347	-2.8085	0.00497736	0.0441058
gene4466	Csec_G13352	613.645	-2.6142	0.654861	-3.99199	6.55198e-05	0.00494239
gene4480	Csec_G13841	50.967	2.59464	0.894883	2.89942	0.00373859	0.0385094
gene4481	Csec_G13842	36.3484	3.72082	0.928197	4.00866	6.10653e-05	0.00469682
gene4481	Csec_G13842	36.3484	-2.88339	0.806956	-3.57317	0.000352684	0.0349944
gene4510	Csec_G15341	1893.64	-0.881809	0.281926	-3.1278	0.0017612	0.0289389
gene4527	Csec_G15873	20.1365	-1.44528	0.421434	-3.42942	0.000604871	0.0459626
gene4529	Csec_G15875	2892.14	-0.525971	0.148113	-3.55115	0.000383548	0.0140306
gene4539	Csec_G15885	3297.49	-0.672799	0.198366	-3.39171	0.000694589	0.0192859
gene4543	Csec_G15889	3181.7	-0.564567	0.200066	-2.82191	0.0047739	0.0432943
gene4544	Csec_G15890	578.653	-0.578245	0.21252	-2.72089	0.00651067	0.049979
gene4568	Csec_G17749	95.2469	1.1921	0.392801	3.03486	0.00240647	0.0327813
gene4582	Csec_G18052	22.0478	-3.8549	1.29931	-2.96688	0.00300839	0.0352761
gene4587	Csec_G18283	8.42215	2.6997	0.941459	2.86757	0.00413636	0.0402532
gene46	Csec_G16215	257.222	1.54535	0.499366	3.09463	0.00197056	0.0306184
gene4609	Csec_G00526	5.59349	2.30816	0.767857	3.00598	0.00264725	0.0337062
gene4619	Csec_G00536	801.245	-0.524472	0.190931	-2.74692	0.00601575	0.048045
gene4629	Csec_G05290	821.676	-0.738186	0.200349	-3.6845	0.00022915	0.0105296
gene463	Csec_G11557	13550	-0.946786	0.316823	-2.98838	0.00280464	0.0344963
gene4656		344.422	-0.557599	0.191118	-2.91756	0.00352779	0.0377175
gene4662	Csec_G08467	667.004	-0.852496	0.21312	-4.00008	6.33212e-05	0.0048324
gene4666	Csec_G08471	560.41	-0.744547	0.268564	-2.77232	0.00556578	0.0465246
gene4667	Csec_G08472	51437.3	-1.13039	0.305175	-3.70408	0.000212157	0.0101789
gene4669	Csec_G08689	134.267	1.23195	0.445515	2.76523	0.00568828	0.0467751
gene4678	Csec_G08698	456.597	-0.365142	0.0992624	-3.67855	0.000234564	0.0105554
gene4681	Csec_G08701	87.4775	2.21615	0.575978	3.84764	0.000119263	0.00704243
gene4682	Csec_G08702	851.099	-0.418315	0.143386	-2.9174	0.0035296	0.0377175
gene469	Csec_G12545	33.4231	1.94982	0.686791	2.83902	0.0045252	0.0419119
gene4695	Csec_G10668	535.643	-0.432384	0.15134	-2.85703	0.00427631	0.0409734
gene4702	Csec_G10675	942.582	-0.563058	0.152282	-3.69747	0.000217759	0.010218
gene4711	Csec_G10684	944.677	-0.347823	0.103513	-3.36019	0.000778875	0.0497403
gene4724	Csec_G10967	11.6414	3.15673	1.13681	2.77682	0.00548931	0.0461771
gene4726	Csec_G10969	258.032	1.54002	0.549439	2.8029	0.00506459	0.044414
gene4727	Csec_G10970	412.966	0.56604	0.188758	2.99877	0.00271074	0.0341347
gene4732	Csec_G10975	649.412	1.0717	0.349284	3.06828	0.00215296	0.0315333
gene4733	Csec_G10976	3150.39	-0.644253	0.195286	-3.29903	0.000970202	0.0223301
gene4734	Csec_G10977	71.2289	0.825997	0.264158	3.12691	0.00176657	0.0289389
gene4745	Csec_G12746	1418.72	-0.835357	0.23306	-3.58431	0.000337975	0.0129342
gene4747	Csec_G12748	142.198	-1.50323	0.394832	-3.80727	0.000140512	0.00767229
gene4766	Csec_G12767	52.9751	1.48933	0.523327	2.84589	0.00442876	0.0415606
gene4767	Csec_G12768	1029.31	-0.754454	0.254343	-2.96629	0.00301419	0.0353065
gene478	Csec_G13449	873.005	-0.490222	0.157037	-3.12169	0.00179816	0.029223
gene4789	Csec_G00582	114.417	2.00918	0.683413	2.93992	0.00328299	0.0366762
gene4807	Csec_G03523	42.9728	1.35618	0.47211	2.8726	0.00407111	0.0400926
gene4813	Csec_G03529	65.0576	3.34294	0.724909	4.61153	3.99719e-06	0.000861864
gene483	Csec_G13454	6.08692	2.62753	0.921256	2.85211	0.00434297	0.0412487
gene4841	Csec_G06975	6556.27	-1.48934	0.419729	-3.54835	0.000387658	0.0141112
gene4853	Csec_G08571	126.434	1.59988	0.53606	2.98451	0.00284031	0.0347712
gene4861	Csec_G08579	254.604	-0.960799	0.344277	-2.79077	0.0052582	0.0452756
gene4869	Csec_G09403	487.96	-1.7468	0.513151	-3.40406	0.000663926	0.0480187
gene4869	Csec_G09403	487.96	2.02502	0.599423	3.37828	0.000729404	0.0197484
gene4875	Csec_G09409	135.901	-0.868665	0.249359	-3.48359	0.000494745	0.0160209
gene4880	Csec_G09414	196.869	2.17965	0.670465	3.25096	0.00115018	0.0243145
gene4892	Csec_G09426	1441.95	-0.670495	0.244063	-2.74722	0.00601023	0.0480303
gene4919	Csec_G11762	166.837	1.7681	0.618681	2.85786	0.00426515	0.0409604
gene4920	Csec_G11763	543.438	-0.669402	0.229017	-2.92293	0.00346749	0.0375248
gene4926	Csec_G12230	85.2015	1.03289	0.316071	3.2679	0.00108348	0.0235114
gene4934	Csec_G13040	181.414	2.33691	0.49381	4.7324	2.21884e-06	0.000629475
gene4961	Csec_G16164	560.05	1.16099	0.424693	2.73372	0.00626231	0.0492308
gene4964	Csec_G16991	71.5553	2.01206	0.680865	2.95515	0.00312514	0.0359321
gene4973	Csec_G17398	18.4194	1.46752	0.534633	2.74492	0.00605261	0.0482508
gene4995	Csec_G17637	452.474	-1.64253	0.450921	-3.6426	0.000269899	0.0312001
gene5015	Csec_G18287	112.309	-4.93091	1.40734	-3.50371	0.000458822	0.0153924
gene502	Csec_G13925	1596.17	-0.52887	0.166509	-3.17622	0.00149207	0.0274933
gene5027	Csec_G01881	43.8948	-0.829233	0.217535	-3.81194	0.000137878	0.022065
gene509	Csec_G13932	56.9355	1.5903	0.582197	2.73155	0.00630368	0.0493776
gene5094	Csec_G04121	1311.35	-0.412558	0.138689	-2.97471	0.00293267	0.0350483
gene5095	Csec_G04122	309.072	-0.584947	0.209646	-2.79016	0.0052682	0.0452756
gene510	Csec_G13933	138.669	2.11793	0.598918	3.53626	0.000405829	0.0143871
gene5102	Csec_G04129	1426.42	1.25628	0.354517	3.54363	0.000394653	0.0141879
gene5108	Csec_G04135	115.61	2.3281	0.662235	3.51552	0.000438894	0.0149936
gene5111	Csec_G04138	1153.37	-0.765005	0.207001	-3.69565	0.000219322	0.010222
gene5131	Csec_G01742	41.3133	1.97883	0.623075	3.1759	0.0014937	0.0274933
gene5134	Csec_G01745	644.842	-0.491291	0.170965	-2.87363	0.00405778	0.0400926
gene514	Csec_G14458	1904.79	-0.682511	0.224882	-3.03497	0.00240556	0.0327813
gene5140	Csec_G01751	15.5791	2.05966	0.719865	2.86117	0.00422077	0.0407594
gene5143	Csec_G01754	29.2114	1.64921	0.517477	3.18703	0.00143743	0.0270718
gene5144	Csec_G01755	1000.38	-0.389458	0.104006	-3.74459	0.000180689	0.00917394
gene5146	Csec_G02558	196.263	1.25271	0.393731	3.18164	0.00146442	0.0273401
gene5154	Csec_G02566	34.112	-1.05695	0.366107	-2.88699	0.00388943	0.0392696
gene5164	Csec_G02576	19.8086	2.28065	0.590787	3.86036	0.000113221	0.00684939
gene5165	Csec_G02577	18.3401	2.26917	0.782909	2.89838	0.00375098	0.0385436
gene5173	Csec_G02585	449.338	-0.5799	0.174259	-3.3278	0.000875341	0.0215991
gene518	Csec_G14462	489.95	-0.73563	0.256047	-2.87303	0.00406556	0.0400926
gene5181	Csec_G04795	639.453	-0.584705	0.166544	-3.51082	0.000446729	0.0151424
gene5189	Csec_G04803	203.087	-1.10546	0.290241	-3.80874	0.000139675	0.022065
gene5218	Csec_G04832	2058.34	-1.02672	0.291224	-3.52553	0.000422631	0.014733
gene5219	Csec_G04833	739.004	-0.787214	0.286297	-2.74964	0.00596613	0.0479126
gene5233	Csec_G06861	104.309	0.963971	0.290205	3.32169	0.000894733	0.021626
gene5235	Csec_G06863	976.112	-0.888494	0.233096	-3.8117	0.000138012	0.00756749
gene5240	Csec_G06868	1136.25	-0.52497	0.173493	-3.02588	0.0024791	0.03325
gene5247	Csec_G06875	829.538	0.689491	0.226267	3.04725	0.00230948	0.0322684
gene5251	Csec_G06879	276.369	2.54676	0.806643	3.15723	0.00159273	0.0281642
gene5262	Csec_G07654	2506.49	0.65594	0.220145	2.97958	0.0028864	0.0349685
gene5269	Csec_G08760	1077.12	-0.390798	0.143387	-2.72547	0.00642092	0.0497323
gene5282	Csec_G08773	343.998	-0.706549	0.231402	-3.05334	0.00226306	0.032206
gene5285	Csec_G08776	76.4422	-0.882652	0.256644	-3.43921	0.000583414	0.0172877
gene5307	Csec_G09458	31.0273	3.12702	0.995161	3.14222	0.00167669	0.0284536
gene5316	Csec_G09467	198.564	1.29632	0.360656	3.59434	0.000325215	0.0126688
gene532	Csec_G14476	2616.5	-0.513098	0.165775	-3.09516	0.0019671	0.0306184
gene5323	Csec_G09474	334.365	-0.791308	0.263581	-3.00214	0.00268091	0.0339998
gene5329	Csec_G09480	15828.2	-1.15187	0.314307	-3.66479	0.000247542	0.0108491
gene5330	Csec_G09481	1204.7	-0.661528	0.191117	-3.46138	0.000537415	0.0166273
gene5334	Csec_G11817	12.5681	5.87614	1.82238	3.22442	0.00126226	0.0252259
gene5358	Csec_G13475	63.3035	2.36428	0.785802	3.00875	0.00262326	0.0337062
gene5379	Csec_G15628	29.8323	2.55402	0.901345	2.83356	0.00460324	0.0424239
gene538	Csec_G14482	311.669	-0.645922	0.214857	-3.00628	0.00264462	0.0337062
gene5381	Csec_G15630	1807.35	0.85385	0.207517	4.1146	3.87848e-05	0.00357661
gene5417	Csec_G01426	1802.08	-0.715576	0.257191	-2.78228	0.0053979	0.0459253
gene542	Csec_G14486	24.7842	2.2668	0.71169	3.1851	0.00144704	0.0271319
gene5427	Csec_G03118	1750.55	-0.453556	0.156937	-2.89004	0.00385192	0.0390345
gene543	Csec_G14487	1137.6	-0.429927	0.138928	-3.09459	0.00197084	0.0306184
gene5447	Csec_G03738	1646.27	-0.42021	0.147868	-2.84178	0.00448621	0.0417579
gene5448	Csec_G03739	680.689	-0.55274	0.170101	-3.24949	0.00115612	0.0243145
gene545	Csec_G14489	55.7428	1.38174	0.498246	2.77322	0.00555053	0.0464621
gene5453	Csec_G03744	4264.67	-0.889272	0.296397	-3.00027	0.00269739	0.0340672
gene5454	Csec_G03745	81.7629	1.5353	0.45122	3.40256	0.000667572	0.0189331
gene5456	Csec_G03747	8.25815	-1.92939	0.541057	-3.56597	0.000362512	0.035376
gene5456	Csec_G03747	8.25815	2.02036	0.589778	3.42563	0.000613371	0.0178736
gene5458	Csec_G03749	108.304	1.30241	0.424704	3.06663	0.00216483	0.0315403
gene5466	Csec_G03757	74.1694	0.902346	0.331111	2.72521	0.00642614	0.0497323
gene5477	Csec_G03768	924.026	-0.571637	0.179382	-3.1867	0.00143907	0.0270718
gene5483	Csec_G03774	412.297	1.76887	0.564018	3.13619	0.0017116	0.028784
gene5484	Csec_G03775	715.929	1.2525	0.454047	2.75853	0.00580619	0.047195
gene5490	Csec_G03781	2455.56	-0.4865	0.158071	-3.07774	0.00208579	0.0314531
gene5495	Csec_G03786	595.489	0.390161	0.133761	2.91685	0.00353581	0.0377175
gene5509	Csec_G05454	586.008	-0.557063	0.201949	-2.75843	0.00580805	0.047195
gene5534	Csec_G05479	4135.51	-0.82936	0.267485	-3.10059	0.00193135	0.0305122
gene5537	Csec_G05482	1489.29	-0.360921	0.123369	-2.92554	0.00343858	0.0375197
gene5540	Csec_G05485	127.903	-0.799808	0.293501	-2.72506	0.00642899	0.0497323
gene5575	Csec_G05878	1388.02	-0.720493	0.250143	-2.88032	0.00397267	0.0396819
gene5578	Csec_G05881	522.994	-0.639111	0.16645	-3.83967	0.0001232	0.00719066
gene5579	Csec_G05882	1297.32	0.466981	0.146766	3.18181	0.00146357	0.0273401
gene559	Csec_G14874	806.53	-0.528742	0.182023	-2.90481	0.00367477	0.0382727
gene5597	Csec_G10636	91.9082	2.10839	0.758641	2.77917	0.00544978	0.046062
gene5599	Csec_G10638	785.733	0.699158	0.239973	2.91349	0.00357415	0.0377673
gene5604	Csec_G10725	407.268	0.739646	0.269743	2.74205	0.0061058	0.0485194
gene5609	Csec_G10730	254.357	-0.60536	0.216007	-2.8025	0.00507076	0.044414
gene5626	Csec_G10747	707.706	-0.80896	0.288463	-2.80438	0.00504128	0.044414
gene5641	Csec_G11237	98.7487	2.59157	0.77094	3.36156	0.000775023	0.020557
gene5653	Csec_G11249	1750.28	1.15159	0.349655	3.2935	0.000989495	0.0225531
gene5660	Csec_G11256	1052.05	-0.609869	0.174621	-3.49254	0.000478458	0.0157674
gene5662	Csec_G11258	3.11442	4.64773	1.52429	3.04911	0.0022952	0.0322214
gene5666	Csec_G13243	1061.74	-0.327184	0.113936	-2.87165	0.00408332	0.0401379
gene5676	Csec_G13946	60.7941	2.21753	0.668646	3.31644	0.000911709	0.021626
gene5691	Csec_G14531	378.589	-0.656363	0.220379	-2.97834	0.00289812	0.0349865
gene570	Csec_G14885	329.023	-0.825272	0.292962	-2.81699	0.00484757	0.0436788
gene5711	Csec_G15490	39.8668	3.13368	0.874757	3.58234	0.000340524	0.0129601
gene5733	Csec_G16294	7.43586	2.98612	0.907749	3.28958	0.00100337	0.0226538
gene5749	Csec_G16726	5607.37	-0.557956	0.190491	-2.92904	0.00340015	0.0372873
gene5751	Csec_G16728	1718.3	-0.246836	0.0750676	-3.28818	0.00100837	0.0227274
gene5756		4988.92	-1.80425	0.645877	-2.79349	0.00521429	0.0451237
gene5769	Csec_G17480	2711.99	-0.426303	0.137933	-3.09064	0.00199724	0.0308084
gene5797	Csec_G17859	422.013	-1.13886	0.247995	-4.59228	4.38431e-06	0.000866897
gene5819	Csec_G18329	1993.57	-1.01713	0.28123	-3.61671	0.000298369	0.012206
gene582	Csec_G14897	31.3476	2.92852	0.943075	3.10528	0.00190096	0.0302901
gene5830	Csec_G01128	109.617	-0.916259	0.264826	-3.45985	0.000540483	0.0166745
gene5853	Csec_G01151	160.297	1.98209	0.671955	2.94974	0.00318042	0.0361862
gene5867	Csec_G01165	1384.37	0.587089	0.176917	3.31844	0.000905206	0.021626
gene5868	Csec_G01166	452.181	-0.417534	0.114936	-3.63276	0.00028041	0.0116912
gene5870	Csec_G01168	64.4259	0.965822	0.34594	2.79188	0.00524035	0.0452401
gene5885	Csec_G03483	11874.6	-0.73982	0.255177	-2.89924	0.00374065	0.0385094
gene5887	Csec_G03485	8148.94	-1.8341	0.462653	-3.9643	7.36118e-05	0.00530737
gene5913	Csec_G04654	869.288	0.737524	0.257882	2.85993	0.00423737	0.0408101
gene5922	Csec_G04663	148.071	1.11857	0.343072	3.26047	0.00111229	0.0238643
gene5924	Csec_G04665	1175.35	0.995599	0.358019	2.78085	0.0054216	0.0460025
gene5935	Csec_G06006	212.775	2.47806	0.499429	4.96178	6.985e-07	0.000306565
gene5937	Csec_G06008	322.761	-0.446034	0.142109	-3.13868	0.00169711	0.0287588
gene5952	Csec_G06492	425.676	0.921035	0.32446	2.83867	0.00453024	0.0419288
gene5953	Csec_G06493	94.1783	2.5954	0.705259	3.68007	0.000233173	0.0105442
gene5957	Csec_G06614	8.20088	3.10816	1.00332	3.09787	0.00194918	0.0306098
gene596	Csec_G15653	485.917	-0.453132	0.149963	-3.02163	0.00251416	0.0333639
gene5969	Csec_G06735	351.749	0.769141	0.239937	3.20559	0.00134784	0.0262908
gene5969	Csec_G06735	351.749	-0.765379	0.206402	-3.7082	0.00020874	0.0275565
gene5978	Csec_G07224	91.4418	2.04346	0.496096	4.11908	3.8039e-05	0.00354577
gene5979	Csec_G07225	146.044	-1.10934	0.34133	-3.25006	0.00115381	0.0243145
gene5982	Csec_G07228	3.29811	3.2812	1.1655	2.81527	0.00487366	0.0437164
gene5995	Csec_G07684	381.387	-3.82144	0.614252	-6.22129	4.93076e-10	1.97329e-06
gene5996	Csec_G07685	1959.15	-1.23438	0.394704	-3.12735	0.0017639	0.0289389
gene6	Csec_G00650	162.063	1.59868	0.365717	4.37135	1.23482e-05	0.00169625
gene6016	Csec_G08595	141.62	-0.964725	0.354648	-2.72023	0.00652368	0.0499837
gene602	Csec_G15659	152.812	1.92193	0.63134	3.04421	0.0023329	0.0324221
gene6036	Csec_G10010	6508.28	-0.670815	0.206731	-3.24487	0.00117502	0.0243806
gene6055	Csec_G10225	2705.73	-0.448251	0.155041	-2.89118	0.00383797	0.0390074
gene6082	Csec_G11425	55.6169	3.56978	1.03349	3.45411	0.000552121	0.0168345
gene6088		160.791	1.90274	0.674374	2.82149	0.00478007	0.0433194
gene6089	Csec_G11432	2183.69	0.632605	0.208911	3.02812	0.00246084	0.0331414
gene609	Csec_G15666	217.029	1.81328	0.663495	2.73292	0.00627752	0.0492793
gene6092	Csec_G11435	270.165	-1.2094	0.314803	-3.84175	0.000122159	0.00718098
gene610	Csec_G15667	283.549	-1.93267	0.670935	-2.88056	0.00396973	0.0396819
gene6105	Csec_G12333	321.426	1.88108	0.622475	3.02193	0.00251168	0.0333639
gene6106	Csec_G12334	16499.5	-0.731558	0.269147	-2.71806	0.00656654	0.0499961
gene6109	Csec_G12337	2309.04	-0.544413	0.172656	-3.15316	0.00161513	0.0282539
gene6118	Csec_G12346	1267.16	-0.889356	0.23165	-3.83922	0.000123426	0.00719066
gene613	Csec_G15670	552.377	-5.65175	1.34209	-4.21116	2.54067e-05	0.00271876
gene6133	Csec_G13016	50.1353	2.86151	0.860752	3.32442	0.000886016	0.0215991
gene6160	Csec_G14685	1815.84	-0.646981	0.225326	-2.87132	0.00408767	0.0401385
gene6166	Csec_G14691	62.2656	2.00578	0.555349	3.61175	0.000304143	0.0122689
gene6167	Csec_G14692	18.6608	3.18614	1.08901	2.92572	0.00343665	0.0375197
gene6180	Csec_G17111	56.7621	2.9431	0.929376	3.16675	0.00154153	0.0278243
gene6207	Csec_G17414	12794	-1.19121	0.27329	-4.35877	1.30796e-05	0.00174172
gene6254	Csec_G03236	93.3793	1.68897	0.548787	3.07765	0.00208642	0.0314531
gene6256	Csec_G03349	126.183	-1.22453	0.353152	-3.46742	0.000525475	0.043205
gene6258	Csec_G03351	95.5959	2.26169	0.718464	3.14795	0.00164419	0.0283035
gene6261	Csec_G03354	249.091	-0.79658	0.277292	-2.87271	0.00406969	0.0400926
gene6277	Csec_G04156	724.628	-0.498201	0.114085	-4.36693	1.26003e-05	0.00171285
gene628	Csec_G17206	222.369	1.4407	0.455013	3.16629	0.00154395	0.0278295
gene6291	Csec_G04170	27.3184	1.63902	0.584739	2.803	0.00506299	0.044414
gene6299	Csec_G04178	555.059	-0.739348	0.219061	-3.37507	0.000737969	0.0491429
gene6299	Csec_G04178	555.059	0.848397	0.255228	3.32407	0.000887134	0.0215991
gene6315	Csec_G06325	34.7588	1.37019	0.449041	3.05136	0.00227805	0.0322214
gene6319	Csec_G07522	782.054	-0.838659	0.268357	-3.12516	0.00177705	0.0290245
gene6326	Csec_G07529	972.277	1.34595	0.410954	3.27518	0.00105596	0.0231992
gene6333	Csec_G07736	5762.53	1.00763	0.255076	3.95031	7.80494e-05	0.00550565
gene635	Csec_G17596	2270.97	-1.04144	0.357799	-2.91067	0.00360653	0.0379918
gene6357	Csec_G10120	52.2411	1.09791	0.338553	3.24295	0.001183	0.0244811
gene6368	Csec_G10606	306.752	-0.807067	0.285234	-2.82949	0.00466224	0.0426574
gene6370	Csec_G10608	9776.14	-0.816487	0.287577	-2.83919	0.00452277	0.0419119
gene6381	Csec_G10619	121.805	2.79337	0.582391	4.79639	1.61554e-06	0.000553875
gene6387	Csec_G10625	6.67719	5.61099	1.19763	4.68508	2.79847e-06	0.000727855
gene6392	Csec_G10630	41.9811	1.82338	0.445401	4.09379	4.24388e-05	0.00371695
gene6401	Csec_G11381	783.422	-0.635678	0.18288	-3.47594	0.000509073	0.016075
gene6402	Csec_G11382	683.888	1.31473	0.482499	2.72484	0.00643331	0.0497362
gene6405	Csec_G11385	14.5557	1.89764	0.542362	3.49884	0.00046729	0.0155565
gene6440	Csec_G13586	374.089	1.02839	0.377899	2.72134	0.00650174	0.0499398
gene645	Csec_G18014	22007.1	-1.12011	0.385505	-2.90557	0.00366584	0.0382727
gene6470	Csec_G15514	52.1956	1.15875	0.373426	3.10303	0.00191553	0.0304479
gene6473	Csec_G15638	14923.9	-0.932985	0.271405	-3.43761	0.000586865	0.0173271
gene6477	Csec_G15742	680.268	0.531402	0.191132	2.78028	0.00543115	0.0460178
gene6498	Csec_G16109	295.396	-1.2065	0.326033	-3.70053	0.000215151	0.0102145
gene6525	Csec_G16367	456.652	1.44899	0.492725	2.94076	0.00327413	0.0366762
gene6528	Csec_G16370	34.47	2.92642	0.714423	4.0962	4.19986e-05	0.00370326
gene6545	Csec_G16498	71.4085	2.03588	0.556114	3.6609	0.000251329	0.0109006
gene6549	Csec_G16571	104.075	3.05434	0.877291	3.48156	0.000498507	0.0160234
gene6553	Csec_G16612	31.54	2.56361	0.878956	2.91665	0.00353813	0.0377175
gene656	Csec_G01079	33.9577	2.44433	0.541984	4.50997	6.48367e-06	0.00107104
gene6572	Csec_G01828	745.985	-0.397449	0.134982	-2.94446	0.00323523	0.0365223
gene6574	Csec_G01830	3420.01	-0.82195	0.246134	-3.33944	0.000839489	0.021439
gene6583	Csec_G01839	405.444	0.891144	0.295119	3.01961	0.00253102	0.0334157
gene6584	Csec_G01840	44.0347	2.72065	0.965202	2.81874	0.00482127	0.0436019
gene6585	Csec_G01841	16.8571	3.26953	0.938082	3.48533	0.000491527	0.0160209
gene6592	Csec_G01848	1008.44	0.674013	0.141513	4.76291	1.90816e-06	0.000601815
gene6600	Csec_G01856	1969.56	0.742307	0.23351	3.1789	0.00147834	0.0274539
gene6619	Csec_G01875	169.504	1.76192	0.394998	4.46058	8.17376e-06	0.00124007
gene6639	Csec_G04469	5042.69	-0.420606	0.148733	-2.82793	0.00468505	0.0427551
gene6656	Csec_G04486	41.6765	2.12387	0.674369	3.14942	0.00163596	0.0283035
gene6658	Csec_G04488	70.6623	2.00804	0.547903	3.66496	0.000247378	0.0108491
gene6687	Csec_G11578	182.624	0.531741	0.191392	2.77828	0.00546481	0.0461591
gene6693	Csec_G11584	125.97	1.33286	0.433238	3.0765	0.00209449	0.0314531
gene6697	Csec_G11588	560.619	1.61402	0.490513	3.29046	0.00100023	0.0226538
gene6703	Csec_G11594	57.82	1.55193	0.510301	3.0412	0.0023564	0.0325367
gene6749	Csec_G15058	27.9653	-1.03735	0.317245	-3.26989	0.00107591	0.0235114
gene6769	Csec_G17928	54.4251	-1.10506	0.399056	-2.76917	0.00561985	0.0466052
gene678	Csec_G02712	10.9409	2.42495	0.781799	3.10175	0.0019238	0.0305049
gene6780	Csec_G17961	5.32136	3.74215	1.29206	2.89627	0.00377631	0.0386605
gene6785	Csec_G18094	27.678	1.83421	0.603199	3.0408	0.00235948	0.0325367
gene6799	Csec_G00329	1002.94	-0.33136	0.107176	-3.09174	0.00198987	0.0308084
gene6801	Csec_G00331	5827.89	-0.735377	0.249326	-2.94946	0.00318328	0.0361862
gene6810	Csec_G00340	2106.49	-0.840093	0.307659	-2.7306	0.00632189	0.0494016
gene6811	Csec_G00341	597.157	1.26401	0.463449	2.72739	0.00638367	0.049617
gene6818	Csec_G02419	2764.44	-0.665502	0.198284	-3.35631	0.00078989	0.0207406
gene682	Csec_G02716	46.965	1.72635	0.55212	3.12677	0.00176738	0.0289389
gene6827	Csec_G02448	16.7066	4.09784	1.22767	3.33791	0.000844101	0.0215147
gene6827	Csec_G02448	16.7066	-4.08086	1.07993	-3.77883	0.000157568	0.0240551
gene6841	Csec_G02462	1522.43	-0.597169	0.212652	-2.80819	0.00498202	0.0441081
gene6847	Csec_G03866	110.168	1.31907	0.341724	3.86004	0.000113369	0.00684939
gene6854	Csec_G03873	647.909	-0.585644	0.195419	-2.99686	0.00272773	0.0342152
gene6878	Csec_G04884	68.9426	2.87691	0.553836	5.19452	2.05254e-07	0.000148809
gene6885	Csec_G04891	805.606	-0.579467	0.208795	-2.7753	0.00551516	0.0462934
gene6921	Csec_G10091	89.8472	1.74026	0.513731	3.38749	0.00070534	0.0194602
gene6946	Csec_G11513	5.26707	4.97839	1.37857	3.61128	0.000304692	0.0122689
gene6949	Csec_G11516	58.422	-8.92584	2.45667	-3.63331	0.000279811	0.0116912
gene6956	Csec_G13250	3.53555	4.19896	1.06588	3.93943	8.16741e-05	0.0056394
gene6958	Csec_G13641	28.7916	1.52021	0.480571	3.16333	0.00155974	0.0279336
gene6959	Csec_G13642	38.7576	2.13704	0.707622	3.02003	0.0025275	0.0334157
gene6976	Csec_G16242	24.4795	-4.66376	0.953002	-4.89376	9.89267e-07	0.00118771
gene6980	Csec_G16246	132.693	1.19429	0.377605	3.16281	0.00156257	0.0279336
gene6994	Csec_G16846	10093.8	-0.703196	0.152541	-4.6099	4.02864e-06	0.000861864
gene6999	Csec_G16943	102.512	-1.03591	0.23452	-4.41716	1.00007e-05	0.00141858
gene7011	Csec_G17593	25.7232	2.19334	0.696411	3.1495	0.00163551	0.0283035
gene7021	Csec_G17688	768.248	-0.39116	0.140465	-2.78475	0.00535684	0.0456608
gene7024	Csec_G17700	438.24	3.21686	0.726987	4.42492	9.64795e-06	0.00138358
gene7036	Csec_G17838	563.056	-0.529212	0.151247	-3.49898	0.000467037	0.0155565
gene704	Csec_G06657	1264.48	-0.40149	0.115448	-3.47769	0.000505762	0.016075
gene7058	Csec_G00706	23.7188	2.08069	0.661079	3.14741	0.00164724	0.0283035
gene7071	Csec_G00719	24696.6	-0.702488	0.212937	-3.29904	0.000970149	0.0223301
gene7072	Csec_G00722	1797.19	-1.36525	0.333838	-4.08955	4.32202e-05	0.00374248
gene7081	Csec_G00731	2796.66	-0.733266	0.247584	-2.96168	0.00305964	0.035555
gene7120	Csec_G05168	1069.36	-0.357046	0.101805	-3.50716	0.000452917	0.039923
gene7137	Csec_G05726	815.827	-0.391716	0.115404	-3.39428	0.000688083	0.0480298
gene714	Csec_G09559	1100.9	1.21424	0.416598	2.91466	0.00356076	0.0377175
gene7145	Csec_G05734	119.762	1.93224	0.481644	4.01175	6.02704e-05	0.00469682
gene7146	Csec_G05735	156.646	0.622127	0.212505	2.92759	0.00341598	0.0373981
gene7171	Csec_G06552	5.37852	3.806	1.39185	2.7345	0.0062475	0.0492111
gene719	Csec_G09564	1518.28	0.828622	0.275105	3.01202	0.00259515	0.0336982
gene7190	Csec_G06571	6738.84	-0.956614	0.332421	-2.87772	0.00400563	0.039873
gene7193	Csec_G06574	71.6923	1.30954	0.4558	2.87307	0.00406506	0.0400926
gene7194	Csec_G06575	7002.54	-0.787282	0.259653	-3.03206	0.00242892	0.0329153
gene7212	Csec_G07907	3959.65	-1.46872	0.416878	-3.52313	0.000426488	0.014733
gene7213	Csec_G07908	630.925	-1.6518	0.364093	-4.53676	5.71252e-06	0.00101303
gene7215	Csec_G07910	4603.3	-1.61628	0.27649	-5.84572	5.04389e-09	1.87812e-05
gene7225	Csec_G07920	28.7948	4.44362	0.897035	4.95368	7.28239e-07	0.000306565
gene7226	Csec_G07921	35.1707	4.35987	1.00376	4.34353	1.4021e-05	0.00176806
gene7227	Csec_G07922	45.341	3.00417	0.911548	3.29568	0.000981829	0.0224912
gene7228	Csec_G07923	472.474	1.50573	0.506491	2.97287	0.00295029	0.0350968
gene7234	Csec_G07929	106.019	1.97836	0.688153	2.87488	0.00404178	0.0400926
gene7237	Csec_G07932	2651.48	-0.584141	0.158615	-3.68276	0.000230721	0.0105442
gene7255	Csec_G07950	10.7423	2.36599	0.763425	3.09917	0.00194062	0.0305122
gene7312	Csec_G11372	818.426	-0.899809	0.330061	-2.72619	0.00640702	0.0497088
gene7313	Csec_G11373	1590.65	-0.487873	0.169207	-2.88329	0.0039355	0.039476
gene7317	Csec_G12163	42.779	1.92971	0.617568	3.12469	0.00177991	0.0290348
gene7321	Csec_G12167	13.3301	1.70711	0.621863	2.74515	0.00604839	0.0482466
gene7340	Csec_G12186	22.3716	2.58381	0.620847	4.16175	3.15813e-05	0.00317027
gene735	Csec_G09580	136.482	1.08167	0.328488	3.29288	0.000991665	0.0225531
gene7352	Csec_G13202	30.1435	1.7556	0.64231	2.73325	0.0062712	0.049271
gene7377	Csec_G15141	295.745	1.70416	0.565047	3.01596	0.0025617	0.0335616
gene739	Csec_G09584	1178.44	-0.560942	0.156272	-3.58953	0.00033128	0.0339944
gene7394	Csec_G17060	35.9243	2.03618	0.740934	2.74813	0.00599364	0.0479859
gene7398	Csec_G17064	374.642	1.32821	0.430965	3.08194	0.00205657	0.0312436
gene7403	Csec_G17184	314.927	-0.757219	0.219823	-3.44467	0.00057175	0.017192
gene7405	Csec_G17186	16.3124	3.26888	0.793437	4.1199	3.79035e-05	0.00354577
gene7428	Csec_G18234	25.0281	2.30766	0.759453	3.03859	0.00237689	0.032651
gene7451	Csec_G00768	379.565	-0.678534	0.221195	-3.06759	0.00215795	0.0315356
gene7457	Csec_G00774	41.3389	2.03759	0.602632	3.38116	0.000721809	0.0196699
gene7484	Csec_G00801	81.7145	1.54085	0.463028	3.32776	0.000875475	0.0215991
gene7485	Csec_G00802	13.6444	3.82332	0.850809	4.49375	6.99807e-06	0.00113732
gene7504	Csec_G03410	204.555	2.16756	0.612667	3.53792	0.000403298	0.0143799
gene7523	Csec_G04069	22.9538	4.38001	0.93713	4.67385	2.95604e-06	0.000727855
gene7527	Csec_G04073	9.55217	2.07867	0.736127	2.82379	0.00474588	0.0431874
gene7538	Csec_G04084	68.9016	2.58312	0.769539	3.35672	0.000788737	0.0207406
gene7539	Csec_G04085	80.8307	2.28417	0.749165	3.04895	0.00229644	0.0322214
gene7567	Csec_G10890	230.378	1.78398	0.547267	3.25979	0.00111495	0.0238643
gene7578	Csec_G10901	301.672	0.64181	0.225803	2.84234	0.00447831	0.0417522
gene7581	Csec_G10904	195.506	-0.587825	0.205512	-2.8603	0.00423238	0.0407922
gene7583	Csec_G10906	125.689	1.9194	0.643919	2.98081	0.00287492	0.0349362
gene7591	Csec_G11546	843.285	1.18764	0.330958	3.58848	0.000332609	0.01288
gene76	Csec_G17049	49.1022	2.65029	0.678577	3.90565	9.39725e-05	0.00616252
gene760	Csec_G11500	749.353	0.937184	0.322193	2.90877	0.00362857	0.0380344
gene7631	Csec_G14005	395.094	0.829725	0.285621	2.90498	0.00367272	0.0382727
gene7633	Csec_G14007	50.1157	2.76891	0.605383	4.57382	4.78905e-06	0.000880241
gene7634	Csec_G14008	31.1869	3.17901	0.757348	4.19755	2.69813e-05	0.00283359
gene7654	Csec_G14951	7778.77	-0.819712	0.28235	-2.90318	0.00369392	0.0384108
gene7704	Csec_G15768	20.5173	3.67545	1.05418	3.48655	0.000489292	0.0160032
gene7724	Csec_G16341	48.8518	3.34981	0.699113	4.79152	1.65526e-06	0.000553875
gene7727	Csec_G16512	59.9512	-1.93146	0.619583	-3.11736	0.00182481	0.029423
gene7730	Csec_G16515	352.552	-0.839406	0.28624	-2.93253	0.00336214	0.03712
gene7748	Csec_G17543	14.3225	1.82452	0.669861	2.72373	0.00645485	0.0498068
gene7757	Csec_G17686	3548.42	-1.77586	0.423205	-4.19621	2.71416e-05	0.00283359
gene7771	Csec_G17866	25.4316	3.61457	0.95144	3.79905	0.00014525	0.00783268
gene7783	Csec_G18028	335.967	-0.604504	0.217707	-2.77668	0.00549172	0.0461771
gene78	Csec_G17051	45.8498	1.49806	0.456309	3.28298	0.00102715	0.0228973
gene7802	Csec_G02053	869.334	-0.927039	0.28612	-3.24004	0.00119514	0.0246504
gene7819	Csec_G02070	71.791	1.16001	0.384698	3.01536	0.00256671	0.0335616
gene7824	Csec_G02075	119.846	-0.855945	0.253588	-3.37534	0.000737239	0.0491429
gene7824	Csec_G02075	119.846	0.888856	0.293011	3.03353	0.00241712	0.0328235
gene7831	Csec_G02082	587.643	0.548045	0.144211	3.8003	0.000144523	0.00782583
gene7835	Csec_G02086	208.403	1.63686	0.457968	3.57417	0.000351337	0.0130998
gene7839	Csec_G02090	560.003	-1.16209	0.347729	-3.34195	0.000831926	0.0213775
gene7860	Csec_G05208	55.4528	2.24078	0.766919	2.92179	0.00348022	0.0375248
gene7890	Csec_G06103	1521.41	-0.737591	0.255663	-2.88501	0.00391399	0.0393272
gene7895	Csec_G06108	471.291	-1.04603	0.302399	-3.45911	0.000541958	0.0166806
gene7898	Csec_G06111	265.847	-0.582974	0.146242	-3.98636	6.70946e-05	0.0154911
gene7916	Csec_G06129	157.42	-0.769055	0.262742	-2.92703	0.00342211	0.0374338
gene7921	Csec_G06134	42.2629	2.56998	0.714929	3.59474	0.000324722	0.0126688
gene7927	Csec_G06140	524.552	-0.723953	0.215315	-3.3623	0.000772958	0.020544
gene7933	Csec_G06146	51.3724	2.78492	0.945477	2.94552	0.0032241	0.0364281
gene7942	Csec_G06155	43.8557	1.99717	0.521903	3.8267	0.000129872	0.0073688
gene7955	Csec_G06168	128.378	1.8944	0.465158	4.07261	4.64897e-05	0.00391413
gene7963	Csec_G06176	520.333	-0.488509	0.170985	-2.85703	0.00427631	0.0409734
gene7968	Csec_G06181	1461.95	0.522022	0.176863	2.95157	0.00316166	0.0361862
gene797	Csec_G12901	996.005	0.843845	0.246908	3.41765	0.000631641	0.0182365
gene7970	Csec_G06183	1133.11	-0.320146	0.0934644	-3.42533	0.000614055	0.0178736
gene7971	Csec_G06184	291.634	-0.513944	0.164184	-3.13028	0.00174638	0.0289389
gene7973	Csec_G06186	1619.75	-0.699193	0.250069	-2.796	0.00517396	0.0448937
gene7987	Csec_G09922	455.353	0.638117	0.233306	2.73511	0.00623596	0.0492111
gene7988	Csec_G09923	2339.79	-0.764431	0.237349	-3.22071	0.00127873	0.0253995
gene8002	Csec_G09937	1192.22	1.32258	0.430509	3.07212	0.00212544	0.0314531
gene8006	Csec_G09941	115.78	4.03176	0.781065	5.16188	2.44485e-07	0.000167922
gene8022	Csec_G09957	14.3957	2.76817	0.81975	3.37684	0.000733232	0.0197837
gene803	Csec_G13078	1776.04	-0.478001	0.16566	-2.88543	0.00390883	0.0393272
gene8031	Csec_G10873	22.7042	2.30435	0.806842	2.85601	0.00428995	0.0409843
gene8054	Csec_G12148	65.2874	1.07708	0.361724	2.97761	0.00290502	0.0349897
gene8057	Csec_G12151	182.833	1.76912	0.41687	4.24381	2.19758e-05	0.00247228
gene8074	Csec_G12495	341.761	-0.757327	0.22472	-3.37009	0.00075144	0.0200948
gene8083	Csec_G12865	7766.63	-0.670595	0.197819	-3.38994	0.000699087	0.0193423
gene8090	Csec_G12872	47.1987	0.968746	0.336533	2.87861	0.00399434	0.039791
gene8102	Csec_G13405	682.18	-1.66282	0.491487	-3.38323	0.000716376	0.019599
gene8129	Csec_G13432	269.416	0.730583	0.197206	3.70468	0.000211662	0.0101789
gene8138	Csec_G15016	938.414	-0.386863	0.139726	-2.76873	0.00562748	0.0466052
gene8163	Csec_G01225	168.704	1.6766	0.539132	3.10981	0.00187208	0.0300131
gene8176	Csec_G01238	63.7827	2.04639	0.693641	2.95021	0.00317555	0.0361862
gene8177	Csec_G01239	1698.19	0.656061	0.191589	3.42432	0.00061633	0.0178736
gene8181	Csec_G01243	1540.5	-0.650524	0.169926	-3.82828	0.000129041	0.00735363
gene8184	Csec_G01246	7751.91	-0.401617	0.138667	-2.89626	0.00377634	0.0386605
gene8192	Csec_G02537	173.623	2.47995	0.47209	5.25313	1.49532e-07	0.000121962
gene8239	Csec_G01256	1650.98	0.584307	0.210375	2.77745	0.00547871	0.0461771
gene824	Csec_G13099	654.706	-0.883333	0.304412	-2.90177	0.00371064	0.0384927
gene8246	Csec_G01263	1392.3	-0.699992	0.24519	-2.85489	0.00430511	0.0410814
gene826	Csec_G13497	359.078	-1.13649	0.379518	-2.99457	0.00274836	0.034281
gene8274	Csec_G04236	1231.85	0.921276	0.295331	3.11947	0.00181177	0.0293345
gene8278	Csec_G04240	2634.4	-0.589625	0.189291	-3.1149	0.00184005	0.0296087
gene8286	Csec_G05344	120.512	-0.821993	0.284445	-2.88982	0.00385467	0.0390345
gene8329	Csec_G06212	18.1114	3.28266	1.06183	3.09151	0.00199143	0.0308084
gene8330	Csec_G06213	38.6429	1.56921	0.559935	2.80249	0.00507102	0.044414
gene8336	Csec_G06947	149.274	1.67937	0.597796	2.80927	0.00496541	0.0440807
gene8360	Csec_G07267	224.179	1.64691	0.53992	3.05028	0.00228626	0.0322214
gene8361	Csec_G07268	12.4558	3.74259	1.24455	3.00719	0.00263676	0.0337062
gene8367	Csec_G07274	290.315	1.08515	0.386745	2.80586	0.00501821	0.0442854
gene8368	Csec_G07275	2391.05	-0.366599	0.127718	-2.87038	0.00409976	0.0401817
gene8370	Csec_G07277	250.418	-0.965794	0.29231	-3.30401	0.000953137	0.0221986
gene8376	Csec_G07283	132.129	2.21492	0.483366	4.58228	4.59938e-06	0.000880241
gene839	Csec_G13617	153.172	0.649066	0.216291	3.0009	0.00269184	0.0340672
gene8391	Csec_G07298	90.4382	1.87018	0.676246	2.76553	0.00568304	0.0467615
gene841	Csec_G13619	66.2566	1.84157	0.443801	4.14954	3.33143e-05	0.0032688
gene8416	Csec_G09540	9612.16	-1.03081	0.313966	-3.28318	0.00102641	0.0228973
gene8418	Csec_G09542	1445.12	0.606837	0.183066	3.31485	0.000916921	0.021638
gene8428	Csec_G09552	431.745	0.74105	0.263866	2.80843	0.00497838	0.0441058
gene8442	Csec_G10692	161.999	1.85145	0.444342	4.16672	3.09015e-05	0.00312608
gene8448	Csec_G10698	535.107	1.86108	0.666719	2.7914	0.00524805	0.0452657
gene8457	Csec_G19103	389.718	1.28587	0.46858	2.74419	0.00606599	0.0482984
gene8465	Csec_G11199	40.2447	1.55819	0.468583	3.32533	0.000883136	0.0215991
gene8470	Csec_G11204	145.712	2.12053	0.669379	3.16791	0.00153539	0.0277903
gene8471	Csec_G11205	10016.1	-2.6661	0.465684	-5.72512	1.03361e-08	3.10237e-05
gene8472	Csec_G11206	2329.89	-3.53562	0.518037	-6.82505	8.78968e-12	5.27645e-08
gene8473	Csec_G11207	4277.44	-4.17835	0.576107	-7.25273	4.08445e-13	4.9038e-09
gene8481	Csec_G12559	158.184	0.999246	0.340798	2.93208	0.00336701	0.0371424
gene8487	Csec_G12565	5596.44	-0.836581	0.251601	-3.32503	0.000884077	0.0215991
gene8498	Csec_G13068	48.7933	1.29897	0.476022	2.7288	0.00635651	0.0495051
gene8503	Csec_G13073	6264.66	1.64031	0.447613	3.66458	0.000247741	0.0108491
gene8508	Csec_G15774	6462.91	-0.679278	0.214974	-3.15981	0.00157871	0.0280356
gene8510	Csec_G15776	437.409	0.804042	0.295036	2.72523	0.00642571	0.0497323
gene8544	Csec_G01630	7035.85	0.896775	0.307025	2.92085	0.00349081	0.0375248
gene8569	Csec_G01922	776.182	1.30231	0.429236	3.03401	0.00241323	0.0328235
gene8580	Csec_G01933	403.367	1.05783	0.378607	2.79399	0.00520614	0.045083
gene8585	Csec_G01938	104.852	1.47376	0.541936	2.71944	0.0065392	0.0499837
gene86	Csec_G17923	818.584	-0.758357	0.200734	-3.77791	0.000158149	0.00826276
gene8611	Csec_G04543	61.8982	1.32648	0.422862	3.13691	0.00170739	0.028784
gene8619	Csec_G04551	1218.52	0.742493	0.247444	3.00064	0.00269409	0.0340672
gene8646	Csec_G06847	40.0712	2.1919	0.749353	2.92506	0.00344392	0.0375248
gene8647	Csec_G06848	60.7746	1.93874	0.507354	3.82127	0.000132768	0.00744125
gene8656	Csec_G07046	1002.73	-0.727235	0.163125	-4.45815	8.26711e-06	0.00124007
gene8680	Csec_G07810	22671.3	-0.974041	0.32343	-3.01159	0.00259881	0.0337062
gene8694	Csec_G07824	2187.98	-0.528636	0.164976	-3.20432	0.00135382	0.0262908
gene8719	Csec_G08941	3425.28	-0.713957	0.238601	-2.99227	0.00276914	0.0342859
gene8735	Csec_G08957	2390.29	-2.36449	0.676566	-3.49484	0.00047435	0.0156716
gene8738	Csec_G10468	89.5769	2.34699	0.766218	3.06309	0.00219066	0.031624
gene8742	Csec_G10472	3405.89	-0.581292	0.127991	-4.54167	5.58092e-06	0.00101154
gene8751	Csec_G10481	363.509	1.71154	0.605228	2.82793	0.00468498	0.0427551
gene8770	Csec_G10779	555.776	-0.697517	0.242947	-2.87107	0.00409084	0.0401395
gene8773	Csec_G10782	32147.6	-0.555943	0.193767	-2.86914	0.00411593	0.0402043
gene8781	Csec_G10790	656.614	0.91313	0.269709	3.38562	0.000710182	0.0194703
gene8795	Csec_G11859	38.7167	2.67314	0.668848	3.99663	6.42497e-05	0.00487476
gene8797	Csec_G11861	4381.12	-0.982999	0.247729	-3.96805	7.24643e-05	0.0159654
gene8808	Csec_G12587	333.732	0.517904	0.184018	2.81442	0.00488652	0.0437504
gene8821	Csec_G12600	11841.5	-0.976359	0.312594	-3.12341	0.00178768	0.0290889
gene8837	Csec_G12616	34.066	2.52265	0.839216	3.00596	0.00264742	0.0337062
gene8863		29.634	2.04678	0.701836	2.91632	0.00354187	0.0377175
gene8871	Csec_G14196	1200.84	-0.458727	0.15514	-2.95687	0.00310783	0.0358712
gene8878	Csec_G14707	341.86	0.913273	0.300253	3.04168	0.0023526	0.0325256
gene8895	Csec_G14929	67.5244	-1.00603	0.338013	-2.97632	0.00291735	0.0350483
gene8911	Csec_G15100	25.2082	2.05502	0.699027	2.93983	0.00328388	0.0366762
gene8919	Csec_G15259	6753.68	-1.09625	0.346331	-3.16531	0.00154916	0.0278465
gene8931	Csec_G17716	35.7533	-1.24198	0.368556	-3.36986	0.000752075	0.0494608
gene8931	Csec_G17716	35.7533	1.23355	0.420862	2.93101	0.00337861	0.0372028
gene8932	Csec_G17717	305.424	1.33501	0.489007	2.73005	0.00633252	0.049455
gene8953	Csec_G01805	54.5695	2.08042	0.72671	2.86279	0.00419932	0.0407083
gene8973	Csec_G03850	352.211	0.430303	0.145624	2.95488	0.00312788	0.0359321
gene8976	Csec_G03853	71.5545	2.29824	0.577349	3.98068	6.8718e-05	0.00509528
gene8978	Csec_G04408	259.929	-0.428006	0.134027	-3.19343	0.00140592	0.0267657
gene8986	Csec_G04416	1048.08	-0.585899	0.166342	-3.52226	0.000427879	0.014733
gene8998	Csec_G04428	82.8909	-1.26093	0.404518	-3.11712	0.00182626	0.029423
gene8999	Csec_G04429	1492.54	-0.372233	0.133043	-2.79783	0.00514472	0.0447465
gene9	Csec_G02278	70.2502	2.22155	0.777649	2.85676	0.00427994	0.0409781
gene9000	Csec_G04430	11.3681	2.41108	0.862096	2.79676	0.0051618	0.044818
gene9023	Csec_G06449	5410.87	-1.07162	0.312923	-3.42455	0.000615819	0.0178736
gene9048	Csec_G07006	2013.12	-0.753485	0.22524	-3.34525	0.00082209	0.0212863
gene9050	Csec_G07008	2872.7	-0.624509	0.209562	-2.98008	0.00288176	0.0349507
gene9070	Csec_G07857	4246.47	-0.689848	0.166656	-4.13935	3.48293e-05	0.0109581
gene9079	Csec_G07867	6159	-0.927503	0.281919	-3.28996	0.00100202	0.0226538
gene9110	Csec_G08704	55.5732	1.70895	0.603027	2.83395	0.00459765	0.0424023
gene9116	Csec_G08710	156.928	1.65338	0.498499	3.31672	0.00091081	0.021626
gene9142	Csec_G09381	1825.56	0.684131	0.174387	3.92307	8.74273e-05	0.0058586
gene9143	Csec_G09382	62.5808	2.14044	0.776436	2.75675	0.00583795	0.04732
gene9154	Csec_G09393	2235.29	0.615077	0.205305	2.99592	0.00273617	0.034234
gene9155	Csec_G09394	131.833	1.90615	0.411869	4.62804	3.69138e-06	0.000830561
gene9159	Csec_G09398	332.116	0.693961	0.219885	3.15601	0.00159942	0.0281861
gene9162	Csec_G12905	128.999	1.66548	0.580278	2.87015	0.0041028	0.0401817
gene9165	Csec_G12908	91.0029	1.08142	0.380276	2.84377	0.00445827	0.0417363
gene9165	Csec_G12908	91.0029	-1.19767	0.328826	-3.64227	0.000270243	0.0312001
gene9206	Csec_G14787	1646.3	-0.610438	0.1485	-4.1107	3.9446e-05	0.00357661
gene9217	Csec_G15228	270.107	1.29653	0.451821	2.86957	0.00411035	0.0401817
gene9218	Csec_G15229	83.044	2.4077	0.746407	3.22572	0.00125657	0.0252259
gene9223	Csec_G15234	145.26	1.19371	0.414122	2.88251	0.00394518	0.0395427
gene9244	Csec_G15703	52.2967	1.73271	0.365765	4.73722	2.16668e-06	0.000629475
gene9244	Csec_G15703	52.2967	-1.25058	0.322361	-3.87943	0.0001047	0.0187616
gene925	Csec_G01285	80.5946	1.32357	0.325726	4.06344	4.8355e-05	0.00402703
gene9261	Csec_G16198	2487.79	-0.618879	0.215332	-2.87407	0.00405213	0.0400926
gene9276	Csec_G16744	473.079	-0.432055	0.120297	-3.59158	0.000328678	0.0127656
gene9291	Csec_G17071	16603	-0.746426	0.217685	-3.42893	0.000605961	0.0177703
gene9293	Csec_G17272	72.2041	1.07724	0.353241	3.04957	0.00229166	0.0322214
gene9300	Csec_G17909	67.1968	1.44144	0.451212	3.1946	0.00140027	0.0267548
gene9312	Csec_G01893	194.06	1.75217	0.534816	3.27622	0.00105207	0.0231917
gene9314	Csec_G01895	1222.36	-0.397635	0.136271	-2.91796	0.00352328	0.0377175
gene9318	Csec_G01899	28.0405	3.01402	0.992773	3.03596	0.00239768	0.0327719
gene9319	Csec_G01900	117.369	2.36159	0.784462	3.01047	0.00260847	0.0337062
gene9330	Csec_G04758	687.285	1.865	0.389873	4.78362	1.7217e-06	0.000561703
gene9331	Csec_G04759	206.07	0.732965	0.188089	3.89691	9.74291e-05	0.0063274
gene9339	Csec_G05446	19.4686	3.33837	0.736399	4.53337	5.80486e-06	0.00101303
gene9340	Csec_G05447	21.8428	4.47548	0.869544	5.14693	2.64786e-07	0.000172773
gene9375	Csec_G07218	93.5978	2.96457	0.599802	4.94258	7.70966e-07	0.00031441
gene9380	Csec_G07537	379.149	-1.15829	0.270191	-4.28693	1.81158e-05	0.00212983
gene9387	Csec_G07544	446.222	-0.976222	0.310296	-3.1461	0.00165463	0.0283035
gene9392	Csec_G07549	431.582	-0.422238	0.144125	-2.92967	0.00339325	0.0372873
gene9417	Csec_G07574	103.275	1.73568	0.631461	2.74867	0.00598379	0.0479859
gene9421	Csec_G07578	19.5347	2.12848	0.668715	3.18294	0.00145789	0.0272963
gene9439	Csec_G07596	1107.47	-0.755415	0.27402	-2.75679	0.0058372	0.04732
gene9442	Csec_G07599	103.391	1.038	0.299078	3.47065	0.000519194	0.0163265
gene9451	Csec_G12251	768.249	0.869963	0.283267	3.07118	0.00213212	0.0314531
gene9458	Csec_G12258	296.644	-0.571903	0.204018	-2.8032	0.00505978	0.044414
gene9462	Csec_G12262	221.028	-1.20297	0.339424	-3.54415	0.000393881	0.0141879
gene9466	Csec_G12266	1085.39	-0.783503	0.255558	-3.06586	0.00217048	0.0315403
gene9469	Csec_G12269	73.1057	-1.43594	0.443772	-3.23577	0.00121315	0.0248488
gene9470	Csec_G12270	105.066	-0.926359	0.275377	-3.36396	0.000768318	0.0204623
gene948	Csec_G03102	9574.34	-0.663755	0.213891	-3.10323	0.00191418	0.0304479
gene9483	Csec_G12539	20472.1	-0.855087	0.287063	-2.97874	0.00289438	0.0349837
gene9488	Csec_G13850	1583.09	-1.24021	0.330237	-3.7555	0.000172993	0.00889095
gene9493	Csec_G13855	975.126	-0.788435	0.244489	-3.22482	0.0012605	0.0252259
gene953	Csec_G05428	2001.11	1.71872	0.521905	3.29316	0.000990695	0.0225531
gene9531	Csec_G16442	334.187	0.659871	0.184057	3.58514	0.000336897	0.0129309
gene954	Csec_G05429	94.9848	1.8171	0.63114	2.87907	0.00398847	0.039791
gene955	Csec_G05430	442.869	1.81647	0.626149	2.90102	0.00371948	0.0385031
gene9562	Csec_G08291	51.4786	1.44865	0.489832	2.95745	0.00310192	0.0358712
gene9563	Csec_G08292	177.682	-0.838473	0.250989	-3.34068	0.000835745	0.0213853
gene9568	Csec_G08297	758.55	-0.650682	0.239283	-2.7193	0.00654193	0.0499837
gene9578	Csec_G08307	59.0189	1.64181	0.449441	3.65299	0.000259203	0.011127
gene9584	Csec_G08313	449.761	-0.390059	0.131186	-2.97334	0.00294582	0.0350966
gene9586	Csec_G08315	7008.47	-0.779451	0.285553	-2.72962	0.00634071	0.0494894
gene9595	Csec_G09176	3034.94	-1.01057	0.328733	-3.07415	0.00211106	0.0314531
gene96	Csec_G00900	698.483	0.535332	0.171963	3.11306	0.00185159	0.0297577
gene9603	Csec_G09184	860.436	-0.703066	0.137077	-5.129	2.91287e-07	0.000437149
gene9605	Csec_G09186	144.343	1.9638	0.640606	3.06554	0.00217277	0.0315403
gene9607	Csec_G09188	124.355	2.21461	0.740916	2.98901	0.0027988	0.0344895
gene962	Csec_G05437	119.095	-1.13819	0.39246	-2.90015	0.0037299	0.0385031
gene9620	Csec_G09201	71.3725	2.06139	0.705455	2.92207	0.00347719	0.0375248
gene9625	Csec_G09206	383.691	-0.877563	0.277416	-3.16334	0.00155969	0.0279336
gene9628	Csec_G09209	36.9387	2.71993	0.981679	2.7707	0.00559364	0.0465542
gene9639	Csec_G09220	41.6325	2.1815	0.61713	3.53491	0.000407911	0.0143871
gene964	Csec_G06916	9.52551	2.97033	1.04064	2.85433	0.00431276	0.0410814
gene9644	Csec_G09225	90.7325	1.19739	0.420395	2.84824	0.0043962	0.0414554
gene9645	Csec_G09226	598.221	-0.682699	0.208953	-3.26723	0.00108605	0.0235114
gene9650	Csec_G12278	60.5759	1.78561	0.480465	3.71643	0.000202061	0.00983093
gene9659	Csec_G12780	1579.61	-0.760138	0.273187	-2.78249	0.00539443	0.0459253
gene966	Csec_G06918	100.366	1.91663	0.669662	2.86208	0.00420872	0.0407446
gene9660	Csec_G12781	7734.73	-0.890428	0.303409	-2.93475	0.0033382	0.0369495
gene9665	Csec_G12786	158.643	1.36379	0.497392	2.74189	0.00610862	0.0485194
gene9683	Csec_G12804	1851.05	-0.651544	0.230858	-2.82226	0.00476859	0.0432943
gene9685	Csec_G13752	1852.87	0.733928	0.23432	3.13216	0.00173527	0.0289212
gene9687	Csec_G13754	93.548	3.02261	0.607	4.9796	6.37164e-07	0.000306565
gene969	Csec_G06921	58.9157	2.71279	0.834728	3.24991	0.0011544	0.0243145
gene9692	Csec_G13759	371.261	1.08452	0.327772	3.30878	0.000937046	0.0219541
gene9699	Csec_G14583	187.214	1.44775	0.450122	3.21635	0.00129832	0.0257049
gene970	Csec_G06922	435.114	1.56914	0.533293	2.94235	0.00325727	0.0366759
gene9717	Csec_G15338	185.055	1.64465	0.446865	3.68042	0.000232851	0.0105442
gene9723	Csec_G15402	41.9693	2.02788	0.683443	2.96716	0.00300567	0.0352761
gene9724	Csec_G15403	1415.26	0.354949	0.121642	2.91798	0.00352305	0.0377175
gene9730	Csec_G02251	15.5596	3.14204	1.10068	2.85464	0.00430859	0.0410814
gene9731	Csec_G02252	15.6185	2.98457	0.658983	4.52905	5.92481e-06	0.00101735
gene9733	Csec_G02254	2927.02	-0.688333	0.166299	-4.13913	3.4863e-05	0.00334531
gene9736	Csec_G02257	1422.39	-0.381594	0.136922	-2.78695	0.00532071	0.0455015
gene9740	Csec_G02261	1917.76	-0.418673	0.138702	-3.01851	0.0025402	0.0334786
gene9742	Csec_G02263	54.5251	2.81356	0.633713	4.4398	9.00427e-06	0.00130562
gene9747	Csec_G02268	58.2583	2.94618	0.516408	5.70513	1.16253e-08	2.16729e-05
gene977	Csec_G08112	80.373	-1.23523	0.291821	-4.23284	2.30754e-05	0.00937896
gene977	Csec_G08112	80.373	0.924684	0.335805	2.75363	0.00589383	0.0475074
gene9774	Csec_G02883	47.4755	2.00891	0.51686	3.88677	0.000101588	0.00649861
gene9780	Csec_G02889	260.304	-0.902315	0.331445	-2.72237	0.00648164	0.0498734
gene98	Csec_G00902	778.358	0.632857	0.169594	3.7316	0.000190264	0.00944027
gene9811	Csec_G04292	130.923	-4.32621	1.25338	-3.45163	0.000557201	0.0169104
gene9816	Csec_G08979	3536.53	-0.444961	0.136385	-3.26253	0.00110421	0.0238182
gene9826	Csec_G12950	136.33	3.34591	0.578266	5.78611	7.20336e-09	1.87812e-05
gene9842	Csec_G16886	173.384	-0.72788	0.210231	-3.46229	0.000535604	0.043205
gene9844	Csec_G16897	603.371	-0.337738	0.117532	-2.87359	0.00405841	0.0400926
gene9847	Csec_G16900	166.809	-0.718966	0.254025	-2.8303	0.00465048	0.0426485
gene9857	Csec_G16910	2546.45	-1.01459	0.350874	-2.8916	0.00383285	0.0389857
gene987	Csec_G08252	1592.82	-0.423807	0.150321	-2.81935	0.0048121	0.0435492
gene9895	Csec_G02430	13689.7	-1.39994	0.440274	-3.17971	0.00147423	0.0274447
gene9897	Csec_G02432	1801.92	-0.566571	0.1626	-3.48446	0.000493138	0.0160209
gene990	Csec_G08255	668.278	-0.312862	0.113583	-2.75448	0.00587853	0.0474721
gene9906	Csec_G02759	5.02054	4.82004	1.45431	3.31432	0.000918669	0.0216401
gene9914	Csec_G02767	242.969	1.36624	0.454982	3.00285	0.0026746	0.0339528
gene9927	Csec_G04680	37.4988	1.72867	0.62363	2.77194	0.00557225	0.0465246
gene9928	Csec_G04681	47.1494	2.80766	0.883448	3.17807	0.00148259	0.0274539
gene9931	Csec_G04684	208.226	1.87319	0.637268	2.93941	0.00328834	0.0366762
gene9940	Csec_G04693	498.561	-0.439251	0.160478	-2.73715	0.00619742	0.0490159
gene9945	Csec_G05158	2310.53	-0.951803	0.315717	-3.01473	0.00257208	0.0335656
gene9957	Csec_G05304	12376	-0.312426	0.113399	-2.7551	0.00586747	0.0474121
gene9959	Csec_G05306	1991.18	0.462085	0.12436	3.7157	0.000202645	0.00983093
gene9960	Csec_G05307	1413.88	-0.849105	0.288786	-2.94026	0.00327941	0.0366762
gene9974	Csec_G06476	321.613	2.33176	0.700659	3.32795	0.000874869	0.0215991
gene9990	Csec_G07842	136.509	1.10671	0.359932	3.07479	0.00210654	0.0314531
gene9994	Csec_G07846	710.747	1.36745	0.502723	2.72008	0.00652652	0.0499837

## Sheet: D JH effect
Supplementary Data 2 D. DEGs (padj<0.05) between precocene & solvent-treated queens from JH manipulation experiment. Positive log2FoldChange values indicate up-regulation in precocene-treated queens compared to control queens, negative values indicate down-regulation in precocene-treated queens compared to control queens.
geneNumber	Csec_geneName	baseMean	log2FoldChange	lfcSE	stat	pvalue	padj
gene10065	Csec_G10404	723.739	0.37771	0.104994	3.59745	0.000321348	0.0335487
gene10137	Csec_G15114	747.399	0.45038	0.128474	3.50561	0.00045556	0.039923
gene10140	Csec_G15117	894.972	0.391742	0.0938118	4.17583	2.96903e-05	0.0104777
gene10184	Csec_G17389	4459.21	0.83006	0.226057	3.67191	0.000240742	0.0300217
gene10278	Csec_G06817	6159.15	0.578761	0.139125	4.16002	3.18226e-05	0.0104777
gene10430	Csec_G16607	2425.71	0.494573	0.145782	3.39254	0.000692482	0.0480574
gene10440	Csec_G17079	2106.73	1.01215	0.239315	4.22936	2.34357e-05	0.00937896
gene10567	Csec_G04377	586.329	1.24262	0.328227	3.78585	0.000153186	0.0238851
gene10718	Csec_G11118	6571.95	0.532555	0.138926	3.83337	0.0001264	0.0207884
gene10802	Csec_G14162	2287.83	1.63016	0.479184	3.40195	0.000669063	0.0480298
gene1100	Csec_G03684	1319.78	0.55338	0.158175	3.49852	0.000467841	0.040435
gene11067	Csec_G13871	243.916	0.587312	0.126692	4.63573	3.55675e-06	0.00355852
gene11094	Csec_G17782	2903.33	0.599086	0.178062	3.36449	0.000766852	0.0497403
gene1114	Csec_G05284	450.411	0.465908	0.134752	3.45752	0.000545179	0.043205
gene1147	Csec_G05526	3188.83	0.609376	0.168573	3.61492	0.000300444	0.0322065
gene11479	Csec_G06301	1761.57	0.415461	0.108299	3.83624	0.000124933	0.0207884
gene1162	Csec_G06471	7544.32	0.394507	0.0980828	4.02219	5.76598e-05	0.0144432
gene1210	Csec_G10282	148.407	1.32803	0.376409	3.52815	0.000418474	0.0377759
gene12249	Csec_G17151	118.129	0.64802	0.159255	4.06908	4.71998e-05	0.0131786
gene12436	Csec_G09842	748.017	0.915226	0.210921	4.3392	1.43002e-05	0.00715222
gene12777	Csec_G16392	854.317	0.417138	0.118971	3.50621	0.000454542	0.039923
gene12843	Csec_G02908	272.711	0.438611	0.125072	3.50686	0.000453432	0.039923
gene12938	Csec_G06808	488.073	0.434427	0.109542	3.96584	7.31383e-05	0.0159654
gene13095	Csec_G04398	775.32	1.33878	0.377706	3.54451	0.000393351	0.0360502
gene1331	Csec_G15534	1009.84	0.603627	0.166509	3.62518	0.000288756	0.0318056
gene13341	Csec_G13558	997.5	1.40217	0.34303	4.08761	4.35846e-05	0.012459
gene13522	Csec_G05116	1896.89	0.995923	0.254325	3.91594	9.00512e-05	0.0176633
gene14002	Csec_G13684	287.051	0.378363	0.110326	3.4295	0.000604692	0.0459626
gene14399	Csec_G14775	2584.24	0.572679	0.160913	3.55893	0.000372362	0.035376
gene14985	Csec_G05014	231.484	0.600959	0.177037	3.39454	0.000687444	0.0480298
gene15023	Csec_G05052	381.357	0.4569	0.12752	3.58297	0.000339713	0.0342739
gene15299	Csec_G02621	2229.22	0.576577	0.17005	3.39064	0.000697298	0.0481136
gene15422	Csec_G02187	1150.79	1.10371	0.241707	4.5663	4.96411e-06	0.00391667
gene15705	Csec_G17370	1709.9	0.388612	0.0853011	4.55576	5.21961e-06	0.00391667
gene15788	Csec_G03002	5658.05	0.550573	0.15199	3.62243	0.000291845	0.0318536
gene16110	Csec_G00860	474.792	0.529372	0.148786	3.55795	0.000373754	0.035376
gene16238	Csec_G07191	8814.18	0.722084	0.21432	3.36919	0.000753901	0.0494608
gene16306	Csec_G10325	1042.04	0.405107	0.115799	3.49835	0.000468138	0.040435
gene16448	Csec_G01111	8.5271	1.70962	0.484041	3.53197	0.000412479	0.0375168
gene16449	Csec_G01112	372.933	0.877817	0.257435	3.40987	0.00064995	0.0475811
gene16479	Csec_G03285	441.799	0.922987	0.246506	3.74428	0.000180915	0.0255537
gene16549	Csec_G04615	29.6294	3.25644	0.771617	4.22028	2.43997e-05	0.00944977
gene1666	Csec_G14431	70922.2	0.704668	0.186534	3.7777	0.000158284	0.0240551
gene1668	Csec_G14433	8649.65	0.730789	0.210352	3.47413	0.000512521	0.0427314
gene16894	Csec_G17764	155.34	0.607247	0.155648	3.90142	9.56282e-05	0.0176633
gene17031	Csec_G01040	2760.2	0.542651	0.160251	3.38625	0.000708549	0.0486105
gene17338	Csec_G08353	76.9308	1.58744	0.403313	3.93601	8.28468e-05	0.0174502
gene17480	Csec_G15032	2425.78	0.665477	0.192315	3.46034	0.000539492	0.043205
gene18048	Csec_G17993	36.3701	1.85848	0.510257	3.64225	0.000270266	0.0312001
gene1928	Csec_G08856	574.232	0.50377	0.125523	4.01337	5.98585e-05	0.0144432
gene1961	Csec_G15377	248.996	3.52579	0.663965	5.3102	1.09503e-07	0.000219116
gene2201	Csec_G08181	3402.15	0.471745	0.140132	3.36644	0.000761445	0.0496843
gene2429	Csec_G09993	1289.88	0.96119	0.232816	4.12853	3.65087e-05	0.0109581
gene2735	Csec_G11045	7850.65	0.775202	0.22975	3.37411	0.000740553	0.0491429
gene2739	Csec_G11049	1732.46	0.591223	0.166169	3.55795	0.000373759	0.035376
gene2746	Csec_G11056	2676.24	1.78209	0.486921	3.65992	0.00025229	0.0305959
gene2795	Csec_G11105	1048.81	0.500314	0.143482	3.48694	0.000488579	0.0418992
gene2883	Csec_G01520	25.3034	1.2467	0.365884	3.40737	0.000655915	0.0477268
gene2948	Csec_G17629	163.637	0.881421	0.259635	3.39485	0.000686657	0.0480298
gene3161	Csec_G10188	258.359	0.825599	0.24293	3.3985	0.00067757	0.0480298
gene3241	Csec_G14367	1054.05	0.40763	0.109268	3.73056	0.000191052	0.0264457
gene351	Csec_G03210	7463.46	1.24528	0.360803	3.45141	0.000557656	0.0434754
gene3572	Csec_G14226	241.439	0.400947	0.117196	3.42117	0.000623514	0.0467869
gene3696	Csec_G02374	4462.27	0.543744	0.103621	5.24741	1.54252e-07	0.000264565
gene370	Csec_G03229	695.817	0.393128	0.10863	3.61895	0.000295804	0.0319948
gene3721	Csec_G03890	2213.77	0.407532	0.113418	3.59318	0.000326666	0.03381
gene3817	Csec_G10757	15327.8	0.657881	0.119924	5.48581	4.11579e-08	9.88284e-05
gene4037	Csec_G16022	490.541	0.400395	0.119248	3.35768	0.000785998	0.0499296
gene4077		12.3872	5.10153	1.10813	4.60373	4.14994e-06	0.00383263
gene4193	Csec_G00484	1124.08	0.392247	0.0943653	4.15668	3.229e-05	0.0104777
gene4332	Csec_G08874	267.376	0.517185	0.151258	3.41922	0.000628004	0.0468312
gene435	Csec_G09326	1326.69	0.417019	0.106796	3.90483	9.42899e-05	0.0176633
gene4466	Csec_G13352	613.645	2.31396	0.559842	4.13323	3.57702e-05	0.0109581
gene4511	Csec_G15342	1386.71	0.692665	0.203967	3.39597	0.000683861	0.0480298
gene4529	Csec_G15875	2892.14	0.451205	0.126757	3.5596	0.000371417	0.035376
gene4747	Csec_G12748	142.198	1.13559	0.337942	3.3603	0.000778578	0.0497403
gene4905	Csec_G09439	336.71	0.652586	0.146757	4.44671	8.71971e-06	0.00498518
gene5087	Csec_G04114	2218.82	0.341514	0.0963459	3.54466	0.000393115	0.0360502
gene523	Csec_G14467	4645.84	0.413366	0.11953	3.45826	0.000543678	0.043205
gene5269	Csec_G08760	1077.12	0.474237	0.123085	3.85292	0.000116719	0.0200189
gene532	Csec_G14476	2616.5	0.529165	0.141875	3.7298	0.000191635	0.0264457
gene5330	Csec_G09481	1204.7	0.606326	0.163639	3.70528	0.000211161	0.0275565
gene538	Csec_G14482	311.669	0.715695	0.184665	3.87564	0.000106344	0.018776
gene5521	Csec_G05466	691.249	1.01556	0.291842	3.47982	0.000501754	0.042423
gene5537	Csec_G05482	1489.29	0.421012	0.105864	3.9769	6.98197e-05	0.0158161
gene5751	Csec_G16728	1718.3	0.278544	0.0647303	4.30315	1.68386e-05	0.00777556
gene5887	Csec_G03485	8148.94	1.34911	0.3955	3.41114	0.000646907	0.0475811
gene612	Csec_G15669	18638.9	3.8002	1.04457	3.63805	0.000274711	0.0312472
gene613	Csec_G15670	552.377	4.20713	1.14629	3.67023	0.000242335	0.0300217
gene6277	Csec_G04156	724.628	0.335368	0.0981661	3.41633	0.000634709	0.047039
gene635	Csec_G17596	2270.97	1.22868	0.305965	4.01576	5.92546e-05	0.0144432
gene6473	Csec_G15638	14923.9	0.835077	0.232024	3.5991	0.000319319	0.0335487
gene6799	Csec_G00329	1002.94	0.361375	0.0923114	3.91473	9.05047e-05	0.0176633
gene6916	Csec_G10086	840.458	0.359418	0.0799186	4.49731	6.88201e-06	0.00466378
gene7036	Csec_G17838	563.056	0.446029	0.130004	3.43089	0.00060161	0.0459626
gene704	Csec_G06657	1264.48	0.444151	0.0991691	4.47872	7.50924e-06	0.00466378
gene7071	Csec_G00719	24696.6	0.761653	0.182042	4.18394	2.86499e-05	0.0104777
gene7081	Csec_G00731	2796.66	0.8151	0.211747	3.8494	0.000118407	0.0200224
gene7155	Csec_G05744	100.964	0.616436	0.169717	3.63214	0.000281084	0.0312472
gene7237	Csec_G07932	2651.48	0.519779	0.13574	3.82922	0.000128548	0.020856
gene7871	Csec_G06084	1402.28	0.48422	0.111822	4.33026	1.4893e-05	0.00715222
gene8184	Csec_G01246	7751.91	0.444915	0.118609	3.75111	0.000176054	0.0255537
gene824	Csec_G13099	654.706	1.11449	0.260685	4.27521	1.90955e-05	0.00818786
gene8364	Csec_G07271	71539.7	1.03347	0.256498	4.02914	5.59812e-05	0.0144432
gene8656	Csec_G07046	1002.73	0.616158	0.139778	4.40811	1.04275e-05	0.00569056
gene8661	Csec_G07051	2338.84	0.378812	0.0965976	3.92154	8.79838e-05	0.0176633
gene8742	Csec_G10472	3405.89	0.401996	0.109536	3.67	0.000242554	0.0300217
gene9276	Csec_G16744	473.079	0.45684	0.104089	4.38892	1.13915e-05	0.00594634
gene9380	Csec_G07537	379.149	0.962566	0.231407	4.15962	3.18783e-05	0.0104777
gene9476	Csec_G12276	2446.14	0.498092	0.134238	3.7105	0.000206851	0.0275565
gene9488	Csec_G13850	1583.09	1.10311	0.282396	3.90627	9.37312e-05	0.0176633
gene9619	Csec_G09200	901.436	0.390924	0.104395	3.74467	0.000180629	0.0255537
gene9625	Csec_G09206	383.691	0.823202	0.23776	3.46232	0.000535542	0.043205
gene9733	Csec_G02254	2927.02	0.518734	0.142263	3.64631	0.000266038	0.0312001
gene987	Csec_G08252	1592.82	0.458167	0.128784	3.55764	0.000374208	0.035376
gene9945	Csec_G05158	2310.53	0.957598	0.269981	3.54691	0.000389782	0.0360502
gene9957	Csec_G05304	12376	0.359398	0.0969943	3.70535	0.000211096	0.0275565
