# Supplementary material for: Transcriptomic analyses of the termite, Cryptotermes secundus, reveal a gene network underlying a long lifespan and high fecundity
Source: Commun Biol. 2021 Mar 22;4:384. doi: 10.1038/s42003-021-01892-x (PMC7985136; doi:10.1038/s42003-021-01892-x)
Supplement: Supplementary file 6 — Supplementary Data 3 [file 42003_2021_1892_MOESM6_ESM.xlsx]

## Sheet: A Queen network experiment
Supplementary Data 3 A. 176 modules resulting from the analysis aimed to charatarize queens (queen-worker comparison). Negative values in module_caste_association and gene_caste_association indicate that the module/gene is positively associated with queens. Genes were sorted by modules.
module	geneNumber	Csec_geneName	module_caste_association	pvalue_of_module_caste_association	gene_caste_association	pvalue_of_gene_caste_association	Dmel_geneID	DmelID	Dmel_protein_family	Dmel_GO_bp	MnatID	Mnat_annotation	Interproscan_annotation	FinalNameFigure	Ti-J-LifeFinal	Functions	hub gene
aliceblue	gene9831	Csec_G12955	-0.196213	0.316973	-0.119774	0.543799	FBgn0033686,|NA,	FBpp0087092,|NA,	Methyltransferase superfamily, HEN1 family,,|NA,	piRNA metabolic process [GO:0034587]; posttranscriptional gene silencing by RNA [GO:0035194]; production of siRNA involved in RNA interference [GO:0030422]; RNA methylation [GO:0001510],,|NA,	Mnat_13603,	Small RNA 2'-O-methyltransferase,,	S-adenosyl-L-methionine-dependent methyltransferase,|NA,,|NA,,				gene15841
aliceblue	gene8299	Csec_G05822	-0.196213	0.316973	0.175102	0.372811	FBgn0003410,	FBpp0310636,	SINA (Seven in absentia) family,,	multicellular organism development [GO:0007275]; protein ubiquitination [GO:0016567]; ubiquitin-dependent protein catabolic process [GO:0006511],|enteroendocrine cell differentiation [GO:0035883]; positive regulation of proteasomal ubiquitin-dependent protein catabolic process [GO:0032436]; proteasomal protein catabolic process [GO:0010498]; proteasome-mediated ubiquitin-dependent protein catabol…	Mnat_11326,	E3 ubiquitin-protein ligase siah-1,,	Zinc finger, SIAH-type,|Seven-in-absentia protein, TRAF-like domain,|TRAF-like,|Zinc finger, RING/FYVE/PHD-type,,				gene15841
aliceblue	gene7120	Csec_G05168	-0.196213	0.316973	-0.265284	0.17246	FBgn0037723,	FBpp0297149,|FBpp0081557,	Spermidine/spermine synthase family,,	polyamine biosynthetic process [GO:0006596]; spermidine biosynthetic process [GO:0008295],,	Mnat_05764,	Spermidine synthase,,	Spermidine/spermine synthases,|Spermidine synthase, tetramerisation domain superfamily,|S-adenosyl-L-methionine-dependent methyltransferase,|NA,|Polyamine biosynthesis domain, conserved site,|Polyamine biosynthesis domain,|Spermidine synthase, tetramerisation domain,,|NA,|S-adenosyl-L-methionine-dependent methyltransferase,|Polyamine biosynthesis domain,|Polyamine biosynthesis domain, conserved s…				gene15841
aliceblue	gene10745	Csec_G11145	-0.196213	0.316973	-0.0830188	0.674491	FBgn0262870,	FBpp0297316,|FBpp0297315,	NA,,	transmission of nerve impulse [GO:0019226],,	Mnat_00498,	Neurexin-4,,	NA,|Laminin G domain,|EGF-like, conserved site,|Concanavalin A-like lectin/glucanase domain superfamily,|EGF-like domain,,|Laminin G domain,|EGF-like domain,|Pancreatic trypsin inhibitor Kunitz domain,|Concanavalin A-like lectin/glucanase domain superfamily,|NA,|Pancreatic trypsin inhibitor Kunitz domain superfamily,|EGF-like, conserved site,,|NA,|Concanavalin A-like lectin/glucanase domain super…				gene15841
aliceblue	gene6713	Csec_G12964	-0.196213	0.316973	-0.0408409	0.836523	FBgn0024230,	FBpp0080826,	Sulfotransferase 3 family,,	heparan sulfate proteoglycan biosynthetic process [GO:0015012]; heparan sulfate proteoglycan biosynthetic process, enzymatic modification [GO:0015015]; heparan sulfate proteoglycan biosynthetic process, polysaccharide chain biosynthetic process [GO:0015014]; open tracheal system development [GO:0007424]; signal transduction [GO:0007165],,	Mnat_04327,	Heparin sulfate O-sulfotransferase,,	Sulfotransferase,|NA,|P-loop containing nucleoside triphosphate hydrolase,,|P-loop containing nucleoside triphosphate hydrolase,|NA,|Sulfotransferase,,|NA,|Sulfotransferase,|P-loop containing nucleoside triphosphate hydrolase,,|P-loop containing nucleoside triphosphate hydrolase,|Sulfotransferase,|NA,,|Sulfotransferase,|P-loop containing nucleoside triphosphate hydrolase,|NA,,				gene15841
aliceblue	gene17516	Csec_G16346	-0.196213	0.316973	-0.193352	0.324222	NA,	NA,	NA,	NA,	Mnat_09426,	Envelope fusion protein,,	Envelope fusion protein-like,,				gene15841
aliceblue	gene10035	Csec_G08547	-0.196213	0.316973	-0.0281445	0.88695	FBgn0033929,	FBpp0294063,	NA,|TFB1 family,,	nucleotide-excision repair [GO:0006289]; transcription, DNA-templated [GO:0006351],|DNA repair [GO:0006281]; nucleotide-excision repair [GO:0006289]; phosphorylation of RNA polymerase II C-terminal domain [GO:0070816]; promoter clearance from RNA polymerase II promoter [GO:0001111]; response to UV [GO:0009411]; transcriptional open complex formation at RNA polymerase II promoter [GO:0001113]; tra…	Mnat_14924,	General transcription factor IIH subunit 1,,	NA,|BSD domain,|PH-like domain superfamily,|TFIIH p62 subunit, N-terminal,,|NA,|TFIIH p62 subunit, N-terminal,|BSD domain,|PH-like domain superfamily,,				gene15841
aliceblue	gene10178	Csec_G17383	-0.196213	0.316973	-0.0980147	0.619756	FBgn0032026,	FBpp0297935,	NA,,	transmembrane transport [GO:0055085]; wound healing [GO:0042060],,	Mnat_02883,	Probable multidrug resistance-associated protein,,	ABC transporter-like,|NA,|AAA+ ATPase domain,|P-loop containing nucleoside triphosphate hydrolase,|ABC transporter type 1, transmembrane domain superfamily,|ABC transporter type 1, transmembrane domain,|ABC transporter, conserved site,,|ABC transporter-like,|ABC transporter type 1, transmembrane domain,|P-loop containing nucleoside triphosphate hydrolase,|NA,|ABC transporter type 1, transmembrane…				gene15841
aliceblue	gene15679		-0.196213	0.316973	-0.275315	0.156196											gene15841
aliceblue	gene8417	Csec_G09541	-0.196213	0.316973	-0.0720544	0.715584	FBgn0037137,	FBpp0305034,	NA,,	ribosome biogenesis [GO:0042254]; rRNA 2'-O-methylation [GO:0000451],,	Mnat_12007,	NA,	NA,,				gene15841
aliceblue	gene17730	Csec_G18937	-0.196213	0.316973	-0.174989	0.373122	FBgn0020309,	FBpp0079847,	NA,,	cell adhesion [GO:0007155]; heterochromatin organization involved in chromatin silencing [GO:0070868]; imaginal disc-derived wing morphogenesis [GO:0007476]; negative regulation of transcription, DNA-templated [GO:0045892]; negative regulation of Wnt signaling pathway [GO:0030178]; positive regulation of mitotic cell cycle [GO:0045931]; regulation of chromatin silencing [GO:0031935]; regulation o…	Mnat_10467,	NA,	NA,|Zinc finger C2H2-type,|Zinc finger C2H2 superfamily,|TRASH domain,,				gene15841
aliceblue	gene14677	Csec_G08014	-0.196213	0.316973	-0.116963	0.55336	FBgn0265274,	FBpp0311402,	Pannexin family,,	ion transport [GO:0006811],|dorsal closure [GO:0007391]; intercellular transport [GO:0010496]; ion transport [GO:0006811]; phototransduction [GO:0007602]; phototransduction, visible light [GO:0007603],,	Mnat_05402,	Innexin inx2,,	Innexin,,				gene15841
aliceblue	gene6861	Csec_G03880	-0.196213	0.316973	-0.122028	0.536187	FBgn0038829,	FBpp0083397,|FBpp0110120,	NA,,	multicellular organism reproduction [GO:0032504],,	Mnat_08879,	Multiple coagulation factor deficiency-like protein,,	NA,|EF-Hand 1, calcium-binding site,|EF-hand domain,|EF-hand domain pair,,|EF-hand domain,|EF-hand domain pair,|EF-Hand 1, calcium-binding site,|NA,,				gene15841
aliceblue	gene13667	Csec_G11729	-0.196213	0.316973	-0.12288	0.533322	NA,	NA,	NA,	NA,	Mnat_17183,	PiggyBac transposable element-derived protein 4,,	PiggyBac transposable element-derived protein,,				gene15841
aliceblue	gene2834	Csec_G13214	-0.196213	0.316973	-0.187425	0.339555	FBgn0040394,	FBpp0070418,	Cyclin family,,	regulation of transcription by RNA polymerase II [GO:0006357],,	Mnat_12798,	Cyclin-L2,,	NA,|Cyclin-like,|Cyclin-like superfamily,,				gene15841
aliceblue	gene2252	Csec_G01570	-0.196213	0.316973	-0.388561	0.0410111	FBgn0036671,	FBpp0075096,	CCDC22 family,,	positive regulation of ubiquitin-dependent protein catabolic process [GO:2000060],,	Mnat_14085,	Coiled-coil domain-containing-like protein,,	Coiled-coil domain-containing protein 22,|NA,,|NA,|Coiled-coil domain-containing protein 22,,				gene15841
aliceblue	gene9227	Csec_G15238	-0.196213	0.316973	-0.199961	0.307632	FBgn0033160,	FBpp0307849,	NA,,	mRNA splicing, via spliceosome [GO:0000398]; positive regulation of p38MAPK cascade [GO:1900745],,	Mnat_17182,	Putative pre-mRNA-splicing factor ATP-dependent RNA helicase DHX15,,	DEAD/DEAH box helicase domain,|Helicase superfamily 1/2, ATP-binding domain,|Helicase, C-terminal,|NA,|P-loop containing nucleoside triphosphate hydrolase,|Helicase-associated domain,,|NA,|Helicase superfamily 1/2, ATP-binding domain,|P-loop containing nucleoside triphosphate hydrolase,|Domain of unknown function DUF1605,|DEAD/DEAH box helicase domain,|Helicase-associated domain,|Helicase, C-term…				gene15841
aliceblue	gene10739	Csec_G11139	-0.196213	0.316973	-0.264665	0.1735	FBgn0262656,	FBpp0070501,	NA,,	NA,|cell competition in a multicellular organism [GO:0035212]; cellular response to insulin stimulus [GO:0032869]; cellular response to nutrient [GO:0031670]; DNA endoreduplication [GO:0042023]; embryonic pattern specification [GO:0009880]; insulin receptor signaling pathway [GO:0008286]; lipid homeostasis [GO:0055088]; neurogenesis [GO:0022008]; nucleologenesis [GO:0017126]; positive regulation …	Mnat_00489,	Myc protein,,	NA,|Transcription regulator Myc,|Myc-type, basic helix-loop-helix (bHLH) domain,|Helix-loop-helix DNA-binding domain superfamily,,|Myc-type, basic helix-loop-helix (bHLH) domain,|Transcription regulator Myc,|NA,|Helix-loop-helix DNA-binding domain superfamily,,				gene15841
aliceblue	gene6850	Csec_G03869	-0.196213	0.316973	-0.191503	0.32896	FBgn0085224,|FBgn0037633,	FBpp0111303,|FBpp0306440,	Methyltransferase superfamily, METL family,,|NA,,	tRNA methylation [GO:0030488],,|NA,,	Mnat_13740,|Mnat_01033,	Methyltransferase-like protein 6,,|PiggyBac transposable element-derived protein 4,,	NA,|S-adenosyl-L-methionine-dependent methyltransferase,|Methyltransferase-like,,|NA,|PiggyBac transposable element-derived protein,,|NA,|Methyltransferase-like,|S-adenosyl-L-methionine-dependent methyltransferase,,				gene15841
aliceblue	gene7026	Csec_G17785	-0.196213	0.316973	-0.0774467	0.695269	FBgn0027492,	FBpp0084575,	NA,,	autophagy [GO:0006914]; chromosome segregation [GO:0007059]; circadian rhythm [GO:0007623]; determination of adult lifespan [GO:0008340]; negative regulation of insulin receptor signaling pathway [GO:0046627]; negative regulation of lipid storage [GO:0010888]; negative regulation of protein kinase B signaling [GO:0051898]; negative regulation of protein phosphorylation [GO:0001933]; negative regu…	Mnat_13484,	Serine/threonine-protein phosphatase 2A 56 kDa regulatory subunit epsilon isoform,,	Armadillo-like helical,|Armadillo-type fold,|Protein phosphatase 2A, regulatory B subunit, B56,,				gene15841
aliceblue	gene17442	Csec_G13276	-0.196213	0.316973	-0.306362	0.112829	FBgn0087012,	FBpp0289701,	NA,,	chemical synaptic transmission [GO:0007268]; germ-band extension [GO:0007377]; G protein-coupled receptor signaling pathway, coupled to cyclic nucleotide second messenger [GO:0007187]; positive regulation of feeding behavior [GO:2000253]; serotonin receptor signaling pathway [GO:0007210],,	Mnat_02860,	5-hydroxytryptamine receptor 2B,,	G protein-coupled receptor, rhodopsin-like,|GPCR, rhodopsin-like, 7TM,|NA,,				gene15841
aliceblue	gene15938	Csec_G00835	-0.196213	0.316973	0.0518415	0.79333	FBgn0032879,	FBpp0307149,	Major facilitator (TC 2.A.1) superfamily, Organic cation transporter (TC 2.A.1.19) family,,	carcinine import across plasma membrane [GO:1905130]; detection of light stimulus involved in visual perception [GO:0050908]; neurotransmitter uptake [GO:0001504]; positive phototaxis [GO:0046956]; visual perception [GO:0007601],,	Mnat_05510,	Organic cation transporter 1,,	MFS transporter superfamily,|NA,|Major facilitator superfamily domain,|Major facilitator, sugar transporter-like,,				gene15841
aliceblue	gene17191	Csec_G01552	-0.196213	0.316973	-0.241194	0.216293	FBgn0033529,|FBgn0017414,	FBpp0087367,|FBpp0304270,	NA,,	NA,,	Mnat_14434,|Mnat_04305,	Peflin,,|Tigger transposable element-derived protein 1,,	EF-hand domain,|EF-Hand 1, calcium-binding site,|NA,|EF-hand domain pair,,|NA,|DNA binding HTH domain, Psq-type,|HTH CenpB-type DNA-binding domain,|Winged helix-like DNA-binding domain superfamily,|DDE superfamily endonuclease domain,|Homeobox-like domain superfamily,,				gene15841
aliceblue	gene8374	Csec_G07281	-0.196213	0.316973	-0.239746	0.21915	NA,	NA,	NA,	NA,	NA,	NA,	NA,,				gene15841
aliceblue	gene13887	Csec_G06291	-0.196213	0.316973	-0.181649	0.354912	FBgn0029997,	FBpp0309126,	NA,,	NA,,	Mnat_11903,	NCK-interacting protein with SH3 domain,,	NA,|SH3 domain,|SH3-like domain superfamily,,|NA,|SH3-like domain superfamily,|SH3 domain,|Domain of unknown function DUF2013,|Armadillo-type fold,,|Armadillo-type fold,|NA,|SH3 domain,|Domain of unknown function DUF2013,|SH3-like domain superfamily,,				gene15841
aliceblue	gene17304	Csec_G07021	-0.196213	0.316973	0.0389363	0.844053	NA,	NA,	NA,	NA,	Mnat_05803,	NA,	NA,,				gene15841
aliceblue	gene15841	Csec_G05230	-0.196213	0.316973	-0.223794	0.252289	FBgn0037327,	FBpp0078417,|FBpp0303060,	NA,|Protein kinase superfamily, Ser/Thr protein kinase family, GCN2 subfamily,,	NA,|PERK-mediated unfolded protein response [GO:0036499]; positive regulation of autophagy [GO:0010508]; positive regulation of JNK cascade [GO:0046330]; regulation of G2/M transition of mitotic cell cycle [GO:0010389],,	Mnat_16335,	Eukaryotic translation initiation factor 2-alpha kinase,,	Quinoprotein alcohol dehydrogenase-like superfamily,|WD40/YVTN repeat-like-containing domain superfamily,,|NA,|Serine/threonine-protein kinase, active site,|Protein kinase domain,|Protein kinase, ATP binding site,|Protein kinase-like domain superfamily,,				gene15841
aliceblue	gene13360	Csec_G15331	-0.196213	0.316973	0.0159407	0.935832	FBgn0045073,	FBpp0073955,|FBpp0292600,	NA,,	NA,|activation of store-operated calcium channel activity [GO:0032237]; cellular calcium ion homeostasis [GO:0006874]; chaeta development [GO:0022416]; detection of calcium ion [GO:0005513]; imaginal disc-derived wing morphogenesis [GO:0007476]; regulation of calcium ion transport [GO:0051924]; store-operated calcium entry [GO:0002115],,	Mnat_09910,	Stromal interaction molecule-like protein,,	NA,|Stromal interaction molecule, Orai1-activating region,,				gene15841
aliceblue	gene14026	Csec_G14728	-0.196213	0.316973	0.191517	0.328923	NA,	NA,	NA,	NA,	NA,	NA,	NA,,				gene15841
aliceblue	gene6490	Csec_G15846	-0.196213	0.316973	-0.299476	0.121572	NA,	NA,	NA,	NA,	NA,	NA,	NA,,				gene15841
aliceblue	gene9241	Csec_G15700	-0.196213	0.316973	-0.196495	0.316265	NA,|FBgn0024975,|FBgn0001990,	NA,|FBpp0070466,|FBpp0303719,	NA,|NA,,	NA,|NA,|regulation of transcription, DNA-templated [GO:0006355],,|NA,|dorsal/ventral axis specification [GO:0009950]; maternal specification of dorsal/ventral axis, oocyte, germ-line encoded [GO:0007311]; Toll signaling pathway [GO:0008063],,	Mnat_01363,|Mnat_02603,|Mnat_02607,	Probable RNA-directed DNA polymerase from transposon BS,,|NA,	NA,|Reverse transcriptase domain,,|Zinc finger C2H2-type,|NA,|Zinc finger C2H2 superfamily,,|NA,|Zinc finger C2H2-type,|Zinc finger C2H2 superfamily,,				gene15841
aliceblue	gene1363	Csec_G15798	-0.196213	0.316973	-0.0606867	0.759021	FBgn0036942,	FBpp0074633,	NA,,	carbohydrate phosphorylation [GO:0046835]; fructose metabolic process [GO:0006000]; regulation of glycogen metabolic process [GO:0070873]; response to fructose [GO:0009750]; response to glucose [GO:0009749]; response to insulin [GO:0032868]; response to sucrose [GO:0009744]; response to zinc ion [GO:0010043],,	Mnat_08372,	Ketohexokinase,,	Ribokinase-like,|Carbohydrate kinase PfkB,|Carbohydrate/puine kinase, PfkB, conserved site,|Ketohexokinase,,|Ribokinase-like,|Carbohydrate kinase PfkB,|Carbohydrate/puine kinase, PfkB, conserved site,,|Carbohydrate/puine kinase, PfkB, conserved site,|Carbohydrate kinase PfkB,|Ribokinase-like,|Ketohexokinase,,|Ribokinase-like,|Carbohydrate kinase PfkB,|Ketohexokinase,|Carbohydrate/puine kinase, Pf…				gene15841
aliceblue	gene15024	Csec_G05053	-0.196213	0.316973	-0.23161	0.235663	FBgn0034989,	FBpp0072169,	NA,,	protein polyubiquitination [GO:0000209]; ubiquitin-dependent protein catabolic process [GO:0006511],,	Mnat_11738,	Ubiquitin-protein ligase E3C,,	HECT domain,|NA,|HECT, E3 ligase catalytic domain,|IQ motif, EF-hand binding site,,|IQ motif, EF-hand binding site,|HECT domain,|NA,|HECT, E3 ligase catalytic domain,,|NA,|HECT domain,|HECT, E3 ligase catalytic domain,,|HECT domain,|NA,|HECT, E3 ligase catalytic domain,,				gene15841
aliceblue	gene7733		-0.196213	0.316973	-0.15953	0.417434											gene15841
aliceblue	gene6468	Csec_G15215	-0.196213	0.316973	0.027455	0.889703	FBgn0020309,	FBpp0307451,	NA,,	cell adhesion [GO:0007155]; heterochromatin organization involved in chromatin silencing [GO:0070868]; imaginal disc-derived wing morphogenesis [GO:0007476]; negative regulation of transcription, DNA-templated [GO:0045892]; negative regulation of Wnt signaling pathway [GO:0030178]; positive regulation of mitotic cell cycle [GO:0045931]; regulation of chromatin silencing [GO:0031935]; regulation o…	Mnat_13033,	Zinc finger protein Xfin,,	Zinc finger C2H2-type,|NA,|Zinc finger C2H2 superfamily,|TRASH domain,,				gene15841
aliceblue	gene7433	Csec_G18370	-0.196213	0.316973	-0.288312	0.136791	NA,	NA,	NA,	NA,	NA,	NA,	NA,,				gene15841
antiquewhite1	gene961	Csec_G05436	-0.376271	0.0484419	-0.131427	0.505001	NA,	NA,	NA,	NA,	NA,	NA,	Galactose-binding-like domain superfamily,,				gene14712
antiquewhite1	gene7616	Csec_G12663	-0.376271	0.0484419	-0.238871	0.220886	FBgn0033524,	FBpp0293134,	Cytochrome P450 family,,	NA,,	Mnat_05257,	NA,	Cytochrome P450,|Cytochrome P450, E-class, group I,|Cytochrome P450 superfamily,|Cytochrome P450, conserved site,,				gene14712
antiquewhite1	gene7739	Csec_G17391	-0.376271	0.0484419	-0.446129	0.0173322	NA,	NA,	NA,	NA,	Mnat_14963,	Retrovirus-related Pol polyprotein from transposon 17.6,,	Integrase, catalytic core,|Aspartic peptidase domain superfamily,|NA,|Integrase zinc-binding domain,|Aspartic peptidase, active site,|Reverse transcriptase domain,|Ribonuclease H-like superfamily,|Ribonuclease H superfamily,|Reverse transcriptase/retrotransposon-derived protein, RNase H-like domain,,				gene14712
antiquewhite1	gene4958	Csec_G16161	-0.376271	0.0484419	-0.3732	0.0504554	FBgn0262516,	FBpp0074720,	NA,	NA,	Mnat_02026,	Mucolipin-3,,	NA,|Polycystin cation channel, PKD1/PKD2,,|Polycystin cation channel, PKD1/PKD2,,|Polycystin cation channel, PKD1/PKD2,|NA,,				gene14712
antiquewhite1	gene11727	Csec_G03246	-0.376271	0.0484419	-0.304748	0.114835	FBgn0030715,	FBpp0073938,	Insect chemoreceptor superfamily, Heteromeric odorant receptor channel (TC 1.A.69) family, Or1a subfamily,,	detection of chemical stimulus involved in sensory perception of smell [GO:0050911]; signal transduction [GO:0007165],,	Mnat_15635,	Extended synaptotagmin-2-A,,	Olfactory receptor, insect,,				gene14712
antiquewhite1	gene15587	Csec_G07360	-0.376271	0.0484419	-0.443655	0.0180387	FBgn0260987,	FBpp0112469,	NA,,	double-strand break repair [GO:0006302]; mitotic cell cycle [GO:0000278]; mitotic sister chromatid cohesion [GO:0007064]; neuron remodeling [GO:0016322]; positive regulation of gene expression [GO:0010628]; sister chromatid cohesion [GO:0007062]; synaptonemal complex organization [GO:0070193],,	Mnat_12841,	Double-strand-break repair-like protein,,	NA,,				gene14712
antiquewhite1	gene16374	Csec_G11650	-0.376271	0.0484419	-0.283168	0.144249	NA,	NA,	NA,	NA,	Mnat_01427,	NA,	NA,|Reverse transcriptase domain,,				gene14712
antiquewhite1	gene12745	Csec_G15069	-0.376271	0.0484419	-0.462192	0.0132782	NA,	NA,	NA,	NA,	Mnat_04042,	NA,	NA,,				gene14712
antiquewhite1	gene8619	Csec_G04551	-0.376271	0.0484419	-0.262188	0.177712	FBgn0039214,	FBpp0308280,|FBpp0084047,|FBpp0303341,|FBpp0084048,	Peptidase C19 family,|NA,,	positive regulation of cell growth [GO:0030307]; post-translational protein modification [GO:0043687]; protein deubiquitination [GO:0016579]; regulation of gene silencing [GO:0060968]; regulation of protein stability [GO:0031647]; ubiquitin-dependent protein catabolic process [GO:0006511]; wing disc development [GO:0035220],|positive regulation of cell growth [GO:0030307]; post-translational prot…	Mnat_07604,	Ubiquitin carboxyl-terminal hydrolase 34,,	NA,|Papain-like cysteine peptidase superfamily,|Ubiquitin specific protease, conserved site,|Armadillo-type fold,|Peptidase C19, ubiquitin carboxyl-terminal hydrolase,|Ubiquitin specific protease domain,,|NA,|Armadillo-type fold,|Ubiquitin specific protease, conserved site,|Ubiquitin specific protease domain,|Papain-like cysteine peptidase superfamily,|Peptidase C19, ubiquitin carboxyl-terminal h…				gene14712
antiquewhite1	gene649	Csec_G18338	-0.376271	0.0484419	-0.358394	0.0611048	FBgn0261278,	FBpp0080443,	Protein kinase superfamily, CAMK Ser/Thr protein kinase family, NIM1 subfamily,|NA,,	cell cycle arrest [GO:0007050]; cellularization [GO:0007349]; centrosome separation [GO:0051299]; DNA damage checkpoint [GO:0000077]; embryonic development via the syncytial blastoderm [GO:0001700]; imaginal disc development [GO:0007444]; intracellular signal transduction [GO:0035556]; mitotic cell cycle checkpoint [GO:0007093]; mitotic DNA replication checkpoint [GO:0033314]; protein phosphoryla…	Mnat_04527,	Serine/threonine-protein kinase grp,,	Protein kinase domain,|NA,|Protein kinase-like domain superfamily,,				gene14712
antiquewhite1	gene11958	Csec_G17420	-0.376271	0.0484419	0.0308455	0.876179	NA,	NA,	NA,	NA,	NA,	NA,	NA,,				gene14712
antiquewhite1	gene15491	Csec_G05719	-0.376271	0.0484419	-0.28816	0.137007	NA,	NA,	NA,	NA,	Mnat_02762,	NA,	NA,|SGNH hydrolase superfamily,,				gene14712
antiquewhite1	gene13669	Csec_G11731	-0.376271	0.0484419	-0.369889	0.0526994	NA,	NA,	NA,	NA,	NA,	NA,	NA,,				gene14712
antiquewhite1	gene13519	Csec_G05113	-0.376271	0.0484419	-0.295449	0.126911	FBgn0005564,	FBpp0074741,	Potassium channel family,|Potassium channel family, D (Shal) (TC 1.A.1.2) subfamily, Shal sub-subfamily,,	protein homooligomerization [GO:0051260]; regulation of ion transmembrane transport [GO:0034765],|associative learning [GO:0008306]; chemical synaptic transmission [GO:0007268]; potassium ion transmembrane transport [GO:0071805]; potassium ion transport [GO:0006813]; protein homooligomerization [GO:0051260]; regulation of ion transmembrane transport [GO:0034765],,	Mnat_16311,	Potassium voltage-gated channel protein Shal,,	NA,|Potassium channel, voltage dependent, Kv4, C-terminal,,				gene14712
antiquewhite1	gene6470	Csec_G15514	-0.376271	0.0484419	-0.332654	0.0836954	NA,	NA,	NA,	NA,	Mnat_15252,	Probable RNA-directed DNA polymerase from transposon BS,,	NA,|Zinc finger, FYVE/PHD-type,|Protein kinase C-like, phorbol ester/diacylglycerol-binding domain,|Zinc finger, PHD-type, conserved site,,				gene14712
antiquewhite1	gene10097	Csec_G12420	-0.376271	0.0484419	-0.375556	0.0489046	FBgn0035073,	FBpp0072328,	NA,,	regulation of GTPase activity [GO:0043087],,	Mnat_00928,	NA,	NA,|Rab-GTPase-TBC domain superfamily,|Rab-GTPase-TBC domain,,|Rab-GTPase-TBC domain,|NA,|Rab-GTPase-TBC domain superfamily,,				gene14712
antiquewhite1	gene8972	Csec_G03849	-0.376271	0.0484419	-0.226027	0.247462	NA,	NA,	NA,	NA,	Mnat_09652,	Retrovirus-related Pol polyprotein from type-1 retrotransposable element R2,,	Reverse transcriptase domain,,				gene14712
antiquewhite1	gene7019	Csec_G17650	-0.376271	0.0484419	-0.290902	0.133142	NA,	NA,	NA,	NA,	Mnat_05174,	Probable RNA-directed DNA polymerase from transposon BS,,	NA,|Reverse transcriptase domain,,				gene14712
antiquewhite1	gene6981	Csec_G16247	-0.376271	0.0484419	-0.436825	0.0201139	NA,	NA,	NA,	NA,	Mnat_16321,	Fatty acid synthase,,	NA,,				gene14712
antiquewhite1	gene14712	Csec_G08962	-0.376271	0.0484419	-0.407873	0.0311968	FBgn0000039,	FBpp0084024,	Ligand-gated ion channel (TC 1.A.9) family, Acetylcholine receptor (TC 1.A.9.1) subfamily,,	cation transmembrane transport [GO:0098655]; chemical synaptic transmission [GO:0007268]; ion transmembrane transport [GO:0034220]; nervous system process [GO:0050877]; regulation of membrane potential [GO:0042391]; signal transduction [GO:0007165]; synaptic transmission, cholinergic [GO:0007271],,	Mnat_09752,	Acetylcholine receptor subunit alpha-like 1,,	Neurotransmitter-gated ion-channel ligand-binding domain,|Neurotransmitter-gated ion-channel ligand-binding domain superfamily,,				gene14712
antiquewhite1	gene6256	Csec_G03349	-0.376271	0.0484419	-0.377871	0.0474181	NA,	NA,	NA,	NA,	Mnat_01363,	Probable RNA-directed DNA polymerase from transposon BS,,	Reverse transcriptase domain,|NA,,				gene14712
antiquewhite1	gene2628	Csec_G03514	-0.376271	0.0484419	-0.208394	0.287246	NA,	NA,	NA,	NA,	Mnat_05200,	Multidrug resistance-associated protein 5,,	Reverse transcriptase domain,,				gene14712
antiquewhite1	gene977	Csec_G08112	-0.376271	0.0484419	-0.44517	0.0176032	NA,	NA,	NA,	NA,	Mnat_17606,	NA,	Endonuclease/exonuclease/phosphatase superfamily,,				gene14712
antiquewhite1	gene11878	Csec_G13718	-0.376271	0.0484419	-0.0428145	0.828736	FBgn0031655,	FBpp0078631,	SNF2/RAD54 helicase family, SMARCAL1 subfamily,,	cellular response to DNA damage stimulus [GO:0006974]; DNA metabolic process [GO:0006259]; DNA repair [GO:0006281]; DNA rewinding [GO:0036292]; DNA strand renaturation involved in double-strand break repair [GO:0061306]; heteroduplex formation involved in double-strand break repair via synthesis-dependent strand annealing [GO:0010709]; regulation of transcription by RNA polymerase II [GO:0006357]…	Mnat_07007,	SWI/SNF-related matrix-associated actin-dependent regulator of chromatin subfamily A-like protein 1,,	NA,|Helicase superfamily 1/2, ATP-binding domain,|Helicase, C-terminal,|P-loop containing nucleoside triphosphate hydrolase,|SNF2-like, N-terminal domain superfamily,|HARP domain,|SNF2-related, N-terminal domain,,|HARP domain,|Helicase, C-terminal,|P-loop containing nucleoside triphosphate hydrolase,|Helicase superfamily 1/2, ATP-binding domain,|SNF2-related, N-terminal domain,|SNF2-like, N-termi…				gene14712
antiquewhite1	gene3090	Csec_G05993	-0.376271	0.0484419	-0.400659	0.0346128	FBgn0261244,	FBpp0288741,|FBpp0309251,	NA,,	arachidonic acid metabolic process [GO:0019369]; diacylglycerol catabolic process [GO:0046340]; endocannabinoid signaling pathway [GO:0071926]; G protein-coupled glutamate receptor signaling pathway [GO:0007216]; neurogenesis [GO:0022008]; neurotransmitter biosynthetic process [GO:0042136]; phototransduction [GO:0007602]; response to oxidative stress [GO:0006979]; retrograde trans-synaptic signal…	Mnat_13379,	Sn1-specific diacylglycerol lipase alpha,,	NA,,				gene14712
antiquewhite1	gene16889	Csec_G17699	-0.376271	0.0484419	-0.2911	0.132866	NA,	NA,	NA,	NA,	Mnat_11489,	NA,	BESS motif,|NA,,				gene14712
antiquewhite1	gene14073	Csec_G16196	-0.376271	0.0484419	-0.232061	0.234726	NA,	NA,	NA,	NA,	Mnat_17443,	PiggyBac transposable element-derived protein 4,,	NA,|PiggyBac transposable element-derived protein,,				gene14712
antiquewhite1	gene9542	Csec_G17585	-0.376271	0.0484419	-0.272653	0.1604	NA,	NA,	NA,	NA,	Mnat_09154,	Craniofacial development protein 2,,	Endonuclease/exonuclease/phosphatase superfamily,,				gene14712
antiquewhite1	gene2075	Csec_G00681	-0.376271	0.0484419	-0.248239	0.202764	FBgn0032907,	FBpp0088883,	Nth/MutY family,,	base-excision repair, AP site formation [GO:0006285]; nucleotide-excision repair, DNA incision, 5'-to lesion [GO:0006296],,	Mnat_13032,	Endonuclease III-like protein 1,,	Endonuclease III-like protein 1,|HhH-GPD domain,|Endonuclease III, iron-sulphur binding site,|Endonuclease III-like, iron-sulphur cluster loop motif,|NA,|Endonuclease III-like, conserved site-2,|DNA glycosylase,|Helix-turn-helix, base-excision DNA repair, C-terminal,|Helix-hairpin-helix motif,,				gene14712
antiquewhite1	gene4593	Csec_G00510	-0.376271	0.0484419	-0.202553	0.301272	NA,	NA,	NA,	NA,	Mnat_07468,	NA,	NA,|SGNH hydrolase-type esterase domain,|Zinc finger, RING/FYVE/PHD-type,|Zinc finger, PHD-finger,|Zinc finger, FYVE/PHD-type,|SGNH hydrolase superfamily,|Zinc finger, PHD-type,,				gene14712
antiquewhite1	gene1711	Csec_G18157	-0.376271	0.0484419	-0.559225	0.00197674	NA,	NA,	NA,	NA,	Mnat_14861,	NA,	Transposase protein,,				gene14712
antiquewhite1	gene15276	Csec_G18259	-0.376271	0.0484419	-0.347778	0.0697623	NA,	NA,	NA,	NA,	Mnat_16166,	NA,	Integrase, catalytic core,|Ribonuclease H-like superfamily,|Ribonuclease H superfamily,,				gene14712
antiquewhite1	gene12131	Csec_G08383	-0.376271	0.0484419	-0.142871	0.468287	NA,	NA,	NA,	NA,	Mnat_15420,	NA,	NA,,				gene14712
antiquewhite1	gene12664	Csec_G10854	-0.376271	0.0484419	-0.105971	0.591479	FBgn0033672,	FBpp0308636,	NA,,	mitochondrial fusion [GO:0008053]; protein processing [GO:0016485]; regulation of mitochondrion organization [GO:0010821],,	NA,	NA,	Peptidase S54, rhomboid domain,|Rhomboid-like superfamily,|NA,,				gene14712
antiquewhite1	gene5423	Csec_G01432	-0.376271	0.0484419	-0.329956	0.0863896	NA,	NA,	NA,	NA,	NA,	NA,	HORMA domain superfamily,|HORMA domain,,				gene14712
antiquewhite1	gene16376	Csec_G11652	-0.376271	0.0484419	-0.151271	0.442253	NA,	NA,	NA,	NA,	Mnat_05803,	NA,	NA,|Reverse transcriptase domain,,				gene14712
antiquewhite1	gene7139	Csec_G05728	-0.376271	0.0484419	-0.426581	0.0235897	FBgn0050016,	FBpp0087336,	Transthyretin family, 5-hydroxyisourate hydrolase subfamily,,	purine nucleobase metabolic process [GO:0006144],,	Mnat_05577,	NA,	Transthyretin/hydroxyisourate hydrolase domain superfamily,|Transthyretin/hydroxyisourate hydrolase,|Transthyretin/hydroxyisourate hydrolase domain,|Transthyretin, conserved site,|NA,|Hydroxyisourate hydrolase,,				gene14712
antiquewhite1	gene1630	Csec_G14116	-0.376271	0.0484419	-0.304845	0.114714	NA,	NA,	NA,	NA,	NA,	NA,	NA,|RZZ complex, subunit Zwilch,,				gene14712
antiquewhite1	gene10651	Csec_G06380	-0.376271	0.0484419	-0.0696078	0.724865	NA,	NA,	NA,	NA,	NA,	NA,	Centromere protein I,,				gene14712
antiquewhite1	gene137	Csec_G02797	-0.376271	0.0484419	-0.0220836	0.911187	NA,	NA,	NA,	NA,	Mnat_10097,	NA,	NA,|R3H domain superfamily,|R3H-associated N-terminal domain,,				gene14712
antiquewhite1	gene10238	Csec_G02699	-0.376271	0.0484419	-0.102815	0.602627	NA,	NA,	NA,	NA,	Mnat_17087,	Retrovirus-related Pol polyprotein LINE-1,,	NA,,				gene14712
antiquewhite2	gene4266	Csec_G08055	0.129817	0.510277	-0.0118315	0.952352	NA,	NA,	NA,	NA,	Mnat_17094,	Unc-80-like protein,,	NA,,				gene10760
antiquewhite2	gene3382	Csec_G04000	0.129817	0.510277	-0.127697	0.517269	NA,	NA,	NA,	NA,	Mnat_17087,	Retrovirus-related Pol polyprotein LINE-1,,	NA,,				gene10760
antiquewhite2	gene73	Csec_G17046	0.129817	0.510277	0.19245	0.326527	NA,	NA,	NA,	NA,	Mnat_10424,	NA,	Mos1 transposase, HTH domain,,				gene10760
antiquewhite2	gene3768	Csec_G07420	0.129817	0.510277	-0.128572	0.51438	NA,	NA,	NA,	NA,	Mnat_09561,	Histone-lysine N-methyltransferase SETMAR,,	Mos1 transposase, HTH domain,|NA,,				gene10760
antiquewhite2	gene222		0.129817	0.510277	0.19245	0.326527											gene10760
antiquewhite2	gene683	Csec_G02717	0.129817	0.510277	0.0346338	0.86111	NA,	NA,	NA,	NA,	Mnat_01379,	Mariner Mos1 transposase,,	NA,,				gene10760
antiquewhite2	gene4803	Csec_G03519	0.129817	0.510277	0.19245	0.326527	NA,	NA,	NA,	NA,	NA,	NA,	NA,,				gene10760
antiquewhite2	gene2513	Csec_G15957	0.129817	0.510277	0.19245	0.326527	NA,	NA,	NA,	NA,	NA,	NA,	Domain of unknown function DUF659,,				gene10760
antiquewhite2	gene12204	Csec_G14060	0.129817	0.510277	0.00846359	0.965906	NA,	NA,	NA,	NA,	Mnat_06414,	Protein pellino,,	NA,,				gene10760
antiquewhite2	gene12538	Csec_G18088	0.129817	0.510277	-0.235495	0.227677	NA,	NA,	NA,	NA,	Mnat_14252,	NA,	SGNH hydrolase superfamily,|NA,,				gene10760
antiquewhite2	gene7113	Csec_G03646	0.129817	0.510277	0.274938	0.156786	NA,	NA,	NA,	NA,	Mnat_09763,	NA,	NA,,				gene10760
antiquewhite2	gene9404	Csec_G07561	0.129817	0.510277	0.19245	0.326527	NA,	NA,	NA,	NA,	Mnat_14558,	Craniofacial development protein 2,,	NA,,				gene10760
antiquewhite2	gene21	Csec_G03185	0.129817	0.510277	0.0362168	0.854827	FBgn0286898,	FBpp0292316,	NA,|MIA/OTOR family, Tango1 subfamily,,	NA,|exocytosis [GO:0006887]; Golgi organization [GO:0007030]; positive regulation of secretion [GO:0051047]; protein secretion [GO:0009306]; secretory granule organization [GO:0033363],,	Mnat_12836,	Transport and Golgi organization protein 1,,	NA,,				gene10760
antiquewhite2	gene14227	Csec_G09967	0.129817	0.510277	-0.205068	0.295183	NA,	NA,	NA,	NA,	NA,	NA,	NA,,				gene10760
antiquewhite2	gene6844	Csec_G02465	0.129817	0.510277	-0.132728	0.500756	NA,	NA,	NA,	NA,	Mnat_02849,	NA,	NA,|Mos1 transposase, HTH domain,,				gene10760
antiquewhite2	gene3735	Csec_G06200	0.129817	0.510277	0.19245	0.326527	NA,	NA,	NA,	NA,	Mnat_03848,	Histone-lysine N-methyltransferase SETMAR,,	NA,|Transposase, type 1,,				gene10760
antiquewhite2	gene14169	Csec_G05273	0.129817	0.510277	0.19245	0.326527	NA,	NA,	NA,	NA,	Mnat_07653,	Ribosomal protein S6 kinase delta-1,,	NA,,				gene10760
antiquewhite2	gene3381	Csec_G03999	0.129817	0.510277	-0.00672193	0.972919	NA,	NA,	NA,	NA,	Mnat_09159,	Craniofacial development protein 2,,	Endonuclease/exonuclease/phosphatase superfamily,|NA,|Endonuclease/exonuclease/phosphatase,,				gene10760
antiquewhite2	gene7464	Csec_G00781	0.129817	0.510277	0.0509159	0.796943	FBgn0023513,	FBpp0308672,	NA,|MMS22 family, MMS22L subfamily,,	double-strand break repair via homologous recombination [GO:0000724]; replication fork processing [GO:0031297],,	NA,	NA,	Protein MMS22-like, N-terminal,|MMS22-like, C-terminal,,|MMS22-like, C-terminal,|Protein MMS22-like, N-terminal,,				gene10760
antiquewhite2	gene687	Csec_G02721	0.129817	0.510277	0.276954	0.153645	NA,	NA,	NA,	NA,	Mnat_10619,	Craniofacial development protein 2,,	Endonuclease/exonuclease/phosphatase superfamily,,				gene10760
antiquewhite2	gene7070	Csec_G00718	0.129817	0.510277	-0.128572	0.51438	NA,	NA,	NA,	NA,	Mnat_00541,	Mariner Mos1 transposase,,	NA,|Transposase, type 1,,				gene10760
antiquewhite2	gene17263	Csec_G05359	0.129817	0.510277	0.0243106	0.902271	NA,	NA,	NA,	NA,	Mnat_14122,	Protein Filia,,	NA,,				gene10760
antiquewhite2	gene1458	Csec_G03464	0.129817	0.510277	0.0350884	0.859305	NA,	NA,	NA,	NA,	Mnat_01427,	NA,	NA,,				gene10760
antiquewhite2	gene3959	Csec_G13816	0.129817	0.510277	0.0243106	0.902271	NA,	NA,	NA,	NA,	Mnat_04784,	Craniofacial development protein 2,,	Endonuclease/exonuclease/phosphatase superfamily,,				gene10760
antiquewhite2	gene43	Csec_G16212	0.129817	0.510277	0.0316987	0.872782	FBgn0053909,	FBpp0091154,	NA,	NA,	Mnat_11672,	Histone H4,,	Histone H4,|CENP-T/Histone H4, histone fold,|NA,|Histone-fold,|Histone H4, conserved site,|TATA box binding protein associated factor (TAF),,				gene10760
antiquewhite2	gene17058	Csec_G14112	0.129817	0.510277	-0.261369	0.17912	NA,	NA,	NA,	NA,	Mnat_02032,	Retrovirus-related Pol polyprotein from transposon 17.6,,	NA,,				gene10760
antiquewhite2	gene12349	Csec_G06674	0.129817	0.510277	0.183766	0.349238	NA,	NA,	NA,	NA,	Mnat_00939,	Craniofacial development protein 2,,	Endonuclease/exonuclease/phosphatase superfamily,,				gene10760
antiquewhite2	gene1108		0.129817	0.510277	0.0173979	0.92998											gene10760
antiquewhite2	gene3553	Csec_G13458	0.129817	0.510277	0.0241319	0.902986	NA,	NA,	NA,	NA,	NA,	NA,	NA,,				gene10760
antiquewhite2	gene18128	Csec_G00123	0.129817	0.510277	0.19245	0.326527	NA,	NA,	NA,	NA,	Mnat_02584,	NA,	NA,,				gene10760
antiquewhite2	gene5170	Csec_G02582	0.129817	0.510277	-0.160087	0.415791	NA,	NA,	NA,	NA,	Mnat_01951,	NA,	NA,,				gene10760
antiquewhite2	gene2264	Csec_G01582	0.129817	0.510277	0.275263	0.156277	NA,	NA,	NA,	NA,	Mnat_05710,	NA,	NA,,				gene10760
antiquewhite2	gene8159	Csec_G18356	0.129817	0.510277	0.270151	0.164426	FBgn0034994,	FBpp0072181,	NA,,	detection of chemical stimulus [GO:0009593],,	Mnat_09716,	NA,	NA,,				gene10760
antiquewhite2	gene16534	Csec_G04600	0.129817	0.510277	0.19245	0.326527	NA,	NA,	NA,	NA,	Mnat_04398,	NADPH:adrenodoxin oxidoreductase, mitochondrial,,	NA,|Domain of unknown function DUF4780,,				gene10760
antiquewhite2	gene9600	Csec_G09181	0.129817	0.510277	0.19245	0.326527	NA,	NA,	NA,	NA,	Mnat_05917,	NA,	NA,,				gene10760
antiquewhite2	gene7545	Csec_G09113	0.129817	0.510277	-0.0238761	0.90401	NA,	NA,	NA,	NA,	Mnat_11492,	Zinc finger BED domain-containing protein 5,,	Ribonuclease H-like superfamily,|HAT, C-terminal dimerisation domain,,				gene10760
antiquewhite2	gene1979	Csec_G15931	0.129817	0.510277	0.19245	0.326527	NA,	NA,	NA,	NA,	Mnat_11626,	NA,	NA,,				gene10760
antiquewhite2	gene16566	Csec_G04632	0.129817	0.510277	0.297707	0.123896	FBgn0035890,	FBpp0076338,	NADPH-dependent diflavin oxidoreductase NDOR1 family; Flavoprotein pyridine nucleotide cytochrome reductase family; Flavodoxin family,|NA,,	iron-sulfur cluster assembly [GO:0016226],|NA,,	Mnat_14239,	NADPH-dependent diflavin oxidoreductase 1,,	Oxidoreductase FAD/NAD(P)-binding,|NA,|FAD-binding domain, ferredoxin reductase-type,|Flavoprotein pyridine nucleotide cytochrome reductase,|Flavoprotein-like superfamily,|Sulfite reductase [NADPH] flavoprotein alpha-component-like, FAD-binding,|Ferredoxin-NADP reductase (FNR), nucleotide-binding domain,|Flavodoxin/nitric oxide synthase,|Riboflavin synthase-like beta-barrel,|NADPH-cytochrome p450…				gene10760
antiquewhite2	gene918	Csec_G01278	0.129817	0.510277	-0.1487	0.450137	NA,	NA,	NA,	NA,	Mnat_02786,	NA,	NA,,				gene10760
antiquewhite2	gene1891	Csec_G08819	0.129817	0.510277	0.230175	0.23866	NA,	NA,	NA,	NA,	Mnat_03945,	NA,	NA,|Helix-turn-helix domain (DUF4817),,				gene10760
antiquewhite2	gene151	Csec_G02811	0.129817	0.510277	-0.0118315	0.952352	NA,	NA,	NA,	NA,	Mnat_09255,	Sodium/potassium/calcium exchanger 3,,	NA,,				gene10760
antiquewhite2	gene10775	Csec_G12366	0.129817	0.510277	-0.0106575	0.957075	NA,	NA,	NA,	NA,	Mnat_14963,	Retrovirus-related Pol polyprotein from transposon 17.6,,	Reverse transcriptase, RNase H-like domain,|NA,|Integrase, catalytic core,|Ribonuclease H-like superfamily,|Ribonuclease H superfamily,|Integrase zinc-binding domain,,				gene10760
antiquewhite2	gene9894	Csec_G02429	0.129817	0.510277	0.19245	0.326527	NA,	NA,	NA,	NA,	Mnat_12965,	F-box/LRR-repeat protein 2,,	Leucine-rich repeat domain superfamily,|F-box-like domain superfamily,|NA,|F-box domain,,				gene10760
antiquewhite2	gene226	Csec_G11414	0.129817	0.510277	0.19245	0.326527	NA,	NA,	NA,	NA,	NA,	NA,	NA,,				gene10760
antiquewhite2	gene14770	Csec_G10547	0.129817	0.510277	-0.190534	0.331458	NA,	NA,	NA,	NA,	Mnat_18057,	NA,	Ribonuclease H-like superfamily,|Integrase, catalytic core,|NA,|Ribonuclease H superfamily,,				gene10760
antiquewhite2	gene12115	Csec_G07718	0.129817	0.510277	0.19245	0.326527	NA,	NA,	NA,	NA,	NA,	NA,	NA,,				gene10760
antiquewhite2	gene3300	Csec_G01213	0.129817	0.510277	-0.0915759	0.643037	NA,	NA,	NA,	NA,	Mnat_00255,	Craniofacial development protein 2,,	Endonuclease/exonuclease/phosphatase superfamily,,				gene10760
antiquewhite2	gene15571	Csec_G07344	0.129817	0.510277	0.19245	0.326527	NA,	NA,	NA,	NA,	NA,	NA,	NA,,				gene10760
antiquewhite2	gene16011	Csec_G04213	0.129817	0.510277	0.251394	0.196896	FBgn0037490,	FBpp0308784,	NA,,	NA,,	Mnat_11331,	Coiled-coil domain-containing protein 75,,	Domain of unknown function DUF4187,|NA,|G-patch domain,,|G-patch domain,|Domain of unknown function DUF4187,|NA,,				gene10760
antiquewhite2	gene10760	Csec_G11747	0.129817	0.510277	0.19245	0.326527	NA,	NA,	NA,	NA,	NA,	NA,	HAT, C-terminal dimerisation domain,|Ribonuclease H-like superfamily,|Domain of unknown function DUF4371,,				gene10760
antiquewhite2	gene15884	Csec_G09073	0.129817	0.510277	0.19245	0.326527	NA,	NA,	NA,	NA,	Mnat_12863,	NA,	NA,,				gene10760
antiquewhite2	gene13309	Csec_G13525	0.129817	0.510277	0.19245	0.326527	FBgn0035807,	FBpp0076532,	NA,,	NA,,	Mnat_06099,	NA,	NA,,				gene10760
antiquewhite2	gene3559	Csec_G13464	0.129817	0.510277	0.266287	0.170782	NA,	NA,	NA,	NA,	Mnat_15062,	Mariner Mos1 transposase,,	NA,|Tc1-like transposase, DDE domain,,				gene10760
antiquewhite4	gene9644	Csec_G09225	-0.312196	0.105794	-0.126297	0.521909	FBgn0052085,	FBpp0075864,	NA,,	protein ubiquitination [GO:0016567]; SCF-dependent proteasomal ubiquitin-dependent protein catabolic process [GO:0031146]; ubiquitin-dependent protein catabolic process [GO:0006511],,	Mnat_06522,	F-box/LRR-repeat protein 16,,	Leucine-rich repeat, cysteine-containing subtype,|Leucine-rich repeat,|Leucine-rich repeat domain superfamily,|NA,,				gene7905
antiquewhite4	gene15137	Csec_G09040	-0.312196	0.105794	-0.151937	0.440222	FBgn0039915,	FBpp0088910,	Sodium:neurotransmitter symporter (SNF) (TC 2.A.22) family,,	cellular response to mechanical stimulus [GO:0071260]; gamma-aminobutyric acid transport [GO:0015812],,	Mnat_15341,	Sodium- and chloride-dependent GABA transporter 2,,	Sodium:neurotransmitter symporter,|Sodium:neurotransmitter symporter superfamily,,|Sodium:neurotransmitter symporter,|NA,|Sodium:neurotransmitter symporter superfamily,,|Sodium:neurotransmitter symporter superfamily,|NA,|Sodium:neurotransmitter symporter,,				gene7905
antiquewhite4	gene16306	Csec_G10325	-0.312196	0.105794	-0.571349	0.00149445	FBgn0259171,	FBpp0288910,	Cyclic nucleotide phosphodiesterase family,|Cyclic nucleotide phosphodiesterase family, PDE9 subfamily,,	signal transduction [GO:0007165],|cGMP catabolic process [GO:0046069]; cGMP-mediated signaling [GO:0019934]; cyclic nucleotide metabolic process [GO:0009187],,	Mnat_14864,	NA,	3'5'-cyclic nucleotide phosphodiesterase, catalytic domain,|3'5'-cyclic nucleotide phosphodiesterase,|NA,|HD/PDEase domain,|3'5'-cyclic nucleotide phosphodiesterase, catalytic domain superfamily,|3'5'-cyclic nucleotide phosphodiesterase, conserved site,,				gene7905
antiquewhite4	gene3681	Csec_G02359	-0.312196	0.105794	-0.279888	0.149155	NA,	NA,	NA,	NA,	Mnat_18001,	Neuroglobin,,	Globin/Protoglobin,|Globin,|Globin-like superfamily,,				gene7905
antiquewhite4	gene8579	Csec_G01932	-0.312196	0.105794	-0.285233	0.14122	FBgn0030228,	FBpp0306532,	NA,,	adult locomotory behavior [GO:0008344]; circadian behavior [GO:0048512]; modulation of chemical synaptic transmission [GO:0050804]; positive regulation of circadian sleep/wake cycle, sleep [GO:0045938]; regulation of synaptic transmission, dopaminergic [GO:0032225],,	Mnat_01410,	BTB/POZ domain-containing protein 9,,	Galactose-binding-like domain superfamily,|NA,|Coagulation factor 5/8 C-terminal domain,|BTB/POZ domain,|BTB/Kelch-associated,|BTBD9, BACK-like domain,|SKP1/BTB/POZ domain superfamily,,|Galactose-binding-like domain superfamily,|SKP1/BTB/POZ domain superfamily,|Coagulation factor 5/8 C-terminal domain,|BTBD9, BACK-like domain,|BTB/POZ domain,|NA,|BTB/Kelch-associated,,				gene7905
antiquewhite4	gene6043	Csec_G10213	-0.312196	0.105794	-0.394557	0.0377317	FBgn0015609,|NA,	FBpp0080566,|FBpp0099718,|FBpp0080567,|NA,	NA,,|NA,	homophilic cell adhesion via plasma membrane adhesion molecules [GO:0007156],|axonal fasciculation [GO:0007413]; axon extension [GO:0048675]; axon extension involved in axon guidance [GO:0048846]; axon guidance [GO:0007411]; axon target recognition [GO:0007412]; calcium-dependent cell-cell adhesion via plasma membrane cell adhesion molecules [GO:0016339]; cell-cell adhesion [GO:0098609]; cell-cel…	Mnat_01396,|NA,	DE-cadherin,,|NA,	NA,|Laminin G domain,|Cadherin-like superfamily,|EGF-like domain,|Concanavalin A-like lectin/glucanase domain superfamily,|EGF-like, conserved site,|EGF-like calcium-binding domain,|Cadherin-like,|Cadherin, cytoplasmic domain,|Catenin binding domain superfamily,,|EGF-like, conserved site,|NA,|Laminin G domain,|Cadherin-like superfamily,|EGF-like domain,|Concanavalin A-like lectin/glucanase domain…				gene7905
antiquewhite4	gene3451	Csec_G07246	-0.312196	0.105794	-0.127538	0.517795	FBgn0029137,	FBpp0423166,	DHHC palmitoyltransferase family,,	peptidyl-L-cysteine S-palmitoylation [GO:0018230]; protein palmitoylation [GO:0018345]; protein targeting to membrane [GO:0006612],|peptidyl-L-cysteine S-palmitoylation [GO:0018230]; protein targeting to membrane [GO:0006612],,	Mnat_00394,	Probable S-acyltransferase,,	Ankyrin repeat,|Palmitoyltransferase, DHHC domain,|Ankyrin repeat-containing domain superfamily,|Ankyrin repeat-containing domain,|NA,,				gene7905
antiquewhite4	gene9957	Csec_G05304	-0.312196	0.105794	-0.323338	0.0932757	FBgn0003520,	FBpp0085963,	NA,,	NA,|anterior/posterior axis specification, embryo [GO:0008595]; asymmetric neuroblast division [GO:0055059]; asymmetric protein localization involved in cell fate determination [GO:0045167]; bicoid mRNA localization [GO:0045450]; intracellular mRNA localization [GO:0008298]; long-term memory [GO:0007616]; neuroblast fate determination [GO:0007400]; oogenesis [GO:0048477]; pole plasm assembly [GO:…	Mnat_10912,	Ras-related protein M-Ras,,	Double-stranded RNA-binding domain,|NA,|Staufen, C-terminal,,|NA,|Double-stranded RNA-binding domain,|Staufen, C-terminal,,|Double-stranded RNA-binding domain,|Staufen, C-terminal,|NA,,				gene7905
antiquewhite4	gene10036	Csec_G08548	-0.312196	0.105794	-0.428902	0.0227622	NA,|FBgn0036958,	NA,|FBpp0074620,|FBpp0297425,	NA,|NA,,	NA,|NA,,	Mnat_14925,	Glutamine and serine-rich protein 1,,	NA,,|NA,|Domain of unknown function DUF4211,,				gene7905
antiquewhite4	gene13760	Csec_G00316	-0.312196	0.105794	-0.182576	0.35242	FBgn0027550,	FBpp0079703,	NA,,	NA,,	Mnat_07543,	NA,	NA,,				gene7905
antiquewhite4	gene14744	Csec_G09787	-0.312196	0.105794	-0.308896	0.109732	FBgn0060296,	FBpp0072323,	NA,|Transient receptor (TC 1.A.4) family,,	NA,|behavioral response to pain [GO:0048266]; calcium ion transmembrane transport [GO:0070588]; calcium ion transport [GO:0006816]; copulation [GO:0007620]; detection of mechanical stimulus involved in sensory perception [GO:0050974]; detection of mechanical stimulus involved in sensory perception of pain [GO:0050966]; detection of temperature stimulus involved in sensory perception of pain [GO:0…	Mnat_16618,	Transient receptor potential cation channel protein painless,,	Ankyrin repeat,|Ankyrin repeat-containing domain,|NA,|Ankyrin repeat-containing domain superfamily,|Ion transport domain,,				gene7905
antiquewhite4	gene14661	Csec_G07515	-0.312196	0.105794	-0.163614	0.405453	NA,	NA,	NA,	NA,	NA,	NA,	Endonuclease/exonuclease/phosphatase,|Endonuclease/exonuclease/phosphatase superfamily,,				gene7905
antiquewhite4	gene14299	Csec_G12507	-0.312196	0.105794	-0.347904	0.0696545	FBgn0085414,	FBpp0307252,	NA,,	sensory perception of chemical stimulus [GO:0007606]; synapse organization [GO:0050808]; synaptic target recognition [GO:0008039],,	Mnat_10704,	Hemicentin-2,,	Immunoglobulin-like domain,|Immunoglobulin V-set domain,|Immunoglobulin-like domain superfamily,|Immunoglobulin-like fold,|NA,,				gene7905
antiquewhite4	gene16328	Csec_G10509	-0.312196	0.105794	-0.36811	0.0539371	FBgn0261041,	FBpp0086757,	NA,,	autophagosome maturation [GO:0097352]; detection of temperature stimulus involved in sensory perception of pain [GO:0050965]; negative regulation of synaptic growth at neuromuscular junction [GO:0045886]; neuromuscular junction development [GO:0007528]; neuromuscular synaptic transmission [GO:0007274],|autophagosome maturation [GO:0097352]; bulk synaptic vesicle endocytosis [GO:0150008]; calcium …	Mnat_00644,	Voltage-dependent calcium channel subunit alpha-2/delta-3,,	VWA N-terminal,|von Willebrand factor A-like domain superfamily,|von Willebrand factor, type A,|Voltage-dependent calcium channel, alpha-2/delta subunit, conserved region,|NA,,|von Willebrand factor, type A,|NA,|VWA N-terminal,|von Willebrand factor A-like domain superfamily,|Voltage-dependent calcium channel, alpha-2/delta subunit, conserved region,,				gene7905
antiquewhite4	gene16870	Csec_G17011	-0.312196	0.105794	-0.379333	0.046498	NA,	NA,	NA,	NA,	Mnat_16523,	NA,	NA,,				gene7905
antiquewhite4	gene14800	Csec_G11703	-0.312196	0.105794	-0.0492267	0.803548	FBgn0051140,	FBpp0290185,	Eukaryotic diacylglycerol kinase family,|NA,,	G protein-coupled receptor signaling pathway [GO:0007186]; protein kinase C-activating G protein-coupled receptor signaling pathway [GO:0007205]; protein kinase C signaling [GO:0070528],|diacylglycerol metabolic process [GO:0046339]; glycerolipid metabolic process [GO:0046486]; G protein-coupled receptor signaling pathway [GO:0007186]; intracellular signal transduction [GO:0035556]; lipid phospho…	Mnat_16547,	Diacylglycerol kinase theta,,	NA,|Ubiquitin-like domain superfamily,|Diacylglycerol kinase, catalytic domain,|NAD kinase/diacylglycerol kinase-like domain superfamily,|Diacylglycerol kinase, accessory domain,|Protein kinase C-like, phorbol ester/diacylglycerol-binding domain,|Ras-associating (RA) domain,|RNA-binding domain superfamily,|Inorganic polyphosphate/ATP-NAD kinase, N-terminal,,|NAD kinase/diacylglycerol kinase-like …				gene7905
antiquewhite4	gene522	Csec_G14466	-0.312196	0.105794	-0.0468167	0.812994	NA,|FBgn0037949,	NA,|FBpp0305953,	NA,|NA,,	NA,|NA,,	Mnat_16424,	Pleckstrin homology domain-containing family M member 2,,	NA,,|NA,|RUN domain,|PH-like domain superfamily,|Pleckstrin homology domain,|RUN domain superfamily,,				gene7905
antiquewhite4	gene5305	Csec_G09456	-0.312196	0.105794	-0.223276	0.253417	FBgn0086655,	FBpp0112914,	NA,|AEBP2/jing C2H2-type zinc-finger family,,	NA,|axon guidance [GO:0007411]; border follicle cell migration [GO:0007298]; central nervous system development [GO:0007417]; chromatin organization [GO:0006325]; glial cell migration [GO:0008347]; imaginal disc-derived wing vein specification [GO:0007474]; leg disc proximal/distal pattern formation [GO:0007479]; negative regulation of transcription by RNA polymerase II [GO:0000122]; open trachea…	Mnat_11958,	Transcriptional activator cubitus interruptus,,	NA,|Zinc finger C2H2-type,|Zinc finger C2H2 superfamily,,				gene7905
antiquewhite4	gene4265	Csec_G08054	-0.312196	0.105794	-0.292789	0.130529	FBgn0085434,	FBpp0300665,|FBpp0300663,	Sodium channel (TC 1.A.1.10) family, NaCP60E subfamily,|Sodium channel (TC 1.A.1.10) family,|NA,,	membrane depolarization during action potential [GO:0086010]; neuronal action potential [GO:0019228]; olfactory behavior [GO:0042048]; regulation of ion transmembrane transport [GO:0034765]; sensory perception of smell [GO:0007608]; sodium ion transmembrane transport [GO:0035725]; sodium ion transport [GO:0006814],|regulation of ion transmembrane transport [GO:0034765],|NA,,	Mnat_06033,	Sodium channel protein 60E,,	Voltage-dependent channel domain superfamily,|Ion transport domain,|NA,|Voltage gated sodium channel, alpha subunit,|Voltage-dependent L-type calcium channel, IQ-associated domain,,|NA,|Voltage-dependent channel domain superfamily,|Ion transport domain,|Voltage gated sodium channel, alpha subunit,|Voltage-dependent L-type calcium channel, IQ-associated domain,,|NA,,|NA,|Ion transport domain,|Volt…				gene7905
antiquewhite4	gene2027	Csec_G17117	-0.312196	0.105794	-0.268799	0.16663	FBgn0030742,	FBpp0309277,	NA,,	NA,,	Mnat_09599,	NA,	NA,,				gene7905
antiquewhite4	gene9476	Csec_G12276	-0.312196	0.105794	-0.355754	0.0631753	FBgn0004839,	FBpp0311192,	Protein kinase superfamily, Tyr protein kinase family,|Protein kinase superfamily, Tyr protein kinase family, Insulin receptor subfamily,,	NA,|axis elongation [GO:0003401]; axon guidance [GO:0007411]; cell adhesion [GO:0007155]; establishment of planar polarity [GO:0001736]; imaginal disc-derived female genitalia morphogenesis [GO:0048804]; imaginal disc-derived male genitalia morphogenesis [GO:0048803]; internal genitalia morphogenesis [GO:0035260]; negative regulation of canonical Wnt signaling pathway [GO:0090090]; photoreceptor …	Mnat_10460,	Follistatin-related protein 5,,	EF-Hand 1, calcium-binding site,|Immunoglobulin I-set,|Immunoglobulin-like fold,|Quinoprotein amine dehydrogenase, beta chain-like,|Kazal domain,|EF-hand domain pair,|NA,|EF-hand domain,|Immunoglobulin-like domain,|Immunoglobulin-like domain superfamily,|Immunoglobulin subtype,|Immunoglobulin subtype 2,|Kazal domain superfamily,,|Immunoglobulin subtype 2,|EF-hand domain,|Kazal domain,|EF-Hand 1, …				gene7905
antiquewhite4	gene15795	Csec_G03009	-0.312196	0.105794	-0.334796	0.0816031	FBgn0039911,	FBpp0088149,	NA,,	synaptic transmission, cholinergic [GO:0007271],,	Mnat_15628,	43 kDa receptor-associated protein of the synapse,,	Tetratricopeptide-like helical domain superfamily,|Tetratricopeptide repeat,|NA,|Zinc finger, RING-type,|Tetratricopeptide repeat-containing domain,|Rapsyn, myristoylation/linker region, N-terminal,|Zinc finger, RING/FYVE/PHD-type,,				gene7905
antiquewhite4	gene12523	Csec_G15015	-0.312196	0.105794	-0.19194	0.327834	FBgn0004242,	FBpp0304523,	NA,|Synaptotagmin family,,	neurotransmitter secretion [GO:0007269],|calcium-ion regulated exocytosis [GO:0017156]; calcium ion-regulated exocytosis of neurotransmitter [GO:0048791]; cellular response to calcium ion [GO:0071277]; chemical synaptic transmission [GO:0007268]; clathrin-dependent synaptic vesicle endocytosis [GO:0150007]; larval locomotory behavior [GO:0008345]; neurotransmitter secretion [GO:0007269]; positive…	Mnat_00528,	Synaptotagmin-9,,	C2 domain,|Synaptotagmin,|NA,|C2 domain superfamily,,				gene7905
antiquewhite4	gene7905	Csec_G06118	-0.312196	0.105794	-0.207487	0.289397	FBgn0038837,	FBpp0083391,	Glutamate-gated ion channel (TC 1.A.10.1) family,,	modulation of chemical synaptic transmission [GO:0050804]; regulation of synaptic activity [GO:0060025]; synaptic transmission, glutamatergic [GO:0035249],|calcium ion import across plasma membrane [GO:0098703]; modulation of chemical synaptic transmission [GO:0050804]; positive regulation of neuromuscular synaptic transmission [GO:1900075]; regulation of synaptic activity [GO:0060025]; synaptic …	Mnat_15684,	Glutamate receptor, ionotropic kainate 2,,	NA,|Ionotropic glutamate receptor, metazoa,|Periplasmic binding protein-like I,|Ionotropic glutamate receptor,|Ionotropic glutamate receptor, L-glutamate and glycine-binding domain,|Receptor, ligand binding region,,|Ionotropic glutamate receptor, metazoa,|Ionotropic glutamate receptor,|Ionotropic glutamate receptor, L-glutamate and glycine-binding domain,|NA,|Receptor, ligand binding region,|Peri…				gene7905
antiquewhite4	gene10090	Csec_G11932	-0.312196	0.105794	-0.405292	0.0323865	FBgn0260006,	FBpp0099994,	NA,,	chitin-based cuticle development [GO:0040003]; digestive system process [GO:0022600]; oogenesis [GO:0048477],,	Mnat_15447,	Nose resistant to fluoxetine protein 6,,	NA,|Nose resistant-to-fluoxetine protein, N-terminal,|Acyltransferase 3,,|Acyltransferase 3,|NA,,				gene7905
antiquewhite4	gene9388	Csec_G07545	-0.312196	0.105794	-0.541337	0.0029312	FBgn0031519,	FBpp0303790,	AAA ATPase family,,	NA,|ATP metabolic process [GO:0046034]; cytoplasmic microtubule organization [GO:0031122]; microtubule severing [GO:0051013]; mitotic sister chromatid segregation [GO:0000070]; regulation of double-strand break repair via homologous recombination [GO:0010569]; regulation of microtubule depolymerization [GO:0031114]; response to wounding [GO:0009611],,	Mnat_16908,	Spastin,,	NA,|Vps4 oligomerisation, C-terminal,|P-loop containing nucleoside triphosphate hydrolase,|ATPase, AAA-type, conserved site,|ATPase, AAA-type, core,|AAA ATPase, AAA+ lid domain,|AAA+ ATPase domain,,				gene7905
antiquewhite4	gene3672	Csec_G02350	-0.312196	0.105794	-0.204658	0.29617	FBgn0030437,	FBpp0310245,	G-protein coupled receptor 2 family,,	cell surface receptor signaling pathway [GO:0007166]; G protein-coupled receptor signaling pathway [GO:0007186]; male courtship behavior [GO:0008049],,	Mnat_10450,	PDF receptor,,	GPCR, family 2, secretin-like,|GPCR, family 2, secretin-like, conserved site,|GPCR, family 2-like,|NA,|GPCR, family 2, extracellular hormone receptor domain,|GPCR family 2, extracellular hormone receptor domain superfamily,,				gene7905
antiquewhite4	gene8090	Csec_G12872	-0.312196	0.105794	-0.201191	0.304603	NA,	NA,	NA,	NA,	Mnat_13569,	NA,	NA,|EF-hand domain pair,,				gene7905
antiquewhite4	gene6518	Csec_G16360	-0.312196	0.105794	-0.251618	0.196485	NA,	NA,	NA,	NA,	Mnat_05293,	Tetratricopeptide repeat protein 39C,,	NA,|Inclusion body clearance protein Iml2/Tetratricopeptide repeat protein 39,|Tetratricopeptide-like helical domain superfamily,,				gene7905
antiquewhite4	gene7601	Csec_G12648	-0.312196	0.105794	-0.371621	0.0515161	NA,	NA,	NA,	NA,	NA,	NA,	NA,,				gene7905
antiquewhite4	gene7442	Csec_G00759	-0.312196	0.105794	-0.225379	0.248855	FBgn0033897,|NA,	FBpp0086710,|NA,|FBpp0086709,	NA,,|NA,	centriole replication [GO:0007099]; positive regulation of transcription by RNA polymerase II [GO:0045944],|centriole replication [GO:0007099]; histone H4-K16 acetylation [GO:0043984]; histone H4-K5 acetylation [GO:0043981]; histone H4-K8 acetylation [GO:0043982]; positive regulation of transcription by RNA polymerase II [GO:0045944],,|NA,	Mnat_10382,	NA,	Alpha/Beta hydrolase fold,|NA,,|NA,|Alpha/Beta hydrolase fold,,|NA,,				gene7905
antiquewhite4	gene14348	Csec_G14307	-0.312196	0.105794	-0.303326	0.116624	NA,	FBpp0303629,	NA,	NA,	Mnat_06569,	Vesicular glutamate transporter 2,,	NA,|Major facilitator superfamily domain,|MFS transporter superfamily,|Major facilitator superfamily,,				gene7905
antiquewhite4	gene12596	Csec_G06665	-0.312196	0.105794	0.153649	0.435026	FBgn0010226,	FBpp0099646,	NA,|GST superfamily,|GST superfamily, Sigma family,,	NA,|glutathione metabolic process [GO:0006749]; response to oxidative stress [GO:0006979],,	Mnat_05235,	Glutathione S-transferase,,	Glutathione S-transferase, C-terminal,|Glutathione S-transferase, N-terminal,|NA,|Glutathione S-transferase, C-terminal domain superfamily,|Thioredoxin-like superfamily,|Glutathione S-transferase, C-terminal-like,,				gene7905
antiquewhite4	gene7680	Csec_G15442	-0.312196	0.105794	-0.155398	0.429754	FBgn0033302,	FBpp0311646,	Cytochrome P450 family,,	NA,,	Mnat_10558,	Probable cytochrome P450 6a14,,	Cytochrome P450,|Cytochrome P450, E-class, group II,|Cytochrome P450 superfamily,,				gene7905
antiquewhite4	gene10486	Csec_G01769	-0.312196	0.105794	-0.282608	0.145079	FBgn0031414,	FBpp0311005,	NA,|EYS family,,	NA,|cell morphogenesis [GO:0000902]; rhabdomere development [GO:0042052]; temperature compensation of the circadian clock [GO:0010378],,	Mnat_09506,	Protein eyes shut,,	EGF-like domain,|Concanavalin A-like lectin/glucanase domain superfamily,|EGF-like, conserved site,|Laminin G domain,|NA,|EGF-like calcium-binding domain,,				gene7905
antiquewhite4	gene5503	Csec_G05065	-0.312196	0.105794	-0.40803	0.0311256	FBgn0033015,	FBpp0110407,|FBpp0085419,	NA,,	negative regulation of transcription, DNA-templated [GO:0045892]; nervous system development [GO:0007399]; positive regulation of transcription by RNA polymerase II [GO:0045944],,	Mnat_10493,	Zinc finger protein ubi-d4,,	NA,|Zinc finger, FYVE/PHD-type,|Zinc finger, PHD-type,|Zinc finger, PHD-finger,|Zinc finger C2H2-type,|Zinc finger, RING/FYVE/PHD-type,|Zinc finger C2H2 superfamily,|Requiem/DPF N-terminal domain,,|NA,|Requiem/DPF N-terminal domain,|Zinc finger, PHD-type,|Zinc finger, PHD-finger,|Zinc finger, FYVE/PHD-type,|Zinc finger, RING/FYVE/PHD-type,,|NA,|Zinc finger, PHD-finger,|Zinc finger, FYVE/PHD-type,…				gene7905
antiquewhite4	gene9454	Csec_G12254	-0.312196	0.105794	-0.116829	0.553817	FBgn0024248,|NA,	FBpp0305604,|NA,	NA,,|NA,	insulin receptor signaling pathway [GO:0008286],|aging [GO:0007568]; cellular response to starvation [GO:0009267]; determination of adult lifespan [GO:0008340]; germ-line stem-cell niche homeostasis [GO:0060250]; glucose homeostasis [GO:0042593]; growth of a germarium-derived egg chamber [GO:0007295]; insulin-like growth factor receptor signaling pathway [GO:0048009]; insulin receptor signaling p…	Mnat_13326,|Mnat_08853,	Insulin receptor substrate 1,,|Docking protein 2,,	NA,|IRS-type PTB domain,|PH-like domain superfamily,|Pleckstrin homology domain,,|NA,|IRS-type PTB domain,|Pleckstrin homology domain,|PH-like domain superfamily,,|IRS-type PTB domain,|NA,|PH-like domain superfamily,|Pleckstrin homology domain,,|NA,,|IRS-type PTB domain,|PH-like domain superfamily,|NA,|Pleckstrin homology domain,,|NA,|Pleckstrin homology domain,|IRS-type PTB domain,|PH-like domai…	Chico	Chico	upstream IIS	gene7905
antiquewhite4	gene2063	Csec_G00669	-0.312196	0.105794	-0.16702	0.395613	FBgn0033876,	FBpp0086771,	Synaptogyrin family,,	endocytosis [GO:0006897]; regulation of synaptic vesicle cycle [GO:0098693]; synaptic vesicle exocytosis [GO:0016079]; synaptic vesicle transport [GO:0048489],,	Mnat_11409,	Synaptogyrin-2,,	Synaptogyrin,|Marvel domain,,				gene7905
antiquewhite4	gene12213	Csec_G15078	-0.312196	0.105794	-0.355541	0.0633441	FBgn0029905,	FBpp0070935,	NA,,	axon guidance [GO:0007411]; regulation of transcription, DNA-templated [GO:0006355],,	Mnat_04128,	Nuclear transcription factor Y subunit gamma,,	Histone-fold,|NA,|Transcription factor CBF/NF-Y/archaeal histone domain,,				gene7905
antiquewhite4	gene15083	Csec_G08513	-0.312196	0.105794	-0.273497	0.159058	FBgn0030734,	FBpp0074022,	NA,,	cell redox homeostasis [GO:0045454],,	Mnat_03017,	Endoplasmic reticulum resident protein 44,,	NA,|Thioredoxin-like superfamily,|Thioredoxin domain,,				gene7905
antiquewhite4	gene11874	Csec_G13714	-0.312196	0.105794	-0.107327	0.586716	FBgn0267002,	FBpp0293221,|FBpp0086227,|FBpp0112002,	TRAFAC class myosin-kinesin ATPase superfamily, Kinesin family,|TRAFAC class myosin-kinesin ATPase superfamily, Kinesin family, Unc-104 subfamily,,	microtubule-based movement [GO:0007018],|anterograde axonal transport [GO:0008089]; anterograde synaptic vesicle transport [GO:0048490]; axo-dendritic transport [GO:0008088]; axon guidance [GO:0007411]; cytoskeleton-dependent intracellular transport [GO:0030705]; filopodium assembly [GO:0046847]; larval locomotory behavior [GO:0008345]; microtubule-based movement [GO:0007018]; negative regulation…	Mnat_07014,	Kinesin-like protein unc-104,,	Kinesin motor domain,|Kinesin motor domain, conserved site,|Kinesin-like,|Pleckstrin homology domain,|PH-like domain superfamily,|Forkhead-associated (FHA) domain,|NA,|Kinesin motor domain superfamily,|Kinesin-like KIF1-type,|SMAD/FHA domain superfamily,|Kinesin-associated,|P-loop containing nucleoside triphosphate hydrolase,,|Kinesin-like KIF1-type,|Kinesin motor domain superfamily,|Kinesin moto…				gene7905
antiquewhite4	gene15139	Csec_G09042	-0.312196	0.105794	-0.2107	0.281827	FBgn0033250,	FBpp0293292,	NA,,	NA,,	Mnat_15337,	Slit-like protein 1 protein,,	Leucine-rich repeat, typical subtype,|NA,|Leucine-rich repeat domain superfamily,|Leucine-rich repeat,|Cysteine-rich flanking region, C-terminal,,|Leucine-rich repeat, typical subtype,|Leucine-rich repeat domain superfamily,|NA,|Leucine-rich repeat,|Cysteine-rich flanking region, C-terminal,,				gene7905
antiquewhite4	gene5774	Csec_G17513	-0.312196	0.105794	-0.369933	0.0526689	FBgn0037473,	FBpp0081128,	NA,,	mitotic cytokinesis [GO:0000281]; regulation of establishment of planar polarity [GO:0090175],,	Mnat_12996,	ELMO domain-containing protein 3,,	ELMO domain,|NA,,				gene7905
antiquewhite4	gene2752	Csec_G11062	-0.312196	0.105794	-0.467887	0.0120454	FBgn0003353,	FBpp0310000,	NA,,	potassium ion transmembrane transport [GO:0071805]; potassium ion transport [GO:0006813]; regulation of ion transmembrane transport [GO:0034765]; regulation of membrane potential [GO:0042391]; sensory perception of sound [GO:0007605],,	Mnat_12792,	Potassium voltage-gated channel subfamily H member 7,,	Potassium channel, voltage-dependent, EAG/ELK/ERG,|NA,|Potassium channel, voltage-dependent, ERG,|Cyclic nucleotide-binding domain,|Ion transport domain,|Voltage-dependent channel domain superfamily,|RmlC-like jelly roll fold,|Cyclic nucleotide-binding-like,,|Potassium channel, voltage-dependent, EAG/ELK/ERG,|Cyclic nucleotide-binding domain,|Potassium channel, voltage-dependent, ERG,|NA,|Ion tra…				gene7905
antiquewhite4	gene2949	Csec_G17630	-0.312196	0.105794	-0.393645	0.0382163	FBgn0260658,	FBpp0304663,	NA,,	signal transduction [GO:0007165],|NA,,	Mnat_04118,	GTP-binding protein RAD,,	NA,|P-loop containing nucleoside triphosphate hydrolase,|Small GTPase superfamily, Ras-type,|Small GTPase,,				gene7905
antiquewhite4	gene6382	Csec_G10620	-0.312196	0.105794	-0.483129	0.00920634	FBgn0285944,	FBpp0292691,|FBpp0292678,|FBpp0288560,	Sodium channel (TC 1.A.1.10) family,|NA,|Sodium channel (TC 1.A.1.10) family, Para subfamily,,	regulation of ion transmembrane transport [GO:0034765],|NA,|male courtship behavior, veined wing generated song production [GO:0045433]; mechanosensory behavior [GO:0007638]; membrane depolarization during action potential [GO:0086010]; neuronal action potential [GO:0019228]; regulation of ion transmembrane transport [GO:0034765]; regulation of postsynaptic membrane potential [GO:0060078]; respon…	Mnat_08566,	Sodium channel protein para,,	NA,|Voltage-dependent channel domain superfamily,|Ion transport domain,|Voltage gated sodium channel, alpha subunit,|Sodium ion transport-associated,|EF-hand domain,,|EF-hand domain,|NA,|Voltage-dependent L-type calcium channel, IQ-associated domain,,|NA,|Sodium ion transport-associated,|Voltage-dependent channel domain superfamily,|Voltage gated sodium channel, alpha subunit,|Ion transport domai…				gene7905
antiquewhite4	gene12067	Csec_G05588	-0.312196	0.105794	-0.389229	0.0406351	FBgn0032151,	FBpp0292901,	Ligand-gated ion channel (TC 1.A.9) family,|NA,,	cation transport [GO:0006812]; chemical synaptic transmission [GO:0007268]; ion transmembrane transport [GO:0034220]; muscle cell cellular homeostasis [GO:0046716]; nervous system process [GO:0050877]; regulation of membrane potential [GO:0042391]; response to insecticide [GO:0017085]; signal transduction [GO:0007165]; synaptic transmission, cholinergic [GO:0007271],,	Mnat_09212,	Neuronal acetylcholine receptor subunit alpha-10,,	NA,|Neurotransmitter-gated ion-channel transmembrane domain,|Neurotransmitter-gated ion-channel,|Neurotransmitter-gated ion-channel ligand-binding domain superfamily,|Neurotransmitter-gated ion-channel ligand-binding domain,|Neurotransmitter-gated ion-channel transmembrane domain superfamily,|Neurotransmitter-gated ion-channel, conserved site,,				gene7905
antiquewhite4	gene9155	Csec_G09394	-0.312196	0.105794	-0.242312	0.214108	FBgn0053653,	FBpp0305855,|FBpp0088330,	NA,,	dense core granule exocytosis [GO:1990504]; exocytosis [GO:0006887]; neurotransmitter secretion [GO:0007269]; positive regulation of calcium ion-dependent exocytosis [GO:0045956]; protein transport [GO:0015031]; synaptic transmission, glutamatergic [GO:0035249]; synaptic vesicle exocytosis [GO:0016079]; vesicle-mediated transport [GO:0016192],,	Mnat_10277,	Calcium-dependent secretion activator,,	NA,,				gene7905
antiquewhite4	gene3061	Csec_G04849	-0.312196	0.105794	-0.353408	0.0650602	FBgn0038818,	FBpp0306704,|FBpp0083345,	Peptidase M13 family,,	proteolysis [GO:0006508],,	Mnat_10959,	Endothelin-converting enzyme 1,,	Peptidase M13,|Peptidase M13, N-terminal domain,|NA,|Peptidase M13, C-terminal domain,|Metallopeptidase, catalytic domain superfamily,,|Peptidase M13, C-terminal domain,|NA,|Peptidase M13, N-terminal domain,|Metallopeptidase, catalytic domain superfamily,|Peptidase M13,,|Peptidase M13,|Peptidase M13, C-terminal domain,|NA,|Metallopeptidase, catalytic domain superfamily,|Peptidase M13, N-terminal …				gene7905
antiquewhite4	gene4941	Csec_G13047	-0.312196	0.105794	-0.146786	0.456054	FBgn0013973,	FBpp0085115,	Adenylyl cyclase class-4/guanylyl cyclase family,,	cGMP-mediated signaling [GO:0019934]; trans-synaptic signaling by nitric oxide, modulating synaptic transmission [GO:0099555],,	Mnat_00525,	Guanylate cyclase soluble subunit beta-1,,	H-NOX domain superfamily,|Haem NO binding associated,|Adenylyl cyclase class-4/guanylyl cyclase, conserved site,|Nucleotide cyclase,|Heme NO-binding,|NA,|NO signalling/Golgi transport ligand-binding domain superfamily,|Adenylyl cyclase class-3/4/guanylyl cyclase,,				gene7905
antiquewhite4	gene4663	Csec_G08468	-0.312196	0.105794	-0.000720258	0.997098	NA,	NA,	NA,	NA,	NA,	NA,	NA,,				gene7905
antiquewhite4	gene17884	Csec_G11306	-0.312196	0.105794	-0.132502	0.501494	FBgn0031106,	FBpp0077022,	Syntaxin family,,	Golgi vesicle transport [GO:0048193]; intracellular protein transport [GO:0006886]; neurotransmitter secretion [GO:0007269]; synaptic vesicle docking [GO:0016081]; vesicle docking [GO:0048278]; vesicle fusion [GO:0006906]; vesicle-mediated transport [GO:0016192],,	Mnat_16035,	Syntaxin-16,,	NA,|Syntaxin, N-terminal domain,|SNARE,,				gene7905
antiquewhite4	gene4505	Csec_G15171	-0.312196	0.105794	-0.29847	0.12289	FBgn0004611,	FBpp0303524,|FBpp0303523,	NA,,	entrainment of circadian clock by photoperiod [GO:0043153]; flight behavior [GO:0007629]; inositol trisphosphate biosynthetic process [GO:0032959]; lipid catabolic process [GO:0016042]; neuron cellular homeostasis [GO:0070050]; phosphatidylinositol-mediated signaling [GO:0048015]; regulation of neuromuscular synaptic transmission [GO:1900073]; release of sequestered calcium ion into cytosol [GO:0…	Mnat_08750,	1-phosphatidylinositol-4,5-bisphosphate phosphodiesterase epsilon-1,,	NA,|Ras-associating (RA) domain,|Phosphoinositide phospholipase C family,|Phosphatidylinositol-specific phospholipase C, X domain,|C2 domain,|PLC-like phosphodiesterase, TIM beta/alpha-barrel domain superfamily,|Phospholipase C, phosphatidylinositol-specific, Y domain,|C2 domain superfamily,|Phosphoinositide-specific phospholipase C, EF-hand-like domain,|EF-hand domain pair,|Ubiquitin-like domain…				gene7905
antiquewhite4	gene8168	Csec_G01230	-0.312196	0.105794	-0.288639	0.136326	FBgn0085413,	FBpp0291246,	Eukaryotic diacylglycerol kinase family,,	intracellular signal transduction [GO:0035556]; protein kinase C-activating G protein-coupled receptor signaling pathway [GO:0007205],|diacylglycerol metabolic process [GO:0046339]; glycerolipid metabolic process [GO:0046486]; intracellular signal transduction [GO:0035556]; lipid phosphorylation [GO:0046834]; protein kinase C-activating G protein-coupled receptor signaling pathway [GO:0007205],,	Mnat_11836,	Diacylglycerol kinase eta,,	Sterile alpha motif domain,|NA,|Sterile alpha motif/pointed domain superfamily,|NAD kinase/diacylglycerol kinase-like domain superfamily,,				gene7905
antiquewhite4	gene5309	Csec_G09460	-0.312196	0.105794	-0.245487	0.207978	FBgn0030613,	FBpp0303426,|FBpp0298038,|FBpp0402898,	NA,|MADD family,,	NA,|activation of MAPK activity [GO:0000187]; apoptotic process [GO:0006915]; cytoskeletal matrix organization at active zone [GO:0048789]; neurotransmitter secretion [GO:0007269]; regulation of cell cycle [GO:0051726]; regulation of extrinsic apoptotic signaling pathway via death domain receptors [GO:1902041]; regulation of Rab protein signal transduction [GO:0032483]; vesicle-mediated transport…	Mnat_13803,	MAP kinase-activating death domain protein,,	NA,,				gene7905
antiquewhite4	gene13479	Csec_G05073	-0.312196	0.105794	-0.105456	0.593291	FBgn0261556,	FBpp0291854,	NA,,	imaginal disc-derived leg morphogenesis [GO:0007480]; positive regulation of Rho protein signal transduction [GO:0035025],,	Mnat_01107,	Pleckstrin homology domain-containing family G member 5,,	Dbl homology (DH) domain,|NA,|Guanine-nucleotide dissociation stimulator, CDC24, conserved site,|Dbl homology (DH) domain superfamily,|PH-like domain superfamily,,|NA,|Dbl homology (DH) domain,|Guanine-nucleotide dissociation stimulator, CDC24, conserved site,|Dbl homology (DH) domain superfamily,|PH-like domain superfamily,,				gene7905
antiquewhite4	gene8468	Csec_G11202	-0.312196	0.105794	-0.240162	0.218325	FBgn0002778,	FBpp0113021,	NA,,	amino acid transport [GO:0006865]; circadian rhythm [GO:0007623]; L-leucine import across plasma membrane [GO:1903801]; Toll signaling pathway [GO:0008063],,	Mnat_09282,	Y+L amino acid transporter 2,,	Amino acid/polyamine transporter I,|NA,,				gene7905
antiquewhite4	gene13907	Csec_G07704	-0.312196	0.105794	-0.458086	0.0142306	FBgn0011829,	FBpp0081023,	Protein kinase superfamily, Tyr protein kinase family,|NA,,	actin filament organization [GO:0007015]; dendrite development [GO:0016358]; multicellular organism development [GO:0007275]; positive regulation of cell-matrix adhesion [GO:0001954]; positive regulation of kinase activity [GO:0033674]; protein phosphorylation [GO:0006468]; signal transduction [GO:0007165]; transmembrane receptor protein tyrosine kinase signaling pathway [GO:0007169],|actin filam…	Mnat_03054,	Tyrosine kinase receptor Cad96Ca,,	Protein kinase, ATP binding site,|NA,|Protein kinase-like domain superfamily,|Serine-threonine/tyrosine-protein kinase, catalytic domain,|Tyrosine-protein kinase, active site,|Tyrosine-protein kinase, catalytic domain,|Protein kinase domain,,				gene7905
antiquewhite4	gene8339	Csec_G06950	-0.312196	0.105794	-0.24585	0.207284	FBgn0026592,	FBpp0305346,	NA,,	NA,,	NA,	NA,	NA,,				gene7905
antiquewhite4	gene12778	Csec_G16393	-0.312196	0.105794	-0.0460595	0.815967	NA,	NA,	NA,	NA,	Mnat_01823,	Transmembrane and coiled-coil domain-containing protein 4,,	NA,|Protein of unknown function DUF726,,				gene7905
antiquewhite4	gene4233	Csec_G07442	-0.312196	0.105794	-0.371918	0.0513148	FBgn0033778,	FBpp0086928,	Major facilitator (TC 2.A.1) superfamily, Organic cation transporter (TC 2.A.1.19) family,,	beta-alanine transport [GO:0001762]; histamine biosynthetic process [GO:0001694],,	Mnat_12092,	Organic cation transporter 1,,	Major facilitator superfamily domain,|NA,|MFS transporter superfamily,|Major facilitator, sugar transporter-like,,				gene7905
antiquewhite4	gene8205	Csec_G08416	-0.312196	0.105794	-0.293731	0.12924	NA,	NA,	NA,	NA,	Mnat_17285,	Galactoside 2-alpha-L-fucosyltransferase 2,,	Glycosyl transferase, family 11,|NA,,|NA,|Glycosyl transferase, family 11,,				gene7905
antiquewhite4	gene10121	Csec_G14804	-0.312196	0.105794	-0.455178	0.014939	NA,	NA,	NA,	NA,	NA,	NA,	NA,,				gene7905
antiquewhite4	gene8142	Csec_G15020	-0.312196	0.105794	-0.198334	0.311667	NA,	NA,	NA,	NA,	Mnat_03385,	Death-associated protein kinase dapk-1,,	NA,,|Death domain,|NA,|Death-like domain superfamily,,|Death-like domain superfamily,|NA,|Death domain,,				gene7905
bisque4	gene8986	Csec_G04416	0.264893	0.173117	0.332988	0.0833663	FBgn0032168,	FBpp0310309,	NA,,	methylation [GO:0032259]; translation [GO:0006412],,	Mnat_14571,	Methyltransferase-like protein 17, mitochondrial,,	Ribosomal protein Rsm22-like,,				gene194
bisque4	gene12770	Csec_G16284	0.264893	0.173117	0.159496	0.417534	FBgn0026778,	FBpp0077427,	NA,,	DNA damage checkpoint [GO:0000077]; DNA repair [GO:0006281],,	Mnat_04276,	Cell cycle checkpoint protein RAD1,,	NA,|Cell cycle checkpoint protein, Rad1,|Rad1/Rec1/Rad17,,|Rad1/Rec1/Rad17,|Cell cycle checkpoint protein, Rad1,|NA,,				gene194
bisque4	gene13900	Csec_G07697	0.264893	0.173117	0.304437	0.115225	FBgn0015075,	FBpp0078144,	DEAD box helicase family, DDX1 subfamily,,	DNA duplex unwinding [GO:0032508]; double-strand break repair [GO:0006302]; embryonic development via the syncytial blastoderm [GO:0001700]; oogenesis [GO:0048477]; ribosome biogenesis [GO:0042254]; spermatogenesis [GO:0007283],,	Mnat_04132,	ATP-dependent RNA helicase Ddx1,,	NA,|Concanavalin A-like lectin/glucanase domain superfamily,|Helicase, C-terminal,|B30.2/SPRY domain,|DEAD/DEAH box helicase domain,|P-loop containing nucleoside triphosphate hydrolase,|Helicase superfamily 1/2, ATP-binding domain,|RNA helicase, DEAD-box type, Q motif,|SPRY domain,,|RNA helicase, DEAD-box type, Q motif,|Helicase, C-terminal,|NA,|B30.2/SPRY domain,|Helicase superfamily 1/2, ATP-bi…				gene194
bisque4	gene13961	Csec_G09715	0.264893	0.173117	0.259067	0.183118	FBgn0011774,	FBpp0081861,	NA,|Ku70 family,,	double-strand break repair via nonhomologous end joining [GO:0006303]; telomere maintenance [GO:0000723],|cellular response to gamma radiation [GO:0071480]; cellular response to X-ray [GO:0071481]; DNA recombination [GO:0006310]; double-strand break repair via nonhomologous end joining [GO:0006303]; telomere maintenance [GO:0000723],,	Mnat_16250,	ATP-dependent DNA helicase 2 subunit 1,,	Ku70, bridge and pillars domain superfamily,|NA,|Ku70,|SPOC-like, C-terminal domain superfamily,|von Willebrand factor A-like domain superfamily,|Ku70/Ku80 C-terminal arm,|Ku70/Ku80 beta-barrel domain,|Ku70/Ku80, N-terminal alpha/beta,,				gene194
bisque4	gene17734	Csec_G01048	0.264893	0.173117	0.011365	0.954228	FBgn0024285,	FBpp0079471,	NA,,	mRNA splicing, via spliceosome [GO:0000398]; regulation of alternative mRNA splicing, via spliceosome [GO:0000381]; regulation of gene expression [GO:0010468]; regulation of mRNA 3'-end processing [GO:0031440]; regulation of transcriptional start site selection at RNA polymerase II promoter [GO:0001178],,	Mnat_13940,	Probable splicing factor, arginine/serine-rich 7,,	Nucleotide-binding alpha-beta plait domain superfamily,|NA,|RNA-binding domain superfamily,|SREK1, RNA recognition motif 2,|RNA recognition motif domain,,|RNA recognition motif domain,|SREK1, RNA recognition motif 2,|Nucleotide-binding alpha-beta plait domain superfamily,|NA,|RNA-binding domain superfamily,,|RNA-binding domain superfamily,|RNA recognition motif domain,|NA,|Nucleotide-binding alph…				gene194
bisque4	gene10726	Csec_G11126	0.264893	0.173117	0.252732	0.194443	FBgn0283681,	FBpp0075139,	KAE1 / TsaD family,,	positive regulation of translational initiation [GO:0045948]; tRNA threonylcarbamoyladenosine modification [GO:0002949],,	NA,	NA,	Kae1/TsaD family,|NA,|Peptidase M22, conserved site,|tRNA N6-adenosine threonylcarbamoyltransferase Kae1/OSGEP,|Gcp-like domain,,|Kae1/TsaD family,|Peptidase M22, conserved site,|tRNA N6-adenosine threonylcarbamoyltransferase Kae1/OSGEP,|NA,|Gcp-like domain,,|Gcp-like domain,|NA,|Kae1/TsaD family,|Peptidase M22, conserved site,,				gene194
bisque4	gene624	Csec_G17202	0.264893	0.173117	0.276775	0.153923	FBgn0086694,	FBpp0310889,	BRE1 family,,	histone monoubiquitination [GO:0010390],|histone modification [GO:0016570]; histone monoubiquitination [GO:0010390]; histone ubiquitination [GO:0016574]; Notch signaling pathway [GO:0007219]; protein monoubiquitination [GO:0006513],,	Mnat_16583,	E3 ubiquitin-protein ligase Bre1,,	Zinc finger, RING-type,|NA,|Zinc finger, RING/FYVE/PHD-type,|Zinc finger, RING-type, conserved site,,|Zinc finger, RING/FYVE/PHD-type,|NA,|Zinc finger, RING-type, conserved site,|Zinc finger, RING-type,,|NA,|Zinc finger, RING-type,|Zinc finger, RING/FYVE/PHD-type,|Zinc finger, RING-type, conserved site,,|NA,|Zinc finger, RING-type, conserved site,|Zinc finger, RING-type,|Zinc finger, RING/FYVE/PH…				gene194
bisque4	gene1747	Csec_G01463	0.264893	0.173117	0.227144	0.24507	NA,	NA,	NA,	NA,	Mnat_14996,	Parkinson disease 7 domain-containing protein 1,,	Class I glutamine amidotransferase-like,,				gene194
bisque4	gene8485	Csec_G12563	0.264893	0.173117	0.576238	0.00133098	FBgn0032634,	FBpp0080564,	NA,|Archaeal RpoL/eukaryotic RPB11/RPC19 RNA polymerase subunit family,,	NA,|transcription by RNA polymerase II [GO:0006366],,	Mnat_14847,	DNA-directed RNA polymerase II subunit RPB11,,	RNA polymerase RBP11,|DNA-directed RNA polymerase, RBP11-like dimerisation domain,|RNA polymerase, RBP11-like subunit,|DNA-directed RNA polymerase Rpb11, 13-16kDa subunit, conserved site,|NA,,				gene194
bisque4	gene14061	Csec_G16184	0.264893	0.173117	0.101086	0.608773	FBgn0010282,	FBpp0081216,	TFIIF alpha subunit family,,	positive regulation of transcription by RNA polymerase II [GO:0045944]; positive regulation of transcription elongation from RNA polymerase II promoter [GO:0032968]; transcription elongation from RNA polymerase II promoter [GO:0006368]; transcription initiation from RNA polymerase II promoter [GO:0006367],,	Mnat_07025,	General transcription factor IIF subunit 1,,	Transcription initiation factor IIF, alpha subunit,|NA,|Winged helix DNA-binding domain superfamily,|Winged helix-like DNA-binding domain superfamily,|Transcription Factor IIF, Rap30/Rap74, interaction,,|NA,|Winged helix DNA-binding domain superfamily,|Transcription initiation factor IIF, alpha subunit,|Winged helix-like DNA-binding domain superfamily,|Transcription Factor IIF, Rap30/Rap74, inter…				gene194
bisque4	gene5	Csec_G00649	0.264893	0.173117	0.234439	0.22983	FBgn0262534,	FBpp0293413,	NA,,	NA,,	Mnat_10515,	Putative nuclease HARBI1,,	Harbinger transposase-derived nuclease domain,|NA,,				gene194
bisque4	gene11481	Csec_G06303	0.264893	0.173117	0.170397	0.385991	FBgn0263396,	FBpp0082319,	NA,,	NA,|dorsal/ventral axis specification, ovarian follicular epithelium [GO:0008069]; dorsal/ventral pattern formation [GO:0009953]; germarium-derived egg chamber formation [GO:0007293]; intracellular mRNA localization [GO:0008298]; mRNA export from nucleus [GO:0006406]; mRNA splicing, via spliceosome [GO:0000398]; negative regulation of RNA splicing [GO:0033119]; negative regulation of translation …	Mnat_03735,	RNA-binding protein squid,,	NA,|RNA recognition motif domain,|RNA-binding domain superfamily,|Nucleotide-binding alpha-beta plait domain superfamily,,|NA,|RNA recognition motif domain,|Nucleotide-binding alpha-beta plait domain superfamily,|RNA-binding domain superfamily,,|RNA recognition motif domain,|NA,|Nucleotide-binding alpha-beta plait domain superfamily,|RNA-binding domain superfamily,,|NA,|Nucleotide-binding alpha-b…				gene194
bisque4	gene194	Csec_G07764	0.264893	0.173117	0.226884	0.245626	FBgn0030851,	FBpp0074260,	NA,,	NA,,	Mnat_03627,	Coiled-coil domain-containing protein,,	NA,,				gene194
bisque4	gene17518	Csec_G16424	0.264893	0.173117	0.207689	0.288916	NA,	NA,	NA,	NA,	NA,	NA,	NA,,				gene194
bisque4	gene5091	Csec_G04118	0.264893	0.173117	0.0470799	0.811961	FBgn0033467,	FBpp0087527,	NA,,	NA,,	Mnat_07216,	G patch domain and ankyrin repeats-containing-like protein,,	NA,,				gene194
bisque4	gene15723	Csec_G18326	0.264893	0.173117	0.290676	0.133457	NA,	NA,	NA,	NA,	NA,	NA,	NA,,				gene194
bisque4	gene5994	Csec_G07683	0.264893	0.173117	0.160813	0.413651	FBgn0030061,	FBpp0071193,	NOP53 family,,	ribosomal large subunit assembly [GO:0000027]; rRNA processing [GO:0006364],,	Mnat_06947,	NA,	NA,|Ribosome biogenesis protein Nop53/GLTSCR2,,|Ribosome biogenesis protein Nop53/GLTSCR2,|NA,,				gene194
bisque4	gene15832	Csec_G05221	0.264893	0.173117	0.392208	0.0389906	FBgn0038811,	FBpp0083351,	NA,,	mRNA pseudouridine synthesis [GO:1990481]; tRNA pseudouridine synthesis [GO:0031119],,	Mnat_16329,	tRNA pseudouridine synthase A, mitochondrial,,	Pseudouridine synthase I, TruA, C-terminal,|Pseudouridine synthase I, TruA,|NA,|Pseudouridine synthase I, TruA, alpha/beta domain,|Pseudouridine synthase, catalytic domain superfamily,,|Pseudouridine synthase I, TruA, C-terminal,|Pseudouridine synthase I, TruA, alpha/beta domain,|NA,|Pseudouridine synthase, catalytic domain superfamily,|Pseudouridine synthase I, TruA,,|Pseudouridine synthase, cat…				gene194
bisque4	gene3574	Csec_G14228	0.264893	0.173117	0.342866	0.0740756	NA,|FBgn0026059,	NA,|FBpp0304712,|FBpp0082685,|FBpp0082683,	NA,|TRAFAC class myosin-kinesin ATPase superfamily, Myosin family,|NA,,	NA,|NA,,	NA,|Mnat_07797,|Mnat_07798,	NA,|Myosin-XVIIIa,,	NA,,|Myosin tail,|NA,,|NA,|Myosin IQ motif-containing domain superfamily,|P-loop containing nucleoside triphosphate hydrolase,|IQ motif, EF-hand binding site,|Myosin tail,,|NA,|Myosin tail,,|Myosin IQ motif-containing domain superfamily,|NA,|Myosin head, motor domain,|Myosin tail,|Kinesin motor domain superfamily,|P-loop containing nucleoside triphosphate hydrolase,|IQ motif, EF-hand binding site…				gene194
bisque4	gene12232	Csec_G17094	0.264893	0.173117	0.383912	0.0437068	FBgn0038714,	FBpp0083221,	NA,,	chitin-based cuticle development [GO:0040003],,	Mnat_06171,	Cuticle protein,,	Chitin-binding type R&R consensus,|Insect cuticle protein,,				gene194
bisque4	gene5620	Csec_G10741	0.264893	0.173117	0.321438	0.0953268	NA,	NA,	NA,	NA,	NA,	NA,	NA,,				gene194
bisque4	gene12113	Csec_G07716	0.264893	0.173117	0.230262	0.238476	NA,	NA,	NA,	NA,	Mnat_14202,	Galactoside 2-alpha-L-fucosyltransferase 3,,	Glycosyl transferase, family 11,|NA,,				gene194
bisque4	gene1344	Csec_G15547	0.264893	0.173117	0.29649	0.125515	NA,|FBgn0030291,	NA,|FBpp0073307,	NA,|NA,,	NA,|NA,,	Mnat_13611,|Mnat_13613,	Sec1 family domain-containing protein 2,,|NA,	Sec1-like superfamily,|Sec1-like, domain 2,,|NA,|Protein of unknown function DUF4602,,|Sec1-like superfamily,,				gene194
bisque4	gene12741	Csec_G15065	0.264893	0.173117	0.344126	0.0729503	FBgn0286027,	FBpp0080257,	Class I-like SAM-binding methyltransferase superfamily, mRNA cap 0 methyltransferase family,,	7-methylguanosine mRNA capping [GO:0006370],,	Mnat_15890,	mRNA cap guanine-N7 methyltransferase,,	NA,|S-adenosyl-L-methionine-dependent methyltransferase,|mRNA cap guanine-N7 methyltransferase, eukaryotes,|mRNA (guanine-N(7))-methyltransferase domain,,|NA,|mRNA (guanine-N(7))-methyltransferase domain,|S-adenosyl-L-methionine-dependent methyltransferase,,				gene194
bisque4	gene8433	Csec_G10075	0.264893	0.173117	0.450595	0.0161141	FBgn0033899,	FBpp0086648,	NA,,	NA,,	Mnat_08911,	Transmembrane protein 39A,,	Uncharacterised protein family TMEM39,,|Uncharacterised protein family TMEM39,|NA,,|NA,|Uncharacterised protein family TMEM39,,				gene194
bisque4	gene10052	Csec_G10176	0.264893	0.173117	0.168235	0.392135	FBgn0032216,	FBpp0304059,	Peptidase C19 family,,	circadian rhythm [GO:0007623]; protein deubiquitination [GO:0016579]; protein ubiquitination [GO:0016567]; Toll signaling pathway [GO:0008063]; ubiquitin-dependent protein catabolic process [GO:0006511],,	Mnat_08434,	Ubiquitin carboxyl-terminal hydrolase 14,,	Ubiquitin conserved site,|Ubiquitin-like domain superfamily,|Ubiquitin domain,|Ubiquitin specific protease domain,|NA,|Ubiquitin specific protease, conserved site,|Peptidase C19, ubiquitin carboxyl-terminal hydrolase,|Papain-like cysteine peptidase superfamily,,|Ubiquitin-like domain superfamily,|NA,|Ubiquitin domain,|Ubiquitin specific protease, conserved site,|Peptidase C19, ubiquitin carboxyl-…				gene194
bisque4	gene4857	Csec_G08575	0.264893	0.173117	0.248893	0.201538	FBgn0010520,	FBpp0079470,	NA,,	NA,,	Mnat_01157,	RRNA-processing-like protein,,	PIN-like domain superfamily,|NA,|rRNA-processing protein Fcf1/Utp23,|rRNA-processing protein Fcf1, PIN domain,|PIN domain,,				gene194
bisque4	gene2608	Csec_G03494	0.264893	0.173117	0.324476	0.0920632	NA,	NA,	NA,	NA,	Mnat_00941,	NA,	NA,,				gene194
bisque4	gene1027	Csec_G09353	0.264893	0.173117	0.218174	0.264706	FBgn0030855,	FBpp0074227,	DEAD box helicase family,,	larval somatic muscle development [GO:0007526]; rRNA processing [GO:0006364],,	Mnat_10824,	Probable ATP-dependent RNA helicase DDX10,,	Domain of unknown function DUF4217,|NA,|Helicase, C-terminal,|ATP-dependent RNA helicase DEAD-box, conserved site,|RNA helicase, DEAD-box type, Q motif,|DEAD/DEAH box helicase domain,|Helicase superfamily 1/2, ATP-binding domain,|P-loop containing nucleoside triphosphate hydrolase,,|NA,|DEAD/DEAH box helicase domain,|Helicase superfamily 1/2, ATP-binding domain,|ATP-dependent RNA helicase DEAD-bo…				gene194
bisque4	gene1014	Csec_G08747	0.264893	0.173117	0.279204	0.150193	FBgn0037070,|FBgn0037071,	FBpp0311813,|FBpp0302827,	NA,,	NA,,	Mnat_04533,	Serine hydrolase-like protein,,	Alpha/Beta hydrolase fold,|Alpha/beta hydrolase fold-1,,				gene194
bisque4	gene2010	Csec_G16657	0.264893	0.173117	0.0766674	0.698193	FBgn0025463,	FBpp0073572,	NA,,	negative regulation of neuroblast proliferation [GO:0007406]; positive regulation of gene expression [GO:0010628]; positive regulation of heterochromatin assembly [GO:0031453]; positive regulation of transcription, DNA-templated [GO:0045893]; positive regulation of transcription by RNA polymerase II [GO:0045944]; regulation of transcription by RNA polymerase II [GO:0006357],,	Mnat_07996,	SWI/SNF-related matrix-associated actin-dependent regulator of chromatin subfamily D member 1,,	NA,|SWIB domain,|SWIB/MDM2 domain superfamily,|SWIB/MDM2 domain,,|NA,|SWIB/MDM2 domain,|SWIB/MDM2 domain superfamily,|SWIB domain,,				gene194
bisque4	gene4016	Csec_G15835	0.264893	0.173117	0.258809	0.18357	FBgn0035876,	FBpp0076329,	NA,,	male meiosis cytokinesis [GO:0007112]; peroxisome organization [GO:0007031]; primary spermatocyte growth [GO:0007285]; protein import into peroxisome matrix [GO:0016558]; protein polyubiquitination [GO:0000209]; spermatid development [GO:0007286]; spermatocyte division [GO:0048137],,	Mnat_12674,	Peroxisome biogenesis factor 2,,	Pex, N-terminal,|Zinc finger, RING/FYVE/PHD-type,|NA,|Zinc finger, RING-type, conserved site,|Zinc finger, RING-type,|Osteopetrosis-associated transmembrane protein 1 precursor,,				gene194
bisque4	gene5849	Csec_G01147	0.264893	0.173117	0.339031	0.0775826	FBgn0086362,	FBpp0085122,	NA,,	NA,|cellular protein localization [GO:0034613]; chaeta morphogenesis [GO:0008407]; oocyte anterior/posterior axis specification [GO:0007314]; oocyte axis specification [GO:0007309]; oocyte microtubule cytoskeleton organization [GO:0016325]; oocyte microtubule cytoskeleton polarization [GO:0008103]; positive regulation of neuron remodeling [GO:1904801]; regulation of pole plasm oskar mRNA localiza…	NA,	NA,	NA,|CALCOCO1/2, zinc finger-C2H2 domain,,				gene194
bisque4	gene850	Csec_G13628	0.264893	0.173117	0.227406	0.244512	NA,	NA,	NA,	NA,	NA,	NA,	NA,,				gene194
bisque4	gene2822	Csec_G12682	0.264893	0.173117	0.189379	0.334453	FBgn0036282,	FBpp0075717,	NA,,	compound eye photoreceptor development [GO:0042051]; eclosion [GO:0007562]; negative regulation of gene expression [GO:0010629],,	Mnat_01452,	SET and MYND domain-containing protein 4,,	NA,|SET domain,|Tetratricopeptide repeat-containing domain,|Tetratricopeptide-like helical domain superfamily,|Zinc finger, MYND-type,,				gene194
bisque4	gene17023	Csec_G01032	0.264893	0.173117	0.516983	0.00484735	FBgn0035122,	FBpp0302563,	NA,,	mitochondrial translation [GO:0032543],,	Mnat_14787,	39S ribosomal protein L17, mitochondrial,,	Ribosomal protein L17 superfamily,|Ribosomal protein L17,|NA,,|Ribosomal protein L17 superfamily,|NA,|Ribosomal protein L17,,				gene194
bisque4	gene4517	Csec_G15863	0.264893	0.173117	0.119178	0.54582	FBgn0031115,|FBgn0028879,	FBpp0088586,|FBpp0308739,|FBpp0311120,|FBpp0089099,|FBpp0080263,	NA,,|Anoctamin family,|NA,,	positive regulation of transcription, DNA-templated [GO:0045893],,|cation transport [GO:0006812]; chloride transport [GO:0006821],,	NA,|Mnat_09047,|Mnat_09048,	NA,|Activating signal cointegrator 1,,|Anoctamin-8,,	NA,|Zinc finger, C2HC5-type,,|Zinc finger, C2HC5-type,|ASCH domain,|NA,|PUA-like superfamily,,|Anoctamin,|NA,,|NA,|Anoctamin,,|NA,|ASCH domain,|PUA-like superfamily,,				gene194
bisque4	gene2624	Csec_G03510	0.264893	0.173117	0.186298	0.34252	FBgn0032408,	FBpp0079946,	NA,,	maturation of 5.8S rRNA [GO:0000460]; maturation of LSU-rRNA [GO:0000470]; ribosome biogenesis [GO:0042254]; rRNA processing [GO:0006364],,	Mnat_16182,	Lipoyl synthase 1, mitochondrial,,	NA,|Brix domain,,				gene194
bisque4	gene7699	Csec_G15695	0.264893	0.173117	0.106265	0.590443	FBgn0038583,	FBpp0307574,	NA,,	NA,,	NA,	NA,	NA,|Protein of unknown function DUF4078,,				gene194
bisque4	gene11002	Csec_G10922	0.264893	0.173117	0.0977063	0.620863	FBgn0032979,	FBpp0085317,	NA,,	NA,,	Mnat_13865,	NA,	NA,|Zinc finger, AD-type,|Zinc finger C2H2-type,|Zinc finger C2H2 superfamily,,				gene194
bisque4	gene8872	Csec_G14197	0.264893	0.173117	0.15408	0.433724	FBgn0260859,	FBpp0088818,	TRAPP small subunits family, BET3 subfamily,,	dsRNA transport [GO:0033227]; endoplasmic reticulum to Golgi vesicle-mediated transport [GO:0006888]; Golgi vesicle transport [GO:0048193]; intra-Golgi vesicle-mediated transport [GO:0006891]; protein secretion [GO:0009306]; vesicle-mediated transport [GO:0016192],,	Mnat_03525,	Trafficking protein particle complex subunit 3,,	NO signalling/Golgi transport ligand-binding domain superfamily,|Bet3 family,|Transport protein particle (TRAPP) component,|NA,,				gene194
bisque4	gene3961	Csec_G13818	0.264893	0.173117	0.11262	0.568283	FBgn0038473,	FBpp0082867,	TRAFAC class YlqF/YawG GTPase family,,	regulation of cell population proliferation [GO:0042127]; regulation of multicellular organism growth [GO:0040014]; ribosomal large subunit biogenesis [GO:0042273],,	Mnat_01340,	Guanine nucleotide-binding-like protein,,	Circularly permuted (CP)-type guanine nucleotide-binding (G) domain,|Guanine nucleotide-binding protein-like 3, N-terminal domain,|NA,|GTP binding domain,|GTP-binding protein, orthogonal bundle domain superfamily,|P-loop containing nucleoside triphosphate hydrolase,,|Guanine nucleotide-binding protein-like 3, N-terminal domain,|NA,|GTP binding domain,|GTP-binding protein, orthogonal bundle domain…				gene194
bisque4	gene5145	Csec_G02557	0.264893	0.173117	0.0917579	0.642374	FBgn0020309,	FBpp0307448,	NA,,	cell adhesion [GO:0007155]; heterochromatin organization involved in chromatin silencing [GO:0070868]; imaginal disc-derived wing morphogenesis [GO:0007476]; negative regulation of transcription, DNA-templated [GO:0045892]; negative regulation of Wnt signaling pathway [GO:0030178]; positive regulation of mitotic cell cycle [GO:0045931]; regulation of chromatin silencing [GO:0031935]; regulation o…	Mnat_05332,|Mnat_02142,	NA,	Zinc finger C2H2-type,|NA,|Zinc finger C2H2 superfamily,,|NA,|Zinc finger C2H2-type,|Zinc finger C2H2 superfamily,,				gene194
bisque4	gene9863	Csec_G17269	0.264893	0.173117	0.440056	0.019109	FBgn0032873,	FBpp0308603,	NA,|Methyltransferase superfamily,,	methylation [GO:0032259],,	Mnat_04332,	Methyltransferase-like protein 13,,	Methyltransferase type 11,|S-adenosyl-L-methionine-dependent methyltransferase,|NA,,|S-adenosyl-L-methionine-dependent methyltransferase,|NA,,|NA,|Methyltransferase type 11,|S-adenosyl-L-methionine-dependent methyltransferase,,|NA,|S-adenosyl-L-methionine-dependent methyltransferase,|Methyltransferase type 11,,|Methyltransferase type 11,|NA,|S-adenosyl-L-methionine-dependent methyltransferase,,				gene194
bisque4	gene13475	Csec_G04202	0.264893	0.173117	0.0906373	0.646459	FBgn0002707,	FBpp0310174,	NA,|XPF family,,	DNA repair [GO:0006281],|cellular response to DNA damage stimulus [GO:0006974]; DNA recombination [GO:0006310]; double-strand break repair [GO:0006302]; double-strand break repair via homologous recombination [GO:0000724]; female meiosis chromosome segregation [GO:0016321]; female meiotic nuclear division [GO:0007143]; meiotic chromosome segregation [GO:0045132]; mismatch repair [GO:0006298]; nuc…	Mnat_02261,	DNA repair endonuclease XPF,,	NA,|Restriction endonuclease type II-like,|ERCC4 domain,|RuvA domain 2-like,,				gene194
bisque4	gene9121	Csec_G08715	0.264893	0.173117	0.0977581	0.620677	FBgn0033766,	FBpp0291752,|FBpp0297623,	NA,,	nuclear pore organization [GO:0006999],|nuclear pore organization [GO:0006999]; protein import into nucleus [GO:0006606]; RNA export from nucleus [GO:0006405],,	Mnat_11437,	NA,	NA,,|NA,|Nucleoporin Nup188,,				gene194
bisque4	gene14151	Csec_G05255	0.264893	0.173117	0.462463	0.0132173	FBgn0031857,|NA,	FBpp0303663,|FBpp0303662,|NA,|FBpp0303660,|FBpp0303658,	NA,|RBR family,,|NA,	heat acclimation [GO:0010286]; protein linear polyubiquitination [GO:0097039]; protein polyubiquitination [GO:0000209],|defense response to Gram-negative bacterium [GO:0050829]; heat acclimation [GO:0010286]; immune system process [GO:0002376]; positive regulation of peptidoglycan recognition protein signaling pathway [GO:0061059]; protein linear polyubiquitination [GO:0097039]; protein polyubiqu…	Mnat_06834,	RING finger protein 31,,	NA,|Zinc finger, RING/FYVE/PHD-type,|IBR domain,|RNF31, C-terminal,|Zinc finger, RanBP2-type,|Zinc finger, RING-type,|E3 ubiquitin-protein ligase RNF31, UBA-like domain,,|Zinc finger, RING-type,|RNF31, C-terminal,|NA,|Zinc finger, RING/FYVE/PHD-type,|IBR domain,|E3 ubiquitin-protein ligase RNF31, UBA-like domain,,|NA,|E3 ubiquitin-protein ligase RNF31, UBA-like domain,|IBR domain,|RNF31, C-termin…				gene194
bisque4	gene3088	Csec_G05991	0.264893	0.173117	0.234853	0.228983	FBgn0036254,	FBpp0075756,	KRI1 family,,	endonucleolytic cleavage in ITS1 to separate SSU-rRNA from 5.8S rRNA and LSU-rRNA from tricistronic rRNA transcript (SSU-rRNA, 5.8S rRNA, LSU-rRNA) [GO:0000447],,	Mnat_15929,	KRI1-like protein,,	Kri1-like, C-terminal,|NA,|KRR1 interacting protein 1,,|NA,|KRR1 interacting protein 1,|Kri1-like, C-terminal,,				gene194
bisque4	gene15125	Csec_G09028	0.264893	0.173117	0.162605	0.408397	FBgn0010278,	FBpp0072151,	SSRP1 family,,	DNA repair [GO:0006281]; DNA replication [GO:0006260]; negative regulation of protein phosphorylation [GO:0001933]; ovarian follicle cell development [GO:0030707]; positive regulation of actin filament polymerization [GO:0030838]; regulation of chromatin assembly or disassembly [GO:0001672]; regulation of DNA binding [GO:0051101],,	Mnat_15346,	FACT complex subunit Ssrp1,,	NA,|PH-like domain superfamily,|High mobility group box domain superfamily,|Domain of unknown function DUF1747,|High mobility group box domain,|Structure-specific recognition protein,,				gene194
bisque4	gene15395	Csec_G17778	0.264893	0.173117	0.140011	0.477329	FBgn0004855,	FBpp0312065,	Archaeal rpoM/eukaryotic RPA12/RPB9/RPC11 RNA polymerase family,|Archaeal RpoM/eukaryotic RPA12/RPB9/RPC11 RNA polymerase family,,	mRNA cleavage [GO:0006379]; transcription, DNA-templated [GO:0006351],|maintenance of transcriptional fidelity during DNA-templated transcription elongation from RNA polymerase II promoter [GO:0001193]; mitotic cell cycle [GO:0000278]; mRNA cleavage [GO:0006379]; transcription by RNA polymerase II [GO:0006366]; transcription-coupled nucleotide-excision repair [GO:0006283]; transcription initiatio…	Mnat_02164,	DNA-directed RNA polymerase II subunit RPB9,,	DNA-directed RNA polymerase subunit/transcription factor S,|Zinc finger, TFIIS-type,|DNA-directed RNA polymerase M, 15kDa subunit, conserved site,|Pol II subunit B9, C-terminal zinc ribbon,|NA,|DNA-directed RNA polymerase, M/15kDa subunit,,				gene194
bisque4	gene494	Csec_G13917	0.264893	0.173117	0.158301	0.421078	NA,|FBgn0034528,	NA,|FBpp0309594,	NA,|NA,,	NA,|NA,,	NA,	NA,	NA,,|NA,|G-patch domain,,|G-patch domain,|NA,,				gene194
bisque4	gene1799	Csec_G04229	0.264893	0.173117	0.185237	0.345324	FBgn0000283,	FBpp0082581,	NA,,	cellular response to DNA damage stimulus [GO:0006974]; gene looping [GO:0090202]; nuclear axial expansion [GO:0035191]; positive regulation of chromatin silencing [GO:0031937]; regulation of cytoskeleton organization [GO:0051493]; regulation of gene expression [GO:0010468],,	Mnat_14929,	NA,	Zinc finger C2H2-type,|NA,|Zinc finger C2H2 superfamily,,				gene194
bisque4	gene2852	Csec_G13655	0.264893	0.173117	0.258203	0.184635	FBgn0038723,	FBpp0083213,	NA,,	cytoplasmic translation [GO:0002181],,	Mnat_04194,	Developmentally-regulated GTP-binding protein 2,,	TGS-like,|GTP binding domain,|NA,|Beta-grasp domain superfamily,|GTP1/OBG, conserved site,|Small GTP-binding protein domain,|TGS,|GTP binding protein, second domain,|OBG-type guanine nucleotide-binding (G) domain,|P-loop containing nucleoside triphosphate hydrolase,,				gene194
bisque4	gene2461	Csec_G11524	0.264893	0.173117	0.179559	0.36057	FBgn0034963,	FBpp0310002,	NA,,	mRNA catabolic process [GO:0006402]; negative regulation of translation [GO:0017148],,	Mnat_16222,	NA,	CCR4-NOT transcription complex subunit 11,,				gene194
bisque4	gene11411	Csec_G00746	0.264893	0.173117	0.485526	0.00881575	FBgn0037363,	FBpp0306962,	NA,,	activation of protein kinase activity [GO:0032147]; autophagosome assembly [GO:0000045]; autophagy [GO:0006914]; autophagy of mitochondrion [GO:0000422]; autophagy of peroxisome [GO:0030242]; cellular response to starvation [GO:0009267]; glycophagy [GO:0061723]; intestinal epithelial structure maintenance [GO:0060729]; larval midgut cell programmed cell death [GO:0035096]; macroautophagy [GO:0016…	Mnat_15881,	RB1-inducible coiled-coil protein 1,,	NA,|Autophagy-related protein 11, C-terminal,,				gene194
bisque4	gene15950	Csec_G00847	0.264893	0.173117	0.178471	0.363536	FBgn0025832,	FBpp0086223,	XPG/RAD2 endonuclease family, FEN1 subfamily,,	base-excision repair [GO:0006284]; DNA replication [GO:0006260]; DNA replication, removal of RNA primer [GO:0043137],,	Mnat_02392,	Flap endonuclease 1,,	XPG N-terminal,|Helix-hairpin-helix motif, class 2,|XPG/Rad2 endonuclease,|XPG-I domain,|PIN-like domain superfamily,|NA,|Flap endonuclease 1,|XPG conserved site,|5'-3' exonuclease, C-terminal domain superfamily,,|5'-3' exonuclease, C-terminal domain superfamily,|NA,|XPG-I domain,|Flap endonuclease 1,|XPG conserved site,|XPG/Rad2 endonuclease,|XPG N-terminal,|PIN-like domain superfamily,|Helix-ha…				gene194
bisque4	gene12480	Csec_G11676	0.264893	0.173117	0.129262	0.512106	NA,	NA,	NA,	NA,	NA,	NA,	NA,,				gene194
bisque4	gene16196	Csec_G06439	0.264893	0.173117	0.225724	0.248113	FBgn0011766,	FBpp0311985,	NA,|E2F/DP family,,	NA,|DNA endoreduplication [GO:0042023]; eggshell chorion gene amplification [GO:0007307]; G1/S transition of mitotic cell cycle [GO:0000082]; imaginal disc development [GO:0007444]; larval lymph gland hemopoiesis [GO:0035167]; negative regulation of transcription by RNA polymerase II [GO:0000122]; nurse cell apoptotic process [GO:0045476]; positive regulation of DNA endoreduplication [GO:0032877]…	Mnat_12141,	Transcription factor E2F5,,	Winged helix DNA-binding domain superfamily,|NA,|E2F transcription factor, CC-MB domain,|E2F/DP family, winged-helix DNA-binding domain,|E2F-DP heterodimerization region,|Winged helix-like DNA-binding domain superfamily,,				gene194
bisque4	gene2119	Csec_G05907	0.264893	0.173117	0.0921113	0.641088	FBgn0028744,	FBpp0088519,	WD repeat BOP1/ERB1 family,,	maturation of 5.8S rRNA from tricistronic rRNA transcript (SSU-rRNA, 5.8S rRNA, LSU-rRNA) [GO:0000466]; maturation of LSU-rRNA from tricistronic rRNA transcript (SSU-rRNA, 5.8S rRNA, LSU-rRNA) [GO:0000463]; regulation of hemocyte proliferation [GO:0035206],,	Mnat_15059,	Ribosome biogenesis-like protein,,	BOP1, N-terminal domain,|NA,|WD40 repeat,|WD40 repeat, conserved site,|WD repeat BOP1/Erb1,|WD40/YVTN repeat-like-containing domain superfamily,|WD40-repeat-containing domain superfamily,|WD40-repeat-containing domain,,				gene194
bisque4	gene16272	Csec_G07796	0.264893	0.173117	0.498183	0.00697624	FBgn0261403,	FBpp0085420,	NA,,	locomotor rhythm [GO:0045475]; protein O-linked glycosylation [GO:0006493]; regulation of gene expression [GO:0010468],|glycoprotein metabolic process [GO:0009100]; locomotor rhythm [GO:0045475]; positive regulation of fibroblast growth factor receptor signaling pathway [GO:0045743]; protein O-linked glycosylation [GO:0006493]; regulation of gene expression [GO:0010468]; response to temperature s…	Mnat_07478,	NA,	Tetratricopeptide repeat,|Tetratricopeptide-like helical domain superfamily,|NA,|Tetratricopeptide repeat-containing domain,,				gene194
bisque4	gene13478	Csec_G05072	0.264893	0.173117	0.36763	0.0542749	FBgn0039020,	FBpp0083715,	TRAFAC class YlqF/YawG GTPase family, MTG1 subfamily,,	NA,,	Mnat_13897,	Mitochondrial GTPase 1,,	NA,|P-loop containing nucleoside triphosphate hydrolase,|GTPase, MTG1,|GTP-binding protein, orthogonal bundle domain superfamily,|GTP binding domain,|Circularly permuted (CP)-type guanine nucleotide-binding (G) domain,,				gene194
bisque4	gene2238	Csec_G16350	0.264893	0.173117	0.147172	0.45486	NA,	NA,	NA,	NA,	NA,	NA,	NA,|Ashwin,,				gene194
bisque4	gene9645	Csec_G09226	0.264893	0.173117	0.171669	0.382399	FBgn0036194,	FBpp0305004,	DPH1/DPH2 family, DPH1 subfamily,,	peptidyl-diphthamide biosynthetic process from peptidyl-histidine [GO:0017183],,	Mnat_06520,	Diphthamide biosynthesis protein 1,,	NA,|Diphthamide synthesis DPH1/DPH2,|Diphthamide synthesis DHP1/DPH2, eukaryotes and archaea,,				gene194
bisque4	gene14692	Csec_G08207	0.264893	0.173117	0.200582	0.306101	FBgn0031848,	FBpp0305541,	NA,|NSE1 family,,	DNA repair [GO:0006281],|DNA repair [GO:0006281]; double-strand break repair via homologous recombination [GO:0000724]; positive regulation of response to DNA damage stimulus [GO:2001022]; postreplication repair [GO:0006301]; protein ubiquitination [GO:0016567],,	NA,	NA,	Non-structural maintenance of chromosomes element 1,|NA,|Zinc finger, FYVE/PHD-type,|Zinc finger, RING-like,|Zinc finger, RING/FYVE/PHD-type,|Winged helix-like DNA-binding domain superfamily,,|Non-structural maintenance of chromosomes element 1,|Zinc finger, RING/FYVE/PHD-type,|Winged helix-like DNA-binding domain superfamily,|Zinc finger, FYVE/PHD-type,|NA,|Zinc finger, RING-like,,|NA,|Zinc fing…				gene194
bisque4	gene4651	Csec_G06506	0.264893	0.173117	0.425286	0.0240622	FBgn0035336,	FBpp0072768,	CWC22 family,,	ribosomal small subunit biogenesis [GO:0042274],,	Mnat_02342,	Nucleolar MIF4G domain-containing protein 1,,	Armadillo-type fold,|MIF4G-like, type 3,|NA,|Initiation factor eIF-4 gamma, MA3,|MIF4G-like domain superfamily,,|MIF4G-like, type 3,|NA,|MIF4G-like domain superfamily,|Armadillo-type fold,|Initiation factor eIF-4 gamma, MA3,,|Initiation factor eIF-4 gamma, MA3,|NA,|Armadillo-type fold,|MIF4G-like domain superfamily,|MIF4G-like, type 3,,				gene194
bisque4	gene2257	Csec_G01575	0.264893	0.173117	0.115833	0.557224	FBgn0035524,	FBpp0073098,	BRX1 family,,	ribosomal large subunit assembly [GO:0000027],,	Mnat_16658,	Ribosome biogenesis-like protein,,	NA,|Brix domain,,				gene194
bisque4	gene736	Csec_G09581	0.264893	0.173117	0.208139	0.287851	FBgn0260499,	FBpp0308628,	NA,|Quiver family,,	positive regulation of voltage-gated potassium channel activity [GO:1903818]; regulation of synaptic transmission, cholinergic [GO:0032222]; sleep [GO:0030431],|negative regulation of acetylcholine-gated cation channel activity [GO:1903049]; negative regulation of membrane potential [GO:0045837]; positive regulation of circadian sleep/wake cycle, sleep [GO:0045938]; positive regulation of voltage…	Mnat_08831,	Protein quiver,,	Protein quiver,,				gene194
bisque4	gene6249	Csec_G03011	0.264893	0.173117	0.0723123	0.714608	FBgn0029873,	FBpp0070874,	NA,,	NA,,	Mnat_06716,	Protein SREK1IP1,,	NA,|Zinc finger, CCHC-type,,				gene194
bisque4	gene13057	Csec_G01781	0.264893	0.173117	0.114844	0.560621	FBgn0037220,	FBpp0078624,	NA,,	mRNA splicing, via spliceosome [GO:0000398]; regulation of alternative mRNA splicing, via spliceosome [GO:0000381],,	Mnat_12561,	Pre-mRNA-splicing factor RBM22,,	NA,|RNA recognition motif domain,|Nucleotide-binding alpha-beta plait domain superfamily,|Zinc finger, CCCH-type,|Zinc finger, CCCH-type superfamily,|RNA-binding domain superfamily,,|NA,|Nucleotide-binding alpha-beta plait domain superfamily,|Zinc finger, CCCH-type,|RNA recognition motif domain,|RNA-binding domain superfamily,|Zinc finger, CCCH-type superfamily,,|NA,|RNA recognition motif domain,…				gene194
bisque4	gene5868	Csec_G01166	0.264893	0.173117	0.123171	0.532345	NA,|FBgn0259785,	NA,|FBpp0304178,	NA,|NA,,	NA,|chromosome organization [GO:0051276]; ecdysone receptor-mediated signaling pathway [GO:0035076]; negative regulation of receptor signaling pathway via JAK-STAT [GO:0046426]; positive regulation of mitotic cell cycle [GO:0045931]; regulation of gene expression [GO:0010468]; regulation of histone methylation [GO:0031060],,	Mnat_13350,	NA,	NA,,|THAP-type zinc finger superfamily,|THAP-type zinc finger,|NA,,|NA,|THAP-type zinc finger,|THAP-type zinc finger superfamily,,				gene194
bisque4	gene10003	Csec_G07855	0.264893	0.173117	0.164321	0.4034	FBgn0039710,	FBpp0307014,|FBpp0308967,	NA,,	NA,|histone H4-K16 acetylation [GO:0043984]; histone H4-K5 acetylation [GO:0043981]; histone H4-K8 acetylation [GO:0043982],,	Mnat_14591,	NA,	Potential DNA-binding domain,|NA,,|NA,|Potential DNA-binding domain,,				gene194
bisque4	gene13693	Csec_G12064	0.264893	0.173117	0.650739	0.000177214	FBgn0260450,	FBpp0074005,	Peptidase C2 family,,	NA,,	Mnat_03788,	Calpain-C,,	Peptidase C2, calpain, domain III,|Peptidase C2, calpain, large subunit, domain III,|Calpain large subunit, domain III superfamily,|Peptidase C2, calpain family,|NA,|Calpain subdomain III,|EF-hand domain pair,,|Peptidase C2, calpain, domain III,|Calpain large subunit, domain III superfamily,|NA,|Peptidase C2, calpain family,|Peptidase C2, calpain, large subunit, domain III,|Calpain subdomain III,…				gene194
bisque4	gene1298	Csec_G14634	0.264893	0.173117	0.267453	0.168846	FBgn0037634,	FBpp0081402,	NA,,	regulation of transcription by RNA polymerase II [GO:0006357],,	Mnat_04431,	NA,	MADF domain,|NA,,				gene194
bisque4	gene13551	Csec_G06059	0.264893	0.173117	0.277826	0.152302	FBgn0010246,|FBgn0037633,	FBpp0072568,|FBpp0306440,|FBpp0072566,	TRAFAC class myosin-kinesin ATPase superfamily, Myosin family,,|NA,,	defense response to bacterium [GO:0042742]; determination of left/right symmetry [GO:0007368]; imaginal disc-derived male genitalia morphogenesis [GO:0048803]; mesoderm development [GO:0007498]; microvillus organization [GO:0032528],,|NA,,	Mnat_09816,|Mnat_14756,	Myosin-Ie,,|PiggyBac transposable element-derived protein 4,,	Myosin head, motor domain,|NA,|P-loop containing nucleoside triphosphate hydrolase,|Kinesin motor domain superfamily,,|PiggyBac transposable element-derived protein,|NA,|PiggyBac transposable element-derived protein 4, C-terminal zinc-ribbon,,|Kinesin motor domain superfamily,|Myosin head, motor domain,|P-loop containing nucleoside triphosphate hydrolase,|NA,,				gene194
bisque4	gene12743	Csec_G15067	0.264893	0.173117	0.185925	0.343505	FBgn0260985,|NA,	FBpp0073120,|NA,	Activator 1 small subunits family,,|NA,	DNA damage checkpoint [GO:0000077]; DNA-dependent DNA replication [GO:0006261]; DNA repair [GO:0006281]; DNA replication [GO:0006260]; DNA replication checkpoint [GO:0000076]; DNA strand elongation involved in DNA replication [GO:0006271]; leading strand elongation [GO:0006272]; sister chromatid cohesion [GO:0007062],,|NA,	Mnat_15888,	ATPase WRNIP1,,	MgsA AAA+ ATPase C-terminal,|NA,|AAA+ ATPase domain,|ATPase, AAA-type, core,|P-loop containing nucleoside triphosphate hydrolase,|AAA C-terminal domain,|DNA polymerase III, clamp loader complex, gamma/delta/delta subunit, C-terminal,,|AAA C-terminal domain,|NA,|MgsA AAA+ ATPase C-terminal,|DNA polymerase III, clamp loader complex, gamma/delta/delta subunit, C-terminal,|P-loop containing nucleosid…				gene194
black	gene6424	Csec_G12811	0.358064	0.0613609	0.0386458	0.845202	FBgn0261873,	FBpp0305869,	MAGUK family,|NA,,	apical protein localization [GO:0045176]; bicellular tight junction assembly [GO:0070830]; cell-cell junction assembly [GO:0007043]; chitin-based cuticle development [GO:0040003]; establishment of epithelial cell polarity [GO:0090162]; establishment or maintenance of cell polarity [GO:0007163]; establishment or maintenance of epithelial cell apical/basal polarity [GO:0045197]; establishment or ma…	Mnat_12925,	MAGUK p55 subfamily member 5,,	Guanylate kinase-like domain,|L27 domain superfamily,|NA,|Guanylate kinase/L-type calcium channel beta subunit,|P-loop containing nucleoside triphosphate hydrolase,|MPP5, SH3 domain,|L27 domain, C-terminal,|PDZ domain,|SH3 domain,|L27 domain,|PDZ superfamily,|SH3-like domain superfamily,|Guanylate kinase, conserved site,,				gene14304
black	gene6588	Csec_G01844	0.358064	0.0613609	0.163631	0.405406	FBgn0039312,|FBgn0031800,|FBgn0037934,	FBpp0084238,|FBpp0303667,|FBpp0081915,	NA,,	NA,,	Mnat_16077,	NA,	CHK kinase-like,|Ecdysteroid kinase-like,|Protein kinase-like domain superfamily,|NA,,|Ecdysteroid kinase-like,|Protein kinase-like domain superfamily,|NA,|CHK kinase-like,,|Protein kinase-like domain superfamily,|Ecdysteroid kinase-like,|NA,|CHK kinase-like,,|NA,|Ecdysteroid kinase-like,|Protein kinase-like domain superfamily,|CHK kinase-like,,|Ecdysteroid kinase-like,|Protein kinase-like domain…				gene14304
black	gene6706	Csec_G11597	0.358064	0.0613609	0.178139	0.364443	FBgn0037814,	FBpp0081737,	NA,,	protein ubiquitination [GO:0016567],,	Mnat_17967,	DDB1- and CUL4-associated factor 15,,	NA,|DDB1- and CUL4-associated factor 15, WD40 repeat-containing domain,,				gene14304
black	gene1208	Csec_G10280	0.358064	0.0613609	-0.117433	0.551756	FBgn0015575,|FBgn0039084,|NA,|FBgn0034736,	FBpp0081074,|FBpp0311034,|NA,|FBpp0083814,|FBpp0071746,	Type-B carboxylesterase/lipase family,|NA,,|Type-B carboxylesterase/lipase family,,|NA,|NA,,	determination of adult lifespan [GO:0008340]; lipid storage [GO:0019915]; response to organophosphorus [GO:0046683],,|NA,,|NA,	Mnat_17146,|Mnat_00429,|Mnat_16177,|Mnat_00423,	Esterase FE4,,|NA,	Alpha/Beta hydrolase fold,|Carboxylesterase, type B,,|Lipase, GDXG, putative histidine active site,|Alpha/Beta hydrolase fold,|Carboxylesterase type B, active site,|Carboxylesterase, type B,,|Carboxylesterase type B, active site,|Alpha/Beta hydrolase fold,|Carboxylesterase, type B,|NA,,|NA,,|Carboxylesterase, type B,|Carboxylesterase type B, active site,|Alpha/Beta hydrolase fold,,|Alpha/Beta hyd…				gene14304
black	gene17148	Csec_G16979	0.358064	0.0613609	0.163391	0.406103	FBgn0035575,	FBpp0073218,	NA,,	NA,,	Mnat_03521,	Odr-4-like protein,,	Cysteine-rich flanking region, C-terminal,|Leucine-rich repeat domain superfamily,|Leucine-rich repeat,|NA,|Leucine-rich repeat, typical subtype,,				gene14304
black	gene6931	Csec_G10101	0.358064	0.0613609	0.437539	0.019888	FBgn0250757,	FBpp0288581,	Sodium:solute symporter (SSF) (TC 2.A.21) family,,	NA,,	Mnat_14567,	Sodium-coupled monocarboxylate transporter 1,,	Sodium/glucose symporter superfamily,|Sodium/solute symporter,|NA,,				gene14304
black	gene13339	Csec_G13556	0.358064	0.0613609	-0.0537649	0.785835	FBgn0039751,	FBpp0308325,	Pyridoxal phosphate-binding protein YggS/PROSC family,,	NA,,	Mnat_02216,	NA,	Pyridoxal phosphate homeostasis protein,|PLP-binding barrel,|Alanine racemase, N-terminal,|NA,,				gene14304
black	gene6929	Csec_G10099	0.358064	0.0613609	0.404548	0.0327358	NA,	NA,	NA,	NA,	Mnat_08975,	Craniofacial development protein 2,,	Endonuclease/exonuclease/phosphatase superfamily,,				gene14304
black	gene66	Csec_G16235	0.358064	0.0613609	0.568881	0.00158338	FBgn0038873,	FBpp0308330,	NA,,	NA,,	Mnat_03415,	Nose resistant to fluoxetine protein 6,,	Nose resistant-to-fluoxetine protein, N-terminal,|Acyltransferase 3,,				gene14304
black	gene11125	Csec_G01993	0.358064	0.0613609	0.180529	0.357938	FBgn0032587,	FBpp0308008,	NA,,	NA,,	Mnat_04179,	NA,	MADF domain,|NA,,|NA,|MADF domain,,				gene14304
black	gene7067	Csec_G00715	0.358064	0.0613609	0.0347969	0.860462	NA,	NA,	NA,	NA,	NA,	NA,	NA,|Pre-C2HC domain,,				gene14304
black	gene12315	Csec_G02728	0.358064	0.0613609	0.307863	0.110987	FBgn0028499,	FBpp0307572,	NA,,	NA,,	Mnat_03672,	Hexosaminidase D,,	NA,|Glycoside hydrolase family 20, catalytic domain,|Glycoside hydrolase superfamily,,|Glycoside hydrolase superfamily,|NA,|Glycoside hydrolase family 20, catalytic domain,,				gene14304
black	gene773	Csec_G11843	0.358064	0.0613609	0.298245	0.123186	FBgn0039084,|FBgn0029690,	FBpp0311034,|FBpp0401489,	Type-B carboxylesterase/lipase family,,	NA,,	Mnat_00421,	Esterase FE4,,	Carboxylesterase type B, active site,|Carboxylesterase, type B,|Alpha/Beta hydrolase fold,,|Carboxylesterase type B, active site,|Alpha/Beta hydrolase fold,|Carboxylesterase, type B,,				gene14304
black	gene14952	Csec_G03335	0.358064	0.0613609	0.36243	0.0580422	FBgn0038881,	FBpp0310363,	NA,,	NA,,	Mnat_04056,	NA,	NA,,				gene14304
black	gene13790	Csec_G03036	0.358064	0.0613609	0.344753	0.0723946	FBgn0036879,	FBpp0074702,	NA,,	chitin-based cuticle development [GO:0040003],,	Mnat_10669,	Adult-specific cuticular protein ACP-20,,	Insect cuticle protein,|NA,,				gene14304
black	gene13456	Csec_G02143	0.358064	0.0613609	0.284067	0.142924	FBgn0025625,|NA,	FBpp0070326,|NA,	NA,,|NA,	intracellular signal transduction [GO:0035556]; protein phosphorylation [GO:0006468]; response to starvation [GO:0042594],|cellular response to insulin stimulus [GO:0032869]; insulin receptor signaling pathway [GO:0008286]; intracellular signal transduction [GO:0035556]; protein phosphorylation [GO:0006468]; response to starvation [GO:0042594],,|NA,	Mnat_11324,|NA,	MAP/microtubule affinity-regulating kinase 3,,|NA,	NA,|Protein kinase-like domain superfamily,|Protein kinase domain,|Ubiquitin-associated domain,|Protein kinase, ATP binding site,|Salt-Inducible kinase, catalytic domain,|Serine/threonine-protein kinase, active site,,|NA,,		SIK2	downstream IIS	gene14304
black	gene12194	Csec_G13181	0.358064	0.0613609	-0.23409	0.230544	FBgn0035501,	FBpp0304904,	Peptidase S1 family, CLIP subfamily,,	proteolysis [GO:0006508],,	Mnat_01745,	Transmembrane protease serine 13,,	NA,|Serine proteases, trypsin domain,|Serine proteases, trypsin family, histidine active site,|Peptidase S1, PA clan,,				gene14304
black	gene15060	Csec_G08485	0.358064	0.0613609	0.340992	0.075774	NA,	NA,	NA,	NA,	Mnat_09584,	NA,	NA,,				gene14304
black	gene5219	Csec_G04833	0.358064	0.0613609	0.248835	0.201646	NA,	NA,	NA,	NA,	Mnat_11688,	Epoxide hydrolase 3,,	Epoxide hydrolase-like,|Alpha/beta hydrolase fold-1,|Alpha/Beta hydrolase fold,,				gene14304
black	gene384	Csec_G03913	0.358064	0.0613609	0.212107	0.278549	FBgn0051481,	FBpp0088335,	Antp homeobox family, Proboscipedia subfamily,,	positive regulation of transcription by RNA polymerase II [GO:0045944]; proboscis development [GO:0048728]; specification of segmental identity, labial segment [GO:0007381]; specification of segmental identity, maxillary segment [GO:0007382],,	Mnat_09829,	Homeobox protein Hox-D3,,	Homeobox domain,|NA,|Homeobox domain, metazoa,|Homeobox, conserved site,|Homeobox-like domain superfamily,,				gene14304
black	gene8632	Csec_G04564	0.358064	0.0613609	0.703808	2.93e-05	FBgn0037783,	FBpp0081654,	NA,,	intracellular cholesterol transport [GO:0032367]; sterol transport [GO:0015918],,	Mnat_07637,	Epididymal secretory protein E1,,	MD-2-related lipid-recognition domain,|NA,|Immunoglobulin E-set,|Npc2 like, ML domain,,				gene14304
black	gene17776	Csec_G03564	0.358064	0.0613609	0.342735	0.0741929	FBgn0032008,	FBpp0312408,	NA,,	NA,,	Mnat_16162,	NA,	GM2-AP, lipid-recognition domain superfamily,,				gene14304
black	gene4067	Csec_G17726	0.358064	0.0613609	0.125838	0.523436	NA,	NA,	NA,	NA,	Mnat_06596,	NA,	NA,,				gene14304
black	gene16668	Csec_G09899	0.358064	0.0613609	-0.0788053	0.690182	FBgn0034918,	FBpp0072142,	Pym family,,	exon-exon junction complex disassembly [GO:1903259]; nuclear-transcribed mRNA catabolic process, nonsense-mediated decay [GO:0000184],,	Mnat_03307,	Partner of Y14 and mago,,	WIBG, Mago-binding,|NA,|WIBG, N-terminal domain superfamily,,				gene14304
black	gene8063	Csec_G12484	0.358064	0.0613609	0.124703	0.527219	FBgn0026566,	FBpp0311968,	NA,|PTH2 family,,	NA,,	Mnat_17823,	Peptidyl-tRNA hydrolase 2, mitochondrial,,	Peptidyl-tRNA hydrolase II domain superfamily,|Peptidyl-tRNA hydrolase, PTH2,,				gene14304
black	gene15145	Csec_G11000	0.358064	0.0613609	-0.00456162	0.98162	FBgn0036373,	FBpp0075552,	NA,,	negative regulation of transcription, DNA-templated [GO:0045892],,	Mnat_04611,	Transcription cofactor vestigial-like protein 4,,	TDU repeat,|NA,|Transcription cofactor vestigial-like protein 4,,				gene14304
black	gene15477	Csec_G02242	0.358064	0.0613609	0.552426	0.00230192	NA,	NA,	NA,	NA,	Mnat_13363,	NA,	Pheromone/general odorant binding protein,|Pheromone/general odorant binding protein superfamily,,				gene14304
black	gene16547	Csec_G04613	0.358064	0.0613609	0.70618	2.68e-05	FBgn0036618,	FBpp0075141,	NA,,	chitin-based cuticle development [GO:0040003],,	Mnat_14227,	Cuticle protein 6,,	Insect cuticle protein,|Chitin-binding type R&R consensus,,				gene14304
black	gene9177	Csec_G14094	0.358064	0.0613609	0.0951818	0.629956	FBgn0033302,	FBpp0311646,	Cytochrome P450 family,,	NA,,	Mnat_10558,	Probable cytochrome P450 6a14,,	Cytochrome P450,|Cytochrome P450, conserved site,|Cytochrome P450, E-class, group I,|Cytochrome P450 superfamily,,				gene14304
black	gene6523	Csec_G16365	0.358064	0.0613609	-0.175482	0.371757	FBgn0039741,	FBpp0084926,	Mitochondrial carrier (TC 2.A.29) family,,	NA,,	Mnat_05299,	Mitochondrial carrier triple repeat protein 1,,	Mitochondrial carrier domain superfamily,|Mitochondrial substrate/solute carrier,,				gene14304
black	gene16162	Csec_G05419	0.358064	0.0613609	0.383916	0.0437044	NA,	NA,	NA,	NA,	NA,	NA,	NA,|Alpha-ketoglutarate-dependent dioxygenase AlkB-like,|Alpha-ketoglutarate-dependent dioxygenase AlkB-like superfamily,,				gene14304
black	gene11518	Csec_G09649	0.358064	0.0613609	0.555285	0.00215997	FBgn0033915,	FBpp0086698,	NA,,	intracellular signal transduction [GO:0035556]; protein phosphorylation [GO:0006468],,	Mnat_01139,	SNF-related serine/threonine-protein kinase,,	NA,|Protein kinase, ATP binding site,|Serine/threonine-protein kinase, active site,|Protein kinase-like domain superfamily,|Protein kinase domain,,|NA,,|NA,|Protein kinase domain,|Protein kinase, ATP binding site,|Serine/threonine-protein kinase, active site,|Protein kinase-like domain superfamily,,				gene14304
black	gene17777	Csec_G03565	0.358064	0.0613609	0.110007	0.577351	FBgn0032008,	FBpp0312408,	NA,,	NA,,	Mnat_16162,	NA,	GM2-AP, lipid-recognition domain superfamily,,				gene14304
black	gene1226	Csec_G10980	0.358064	0.0613609	0.229862	0.239316	FBgn0000422,	FBpp0080710,	Group II decarboxylase family,,	adult chitin-containing cuticle pigmentation [GO:0048085]; anesthesia-resistant memory [GO:0007615]; dopamine biosynthetic process from tyrosine [GO:0006585]; long-term memory [GO:0007616]; regulation of adult chitin-containing cuticle pigmentation [GO:0048082]; response to hydrogen peroxide [GO:0042542]; response to wounding [GO:0009611]; serotonin biosynthetic process from tryptophan [GO:000658…	Mnat_04371,	Aromatic-L-amino-acid decarboxylase,,	Aromatic-L-amino-acid decarboxylase,|NA,|Pyridoxal phosphate-dependent transferase,|Pyridoxal phosphate-dependent transferase domain 1,|Pyridoxal phosphate-dependent decarboxylase,|Pyridoxal-phosphate binding site,|Pyridoxal phosphate-dependent transferase, major domain,,|Aromatic-L-amino-acid decarboxylase,|Pyridoxal-phosphate binding site,|Pyridoxal phosphate-dependent decarboxylase,|Pyridoxal …				gene14304
black	gene8989	Csec_G04419	0.358064	0.0613609	0.134505	0.49499	FBgn0259878,	FBpp0089409,	NA,,	cell differentiation [GO:0030154]; multicellular organism development [GO:0007275]; negative regulation of activin receptor signaling pathway [GO:0032926]; negative regulation of BMP signaling pathway [GO:0030514]; positive regulation of activin receptor signaling pathway [GO:0032927]; regulation of BMP signaling pathway [GO:0030510],|cell differentiation [GO:0030154]; multicellular organism deve…	Mnat_08616,	Follistatin,,	Follistatin-like, N-terminal,|Kazal domain,|TGF-beta binding (TB) domain superfamily,|NA,|TB domain,|Kazal domain superfamily,,				gene14304
black	gene10084	Csec_G11926	0.358064	0.0613609	0.484543	0.00897419	FBgn0034580,	FBpp0071463,	Glycosyl hydrolase 18 family,,	carbohydrate metabolic process [GO:0005975]; chitin catabolic process [GO:0006032]; ecdysis, chitin-based cuticle [GO:0018990],,	Mnat_09427,	NA,	NA,|Chitin binding domain,|Chitin binding domain superfamily,,				gene14304
black	gene8633	Csec_G04565	0.358064	0.0613609	0.688449	5.13e-05	FBgn0037782,	FBpp0081680,	NA,,	intracellular cholesterol transport [GO:0032367]; sterol transport [GO:0015918],,	Mnat_07637,	Epididymal secretory protein E1,,	Npc2 like, ML domain,|Immunoglobulin E-set,|NA,|MD-2-related lipid-recognition domain,,				gene14304
black	gene10324	Csec_G11359	0.358064	0.0613609	0.643644	0.000219691	NA,	NA,	NA,	NA,	NA,	NA,	NA,,				gene14304
black	gene1564	Csec_G12549	0.358064	0.0613609	0.0889176	0.652747	FBgn0262534,	FBpp0293413,	NA,,	NA,,	Mnat_08728,	Putative nuclease HARBI1,,	Harbinger transposase-derived nuclease domain,,				gene14304
black	gene15478	Csec_G02243	0.358064	0.0613609	0.0711579	0.71898	FBgn0031109,	FBpp0297995,	PBP/GOBP family,,	olfactory behavior [GO:0042048]; response to pheromone [GO:0019236]; sensory perception of chemical stimulus [GO:0007606]; sensory perception of smell [GO:0007608],,	Mnat_13364,	General odorant-binding protein 19a,,	Pheromone/general odorant binding protein,|Pheromone/general odorant binding protein superfamily,,				gene14304
black	gene8450	Csec_G10700	0.358064	0.0613609	0.0665554	0.736498	FBgn0005658,	FBpp0076763,	ETS family,,	NA,|cell differentiation [GO:0030154]; regulation of transcription, DNA-templated [GO:0006355]; regulation of transcription by RNA polymerase II [GO:0006357],,	Mnat_02592,	ETS domain-containing protein Elk-3,,	Ets domain,|Winged helix-like DNA-binding domain superfamily,|Winged helix DNA-binding domain superfamily,,|Winged helix DNA-binding domain superfamily,|Ets domain,|Winged helix-like DNA-binding domain superfamily,,				gene14304
black	gene14304	Csec_G12512	0.358064	0.0613609	0.44346	0.0180956	FBgn0031791,	FBpp0309152,	NA,,	NA,,	Mnat_16484,	NA,	NA,|Acyl-CoA N-acyltransferase,,				gene14304
black	gene9593	Csec_G09174	0.358064	0.0613609	0.046865	0.812804	NA,	NA,	NA,	NA,	Mnat_06888,	NA,	GM2-AP, lipid-recognition domain superfamily,|Protein of unknown function DUF1091,,				gene14304
black	gene4293	Csec_G08082	0.358064	0.0613609	0.164224	0.40368	FBgn0040346,	FBpp0070181,	GPN-loop GTPase family,,	NA,,	Mnat_06014,	GPN-loop GTPase 1,,	NA,|P-loop containing nucleoside triphosphate hydrolase,|GPN-loop GTPase,,				gene14304
black	gene3996	Csec_G14868	0.358064	0.0613609	0.179274	0.361346	FBgn0037141,|NA,	FBpp0078142,|NA,	DNA polymerase type-Y family,,|NA,	double-strand break repair [GO:0006302]; error-prone translesion synthesis [GO:0042276]; response to radiation [GO:0009314]; translesion synthesis [GO:0019985]; UV protection [GO:0009650],,|NA,	Mnat_04160,|NA,|Mnat_09652,	DNA polymerase eta,,|NA,|Retrovirus-related Pol polyprotein from type-1 retrotransposable element R2,,	NA,|DNA polymerase, Y-family, little finger domain superfamily,|UmuC domain,|DNA polymerase, Y-family, little finger domain,|Ubiquitin-binding zinc finger,,|Ubiquitin-binding zinc finger,|NA,,|NA,|Reverse transcriptase domain,,				gene14304
black	gene13340	Csec_G13557	0.358064	0.0613609	0.469384	0.0117378	FBgn0040259,|FBgn0026315,	FBpp0081814,|FBpp0081850,	NA,,|UDP-glycosyltransferase family,,	UDP-glucose metabolic process [GO:0006011],,	Mnat_02213,	2-hydroxyacylsphingosine 1-beta-galactosyltransferase,,	UDP-glucuronosyl/UDP-glucosyltransferase,|NA,,|NA,|UDP-glucuronosyl/UDP-glucosyltransferase,,				gene14304
black	gene14820	Csec_G12390	0.358064	0.0613609	0.208743	0.286421	FBgn0026150,	FBpp0293470,	Peptidase M24B family,,	NA,|proteolysis [GO:0006508],,	Mnat_01694,	Xaa-Pro aminopeptidase 1,,	Creatinase/Aminopeptidase P/Spt16, N-terminal,|Creatinase/aminopeptidase-like,|NA,|Peptidase M24,|Peptidase M24, C-terminal domain,|Aminopeptidase P,|Peptidase M24B, X-Pro dipeptidase/aminopeptidase P, conserved site,|Creatinase, N-terminal,,|Aminopeptidase P,|Creatinase/Aminopeptidase P/Spt16, N-terminal,|Peptidase M24, C-terminal domain,|NA,|Creatinase/aminopeptidase-like,|Peptidase M24,|Peptid…				gene14304
black	gene10224	Csec_G01620	0.358064	0.0613609	0.155262	0.430162	NA,	NA,	NA,	NA,	NA,	NA,	DNA binding HTH domain, Psq-type,|Homeobox-like domain superfamily,,				gene14304
black	gene17246	Csec_G05146	0.358064	0.0613609	0.355608	0.0632915	NA,	NA,	NA,	NA,	NA,	NA,	Pheromone/general odorant binding protein superfamily,|Pheromone/general odorant binding protein,,				gene14304
black	gene14222	Csec_G09962	0.358064	0.0613609	0.302084	0.118204	NA,	NA,	NA,	NA,	NA,	NA,	NA,,				gene14304
black	gene11804	Csec_G08640	0.358064	0.0613609	0.0187667	0.924486	FBgn0016650,	FBpp0082934,	NA,,	activation of adenylate cyclase activity [GO:0007190]; adenylate cyclase-activating G protein-coupled receptor signaling pathway [GO:0007189]; cAMP-mediated signaling [GO:0019933]; G protein-coupled receptor signaling pathway [GO:0007186]; hormone-mediated signaling pathway [GO:0009755],,	Mnat_12448,	Lutropin-choriogonadotropic hormone receptor,,	G protein-coupled receptor, rhodopsin-like,|GPCR, rhodopsin-like, 7TM,|NA,|Glycoprotein hormone receptor family,,|G protein-coupled receptor, rhodopsin-like,|Leucine-rich repeat domain superfamily,|Glycoprotein hormone receptor family,|NA,|GPCR, rhodopsin-like, 7TM,,				gene14304
black	gene6	Csec_G00650	0.358064	0.0613609	0.695482	3.99e-05	FBgn0261859,	FBpp0292538,|FBpp0292537,	NA,,	signal transduction [GO:0007165],,	Mnat_10503,	NA,	NA,,|NA,|FERM superfamily, second domain,|FERM/acyl-CoA-binding protein superfamily,|Ras-associating (RA) domain,|Ubiquitin-like domain superfamily,|FERM, N-terminal,|FERM central domain,|Band 4.1 domain,|FERM domain,,				gene14304
black	gene17238	Csec_G05138	0.358064	0.0613609	0.902137	5.49e-11	FBgn0036618,	FBpp0075141,	NA,,	chitin-based cuticle development [GO:0040003],,	Mnat_15839,	NA,	NA,|Insect cuticle protein,,				gene14304
black	gene3044	Csec_G04352	0.358064	0.0613609	0.59909	0.000755586	FBgn0261526,	FBpp0290734,	NA,,	NA,|axon guidance [GO:0007411]; central nervous system formation [GO:0021556]; innate immune response [GO:0045087]; motor neuron axon guidance [GO:0008045]; nervous system development [GO:0007399]; regulation of cell death [GO:0010941]; regulation of neuronal synaptic plasticity in response to neurotrophin [GO:0031637]; regulation of Toll signaling pathway [GO:0008592],,	Mnat_12614,	H/ACA ribonucleoprotein complex non-core subunit NAF1,,	Cystine-knot cytokine,|NA,|Spaetzle,,				gene14304
black	gene16027	Csec_G04725	0.358064	0.0613609	0.200635	0.305969	FBgn0004828,	FBpp0309302,	Histone H3 family,,	DNA replication-independent nucleosome assembly [GO:0006336]; male meiotic nuclear division [GO:0007140]; nucleosome assembly [GO:0006334],,	Mnat_14360,	Histone H3.3,,	Histone H3/CENP-A,|NA,|Histone H2A/H2B/H3,|Histone-fold,,				gene14304
black	gene14643	Csec_G07497	0.358064	0.0613609	0.629864	0.000328501	FBgn0262476,	FBpp0293405,	Sodium:neurotransmitter symporter (SNF) (TC 2.A.22) family,,	neurotransmitter transport [GO:0006836],,	Mnat_09000,	Sodium-dependent neutral amino acid transporter B(0)AT2,,	Sodium:neurotransmitter symporter,|NA,|Sodium:neurotransmitter symporter superfamily,,				gene14304
black	gene6735	Csec_G13132	0.358064	0.0613609	0.384326	0.0434612	NA,	NA,	NA,	NA,	Mnat_02090,	Mariner Mos1 transposase,,	NA,,				gene14304
black	gene13125	Csec_G05964	0.358064	0.0613609	-0.0251602	0.898873	FBgn0034471,	FBpp0085634,	NA,,	multicellular organism reproduction [GO:0032504]; sensory perception of chemical stimulus [GO:0007606]; sensory perception of smell [GO:0007608],,	Mnat_08172,	NA,	Pheromone/general odorant binding protein superfamily,|Pheromone/general odorant binding protein,,				gene14304
black	gene13123	Csec_G05962	0.358064	0.0613609	0.218654	0.26363	NA,	NA,	NA,	NA,	Mnat_08176,	NA,	NA,,				gene14304
black	gene6499	Csec_G16110	0.358064	0.0613609	0.0208964	0.915945	FBgn0260639,	FBpp0077326,	Tubulin family,,	centriole-centriole cohesion [GO:0010457]; centrosome cycle [GO:0007098]; cytoplasmic microtubule organization [GO:0031122]; meiotic spindle organization [GO:0000212]; microtubule-based process [GO:0007017]; microtubule cytoskeleton organization [GO:0000226]; microtubule nucleation [GO:0007020]; mitotic cell cycle [GO:0000278]; mitotic sister chromatid segregation [GO:0000070]; mitotic sister chr…	Mnat_12797,	Tubulin gamma-2 chain,,	Delta tubulin,|Tubulin/FtsZ, GTPase domain,|Tubulin/FtsZ, GTPase domain superfamily,|Tubulin, C-terminal,|Tubulin,|Tubulin/FtsZ, C-terminal,|NA,|Tubulin, conserved site,,				gene14304
black	gene9513	Csec_G14664	0.358064	0.0613609	0.048316	0.807114	FBgn0028992,	FBpp0082877,	NA,,	establishment or maintenance of polarity of follicular epithelium [GO:0016334]; establishment or maintenance of polarity of larval imaginal disc epithelium [GO:0016336]; negative regulation of cell population proliferation [GO:0008285],,	Mnat_09113,	Leucine-rich repeat-containing protein 67,,	NA,|Leucine-rich repeat domain superfamily,|Leucine-rich repeat,,				gene14304
black	gene1913	Csec_G08841	0.358064	0.0613609	0.0904741	0.647054	FBgn0004618,	FBpp0083005,	NA,,	NA,|circadian temperature homeostasis [GO:0060086]; compound eye morphogenesis [GO:0001745]; compound eye photoreceptor cell differentiation [GO:0001751]; compound eye photoreceptor fate commitment [GO:0001752]; entrainment of circadian clock [GO:0009649]; entrainment of circadian clock by photoperiod [GO:0043153]; photoreceptor cell differentiation [GO:0046530]; positive regulation of transcript…	Mnat_08228,	NA,	Zinc finger C2H2-type,|Zinc finger C2H2 superfamily,|NA,,				gene14304
black	gene14068	Csec_G16191	0.358064	0.0613609	0.294623	0.128026	FBgn0053265,	FBpp0075795,	NA,,	chitin metabolic process [GO:0006030],,	Mnat_01089,	NA,	NA,,				gene14304
black	gene10863	Csec_G03803	0.358064	0.0613609	0.0734697	0.710233	FBgn0051414,	FBpp0306807,	Glycosyl hydrolase 30 family,,	adult locomotory behavior [GO:0008344]; cellular response to unfolded protein [GO:0034620]; determination of adult lifespan [GO:0008340]; memory [GO:0007613]; neuron cellular homeostasis [GO:0070050]; sphingolipid metabolic process [GO:0006665],,	Mnat_09046,	Glucosylceramidase,,	Glycoside hydrolase family 30,|Glycosyl hydrolase family 30, beta sandwich domain,|Glycosyl hydrolase, all-beta,|NA,|Glycosyl hydrolase family 30, TIM-barrel domain,|Glycoside hydrolase superfamily,,				gene14304
black	gene4989	Csec_G17469	0.358064	0.0613609	0.173642	0.376872	FBgn0051065,	FBpp0112295,	Amiloride-sensitive sodium channel (TC 1.A.6) family,,	sodium ion transport [GO:0006814],,	Mnat_17879,	Sodium channel protein Nach,,	Epithelial sodium channel,,				gene14304
black	gene11546	Csec_G09677	0.358064	0.0613609	-0.0527802	0.78967	NA,	NA,	NA,	NA,	Mnat_14492,	Pheromone-binding protein-related protein 4,,	Pheromone/general odorant binding protein superfamily,|Pheromone/general odorant binding protein,,|Pheromone/general odorant binding protein,|Pheromone/general odorant binding protein superfamily,,				gene14304
black	gene14019	Csec_G14393	0.358064	0.0613609	0.286693	0.139107	FBgn0000473,	FBpp0085466,	Cytochrome P450 family,,	response to caffeine [GO:0031000]; response to DDT [GO:0046680],,	Mnat_09088,	Probable cytochrome P450 6a14,,	Cytochrome P450 superfamily,|Cytochrome P450,|Cytochrome P450, E-class, group II,,|Cytochrome P450, conserved site,|Cytochrome P450 superfamily,|Cytochrome P450,|Cytochrome P450, E-class, group I,,|Cytochrome P450,|Cytochrome P450, E-class, group I,|Cytochrome P450, conserved site,|Cytochrome P450 superfamily,|NA,,|Cytochrome P450, E-class, group I,|Cytochrome P450,|Cytochrome P450, conserved sit…				gene14304
black	gene17504	Csec_G15765	0.358064	0.0613609	0.635476	0.000279508	FBgn0021767,	FBpp0311870,	NA,,	cell fate specification [GO:0001708]; negative regulation of transcription by RNA polymerase II [GO:0000122]; positive regulation of transcription by RNA polymerase II [GO:0045944]; somatic muscle development [GO:0007525],,	Mnat_09355,	T-box transcription factor TBX1-A,,	p53-like transcription factor, DNA-binding,|Transcription factor, T-box,|Transcription factor, T-box, conserved site,|T-box superfamily,,				gene14304
black	gene17422	Csec_G12120	0.358064	0.0613609	-0.286245	0.139754	FBgn0039728,	FBpp0084911,	NA,,	NA,,	Mnat_16873,	Chaoptin,,	Leucine-rich repeat,|Leucine-rich repeat, typical subtype,|NA,|Leucine-rich repeat domain superfamily,|BspA type Leucine rich repeat region,,				gene14304
black	gene9045	Csec_G07003	0.358064	0.0613609	-0.123299	0.531915	FBgn0259189,	FBpp0288951,	NA,,	detection of chemical stimulus [GO:0009593],,	Mnat_09716,	NA,	NA,,				gene14304
black	gene13124	Csec_G05963	0.358064	0.0613609	0.0186694	0.924876	NA,	NA,	NA,	NA,	Mnat_08172,	NA,	Pheromone/general odorant binding protein superfamily,|Pheromone/general odorant binding protein,,				gene14304
black	gene6562	Csec_G16669	0.358064	0.0613609	-0.0182596	0.926521	FBgn0085638,	FBpp0291005,	NA,,	NA,,	Mnat_02008,	Gamma-interferon-inducible lysosomal thiol reductase,,	Gamma interferon inducible lysosomal thiol reductase GILT,,				gene14304
black	gene11560	Csec_G09691	0.358064	0.0613609	0.0140184	0.943557	NA,	NA,	NA,	NA,	NA,	NA,	NA,,				gene14304
black	gene12551	Csec_G02164	0.358064	0.0613609	0.0700264	0.723274	FBgn0260942,	FBpp0083656,	ELO family,,	actomyosin contractile ring assembly [GO:0000915]; fatty acid elongation [GO:0030497]; fatty acid elongation, monounsaturated fatty acid [GO:0034625]; fatty acid elongation, polyunsaturated fatty acid [GO:0034626]; fatty acid elongation, saturated fatty acid [GO:0019367]; male meiosis cytokinesis [GO:0007112]; meiosis I cytokinesis [GO:0007110]; meiosis II cytokinesis [GO:0007111]; meiotic spindl…	Mnat_08366,	Elongation of very long chain fatty acids protein 4,,	ELO family, conserved site,|ELO family,,	Elongase-8	Elongase(8)	CHC	gene14304
black	gene6771	Csec_G17930	0.358064	0.0613609	0.169589	0.388279	NA,	NA,	NA,	NA,	Mnat_09309,	NA,	Protein of unknown function DUF1091,,				gene14304
black	gene9803	Csec_G04284	0.358064	0.0613609	-0.0226154	0.909057	FBgn0035290,	FBpp0271769,	CD36 family,|NA,,	phagosome maturation [GO:0090382],,	Mnat_13389,	Platelet glycoprotein 4,,	CD36 family,|CD36/scavenger receptor class B member 1,,				gene14304
black	gene9969	Csec_G05316	0.358064	0.0613609	0.0697093	0.724479	NA,	NA,	NA,	NA,	NA,	NA,	NA,,				gene14304
black	gene15782	Csec_G02996	0.358064	0.0613609	0.0481537	0.807751	FBgn0036829,	FBpp0301551,	NA,,	detection of chemical stimulus involved in sensory perception [GO:0050907],,	Mnat_15442,	Probable glutamate receptor,,	Ionotropic glutamate receptor,|NA,,				gene14304
black	gene68	Csec_G16237	0.358064	0.0613609	0.410904	0.0298453	FBgn0031034,	FBpp0074499,	NA,,	NA,,	Mnat_03415,	Nose resistant to fluoxetine protein 6,,	Acyltransferase 3,|Nose resistant-to-fluoxetine protein, N-terminal,,				gene14304
black	gene8988	Csec_G04418	0.358064	0.0613609	0.367171	0.0545998	NA,	NA,	NA,	NA,	Mnat_12498,	NA,	NA,|Helix-turn-helix domain (DUF4817),,				gene14304
black	gene12426	Csec_G09832	0.358064	0.0613609	0.328084	0.0882964	FBgn0038886,|FBgn0034605,	FBpp0306935,|FBpp0110111,	UDP-glycosyltransferase family,,	NA,,	Mnat_17600,	2-hydroxyacylsphingosine 1-beta-galactosyltransferase,,	NA,|UDP-glycosyltransferase family, conserved site,|UDP-glucuronosyl/UDP-glucosyltransferase,,|NA,|UDP-glucuronosyl/UDP-glucosyltransferase,|UDP-glycosyltransferase family, conserved site,,|UDP-glucuronosyl/UDP-glucosyltransferase,|NA,|UDP-glycosyltransferase family, conserved site,,|UDP-glycosyltransferase family, conserved site,|UDP-glucuronosyl/UDP-glucosyltransferase,|NA,,				gene14304
black	gene17242	Csec_G05142	0.358064	0.0613609	0.384465	0.043379	NA,	NA,	NA,	NA,	NA,	NA,	NA,,				gene14304
black	gene15722	Csec_G18325	0.358064	0.0613609	0.192578	0.3262	FBgn0035965,	FBpp0076264,	USE1 family,,	Golgi organization [GO:0007030]; protein secretion [GO:0009306]; retrograde vesicle-mediated transport, Golgi to endoplasmic reticulum [GO:0006890],,	Mnat_00860,	Vesicle transport protein USE1,,	NA,|Vesicle transport protein, Use1,,				gene14304
black	gene7989	Csec_G09924	0.358064	0.0613609	0.22102	0.258369	FBgn0284249,	FBpp0085447,	NA,,	larval locomotory behavior [GO:0008345]; learning or memory [GO:0007611]; long-term memory [GO:0007616]; memory [GO:0007613]; olfactory learning [GO:0008355]; positive regulation of transcription by RNA polymerase II [GO:0045944]; regulation of dendrite development [GO:0050773]; synapse assembly [GO:0007416],|regulation of transcription by RNA polymerase II [GO:0006357],,	Mnat_13782,	NA,	MADF domain,|BESS motif,,				gene14304
black	gene6560	Csec_G16667	0.358064	0.0613609	-0.128557	0.514427	FBgn0038149,	FBpp0082228,	GILT family,,	immune system process [GO:0002376]; positive regulation of defense response to bacterium [GO:1900426],,	Mnat_17774,	GILT-like protein F37H8.5,,	Gamma interferon inducible lysosomal thiol reductase GILT,,				gene14304
black	gene6564	Csec_G16671	0.358064	0.0613609	-0.0204112	0.91789	NA,	NA,	NA,	NA,	Mnat_11492,	Zinc finger BED domain-containing protein 5,,	Domain of unknown function DUF4371,|Ribonuclease H-like superfamily,,				gene14304
black	gene1525	Csec_G12035	0.358064	0.0613609	0.195094	0.319796	FBgn0038837,	FBpp0083391,	Glutamate-gated ion channel (TC 1.A.10.1) family,,	modulation of chemical synaptic transmission [GO:0050804]; regulation of synaptic activity [GO:0060025]; synaptic transmission, glutamatergic [GO:0035249],|calcium ion import across plasma membrane [GO:0098703]; modulation of chemical synaptic transmission [GO:0050804]; positive regulation of neuromuscular synaptic transmission [GO:1900075]; regulation of synaptic activity [GO:0060025]; synaptic …	Mnat_10145,	Probable glutamate receptor,,	NA,|Ionotropic glutamate receptor,|Ionotropic glutamate receptor, L-glutamate and glycine-binding domain,,				gene14304
black	gene12459	Csec_G11394	0.358064	0.0613609	0.459243	0.0139566	FBgn0015795,	FBpp0300836,	NA,,	border follicle cell migration [GO:0007298]; clathrin-dependent endocytosis involved in vitellogenesis [GO:0061883]; dsRNA transport [GO:0033227]; endocytosis [GO:0006897]; endosomal transport [GO:0016197]; endosomal vesicle fusion [GO:0034058]; endosome to lysosome transport [GO:0008333]; endosome to lysosome transport via multivesicular body sorting pathway [GO:0032510]; exosomal secretion [GO:…	Mnat_13393,	Rab-like protein 2A,,	Small GTP-binding protein domain,|Small GTPase,|P-loop containing nucleoside triphosphate hydrolase,|NA,,				gene14304
black	gene3631	Csec_G15422	0.358064	0.0613609	0.531482	0.00360896	FBgn0017482,	FBpp0071759,	NA,|Iron-containing alcohol dehydrogenase family, Hydroxyacid-oxoacid transhydrogenase subfamily,,	NA,|glutamate catabolic process via 2-oxoglutarate [GO:0006539],,	Mnat_06435,	Probable hydroxyacid-oxoacid transhydrogenase, mitochondrial,,	Alcohol dehydrogenase, iron-type/glycerol dehydrogenase GldA,|NA,,|NA,|Alcohol dehydrogenase, iron-type/glycerol dehydrogenase GldA,,				gene14304
black	gene2422	Csec_G09986	0.358064	0.0613609	-0.211268	0.280499	FBgn0016684,|NA,	FBpp0302919,|NA,	NA,,|NA,	anion transport [GO:0006820],,|NA,	Mnat_08882,|Mnat_01427,	Sialin,,|NA,	MFS transporter superfamily,|NA,|Major facilitator superfamily domain,|Major facilitator superfamily,,|Reverse transcriptase domain,|NA,,|NA,|Major facilitator superfamily domain,|MFS transporter superfamily,|Major facilitator superfamily,,|NA,|MFS transporter superfamily,|Major facilitator superfamily domain,|Major facilitator superfamily,,|MFS transporter superfamily,|NA,|Major facilitator supe…				gene14304
black	gene1440	Csec_G03446	0.358064	0.0613609	0.154732	0.431758	FBgn0031002,|FBgn0031010,|FBgn0001086,	FBpp0074460,|FBpp0304667,|FBpp0080391,|FBpp0304668,	NA,,	monocarboxylic acid transport [GO:0015718],,|monocarboxylic acid transport [GO:0015718]; renal tubular secretion [GO:0097254]; response to toxic substance [GO:0009636],,|anaphase-promoting complex-dependent catabolic process [GO:0031145]; female meiosis I [GO:0007144]; female meiosis II [GO:0007147]; germ-line stem cell population maintenance [GO:0030718]; mitotic cell cycle [GO:0000278]; negativ…	Mnat_16407,|Mnat_16411,|Mnat_15265,	Monocarboxylate transporter 14,,|Monocarboxylate transporter 12,,|Cell division cycle-like protein,,	Major facilitator superfamily domain,|Major facilitator superfamily,|NA,|MFS transporter superfamily,,|MFS transporter superfamily,|NA,|Major facilitator superfamily,|Major facilitator superfamily domain,,|NA,|MFS transporter superfamily,|Major facilitator superfamily,|Major facilitator superfamily domain,,|MFS transporter superfamily,|NA,|Major facilitator superfamily domain,|Major facilitator s…				gene14304
black	gene1733	Csec_G01449	0.358064	0.0613609	0.322987	0.0936522	FBgn0024963,	FBpp0307403,	Ligand-gated ion channel (TC 1.A.9) family,|Ligand-gated ion channel (TC 1.A.9) family, Glutamate-gated chloride channel (TC 1.A.9.4) subfamily,,	NA,|chemical synaptic transmission [GO:0007268]; chloride transmembrane transport [GO:1902476]; chloride transport [GO:0006821]; ion transmembrane transport [GO:0034220]; nervous system process [GO:0050877]; regulation of membrane potential [GO:0042391]; signal transduction [GO:0007165],,	Mnat_15304,	Glutamate-gated chloride channel,,	Neurotransmitter-gated ion-channel transmembrane domain,|Neurotransmitter-gated ion-channel,|Gamma-aminobutyric acid A receptor/Glycine receptor alpha,|Neurotransmitter-gated ion-channel transmembrane domain superfamily,|Neurotransmitter-gated ion-channel, conserved site,|Neurotransmitter-gated ion-channel ligand-binding domain,|Neurotransmitter-gated ion-channel ligand-binding domain superfamily…				gene14304
black	gene9594	Csec_G09175	0.358064	0.0613609	0.151658	0.441072	NA,	NA,	NA,	NA,	Mnat_06887,	NA,	GM2-AP, lipid-recognition domain superfamily,|Protein of unknown function DUF1091,,				gene14304
black	gene12160	Csec_G12238	0.358064	0.0613609	0.126318	0.521842	FBgn0038037,	FBpp0082070,	Cytochrome P450 family,,	wing disc development [GO:0035220],,	Mnat_08980,	Cytochrome P450 9e2,,	Cytochrome P450,|Cytochrome P450, E-class, group I,|Cytochrome P450 superfamily,|Cytochrome P450, conserved site,,				gene14304
black	gene13989	Csec_G13150	0.358064	0.0613609	0.860376	4.36e-09	FBgn0000299,	FBpp0078642,	Type IV collagen family,,	basement membrane organization [GO:0071711]; cardiac muscle cell development [GO:0055013]; collagen-activated tyrosine kinase receptor signaling pathway [GO:0038063]; dorsal closure [GO:0007391]; extracellular matrix organization [GO:0030198]; intestinal epithelial structure maintenance [GO:0060729]; oviduct morphogenesis [GO:0035848]; post-embryonic digestive tract morphogenesis [GO:0048621],,	Mnat_16231,	Collagen alpha-1(IV) chain,,	NA,,				gene14304
black	gene7346	Csec_G12192	0.358064	0.0613609	0.299379	0.121699	FBgn0038840,	FBpp0083382,	Glutamate-gated ion channel (TC 1.A.10.1) family,,	regulation of synaptic activity [GO:0060025],|modulation of chemical synaptic transmission [GO:0050804]; regulation of synaptic activity [GO:0060025]; synaptic transmission, glutamatergic [GO:0035249],,	Mnat_15587,	Probable glutamate receptor,,	Ionotropic glutamate receptor, L-glutamate and glycine-binding domain,|NA,|Ionotropic glutamate receptor,,				gene14304
black	gene1156	Csec_G05535	0.358064	0.0613609	0.042206	0.831135	NA,	NA,	NA,	NA,	Mnat_13135,	NA,	NA,|Pheromone/general odorant binding protein superfamily,,				gene14304
black	gene9574	Csec_G08303	0.358064	0.0613609	0.826353	6.06e-08	FBgn0001112,	FBpp0422604,	GMC oxidoreductase family,,	NA,|glucose metabolic process [GO:0006006]; pupal chitin-based cuticle development [GO:0008364]; sperm storage [GO:0046693],,	Mnat_06865,	Glucose dehydrogenase [acceptor],,	FAD/NAD(P)-binding domain superfamily,|Glucose-methanol-choline oxidoreductase, N-terminal,|NA,|Glucose-methanol-choline oxidoreductase,|Glucose-methanol-choline oxidoreductase, C-terminal,,				gene14304
black	gene9206	Csec_G14787	0.358064	0.0613609	0.0915805	0.64302	FBgn0053080,	FBpp0070809,	Glycosyl hydrolase 31 family,,	carbohydrate metabolic process [GO:0005975],,	Mnat_08125,	NA,	Glycosyl hydrolase, all-beta,|Glycoside hydrolase superfamily,|NA,|Glycoside hydrolase family 31,,|Glycosyl hydrolase, all-beta,|NA,|Glycoside hydrolase family 31,|Glycoside hydrolase superfamily,,|NA,|Glycoside hydrolase superfamily,|Glycoside hydrolase family 31,|Glycosyl hydrolase, all-beta,,				gene14304
black	gene15142	Csec_G09045	0.358064	0.0613609	0.573143	0.00143254	FBgn0286203,	FBpp0289199,	Multicopper oxidase family,,	chitin-based cuticle development [GO:0040003],|chitin-based cuticle development [GO:0040003]; iron ion homeostasis [GO:0055072]; iron ion transport [GO:0006826],,	Mnat_15333,	Laccase-2,,	NA,|Cupredoxin,|Multicopper oxidase, type 3,|Multicopper oxidase, type 1,|Multicopper oxidase, copper-binding site,|Multicopper oxidases, conserved site,|Multicopper oxidase, type 2,,				gene14304
black	gene16618	Csec_G07980	0.358064	0.0613609	0.186856	0.34105	FBgn0036486,	FBpp0075399,	DNA mismatch repair MutS family,,	DNA repair [GO:0006281]; interstrand cross-link repair [GO:0036297]; intrinsic apoptotic signaling pathway in response to DNA damage [GO:0008630]; maintenance of DNA repeat elements [GO:0043570]; meiotic mismatch repair [GO:0000710]; mismatch repair [GO:0006298]; negative regulation of DNA recombination [GO:0045910]; pyrimidine dimer repair [GO:0006290],,	Mnat_15672,	DNA mismatch repair protein Msh2,,	DNA mismatch repair protein MutS, C-terminal,|NA,|DNA mismatch repair protein MutS, clamp,|P-loop containing nucleoside triphosphate hydrolase,|DNA mismatch repair protein MutS/MSH,|DNA mismatch repair protein MutS, core,|DNA mismatch repair protein MutS, core domain superfamily,,|DNA mismatch repair protein MutS-like, N-terminal,|DNA mismatch repair protein MutS, clamp,|NA,|DNA mismatch repair p…				gene14304
black	gene12736	Csec_G14845	0.358064	0.0613609	-0.0152933	0.938433	NA,	NA,	NA,	NA,	Mnat_15987,	Endoglucanase B,,	Six-hairpin glycosidase superfamily,|Glycoside hydrolase family 9,|Six-hairpin glycosidase-like superfamily,,				gene14304
black	gene4592	Csec_G00509	0.358064	0.0613609	0.212288	0.27813	NA,	NA,	NA,	NA,	Mnat_14473,	NA,	NA,,				gene14304
black	gene3485	Csec_G10525	0.358064	0.0613609	-0.112959	0.567112	FBgn0038837,	FBpp0083391,	Glutamate-gated ion channel (TC 1.A.10.1) family,,	modulation of chemical synaptic transmission [GO:0050804]; regulation of synaptic activity [GO:0060025]; synaptic transmission, glutamatergic [GO:0035249],|calcium ion import across plasma membrane [GO:0098703]; modulation of chemical synaptic transmission [GO:0050804]; positive regulation of neuromuscular synaptic transmission [GO:1900075]; regulation of synaptic activity [GO:0060025]; synaptic …	Mnat_15587,	Probable glutamate receptor,,	NA,|Ionotropic glutamate receptor,,				gene14304
black	gene2290	Csec_G03251	0.358064	0.0613609	0.3858	0.0425957	NA,	NA,	NA,	NA,	Mnat_01860,	NA,	NA,,				gene14304
black	gene15783	Csec_G02997	0.358064	0.0613609	0.376845	0.0480724	FBgn0034145,	FBpp0297360,	Fatty acyl-CoA reductase family,,	lipid metabolic process [GO:0006629],|ether lipid biosynthetic process [GO:0008611]; long-chain fatty-acyl-CoA metabolic process [GO:0035336]; wax biosynthetic process [GO:0010025],,	Mnat_16430,	Putative fatty acyl-CoA reductase,,	NAD(P)-binding domain superfamily,|Male sterility, NAD-binding,|Fatty acyl-CoA reductase, C-terminal,|NA,,				gene14304
black	gene4674	Csec_G08694	0.358064	0.0613609	0.134695	0.494375	FBgn0037646,	FBpp0081438,	Beta-class carbonic anhydrase family,,	one-carbon metabolic process [GO:0006730],,	Mnat_14946,	Beta carbonic anhydrase 1,,	Carbonic anhydrase,|Carbonic anhydrase superfamily,,				gene14304
black	gene11168	Csec_G02037	0.358064	0.0613609	0.263279	0.175849	NA,	NA,	NA,	NA,	Mnat_15623,	Prohormone-2,,	NA,,				gene14304
black	gene13126	Csec_G05965	0.358064	0.0613609	0.00887285	0.964258	NA,	NA,	NA,	NA,	Mnat_08171,	NA,	Pheromone/general odorant binding protein superfamily,|NA,,				gene14304
black	gene17353	Csec_G08932	0.358064	0.0613609	0.624989	0.000377027	FBgn0032783,	FBpp0306293,	NA,,	NA,,	Mnat_12536,	Alpha-tocopherol transfer protein,,	CRAL-TRIO lipid binding domain,|NA,|CRAL-TRIO lipid binding domain superfamily,|CRAL/TRIO, N-terminal domain superfamily,,				gene14304
black	gene2120	Csec_G05908	0.358064	0.0613609	-0.000428044	0.998275	NA,	NA,	NA,	NA,	NA,	NA,	Leucine-rich repeat domain superfamily,|NA,,|NA,|Leucine-rich repeat domain superfamily,,				gene14304
black	gene11552	Csec_G09683	0.358064	0.0613609	0.577745	0.00128381	FBgn0030766,	FBpp0309136,	NA,|G-protein coupled receptor 2 family, Mth subfamily,,	cell surface receptor signaling pathway [GO:0007166],|actin-mediated cell contraction [GO:0070252]; cell surface receptor signaling pathway [GO:0007166]; determination of adult lifespan [GO:0008340]; gastrulation [GO:0007369]; G protein-coupled receptor signaling pathway [GO:0007186]; imaginal disc-derived wing morphogenesis [GO:0007476]; mesectoderm development [GO:0048383]; mesoderm migration i…	Mnat_05223,	G-protein coupled receptor Mth2,,	GPCR, family 2-like,|NA,|GPCR, family 2, secretin-like,,|NA,|GPCR, family 2, secretin-like,|Methuselah, N-terminal domain superfamily,|GPCR, family 2-like,,				gene14304
black	gene13483	Csec_G05077	0.358064	0.0613609	-0.0635673	0.747941	FBgn0038348,|FBgn0038349,	FBpp0311435,|FBpp0390664,	NA,,	cellular aldehyde metabolic process [GO:0006081]; oxidation-reduction process [GO:0055114],,|acetaldehyde metabolic process [GO:0006117],,	Mnat_15642,|Mnat_15643,	Aldehyde oxidase 2,,|Xanthine dehydrogenase,,	Aldehyde oxidase/xanthine dehydrogenase, molybdopterin binding domain superfamily,|NA,|Aldehyde oxidase/xanthine dehydrogenase, molybdopterin binding,,|Aldehyde oxidase/xanthine dehydrogenase, a/b hammerhead,|NA,|Aldehyde oxidase/xanthine dehydrogenase, a/b hammerhead superfamily,|Aldehyde oxidase/xanthine dehydrogenase, molybdopterin binding,|Aldehyde oxidase/xanthine dehydrogenase, molybdopteri…				gene14304
black	gene10341	Csec_G13258	0.358064	0.0613609	0.360288	0.0596522	FBgn0031170,	FBpp0304764,|FBpp0304765,	NA,,	lipid transport [GO:0006869],,	Mnat_03703,	ATP-binding cassette sub-family A member 3,,	ABC transporter-like,|NA,|P-loop containing nucleoside triphosphate hydrolase,|AAA+ ATPase domain,,|NA,|ABC transporter-like,|AAA+ ATPase domain,|P-loop containing nucleoside triphosphate hydrolase,,				gene14304
black	gene11841	Csec_G10050	0.358064	0.0613609	0.650959	0.000176023	FBgn0040256,|FBgn0034605,	FBpp0112233,|FBpp0110111,	UDP-glycosyltransferase family,,	NA,,	Mnat_15416,	UDP-glucuronosyltransferase 2B30,,	NA,|UDP-glucuronosyl/UDP-glucosyltransferase,,				gene14304
black	gene7349	Csec_G12195	0.358064	0.0613609	0.269507	0.165472	FBgn0050106,	FBpp0086052,	G-protein coupled receptor 1 family,,	G protein-coupled receptor signaling pathway [GO:0007186]; neuropeptide signaling pathway [GO:0007218],,	Mnat_08219,	Neuromedin-B receptor,,	NA,|G protein-coupled receptor, rhodopsin-like,|GPCR, rhodopsin-like, 7TM,,|G protein-coupled receptor, rhodopsin-like,|NA,|GPCR, rhodopsin-like, 7TM,,				gene14304
black	gene13831	Csec_G04866	0.358064	0.0613609	0.149714	0.447018	FBgn0010435,	FBpp0310112,	CD36 family,,	NA,,	Mnat_02161,	Scavenger receptor class B member 1,,	CD36 family,,				gene14304
black	gene13307	Csec_G13523	0.358064	0.0613609	0.617983	0.000457769	FBgn0053970,	FBpp0099385,|FBpp0311936,	NA,,	transmembrane transport [GO:0055085],,	Mnat_14102,|Mnat_12050,	ABC transporter G family member 20,,	ABC-2 transporter,|NA,,|ABC transporter-like,|P-loop containing nucleoside triphosphate hydrolase,|AAA+ ATPase domain,|NA,|ABC transporter, conserved site,|ABC-2 transporter,,|ABC transporter-like,|ABC transporter, conserved site,|P-loop containing nucleoside triphosphate hydrolase,|NA,|AAA+ ATPase domain,,|NA,|ABC-2 transporter,|AAA+ ATPase domain,|ABC transporter-like,|ABC transporter, conserve…				gene14304
black	gene9636	Csec_G09217	0.358064	0.0613609	0.243319	0.21215	FBgn0027339,|NA,	FBpp0305415,|NA,|FBpp0303109,	NA,,|NA,	dendrite morphogenesis [GO:0048813]; regulation of chromatin silencing [GO:0031935],,|NA,	Mnat_06534,	NA,	NA,|Zinc finger C2H2-type,|Zinc finger C2H2 superfamily,,|NA,,|Zinc finger C2H2 superfamily,|Zinc finger C2H2-type,|NA,,				gene14304
black	gene14323	Csec_G12531	0.358064	0.0613609	0.139448	0.479121	FBgn0037788,	FBpp0310765,	Alpha-carbonic anhydrase family,,	NA,,	Mnat_11838,	Carbonic anhydrase 7,,	NA,|Alpha carbonic anhydrase domain,|Alpha carbonic anhydrase domain superfamily,,				gene14304
black	gene7800	Csec_G02051	0.358064	0.0613609	0.356098	0.0629022	NA,	NA,	NA,	NA,	Mnat_14558,	Craniofacial development protein 2,,	NA,,				gene14304
black	gene4591	Csec_G00508	0.358064	0.0613609	-0.285692	0.140554	NA,	NA,	NA,	NA,	Mnat_14473,	NA,	Pheromone/general odorant binding protein superfamily,|NA,,				gene14304
black	gene10233	Csec_G02694	0.358064	0.0613609	0.101088	0.608766	NA,	NA,	NA,	NA,	Mnat_14896,	Retrovirus-related Pol polyprotein from type-1 retrotransposable element R1,,	Ribonuclease H domain,|NA,|Ribonuclease H superfamily,|Ribonuclease H-like superfamily,|Reverse transcriptase domain,,				gene14304
black	gene11158	Csec_G02027	0.358064	0.0613609	0.315195	0.102308	FBgn0036565,	FBpp0305776,	NA,|Copper type II ascorbate-dependent monooxygenase family,,	NA,|dopamine catabolic process [GO:0042420]; norepinephrine biosynthetic process [GO:0042421]; octopamine biosynthetic process [GO:0006589],,	Mnat_12591,	MOXD1-like protein,,	Tyramine beta-hydroxylase/Dopamine beta-hydroxylase,|Copper type II, ascorbate-dependent monooxygenase-like, C-terminal,|Copper type II, ascorbate-dependent monooxygenase, N-terminal,|Copper type II, ascorbate-dependent monooxygenase, N-terminal domain superfamily,|NA,|Copper type II ascorbate-dependent monooxygenase, C-terminal,|PHM/PNGase F domain superfamily,,				gene14304
black	gene13109	Csec_G05281	0.358064	0.0613609	-0.105258	0.59399	FBgn0033302,	FBpp0311646,	Cytochrome P450 family,,	NA,,	Mnat_10563,	Probable cytochrome P450 6a14,,	Cytochrome P450, E-class, group I,|Cytochrome P450,|Cytochrome P450 superfamily,|Cytochrome P450, conserved site,,				gene14304
black	gene13063	Csec_G01787	0.358064	0.0613609	-0.110312	0.576288	FBgn0003268,	FBpp0085156,	NA,,	Golgi organization [GO:0007030]; mitotic sister chromatid segregation [GO:0000070]; mitotic spindle assembly checkpoint [GO:0007094]; protein localization to kinetochore [GO:0034501]; regulation of mitotic metaphase/anaphase transition [GO:0030071],|Golgi organization [GO:0007030]; mitotic sister chromatid segregation [GO:0000070]; mitotic spindle assembly checkpoint [GO:0007094]; protein localiz…	NA,	NA,	NA,,				gene14304
black	gene11327	Csec_G15254	0.358064	0.0613609	0.472773	0.0110652	FBgn0004959,	FBpp0309669,	Cytochrome P450 family,,	NA,|border follicle cell migration [GO:0007298]; ecdysone biosynthetic process [GO:0006697]; embryonic development via the syncytial blastoderm [GO:0001700]; exogenous drug catabolic process [GO:0042738]; oogenesis [GO:0048477]; organic acid metabolic process [GO:0006082]; oxidation-reduction process [GO:0055114]; xenobiotic metabolic process [GO:0006805],,	Mnat_14835,	NA,	Cytochrome P450,|Cytochrome P450, E-class, group I,|Cytochrome P450 superfamily,,				gene14304
black	gene15756	Csec_G02970	0.358064	0.0613609	0.111597	0.571827	FBgn0039203,	FBpp0084027,	NA,,	NA,,	Mnat_10297,	Protein takeout,,	Haemolymph juvenile hormone binding,|Takeout superfamily,,|Takeout superfamily,|Haemolymph juvenile hormone binding,,				gene14304
black	gene10845	Csec_G00628	0.358064	0.0613609	0.115931	0.556889	NA,	NA,	NA,	NA,	Mnat_09763,	NA,	Mos1 transposase, HTH domain,|NA,,				gene14304
black	gene6889	Csec_G04895	0.358064	0.0613609	-0.0989554	0.616384	FBgn0038510,	FBpp0112156,	NA,,	NA,,	Mnat_02071,	NA,	NA,|JmjC domain,,				gene14304
black	gene12699	Csec_G13677	0.358064	0.0613609	-0.212228	0.278271	FBgn0037323,	FBpp0311147,	NA,,	NA,,	Mnat_07786,	Clavesin-1,,	NA,|CRAL-TRIO lipid binding domain,|CRAL-TRIO lipid binding domain superfamily,|CRAL/TRIO, N-terminal domain superfamily,,|CRAL-TRIO lipid binding domain,|CRAL-TRIO lipid binding domain superfamily,|CRAL/TRIO, N-terminal domain superfamily,,				gene14304
black	gene15476	Csec_G02241	0.358064	0.0613609	-0.0262735	0.894422	NA,	NA,	NA,	NA,	Mnat_13363,	NA,	Pheromone/general odorant binding protein,|Pheromone/general odorant binding protein superfamily,,				gene14304
black	gene9506	Csec_G14201	0.358064	0.0613609	0.394026	0.0380133	FBgn0262867,	FBpp0298836,	NA,,	NA,,	Mnat_02546,	Isocitrate dehydrogenase [NAD] subunit gamma, mitochondrial,,	NA,|Sterol-sensing domain,|Protein patched/dispatched,,|NA,|Protein patched/dispatched,|Sterol-sensing domain,,				gene14304
black	gene6011	Csec_G08590	0.358064	0.0613609	0.761905	2.47e-06	FBgn0028341,	FBpp0292592,	NA,,	border follicle cell migration [GO:0007298]; peptidyl-tyrosine phosphorylation [GO:0018108]; protein dephosphorylation [GO:0006470],,	Mnat_08120,	Tyrosine-protein phosphatase non-receptor type 9,,	PTP type protein phosphatase,|Protein-tyrosine phosphatase, catalytic,|NA,|Protein-tyrosine phosphatase-like,|Protein-tyrosine phosphatase, active site,|Tyrosine specific protein phosphatases domain,,				gene14304
black	gene11985	Csec_G02478	0.358064	0.0613609	0.492567	0.0077478	FBgn0036659,|NA,	FBpp0075080,|NA,	Glycosyl hydrolase 1 family,,|NA,	carbohydrate metabolic process [GO:0005975],,|NA,	Mnat_16289,|Mnat_08251,	Myrosinase 1,,|Craniofacial development protein 2,,	Glycoside hydrolase family 1,|Glycoside hydrolase superfamily,|NA,,|NA,|Glycoside hydrolase superfamily,|Glycoside hydrolase family 1,,|Endonuclease/exonuclease/phosphatase,|Reverse transcriptase domain,|NA,|Endonuclease/exonuclease/phosphatase superfamily,,				gene14304
black	gene13921	Csec_G08127	0.358064	0.0613609	0.458319	0.0141752	FBgn0045064,	FBpp0080863,	Alkaline ceramidase family,,	ceramide metabolic process [GO:0006672],|brain development [GO:0007420]; ceramide catabolic process [GO:0046514]; regulation of lipid metabolic process [GO:0019216]; sphingolipid metabolic process [GO:0006665],,	Mnat_10535,	Alkaline ceramidase,,	Ceramidase,,				gene14304
black	gene1906	Csec_G08834	0.358064	0.0613609	0.499366	0.00682219	FBgn0033734,	FBpp0292314,	NA,,	NA,,	Mnat_02434,	Putative ATPase N2B,,	P-loop containing nucleoside triphosphate hydrolase,|NA,|ATPase, AFG1-like,,|P-loop containing nucleoside triphosphate hydrolase,|ATPase, AFG1-like,|NA,,|ATPase, AFG1-like,|NA,|P-loop containing nucleoside triphosphate hydrolase,,|NA,|P-loop containing nucleoside triphosphate hydrolase,|ATPase, AFG1-like,,				gene14304
black	gene12403	Csec_G09142	0.358064	0.0613609	0.0993065	0.615127	FBgn0032295,	FBpp0079702,	NA,,	negative regulation of transcription by RNA polymerase II [GO:0000122],,	Mnat_05332,	NA,	Zinc finger C2H2-type,|Zinc finger C2H2 superfamily,|NA,,				gene14304
black	gene10917	Csec_G05195	0.358064	0.0613609	0.283635	0.143561	FBgn0011695,	FBpp0309999,	NA,|Insect A10/OS-D protein family,,	NA,|metamorphosis [GO:0007552]; post-mating behavior [GO:0045297]; response to virus [GO:0009615],,	Mnat_13184,	Ejaculatory bulb-specific protein 3,,	Insect odorant-binding protein A10/Ejaculatory bulb-specific protein 3 superfamily,|Insect odorant-binding protein A10/Ejaculatory bulb-specific protein 3,,				gene14304
black	gene11918	Csec_G16124	0.358064	0.0613609	0.418298	0.0267458	NA,	NA,	NA,	NA,	NA,	NA,	NA,,				gene14304
black	gene12027	Csec_G03052	0.358064	0.0613609	0.441698	0.0186144	FBgn0034583,	FBpp0071470,	NA,,	NA,,	Mnat_08033,	C3 and PZP-like alpha-2-macroglobulin domain-containing protein 8,,	Domain of unknown function DUF3421,|DM9 repeat,,				gene14304
black	gene12789	Csec_G17209	0.358064	0.0613609	-0.0179588	0.927728	FBgn0000261,	FBpp0074825,	Catalase family,,	aging [GO:0007568]; determination of adult lifespan [GO:0008340]; heart morphogenesis [GO:0003007]; hydrogen peroxide catabolic process [GO:0042744]; intestinal stem cell homeostasis [GO:0036335]; paracrine signaling [GO:0038001]; reactive oxygen species metabolic process [GO:0072593]; regulation of hemocyte proliferation [GO:0035206]; regulation of synaptic plasticity [GO:0048167]; response to e…	Mnat_11461,	Catalase,,	Catalase, mono-functional, haem-containing,|Catalase immune-responsive domain,|Catalase active site,|Catalase, mono-functional, haem-containing, clades 1 and 3,|Catalase core domain,|Catalase haem-binding site,|Catalase superfamily,|Catalase, clade 3,|NA,|Catalase core domain superfamily,,				gene14304
black	gene9500	Csec_G13862	0.358064	0.0613609	0.65169	0.000172113	FBgn0037250,	FBpp0078565,	NA,,	NA,,	Mnat_15791,	TRNA guanosine-2'-O-methyltransferase TRM11-like protein,,	NA,|DNA methylase, N-6 adenine-specific, conserved site,|tRNA guanosine-2'-O-methyltransferase, TRM11,|Putative RNA methylase domain,|S-adenosyl-L-methionine-dependent methyltransferase,,|S-adenosyl-L-methionine-dependent methyltransferase,|Putative RNA methylase domain,|NA,|DNA methylase, N-6 adenine-specific, conserved site,|tRNA guanosine-2'-O-methyltransferase, TRM11,,|Putative RNA methylase …				gene14304
black	gene10282	Csec_G06821	0.358064	0.0613609	0.407541	0.031348	FBgn0264908,	FBpp0306989,	Ligand-gated ion channel (TC 1.A.9) family,|NA,,	chemical synaptic transmission [GO:0007268]; chloride transmembrane transport [GO:1902476]; ion transmembrane transport [GO:0034220]; nervous system process [GO:0050877]; regulation of membrane potential [GO:0042391]; signal transduction [GO:0007165],|chemical synaptic transmission [GO:0007268]; ion transmembrane transport [GO:0034220]; nervous system process [GO:0050877]; regulation of membrane …	Mnat_05068,	Glutamate-gated chloride channel,,	Gamma-aminobutyric acid A receptor/Glycine receptor alpha,|Neurotransmitter-gated ion-channel ligand-binding domain superfamily,|Neurotransmitter-gated ion-channel transmembrane domain superfamily,|Neurotransmitter-gated ion-channel ligand-binding domain,|Neurotransmitter-gated ion-channel transmembrane domain,|NA,,				gene14304
black	gene14916	Csec_G01645	0.358064	0.0613609	-0.230276	0.238447	FBgn0025874,	FBpp0305244,	NA,,	NA,,	Mnat_02110,	Zinc finger protein 27,,	Zinc finger C2H2 superfamily,|Zinc finger C2H2-type,|NA,|Zinc finger, AD-type,,				gene14304
blue	gene17089	Csec_G15570	0.162829	0.407743	-0.0498697	0.801033	NA,	NA,	NA,	NA,	NA,	NA,	NA,,				gene3642
blue	gene17802	Csec_G03590	0.162829	0.407743	0.262101	0.177861	NA,	NA,	NA,	NA,	NA,	NA,	NA,,				gene3642
blue	gene2226	Csec_G14348	0.162829	0.407743	0.576797	0.00131332	FBgn0052579,	FBpp0074004,	XK family,,	apoptotic process involved in development [GO:1902742]; engulfment of apoptotic cell [GO:0043652]; phosphatidylserine exposure on apoptotic cell surface [GO:0070782],,	Mnat_04129,	XK-related protein 6,,	XK-related protein,,				gene3642
blue	gene15452	Csec_G02217	0.162829	0.407743	0.364683	0.0563858	FBgn0004652,	FBpp0089356,	NA,,	NA,|aggressive behavior [GO:0002118]; axon midline choice point recognition [GO:0016199]; central nervous system development [GO:0007417]; central nervous system neuron development [GO:0021954]; copulation [GO:0007620]; dendrite morphogenesis [GO:0048813]; male courtship behavior [GO:0008049]; male courtship behavior, orientation prior to leg tapping and wing vibration [GO:0016543]; male courtshi…	Mnat_15900,	Sex determination protein fruitless,,	NA,,				gene3642
blue	gene3568	Csec_G13474	0.162829	0.407743	0.114848	0.560606	NA,	NA,	NA,	NA,	Mnat_07468,	NA,	SGNH hydrolase superfamily,|SGNH hydrolase-type esterase domain,|NA,|Zinc finger, PHD-type,|Zinc finger, RING/FYVE/PHD-type,|Zinc finger, FYVE/PHD-type,,				gene3642
blue	gene14492	Csec_G17254	0.162829	0.407743	0.178063	0.36465	FBgn0035410,|NA,	FBpp0297861,|NA,	NA,,|NA,	NA,,|NA,	Mnat_13759,	Twitchin,,	NA,|Fibronectin type III,|Immunoglobulin-like fold,|Fibronectin type III superfamily,,|NA,,|Immunoglobulin-like domain superfamily,|Fibronectin type III,|NA,|Immunoglobulin-like fold,|Immunoglobulin-like domain,|Fibronectin type III superfamily,|Immunoglobulin subtype,|Immunoglobulin subtype 2,|Immunoglobulin I-set,,				gene3642
blue	gene12257	Csec_G17159	0.162829	0.407743	0.0656275	0.740045	FBgn0020309,	FBpp0079846,	NA,,	cell adhesion [GO:0007155]; heterochromatin organization involved in chromatin silencing [GO:0070868]; imaginal disc-derived wing morphogenesis [GO:0007476]; negative regulation of transcription, DNA-templated [GO:0045892]; negative regulation of Wnt signaling pathway [GO:0030178]; positive regulation of mitotic cell cycle [GO:0045931]; regulation of chromatin silencing [GO:0031935]; regulation o…	Mnat_01540,	NA,	NA,|Zinc finger C2H2-type,|Zinc finger C2H2 superfamily,,				gene3642
blue	gene8414	Csec_G09538	0.162829	0.407743	-0.0783243	0.691982	FBgn0035713,|FBgn0024222,	FBpp0076661,|FBpp0293344,	NA,,|Protein kinase superfamily, Ser/Thr protein kinase family, I-kappa-B kinase subfamily,,	axon guidance [GO:0007411]; central nervous system projection neuron axonogenesis [GO:0021952]; dendritic spine morphogenesis [GO:0060997]; negative regulation of cell death [GO:0060548]; protein desumoylation [GO:0016926],,|antibacterial humoral response [GO:0019731]; cellular response to hypoxia [GO:0071456]; defense response to virus [GO:0051607]; innate immune response [GO:0045087]; negative …	Mnat_12010,|Mnat_12011,	Sentrin-specific protease 7,,|Inhibitor of nuclear factor kappa-B kinase subunit alpha,,	Ulp1 protease family, C-terminal catalytic domain,|NA,|Papain-like cysteine peptidase superfamily,,|Protein kinase domain,|NA,|Protein kinase-like domain superfamily,|Serine/threonine-protein kinase, active site,|IKBKB, scaffold dimerization domain,,|NA,|Papain-like cysteine peptidase superfamily,|Ulp1 protease family, C-terminal catalytic domain,,|NA,|Ulp1 protease family, C-terminal catalytic d…				gene3642
blue	gene14907	Csec_G01636	0.162829	0.407743	0.317532	0.099652	FBgn0020309,	FBpp0079846,	NA,,	cell adhesion [GO:0007155]; heterochromatin organization involved in chromatin silencing [GO:0070868]; imaginal disc-derived wing morphogenesis [GO:0007476]; negative regulation of transcription, DNA-templated [GO:0045892]; negative regulation of Wnt signaling pathway [GO:0030178]; positive regulation of mitotic cell cycle [GO:0045931]; regulation of chromatin silencing [GO:0031935]; regulation o…	Mnat_02122,	NA,	Zinc finger C2H2-type,|THAP-type zinc finger,|Ubiquitin-like domain superfamily,|NA,|Zinc finger C2H2 superfamily,|THAP-type zinc finger superfamily,|Zinc finger, AD-type,|Ubiquitin domain,,|Zinc finger C2H2-type,|Ubiquitin-like domain superfamily,|THAP-type zinc finger superfamily,|THAP-type zinc finger,|Zinc finger C2H2 superfamily,|NA,|Ubiquitin domain,|Zinc finger, AD-type,,				gene3642
blue	gene3571	Csec_G14225	0.162829	0.407743	-0.0126964	0.948873	NA,	NA,	NA,	NA,	Mnat_07793,	Nucleoredoxin,,	NA,|Thioredoxin-like superfamily,|Thioredoxin-like fold,,				gene3642
blue	gene10076	Csec_G10415	0.162829	0.407743	0.149212	0.448562	FBgn0027574,	FBpp0308369,|FBpp0084476,	SPT2 family,,	histone exchange [GO:0043486]; nucleosome assembly [GO:0006334]; regulation of chromatin assembly [GO:0010847]; regulation of transcription, DNA-templated [GO:0006355],,	Mnat_11666,	SPT2-like protein,,	NA,|Chromatin SPT2,,				gene3642
blue	gene6247	Csec_G00567	0.162829	0.407743	0.250989	0.197642	NA,	NA,	NA,	NA,	NA,	NA,	NA,,				gene3642
blue	gene5030	Csec_G01884	0.162829	0.407743	-0.018627	0.925047	FBgn0035397,	FBpp0112044,|FBpp0304423,	Protein kinase superfamily, PAN3 family,,	mRNA processing [GO:0006397]; nuclear-transcribed mRNA poly(A) tail shortening [GO:0000289]; positive regulation of cytoplasmic mRNA processing body assembly [GO:0010606],|deadenylation-dependent decapping of nuclear-transcribed mRNA [GO:0000290]; mRNA processing [GO:0006397]; nuclear-transcribed mRNA poly(A) tail shortening [GO:0000289]; positive regulation of cytoplasmic mRNA processing body as…	Mnat_11952,	PAB-dependent poly(A)-specific ribonuclease subunit 3,,	Protein kinase domain,|NA,|PAN2-PAN3 deadenylation complex subunit PAN3,|Protein kinase-like domain superfamily,|Pan3 pseudokinase domain,,|NA,|Protein kinase domain,|Protein kinase-like domain superfamily,|PAN2-PAN3 deadenylation complex subunit PAN3,|Pan3 pseudokinase domain,,				gene3642
blue	gene9688	Csec_G13755	0.162829	0.407743	0.0114824	0.953756	FBgn0260933,	FBpp0292775,	NA,,	cilium assembly [GO:0060271]; intraciliary retrograde transport [GO:0035721]; intraciliary transport [GO:0042073]; non-motile cilium assembly [GO:1905515]; positive regulation of canonical Wnt signaling pathway [GO:0090263]; positive regulation of protein import into nucleus [GO:0042307]; protein transport along microtubule [GO:0098840]; sensory perception of sound [GO:0007605],|cilium assembly […	Mnat_02371,	Intraflagellar transport-like protein,,	Tetratricopeptide-like helical domain superfamily,,				gene3642
blue	gene5633	Csec_G11211	0.162829	0.407743	0.100747	0.609983	FBgn0033349,	FBpp0087733,	NA,,	regulation of GTPase activity [GO:0043087],,	Mnat_09174,	Stromal membrane-associated protein 2,,	Arf GTPase activating protein,|ArfGAP domain superfamily,|NA,|ARFGAP/RecO-like zinc finger,,|NA,|Arf GTPase activating protein,|ArfGAP domain superfamily,|ARFGAP/RecO-like zinc finger,,|ArfGAP domain superfamily,|NA,|Arf GTPase activating protein,|ARFGAP/RecO-like zinc finger,,|Arf GTPase activating protein,|NA,|ARFGAP/RecO-like zinc finger,|ArfGAP domain superfamily,,				gene3642
blue	gene4750	Csec_G12751	0.162829	0.407743	0.448008	0.0168106	FBgn0261065,	FBpp0083105,	Metallo-beta-lactamase superfamily, RNA-metabolizing metallo-beta-lactamase-like family, CPSF3 subfamily,,	mRNA 3'-end processing by stem-loop binding and cleavage [GO:0006398]; mRNA polyadenylation [GO:0006378],,	Mnat_09323,	Cleavage and polyadenylation specificity factor subunit 3,,	Metallo-beta-lactamase,|NA,|Beta-Casp domain,|Pre-mRNA 3'-end-processing endonuclease polyadenylation factor C-term,|Ribonuclease Z/Hydroxyacylglutathione hydrolase-like,|Zn-dependent metallo-hydrolase, RNA specificity domain,,				gene3642
blue	gene13597	Csec_G09496	0.162829	0.407743	0.0527309	0.789862	FBgn0267824,	FBpp0312548,	NA,,	negative regulation of protein kinase activity [GO:0006469]; negative regulation of TORC1 signaling [GO:1904262]; negative regulation of TOR signaling [GO:0032007]; neurotrophin TRK receptor signaling pathway [GO:0048011]; Notch signaling pathway [GO:0007219],,	Mnat_16745,	NA,	NA,|Proline-rich AKT1 substrate 1 protein,,		PRAS40	IIS and TOR	gene3642
blue	gene9434	Csec_G07591	0.162829	0.407743	0.183096	0.351027	FBgn0053299,	FBpp0289450,	NA,,	NA,,	Mnat_08907,	NA,	NA,,				gene3642
blue	gene15117	Csec_G09020	0.162829	0.407743	0.147425	0.454076	FBgn0036341,	FBpp0304386,	Syntaxin family,,	female meiotic nuclear division [GO:0007143]; intracellular protein transport [GO:0006886]; male meiotic nuclear division [GO:0007140]; mitotic cell cycle [GO:0000278]; synaptic vesicle docking [GO:0016081]; vesicle docking [GO:0048278]; vesicle fusion [GO:0006906],,	Mnat_11852,	t-SNARE domain-containing protein 1,,	NA,|Target SNARE coiled-coil homology domain,|Syntaxin, N-terminal domain,|Syntaxin/epimorphin, conserved site,|SNARE,,|Target SNARE coiled-coil homology domain,|NA,|SNARE,|Syntaxin, N-terminal domain,|Syntaxin/epimorphin, conserved site,,|NA,|Target SNARE coiled-coil homology domain,|Syntaxin/epimorphin, conserved site,|SNARE,|Syntaxin, N-terminal domain,,				gene3642
blue	gene8427	Csec_G09551	0.162829	0.407743	0.198113	0.312216	FBgn0030803,	FBpp0074116,	NA,,	cellular response to misfolded protein [GO:0071218],,	Mnat_05926,	Torsin-2A,,	Torsin,|P-loop containing nucleoside triphosphate hydrolase,,				gene3642
blue	gene9836	Csec_G16867	0.162829	0.407743	-0.265051	0.172851	FBgn0025674,	FBpp0310472,	Cyclin family,,	positive regulation of DNA-templated transcription, elongation [GO:0032786]; regulation of transcription by RNA polymerase II [GO:0006357],,	Mnat_09594,	Cyclin-K,,	NA,|Cyclin-like superfamily,|Cyclin-like,,				gene3642
blue	gene2516	Csec_G15960	0.162829	0.407743	0.128829	0.513531	FBgn0026402,	FBpp0086206,	NA,,	axon guidance [GO:0007411]; negative regulation of protein dephosphorylation [GO:0035308],,	Mnat_09145,	Nuclear inhibitor of protein phosphatase 1,,	NA,|Forkhead-associated (FHA) domain,|SMAD/FHA domain superfamily,,				gene3642
blue	gene14536	Csec_G02321	0.162829	0.407743	0.0598808	0.76213	FBgn0034314,	FBpp0305075,|FBpp0085929,	NA,,	cell death [GO:0008219]; positive regulation of mitotic cell cycle, embryonic [GO:0045977]; protein ubiquitination [GO:0016567],|cell death [GO:0008219]; lysosomal protein catabolic process [GO:1905146]; positive regulation of mitotic cell cycle, embryonic [GO:0045977]; protein ubiquitination [GO:0016567],,	Mnat_03695,	FAS-associated factor 1,,	NA,|Zinc finger, RING-type,|Zinc finger, RING/FYVE/PHD-type,,|NA,,				gene3642
blue	gene2319	Csec_G05780	0.162829	0.407743	0.0330529	0.867393	NA,	NA,	NA,	NA,	Mnat_11492,	Zinc finger BED domain-containing protein 5,,	NA,,				gene3642
blue	gene15863	Csec_G06593	0.162829	0.407743	0.103794	0.59916	NA,	NA,	NA,	NA,	Mnat_07970,	Histone-lysine N-methyltransferase SETMAR,,	NA,,				gene3642
blue	gene15556	Csec_G07329	0.162829	0.407743	0.220666	0.259152	NA,	NA,	NA,	NA,	NA,	NA,	NA,,				gene3642
blue	gene1673	Csec_G14438	0.162829	0.407743	0.492922	0.00769703	FBgn0030268,	FBpp0312027,	TRAFAC class myosin-kinesin ATPase superfamily, Kinesin family,|TRAFAC class myosin-kinesin ATPase superfamily, Kinesin family, MCAK/KIF2 subfamily,,	microtubule-based movement [GO:0007018],|asymmetric protein localization involved in cell fate determination [GO:0045167]; cell division [GO:0051301]; centriole assembly [GO:0098534]; establishment of meiotic spindle orientation [GO:0051296]; establishment of mitotic spindle asymmetry [GO:0061867]; meiotic spindle organization [GO:0000212]; microtubule-based movement [GO:0007018]; microtubule dep…	Mnat_08446,	Kinesin-like protein Klp10A,,	P-loop containing nucleoside triphosphate hydrolase,|Kinesin motor domain,|NA,|Kinesin motor domain superfamily,|Kinesin motor domain, conserved site,,				gene3642
blue	gene12821	Csec_G18280	0.162829	0.407743	-0.0779007	0.693568	NA,	NA,	NA,	NA,	Mnat_03381,	NA,	NA,,				gene3642
blue	gene13847	Csec_G05246	0.162829	0.407743	0.12551	0.524528	FBgn0035941,	FBpp0076239,	NA,,	NA,,	Mnat_05517,	NA,	CUB domain,|Spermadhesin, CUB domain superfamily,,				gene3642
blue	gene4921	Csec_G11764	0.162829	0.407743	0.18359	0.349706	FBgn0034972,	FBpp0072195,	NA,,	chemical synaptic transmission [GO:0007268]; modulation of chemical synaptic transmission [GO:0050804]; neuron cell-cell adhesion [GO:0007158]; postsynaptic membrane assembly [GO:0097104]; presynaptic membrane assembly [GO:0097105]; synaptic vesicle endocytosis [GO:0048488],,	Mnat_01547,	Neuroligin-1,,	Alpha/Beta hydrolase fold,|Carboxylesterase, type B,|Carboxylesterase type B, conserved site,,				gene3642
blue	gene3259	Csec_G17131	0.162829	0.407743	0.107957	0.584507	FBgn0260799,	FBpp0110406,	NA,,	adherens junction maintenance [GO:0034334]; cell adhesion [GO:0007155]; cell-cell adhesion [GO:0098609]; cell-cell junction assembly [GO:0007043]; compound eye morphogenesis [GO:0001745]; dendritic spine morphogenesis [GO:0060997]; embryonic body morphogenesis [GO:0010172]; regulation of actin cytoskeleton organization [GO:0032956],,	Mnat_10612,	Catenin delta-2,,	Armadillo,|NA,|Armadillo-type fold,|Armadillo-like helical,,|Armadillo-like helical,|Armadillo,|NA,|Armadillo-type fold,,				gene3642
blue	gene8206	Csec_G08417	0.162829	0.407743	0.561263	0.00188735	FBgn0040297,	FBpp0306289,	Monovalent cation:proton antiporter 1 (CPA1) transporter (TC 2.A.36) family,|NA,,	cellular ion homeostasis [GO:0006873]; compound eye morphogenesis [GO:0001745]; potassium ion transmembrane transport [GO:0071805]; regulation of cellular pH [GO:0030641]; regulation of intracellular pH [GO:0051453]; sodium ion import across plasma membrane [GO:0098719],|cellular ion homeostasis [GO:0006873]; compound eye morphogenesis [GO:0001745]; intracellular pH elevation [GO:0051454]; potass…	Mnat_03487,|NA,	Sodium/hydrogen exchanger 2,,|NA,	Na+/H+ exchanger, isoforms 3/5,|NA,|Na+/H+ exchanger,|Cation/H+ exchanger,,|NA,|Cation/H+ exchanger,,				gene3642
blue	gene8713	Csec_G08660	0.162829	0.407743	0.101673	0.606684	NA,	NA,	NA,	NA,	Mnat_17154,	NA,	Ribonuclease H superfamily,|Ribonuclease H-like superfamily,|Integrase, catalytic core,,				gene3642
blue	gene6301	Csec_G04180	0.162829	0.407743	0.206138	0.292613	FBgn0051852,	FBpp0080045,	NA,,	mitotic spindle organization [GO:0007052]; regulation of dephosphorylation [GO:0035303]; regulation of signal transduction [GO:0009966]; wing disc morphogenesis [GO:0007472],,	Mnat_05936,	Immunoglobulin-binding protein 1b,,	NA,|TAP42/TAP46-like superfamily,|TAP46-like protein,,				gene3642
blue	gene2001		0.162829	0.407743	0.21786	0.265413											gene3642
blue	gene8008	Csec_G09943	0.162829	0.407743	0.00233499	0.990591	NA,|FBgn0033639,	NA,|FBpp0087190,	NA,|NA,,	NA,|protein ubiquitination [GO:0016567]; response to endoplasmic reticulum stress [GO:0034976]; SCF-dependent proteasomal ubiquitin-dependent protein catabolic process [GO:0031146]; ubiquitin-dependent protein catabolic process [GO:0006511],,	Mnat_08390,	F-box/LRR-repeat protein 7,,	F-box-like domain superfamily,|Haemerythrin-like,|F-box domain,|NA,,|F-box domain,|NA,|Haemerythrin-like,|F-box-like domain superfamily,,|F-box domain,|Leucine-rich repeat, cysteine-containing subtype,|F-box-like domain superfamily,|Haemerythrin-like,|NA,,				gene3642
blue	gene1391	Csec_G17295	0.162829	0.407743	0.148596	0.450456	NA,	NA,	NA,	NA,	Mnat_01363,	Probable RNA-directed DNA polymerase from transposon BS,,	Reverse transcriptase domain,|NA,,				gene3642
blue	gene15822	Csec_G04993	0.162829	0.407743	0.0841808	0.670187	FBgn0034069,	FBpp0290414,	NA,,	NA,,	NA,	NA,	Protein of unknown function DUF4735,,				gene3642
blue	gene13546	Csec_G06054	0.162829	0.407743	-0.0069897	0.97184	NA,	NA,	NA,	NA,	Mnat_08116,	Transposable element Tc3 transposase,,	Helix-turn-helix domain (DUF4817),|NA,,				gene3642
blue	gene4564	Csec_G16825	0.162829	0.407743	0.109626	0.578678	NA,	NA,	NA,	NA,	Mnat_04923,	Craniofacial development protein 2,,	NA,,				gene3642
blue	gene3646	Csec_CG1607	0.162829	0.407743	-0.153519	0.435421	FBgn0033900,	FBpp0308986,	NA,,	cysteinyl-tRNA aminoacylation [GO:0006423],,	Mnat_14043,	Probable cysteinyl-tRNA synthetase, mitochondrial,,	Rossmann-like alpha/beta/alpha sandwich fold,|Cysteinyl-tRNA synthetase/mycothiol ligase,|Cysteine-tRNA ligase,|Aminoacyl-tRNA synthetase, class Ia, anticodon-binding,|NA,|tRNA synthetases class I, catalytic domain,|Cysteinyl-tRNA synthetase, class Ia, DALR,,				gene3642
blue	gene4029	Csec_G16014	0.162829	0.407743	0.0530973	0.788435	FBgn0259224,|NA,	FBpp0306698,|NA,	NA,,|NA,	NA,,|NA,	Mnat_05582,	NA,	NA,,				gene3642
blue	gene16154	Csec_G05411	0.162829	0.407743	0.141806	0.471644	FBgn0000482,	FBpp0070259,	VPS18 family,,	autophagosome maturation [GO:0097352]; border follicle cell migration [GO:0007298]; cell division [GO:0051301]; cellular response to starvation [GO:0009267]; compound eye pigmentation [GO:0048072]; determination of adult lifespan [GO:0008340]; early endosome to late endosome transport [GO:0045022]; endocytic recycling [GO:0032456]; endocytosis [GO:0006897]; endosomal transport [GO:0016197]; endos…	Mnat_05719,	Vacuolar-like protein,,	Pep3/Vps18/deep orange,|NA,|Zinc finger, RING/FYVE/PHD-type,|Clathrin, heavy chain/VPS, 7-fold repeat,,|NA,|Clathrin, heavy chain/VPS, 7-fold repeat,|Pep3/Vps18/deep orange,|Zinc finger, RING/FYVE/PHD-type,,|Clathrin, heavy chain/VPS, 7-fold repeat,|NA,|Pep3/Vps18/deep orange,|Zinc finger, RING/FYVE/PHD-type,,				gene3642
blue	gene2642	Csec_G04770	0.162829	0.407743	0.351894	0.0662994	NA,	FBpp0290579,	NA,	NA,	Mnat_14128,	Iodotyrosine dehalogenase 1,,	Nitroreductase-like,|Nitroreductase,|NA,,|NA,|Nitroreductase-like,|Nitroreductase,,				gene3642
blue	gene13729	Csec_G13993	0.162829	0.407743	-0.0461177	0.815738	FBgn0029778,	FBpp0070751,	NA,,	compound eye development [GO:0048749]; imaginal disc-derived leg morphogenesis [GO:0007480]; intracellular signal transduction [GO:0035556]; negative regulation of adherens junction organization [GO:1903392]; negative regulation of epidermal growth factor receptor signaling pathway [GO:0042059]; negative regulation of ERK1 and ERK2 cascade [GO:0070373]; positive regulation of GTPase activity [GO:…	Mnat_01378,	N-chimaerin,,	SH2 domain,|Rho GTPase-activating protein domain,|Rho GTPase activation protein,|Diacylglycerol/phorbol-ester binding,|Protein kinase C-like, phorbol ester/diacylglycerol-binding domain,|NA,|SH2 domain superfamily,,|Protein kinase C-like, phorbol ester/diacylglycerol-binding domain,|NA,|SH2 domain,|Diacylglycerol/phorbol-ester binding,|Rho GTPase-activating protein domain,|SH2 domain superfamily,…				gene3642
blue	gene7592	Csec_G11547	0.162829	0.407743	0.437538	0.0198884	FBgn0031183,	FBpp0308637,	NA,|TPT transporter family, SLC35E subfamily,,	NA,,	Mnat_11488,	Solute carrier family 35 member E1-like protein,,	Sugar phosphate transporter domain,|NA,,				gene3642
blue	gene12321	Csec_G02734	0.162829	0.407743	0.0396111	0.841383	NA,	NA,	NA,	NA,	NA,	NA,	NA,,				gene3642
blue	gene9691	Csec_G13758	0.162829	0.407743	-0.00316121	0.987262	NA,	NA,	NA,	NA,	Mnat_02375,	NA,	NA,|Zinc finger, RING-type,|Zinc finger, RING/FYVE/PHD-type,,|Zinc finger, RING-type,|NA,|Zinc finger, RING/FYVE/PHD-type,,				gene3642
blue	gene2867	Csec_G18309	0.162829	0.407743	-0.104979	0.594972	NA,	NA,	NA,	NA,	Mnat_13667,	NA,	NA,,				gene3642
blue	gene3457	Csec_G07252	0.162829	0.407743	0.223783	0.252311	NA,	NA,	NA,	NA,	Mnat_13129,	NA,	NA,,				gene3642
blue	gene18031	Csec_G17429	0.162829	0.407743	0.0311366	0.87502	FBgn0031764,	FBpp0078857,	NA,,	ribosomal small subunit assembly [GO:0000028]; rRNA processing [GO:0006364],,	NA,	NA,	NA,|Ribosomal RNA-processing protein 7, C-terminal domain,|Nucleotide-binding alpha-beta plait domain superfamily,|Rrp7A, RNA recognition motif,|Rrp7, RRM-like N-terminal domain,|RNA-binding domain superfamily,,				gene3642
blue	gene5966	Csec_G06732	0.162829	0.407743	0.176343	0.369378	NA,	NA,	NA,	NA,	Mnat_05385,	Transposable element Tc3 transposase,,	NA,|Helix-turn-helix domain (DUF4817),,				gene3642
blue	gene6626	Csec_G04332	0.162829	0.407743	0.0142437	0.942651	NA,	NA,	NA,	NA,	NA,	NA,	NA,,				gene3642
blue	gene9062	Csec_G07779	0.162829	0.407743	0.441922	0.0185477	NA,|FBgn0039972,	NA,|FBpp0297345,	NA,|NA,,	NA,|regulation of gene expression [GO:0010468],|positive regulation of nuclear-transcribed mRNA poly(A) tail shortening [GO:0060213]; posttranscriptional gene silencing [GO:0016441],,	Mnat_11660,	Limkain-b1,,	NA,|NYN domain, limkain-b1-type,|RNA-binding domain superfamily,|Marf1, conserved domain,|RNA recognition motif domain,|Marf1, RNA recognition motif 1,|Nucleotide-binding alpha-beta plait domain superfamily,,|Nucleotide-binding alpha-beta plait domain superfamily,|OST-HTH/LOTUS domain,|Marf1, conserved domain,|NA,|Marf1, RNA recognition motif 1,|Marf1, RNA recognition motif 2,|RNA recognition mot…				gene3642
blue	gene15552	Csec_G07325	0.162829	0.407743	-0.28183	0.146236	FBgn0020379,	FBpp0308020,	NA,,	dendrite morphogenesis [GO:0048813]; nervous system development [GO:0007399]; regulation of transcription, DNA-templated [GO:0006355]; sensory perception of sound [GO:0007605],|dendrite morphogenesis [GO:0048813]; nervous system development [GO:0007399]; regulation of transcription, DNA-templated [GO:0006355]; regulation of transcription by RNA polymerase II [GO:0006357]; sensory perception of so…	Mnat_12873,	Transcription factor RFX3,,	Winged helix DNA-binding domain superfamily,|DNA-binding RFX-type winged-helix domain,|NA,|Winged helix-like DNA-binding domain superfamily,,				gene3642
blue	gene5751	Csec_G16728	0.162829	0.407743	0.288644	0.136319	FBgn0015509,	FBpp0087924,	Cullin family,,	negative regulation of apoptotic process [GO:0043066]; negative regulation of canonical Wnt signaling pathway [GO:0090090]; negative regulation of insulin receptor signaling pathway [GO:0046627]; negative regulation of phosphatidylinositol 3-kinase signaling [GO:0014067]; negative regulation of smoothened signaling pathway [GO:0045879]; negative regulation of TOR signaling [GO:0032007]; positive …	Mnat_16598,	Cullin-1,,	Winged helix DNA-binding domain superfamily,|Cullin protein, neddylation domain,|Winged helix-like DNA-binding domain superfamily,|NA,|Cullin homology domain,|Cullin homology domain superfamily,|Cullin, N-terminal,|Cullin, conserved site,|Cullin repeat-like-containing domain superfamily,,|Winged helix-like DNA-binding domain superfamily,|Cullin, N-terminal,|NA,|Cullin protein, neddylation domain,…				gene3642
blue	gene15617	Csec_G07390	0.162829	0.407743	0.284634	0.142094	FBgn0260750,	FBpp0079576,	NA,,	ceramide metabolic process [GO:0006672]; lipid phosphorylation [GO:0046834]; pole cell migration [GO:0007280],,	Mnat_15136,	Acylglycerol kinase, mitochondrial,,	Diacylglycerol kinase, catalytic domain,|Inorganic polyphosphate/ATP-NAD kinase, N-terminal,|NAD kinase/diacylglycerol kinase-like domain superfamily,,|Inorganic polyphosphate/ATP-NAD kinase, N-terminal,|NAD kinase/diacylglycerol kinase-like domain superfamily,|Diacylglycerol kinase, catalytic domain,,|NAD kinase/diacylglycerol kinase-like domain superfamily,|Inorganic polyphosphate/ATP-NAD kinas…				gene3642
blue	gene2589	Csec_G02820	0.162829	0.407743	0.257323	0.186189	FBgn0036000,	FBpp0076201,	Queuine tRNA-ribosyltransferase family, QTRT2 subfamily,,	tRNA-guanine transglycosylation [GO:0101030],,	Mnat_15806,	Queuine tRNA-ribosyltransferase subunit QTRTD1-like protein,,	tRNA-guanine(15) transglycosylase-like,|Queuine tRNA-ribosyltransferase-like,|NA,,|Queuine tRNA-ribosyltransferase-like,|tRNA-guanine(15) transglycosylase-like,|Queuine tRNA-ribosyltransferase accessory subunit QTRTD1,|NA,,|tRNA-guanine(15) transglycosylase-like,|NA,|Queuine tRNA-ribosyltransferase-like,,|NA,|tRNA-guanine(15) transglycosylase-like,|Queuine tRNA-ribosyltransferase-like,,|NA,|Queui…				gene3642
blue	gene12182	Csec_G13169	0.162829	0.407743	-0.296595	0.125374	FBgn0051646,	FBpp0078746,	NA,,	synapse organization [GO:0050808],,	Mnat_01754,	Lachesin,,	NA,|Immunoglobulin subtype,|Immunoglobulin-like domain superfamily,|Immunoglobulin subtype 2,|Immunoglobulin-like domain,|Immunoglobulin-like fold,,				gene3642
blue	gene14694	Csec_G08209	0.162829	0.407743	0.177475	0.366265	FBgn0034136,	FBpp0086271,	Sodium:neurotransmitter symporter (SNF) (TC 2.A.22) family,,	NA,|adult locomotory behavior [GO:0008344]; circadian sleep/wake cycle [GO:0042745]; dopamine transport [GO:0015872]; dopamine uptake involved in synaptic transmission [GO:0051583]; norepinephrine transport [GO:0015874]; regulation of presynaptic cytosolic calcium ion concentration [GO:0099509]; response to odorant [GO:1990834]; sleep [GO:0030431],,	Mnat_14439,	Sodium-dependent noradrenaline transporter,,	Sodium:neurotransmitter symporter superfamily,|Sodium:neurotransmitter symporter,,				gene3642
blue	gene8605	Csec_G04537	0.162829	0.407743	-0.364223	0.0567207	FBgn0041629,	FBpp0071192,	Glycosyl hydrolase 20 family,,	carbohydrate metabolic process [GO:0005975]; multicellular organism reproduction [GO:0032504],,	Mnat_02473,	Chitooligosaccharidolytic beta-N-acetylglucosaminidase,,	Beta-hexosaminidase,|Glycoside hydrolase superfamily,|NA,|Beta-hexosaminidase-like, domain 2,|Beta-hexosaminidase, eukaryotic type, N-terminal,|Glycoside hydrolase family 20, catalytic domain,,|Beta-hexosaminidase-like, domain 2,|Glycoside hydrolase family 20, catalytic domain,|Beta-hexosaminidase,|Glycoside hydrolase superfamily,|Beta-hexosaminidase, eukaryotic type, N-terminal,|NA,,|Beta-hexosa…				gene3642
blue	gene11967	Csec_G18437	0.162829	0.407743	0.194433	0.321471	FBgn0013672,	FBpp0390630,	ATPase A chain family,,	ATP synthesis coupled proton transport [GO:0015986]; determination of adult lifespan [GO:0008340]; locomotion [GO:0040011]; mitochondrial ATP synthesis coupled proton transport [GO:0042776]; muscle cell cellular homeostasis [GO:0046716]; neuron cellular homeostasis [GO:0070050]; proton transmembrane transport [GO:1902600],,	Mnat_17903,	ATP synthase subunit a,,	ATP synthase, F0 complex, subunit A,|ATP synthase, F0 complex, subunit A superfamily,|ATP synthase, F0 complex, subunit A, active site,,				gene3642
blue	gene7202	Csec_G07897	0.162829	0.407743	0.169511	0.388502	FBgn0038395,	FBpp0307590,	NA,,	multicellular organism reproduction [GO:0032504],,	Mnat_11632,	Protein takeout,,	Haemolymph juvenile hormone binding,|Takeout superfamily,,				gene3642
blue	gene6083	Csec_G11426	0.162829	0.407743	-0.227628	0.24404	FBgn0033773,	FBpp0086978,	Protein kinase superfamily,,	cell cycle arrest [GO:0007050]; negative regulation of metaphase/anaphase transition of meiotic cell cycle [GO:1902103]; oocyte development [GO:0048599]; positive regulation of MAPK cascade [GO:0043410]; positive regulation of TOR signaling [GO:0032008]; protein phosphorylation [GO:0006468],,	Mnat_11324,	MAP/microtubule affinity-regulating kinase 3,,	Protein kinase domain,|NA,|Protein kinase-like domain superfamily,|Protein kinase, ATP binding site,|Serine/threonine-protein kinase, active site,,|Serine/threonine-protein kinase, active site,|Protein kinase, ATP binding site,|Protein kinase domain,|Protein kinase-like domain superfamily,|NA,,				gene3642
blue	gene3934	Csec_G12002	0.162829	0.407743	0.196594	0.316017	FBgn0038950,	FBpp0083630,	NA,|ZFPL1 family,,	NA,|dsRNA transport [GO:0033227],,	NA,	NA,	Zinc finger, RING/FYVE/PHD-type,|Zinc finger, RING-type,|NA,|Zinc finger, PHD-type, conserved site,,				gene3642
blue	gene3534	Csec_G11852	0.162829	0.407743	0.0919321	0.64174	NA,	NA,	NA,	NA,	Mnat_15301,	Craniofacial development protein 2,,	Endonuclease/exonuclease/phosphatase superfamily,|NA,,				gene3642
blue	gene18083	Csec_G00021	0.162829	0.407743	-0.221204	0.257963	NA,	NA,	NA,	NA,	Mnat_17317,	NA,	NA,,				gene3642
blue	gene12074	Csec_G05595	0.162829	0.407743	0.177883	0.365145	FBgn0011666,	FBpp0305821,	NA,,	cell fate determination [GO:0001709]; cellular response to hypoxia [GO:0071456]; chaeta development [GO:0022416]; germ-line stem cell division [GO:0042078]; negative regulation of translation [GO:0017148]; regulation of RNA metabolic process [GO:0051252]; regulation of translation [GO:0006417]; stem cell population maintenance [GO:0019827],|cell fate determination [GO:0001709]; cellular response …	Mnat_09216,	RNA-binding-like protein Rbp6,,	RNA recognition motif domain,|RNA-binding domain superfamily,|NA,|RNA-binding protein Musashi homologue, RNA recognition motif 2,|Nucleotide-binding alpha-beta plait domain superfamily,,|Nucleotide-binding alpha-beta plait domain superfamily,|RNA recognition motif domain,|RNA-binding domain superfamily,,				gene3642
blue	gene13149	Csec_G08450	0.162829	0.407743	0.179532	0.360643	FBgn0266282,	FBpp0083958,	NA,,	cellular response to DNA damage stimulus [GO:0006974]; DNA repair [GO:0006281]; double-strand break repair via homologous recombination [GO:0000724]; response to caffeine [GO:0031000],,	NA,	NA,	NA,|P-loop containing nucleoside triphosphate hydrolase,|RecF/RecN/SMC, N-terminal,|SMCs flexible hinge superfamily,,|NA,|P-loop containing nucleoside triphosphate hydrolase,|SMCs flexible hinge superfamily,|RecF/RecN/SMC, N-terminal,,|P-loop containing nucleoside triphosphate hydrolase,|NA,|RecF/RecN/SMC, N-terminal,,				gene3642
blue	gene8890	Csec_G14924	0.162829	0.407743	0.315182	0.102322	FBgn0033380,	FBpp0100001,	NA,,	snRNA export from nucleus [GO:0006408],,	Mnat_05644,	NA,	NA,|Phosphorylated adapter RNA export protein, RNA-binding domain superfamily,|Phosphorylated adapter RNA export protein, RNA-binding domain,,|Phosphorylated adapter RNA export protein, RNA-binding domain,|NA,|Phosphorylated adapter RNA export protein, RNA-binding domain superfamily,,				gene3642
blue	gene16276	Csec_G07800	0.162829	0.407743	0.227932	0.243393	FBgn0037071,	FBpp0077995,	NA,,	NA,,	Mnat_07480,	Probable serine hydrolase,,	Alpha/Beta hydrolase fold,|Alpha/beta hydrolase fold-1,,|Alpha/beta hydrolase fold-1,|Alpha/Beta hydrolase fold,,				gene3642
blue	gene10321	Csec_G11356	0.162829	0.407743	-0.0783316	0.691955	FBgn0082831,|NA,	FBpp0082058,|FBpp0293286,|NA,	NA,,|NA,	regulation of alternative mRNA splicing, via spliceosome [GO:0000381]; transcription, DNA-templated [GO:0006351],,|NA,	Mnat_07254,|Mnat_07255,	Death-inducer obliterator 1,,|NA,	BRK domain superfamily,|Transcription elongation factor S-II, central domain superfamily,|Zinc finger, RING/FYVE/PHD-type,|NA,|BRK domain,|Transcription elongation factor S-II, central domain,|Zinc finger, PHD-finger,|Zinc finger, PHD-type,|Zinc finger, PHD-type, conserved site,|Zinc finger, FYVE/PHD-type,,|NA,|Transcription elongation factor S-II, central domain superfamily,|Zinc finger, PHD-fin…				gene3642
blue	gene3408	Csec_G04026	0.162829	0.407743	-0.00698114	0.971875	NA,	NA,	NA,	NA,	Mnat_08796,	NA,	NA,,				gene3642
blue	gene4716	Csec_G10959	0.162829	0.407743	0.161363	0.412034	NA,|FBgn0005596,|FBgn0017414,	NA,|FBpp0303324,|FBpp0304270,	NA,|NA,,	NA,|NA,|female meiotic nuclear division [GO:0007143]; fertilization, exchange of chromosomal proteins [GO:0035042],,|NA,,	Mnat_00702,|Mnat_04305,	NA,|Tigger transposable element-derived protein 1,,	NA,,|NA,|Ubinuclein middle domain,|Hpc2-related domain,,|NA,|HTH CenpB-type DNA-binding domain,|Winged helix-like DNA-binding domain superfamily,|DDE superfamily endonuclease domain,|Homeobox-like domain superfamily,|DNA binding HTH domain, Psq-type,,				gene3642
blue	gene14687	Csec_G08201	0.162829	0.407743	0.291094	0.132875	NA,	NA,	NA,	NA,	NA,	NA,	NA,,				gene3642
blue	gene10070	Csec_G10409	0.162829	0.407743	0.0918322	0.642103	FBgn0003884,	FBpp0081153,	Tubulin family,,	lysosome localization [GO:0032418]; microtubule-based process [GO:0007017]; microtubule cytoskeleton organization [GO:0000226]; mitotic cell cycle [GO:0000278],,	Mnat_17215,	Tubulin alpha-1 chain,,	Tubulin/FtsZ, GTPase domain superfamily,|Alpha tubulin,|Tubulin,|Tubulin, conserved site,|Tubulin/FtsZ, GTPase domain,,				gene3642
blue	gene2667	Csec_G05637	0.162829	0.407743	0.141485	0.472659	FBgn0261090,	FBpp0289126,	NA,,	calcium-ion regulated exocytosis [GO:0017156]; calcium ion-regulated exocytosis of neurotransmitter [GO:0048791]; cellular response to calcium ion [GO:0071277]; regulation of calcium ion-dependent exocytosis [GO:0017158]; regulation of dopamine secretion [GO:0014059]; synaptic vesicle exocytosis [GO:0016079]; vesicle-mediated transport [GO:0016192],,	Mnat_16530,	Synaptotagmin-9,,	C2 domain,|NA,|C2 domain superfamily,|Synaptotagmin,,				gene3642
blue	gene3965	Csec_G13822	0.162829	0.407743	-0.147501	0.453839	NA,|FBgn0039581,	NA,|FBpp0084655,	NA,|NA,,	NA,|mRNA splicing, via spliceosome [GO:0000398]; protein refolding [GO:0042026],,	Mnat_01336,	NK-tumor recognition protein,,	NA,,				gene3642
blue	gene6013	Csec_G08592	0.162829	0.407743	0.359011	0.0606286	FBgn0036534,	FBpp0075293,	NA,,	deadenylation-dependent decapping of nuclear-transcribed mRNA [GO:0000290]; gene silencing by miRNA [GO:0035195]; nuclear-transcribed mRNA catabolic process [GO:0000956]; regulation of cytoplasmic mRNA processing body assembly [GO:0010603],,	Mnat_08118,	mRNA-decapping enzyme 2,,	NUDIX hydrolase, conserved site,|NUDIX hydrolase domain,|NUDIX hydrolase-like domain superfamily,|mRNA decapping protein 2, Box A domain,|mRNA decapping protein 2, Box A domain superfamily,|NA,,				gene3642
blue	gene11455	Csec_G05380	0.162829	0.407743	0.155168	0.430446	FBgn0036272,	FBpp0075742,	NA,,	spermine biosynthetic process [GO:0006597],,	Mnat_15524,	Spermine synthase,,	Spermidine synthase, tetramerisation domain superfamily,|Polyamine biosynthesis domain,|Spermidine synthase, tetramerisation domain,|NA,|S-adenosyl-L-methionine-dependent methyltransferase,|Polyamine biosynthesis domain, conserved site,,|NA,|Spermidine synthase, tetramerisation domain superfamily,|Spermidine synthase, tetramerisation domain,|S-adenosyl-L-methionine-dependent methyltransferase,|Po…				gene3642
blue	gene12863	Csec_G02928	0.162829	0.407743	0.0701258	0.722897	NA,	NA,	NA,	NA,	NA,	NA,	NA,,				gene3642
blue	gene4668	Csec_G08473	0.162829	0.407743	0.161718	0.410993	FBgn0030432,	FBpp0073527,	NA,,	regulation of transcription by RNA polymerase II [GO:0006357],,	Mnat_18014,	NA,	NA,|BESS motif,|MADF domain,,				gene3642
blue	gene6303	Csec_G04182	0.162829	0.407743	0.135154	0.492891	FBgn0011232,	FBpp0079409,	VPS54 family,,	acrosome assembly [GO:0001675]; endocytic recycling [GO:0032456]; Golgi to vacuole transport [GO:0006896]; protein transport [GO:0015031]; retrograde transport, endosome to Golgi [GO:0042147]; spermatid nucleus elongation [GO:0007290]; sperm individualization [GO:0007291],,	Mnat_05939,|NA,	Vacuolar protein sorting-associated protein 54,,|NA,	NA,|Vacuolar protein sorting-associated protein 54, N-terminal,|Vacuolar protein sorting-associated protein 54, C-terminal,,|Vacuolar protein sorting-associated protein 54, N-terminal,|NA,,				gene3642
blue	gene1082	Csec_G02552	0.162829	0.407743	-0.185909	0.343548	FBgn0032395,	FBpp0079896,	NA,,	NA,,	Mnat_02272,	WD repeat-containing protein 81,,	NA,|WD40 repeat,|WD40-repeat-containing domain superfamily,|WD40-repeat-containing domain,|WD40/YVTN repeat-like-containing domain superfamily,,				gene3642
blue	gene6872	Csec_G04878	0.162829	0.407743	-0.209854	0.283806	FBgn0033055,	FBpp0307274,	TBCE family,,	microtubule cytoskeleton organization [GO:0000226]; microtubule polymerization [GO:0046785]; nervous system development [GO:0007399]; neuromuscular synaptic transmission [GO:0007274]; post-chaperonin tubulin folding pathway [GO:0007023]; regulation of synaptic growth at neuromuscular junction [GO:0008582]; tubulin complex assembly [GO:0007021],,	Mnat_08607,	Tubulin-specific chaperone E,,	Leucine-rich repeat domain superfamily,|Leucine-rich repeat,|NA,|CAP Gly-rich domain,|CAP Gly-rich domain superfamily,|Ubiquitin-like domain superfamily,,|CAP Gly-rich domain,|Leucine-rich repeat,|CAP Gly-rich domain superfamily,|Leucine-rich repeat domain superfamily,|NA,|Ubiquitin-like domain superfamily,,				gene3642
blue	gene11421	Csec_G03061	0.162829	0.407743	0.167249	0.394954	FBgn0034460,	FBpp0085665,	NA,,	NA,,	Mnat_08068,	NA,	NA,|Helix-turn-helix domain (DUF4817),,				gene3642
blue	gene16855	Csec_G16685	0.162829	0.407743	0.123336	0.531792	NA,	NA,	NA,	NA,	Mnat_11492,	Zinc finger BED domain-containing protein 5,,	Ribonuclease H-like superfamily,|Domain of unknown function DUF4371,,				gene3642
blue	gene13958	Csec_G09712	0.162829	0.407743	0.235823	0.227011	NA,	NA,	NA,	NA,	NA,	NA,	NA,,				gene3642
blue	gene8990	Csec_G04420	0.162829	0.407743	0.460094	0.0137581	FBgn0003612,	FBpp0291667,|FBpp0310445,	NA,,	chromosome condensation [GO:0030261]; chromosome organization [GO:0051276]; compound eye development [GO:0048749]; defense response to Gram-negative bacterium [GO:0050829]; double-strand break repair via homologous recombination [GO:0000724]; imaginal disc growth [GO:0007446]; positive regulation of innate immune response [GO:0045089]; protein sumoylation [GO:0016925]; regulation of transcription…	Mnat_08615,	E3 SUMO-protein ligase PIAS1,,	PINIT domain superfamily,|Zinc finger, MIZ-type,|SAP domain,|NA,|SAP domain superfamily,|PINIT domain,|Zinc finger, RING/FYVE/PHD-type,,|NA,|PINIT domain,|Zinc finger, MIZ-type,|PINIT domain superfamily,|Zinc finger, RING/FYVE/PHD-type,,|NA,|PINIT domain,|SAP domain,|SAP domain superfamily,|PINIT domain superfamily,|Zinc finger, MIZ-type,|Zinc finger, RING/FYVE/PHD-type,,				gene3642
blue	gene12358	Csec_G06683	0.162829	0.407743	0.229814	0.239418	NA,	NA,	NA,	NA,	NA,	NA,	NA,,				gene3642
blue	gene1459	Csec_G03465	0.162829	0.407743	0.183419	0.350163	NA,	NA,	NA,	NA,	NA,	NA,	NA,,				gene3642
blue	gene12525	Csec_G16575	0.162829	0.407743	0.156212	0.42731	NA,	NA,	NA,	NA,	Mnat_05803,	NA,	NA,,				gene3642
blue	gene9794	Csec_G04275	0.162829	0.407743	-0.0041325	0.983349	FBgn0024288,	FBpp0085097,	NA,,	male gonad development [GO:0008584],,	Mnat_14481,	Transcription factor Sox-21-B,,	NA,|High mobility group box domain,|High mobility group box domain superfamily,,				gene3642
blue	gene2419	Csec_G09983	0.162829	0.407743	0.0754985	0.702586	FBgn0030685,	FBpp0311354,	NA,,	Rho protein signal transduction [GO:0007266],|negative regulation of epidermal growth factor receptor signaling pathway [GO:0042059]; positive regulation of receptor internalization [GO:0002092]; Rho protein signal transduction [GO:0007266],,	Mnat_05227,	Rho GTPase-activating protein 10,,	SH3 domain,|PH-like domain superfamily,|Rho GTPase activation protein,|NA,|Pleckstrin homology domain,|Rho GTPase-activating protein domain,|SH3-like domain superfamily,,|SH3-like domain superfamily,|Rho GTPase activation protein,|NA,|Rho GTPase-activating protein domain,|Pleckstrin homology domain,|SH3 domain,|PH-like domain superfamily,,				gene3642
blue	gene7164	Csec_G06545	0.162829	0.407743	0.0811598	0.681398	FBgn0020626,	FBpp0084176,	OSBP family,,	Golgi organization [GO:0007030]; intracellular protein transport [GO:0006886]; sperm individualization [GO:0007291],,	Mnat_03020,	Pleckstrin homology domain-containing family A member 3,,	Pleckstrin homology domain,|NA,|PH-like domain superfamily,,				gene3642
blue	gene6034	Csec_G10008	0.162829	0.407743	-0.0389179	0.844125	FBgn0030037,	FBpp0311873,	Mitoguardin family,,	mitochondrial fusion [GO:0008053]; mitochondrion morphogenesis [GO:0070584]; photoreceptor cell maintenance [GO:0045494]; regulation of mitochondrial fusion [GO:0010635],,	Mnat_09953,	Protein FAM73B,,	Mitoguardin,,				gene3642
blue	gene554	Csec_G14699	0.162829	0.407743	0.0927537	0.638753	NA,	NA,	NA,	NA,	Mnat_01324,	Retrovirus-related Pol polyprotein from type-1 retrotransposable element R2,,	NA,,				gene3642
blue	gene14935	Csec_G01664	0.162829	0.407743	-0.0993466	0.614984	FBgn0051368,	FBpp0290264,	NA,|CWF11 family,,	mRNA splicing, via spliceosome [GO:0000398],,	Mnat_02098,	Intron-binding protein aquarius,,	NA,|Intron-binding protein aquarius, N-terminal,|DNA2/NAM7 helicase, AAA domain,|DNA2/NAM7 helicase-like, AAA domain,|P-loop containing nucleoside triphosphate hydrolase,,|NA,|Intron-binding protein aquarius, N-terminal,|P-loop containing nucleoside triphosphate hydrolase,|DNA2/NAM7 helicase-like, AAA domain,|DNA2/NAM7 helicase, AAA domain,,				gene3642
blue	gene12757	Csec_G15411	0.162829	0.407743	-0.282199	0.145686	FBgn0039633,	FBpp0303331,	NA,,	positive regulation of transcription, DNA-templated [GO:0045893]; response to endoplasmic reticulum stress [GO:0034976],|response to endoplasmic reticulum stress [GO:0034976],,	NA,	NA,	NA,|GLTSCR protein, conserved region,,				gene3642
blue	gene4943	Csec_G15308	0.162829	0.407743	0.0599965	0.761684	NA,	NA,	NA,	NA,	Mnat_03945,	NA,	NA,,				gene3642
blue	gene13121	Csec_G05960	0.162829	0.407743	0.426164	0.0237412	FBgn0015000,	FBpp0303558,	NA,,	embryonic heart tube development [GO:0035050]; positive regulation of Ras protein signal transduction [GO:0046579]; protein geranylgeranylation [GO:0018344]; protein prenylation [GO:0018342],,	Mnat_08183,	Geranylgeranyl transferase type-1 subunit beta,,	Terpenoid cyclases/protein prenyltransferase alpha-alpha toroid,|PFTB repeat,|NA,,|PFTB repeat,|Terpenoid cyclases/protein prenyltransferase alpha-alpha toroid,|NA,,|NA,|PFTB repeat,|Terpenoid cyclases/protein prenyltransferase alpha-alpha toroid,,				gene3642
blue	gene11658	Csec_G15855	0.162829	0.407743	0.184926	0.346149	FBgn0033669,	FBpp0301844,	NA,|Proteasome inhibitor PI31 family,,	NA,|male gonad development [GO:0008584]; male meiotic nuclear division [GO:0007140]; positive regulation of proteasomal ubiquitin-dependent protein catabolic process [GO:0032436]; regulation of proteasome assembly [GO:0090364]; ubiquitin-dependent protein catabolic process [GO:0006511],,	Mnat_00057,	Putative proteasome inhibitor,,	NA,|PI31 proteasome regulator, N-terminal,,				gene3642
blue	gene9311	Csec_G01892	0.162829	0.407743	-0.249342	0.200699	FBgn0020309,	FBpp0307450,	NA,,	cell adhesion [GO:0007155]; heterochromatin organization involved in chromatin silencing [GO:0070868]; imaginal disc-derived wing morphogenesis [GO:0007476]; negative regulation of transcription, DNA-templated [GO:0045892]; negative regulation of Wnt signaling pathway [GO:0030178]; positive regulation of mitotic cell cycle [GO:0045931]; regulation of chromatin silencing [GO:0031935]; regulation o…	Mnat_14990,	NA,	Zinc finger C2H2-type,|NA,|Zinc finger, AD-type,|Zinc finger C2H2 superfamily,,				gene3642
blue	gene3647	Csec_CG1607	0.162829	0.407743	0.294712	0.127906	FBgn0037643,	FBpp0312600,	Succinate/malate CoA ligase beta subunit family, ATP-specific subunit beta subfamily,,	positive regulation of cysteine-type endopeptidase activity involved in apoptotic process [GO:0043280]; sperm individualization [GO:0007291]; succinyl-CoA metabolic process [GO:0006104]; tricarboxylic acid cycle [GO:0006099],,	Mnat_06684,	Succinyl-CoA ligase [ADP-forming] subunit beta, mitochondrial,,	NA,|ATP-grasp fold, subdomain 1,|ATP-grasp fold,|Succinyl-CoA synthetase-like,|Succinate--CoA synthetase, beta subunit,|ATP-citrate lyase/succinyl-CoA ligase,|ATP-grasp fold, succinyl-CoA synthetase-type,,				gene3642
blue	gene10871	Csec_G03811	0.162829	0.407743	0.285474	0.14087	NA,	NA,	NA,	NA,	Mnat_12373,	NA,	NA,,				gene3642
blue	gene12150	Csec_G10592	0.162829	0.407743	0.290206	0.134116	FBgn0042135,	FBpp0303360,|FBpp0088009,	NA,|GDAP2 family,,	NA,,	Mnat_08044,	GDAP2-like protein,,	NA,|Macro domain,,|Macro domain,|NA,,				gene3642
blue	gene15563	Csec_G07336	0.162829	0.407743	0.279004	0.150498	FBgn0039958,	FBpp0311162,	NA,,	NA,,	Mnat_12858,	NA,	NUDIX hydrolase domain,|NUDIX hydrolase-like domain superfamily,|NA,|Domain of unknown function DUF4743,,				gene3642
blue	gene476	Csec_G13447	0.162829	0.407743	0.331996	0.0843461	FBgn0031305,	FBpp0077651,	NA,,	NA,,	Mnat_17277,	Envelope fusion protein,,	Envelope fusion protein-like,|NA,,				gene3642
blue	gene3643	Csec_CG1606	0.162829	0.407743	0.312378	0.10558	FBgn0030718,	FBpp0309363,	Complex I 20 kDa subunit family,,	aerobic respiration [GO:0009060]; determination of adult lifespan [GO:0008340]; electron transport coupled proton transport [GO:0015990]; mitochondrial electron transport, NADH to ubiquinone [GO:0006120]; mitochondrial respiratory chain complex I assembly [GO:0032981]; regulation of terminal button organization [GO:2000331]; response to reactive oxygen species [GO:0000302],,	Mnat_17954,	NADH dehydrogenase [ubiquinone] iron-sulfur protein 7, mitochondrial,,	NADH dehydrogenase, subunit C,|NADH:ubiquinone oxidoreductase, 30kDa subunit,|NADH-ubiquinone oxidoreductase, 20 Kd subunit,|NADH:ubiquinone oxidoreductase-like, 20kDa subunit,|NADH:ubiquinone oxidoreductase, 30kDa subunit superfamily,|NA,|NADH:ubiquinone oxidoreductase, 30kDa subunit, conserved site,,				gene3642
blue	gene15835	Csec_G05224	0.162829	0.407743	-0.0380262	0.847655	FBgn0037215,	FBpp0307685,	NA,,	glycoprotein catabolic process [GO:0006516],,	Mnat_16331,	Beta-mannosidase,,	Glycoside hydrolase superfamily,|Galactose-binding-like domain superfamily,|Glycosyl hydrolases family 2, sugar binding domain,|Immunoglobulin-like fold,|Glycoside hydrolase family 2, catalytic domain,|Mannosidase Ig/CBM-like domain,|Beta-Galactosidase/glucuronidase domain superfamily,|NA,|Beta-mannosidase, Ig-fold domain,|Glycoside hydrolase, family 2, immunoglobulin-like beta-sandwich,,|Beta-ma…				gene3642
blue	gene1796	Csec_G03862	0.162829	0.407743	0.0343623	0.862188	NA,	NA,	NA,	NA,	Mnat_12619,	NA,	NA,|Mos1 transposase, HTH domain,,				gene3642
blue	gene5470	Csec_G03761	0.162829	0.407743	0.261819	0.178346	FBgn0037883,	FBpp0081829,	DPH3 family,,	peptidyl-diphthamide biosynthetic process from peptidyl-histidine [GO:0017183]; tRNA wobble uridine modification [GO:0002098],,	NA,	NA,	DPH Zinc finger superfamily,,				gene3642
blue	gene2272	Csec_G01590	0.162829	0.407743	-0.0208633	0.916077	NA,	NA,	NA,	NA,	Mnat_04783,	General transcription factor II-I repeat domain-containing protein 2,,	Ribonuclease H-like superfamily,|HAT, C-terminal dimerisation domain,,				gene3642
blue	gene12109	Csec_G06623	0.162829	0.407743	0.057702	0.770552	NA,	NA,	NA,	NA,	Mnat_08251,	Craniofacial development protein 2,,	Endonuclease/exonuclease/phosphatase,|NA,|Reverse transcriptase domain,|Endonuclease/exonuclease/phosphatase superfamily,,				gene3642
blue	gene9171	Csec_G12914	0.162829	0.407743	0.0526408	0.790213	NA,	NA,	NA,	NA,	Mnat_01379,	Mariner Mos1 transposase,,	NA,,				gene3642
blue	gene7681	Csec_G15443	0.162829	0.407743	0.084844	0.667735	FBgn0024236,	FBpp0311670,	NA,|ZIP transporter (TC 2.A.5) family,,	NA,|branch fusion, open tracheal system [GO:0035147]; cell differentiation [GO:0030154]; cell migration [GO:0016477]; cellular zinc ion homeostasis [GO:0006882]; central nervous system development [GO:0007417]; germ cell migration [GO:0008354]; gonadal mesoderm development [GO:0007506]; gonad development [GO:0008406]; gonad morphogenesis [GO:0035262]; pole cell migration [GO:0007280]; zinc ion im…	Mnat_14588,	Zinc transporter foi,,	NA,|Zinc/iron permease,,				gene3642
blue	gene12859	Csec_G02924	0.162829	0.407743	0.280011	0.148969	FBgn0035445,	FBpp0072939,	NA,,	NA,,	Mnat_11728,	Iduronate 2-sulfatase,,	Iduronate-2-sulfatase,|Alkaline phosphatase-like, alpha/beta/alpha,|Alkaline-phosphatase-like, core domain superfamily,|Sulfatase, N-terminal,|Sulfatase, conserved site,,|Iduronate-2-sulfatase,|Alkaline phosphatase-like, alpha/beta/alpha,|Sulfatase, N-terminal,|Alkaline-phosphatase-like, core domain superfamily,|Sulfatase, conserved site,,				gene3642
blue	gene3642		0.162829	0.407743	0.19245	0.326527											gene3642
blue	gene12139	Csec_G09118	0.162829	0.407743	0.136129	0.489746	FBgn0025874,|NA,	FBpp0075533,|NA,	NA,,|NA,	NA,,|NA,	Mnat_09850,	NA,	Zinc finger C2H2-type,|NA,|Zinc finger C2H2 superfamily,|Zinc-finger C2H2-type 11,,|Zinc finger C2H2-type,|Zinc finger C2H2 superfamily,|NA,,|NA,|Zinc finger C2H2-type,|Zinc-finger C2H2-type 11,,				gene3642
blue	gene5714	Csec_G15493	0.162829	0.407743	0.0196361	0.920998	NA,	NA,	NA,	NA,	NA,	NA,	NA,,				gene3642
blue	gene11744	Csec_G04307	0.162829	0.407743	-0.0648434	0.743047	FBgn0031575,	FBpp0077193,	NA,,	centriole replication [GO:0007099]; negative regulation of centriole elongation [GO:1903723],,	Mnat_00239,	Centrosomal protein of 97 kDa,,	NA,|IQ motif, EF-hand binding site,|Leucine-rich repeat domain superfamily,|Leucine-rich repeat,,|NA,|IQ motif, EF-hand binding site,,				gene3642
blue	gene15761	Csec_G02975	0.162829	0.407743	0.0271891	0.890765	FBgn0037384,	FBpp0078287,	NA,,	double-strand break repair via homologous recombination [GO:0000724]; neurogenesis [GO:0022008]; positive regulation of transcription, DNA-templated [GO:0045893]; positive regulation of transcription by RNA polymerase II [GO:0045944]; protein ubiquitination [GO:0016567]; regulation of embryonic development [GO:0045995]; regulation of establishment of protein localization [GO:0070201]; regulation …	Mnat_14722,	E3 ubiquitin ligase RNF4,,	NA,|Zinc finger, RING-type,|Zinc finger, RING-type, conserved site,|Zinc finger, RING/FYVE/PHD-type,,|Zinc finger, RING/FYVE/PHD-type,|Zinc finger, RING-type,|NA,|Zinc finger, RING-type, conserved site,,|NA,|Zinc finger, RING-type,|Zinc finger, RING/FYVE/PHD-type,|Zinc finger, RING-type, conserved site,,|Zinc finger, RING-type,|NA,|Zinc finger, RING/FYVE/PHD-type,|Zinc finger, RING-type, conserve…				gene3642
blue	gene2795	Csec_G11105	0.162829	0.407743	-0.0434964	0.826049	NA,	NA,	NA,	NA,	Mnat_01020,	NA,	NA,,				gene3642
blue	gene17530	Csec_G00825	0.162829	0.407743	-0.202533	0.301322	FBgn0039048,	FBpp0292542,	NA,,	cell morphogenesis [GO:0000902],,	Mnat_01901,	Cuticlin-1,,	NA,|PAN/Apple domain,|Zona pellucida domain,,|PAN/Apple domain,|NA,|Zona pellucida domain,,				gene3642
blue	gene11007	Csec_G10927	0.162829	0.407743	0.178026	0.364752	NA,	NA,	NA,	NA,	NA,	NA,	COMM domain,|NA,,				gene3642
blue	gene9747	Csec_G02268	0.162829	0.407743	0.240231	0.218189	FBgn0004861,	FBpp0070416,|FBpp0311667,	NA,,	NA,|central nervous system neuron development [GO:0021954]; gene silencing [GO:0016458]; germarium-derived female germ-line cyst encapsulation [GO:0030708]; mitotic sister chromatid segregation [GO:0000070]; negative regulation of transcription, DNA-templated [GO:0045892]; ovarian follicle cell stalk formation [GO:0030713]; response to ecdysone [GO:0035075]; syncytial blastoderm mitotic cell cycl…	Mnat_03329,	Polyhomeotic-like protein 3,,	NA,|Sterile alpha motif domain,|FCS-type zinc finger superfamily,|Zinc finger, FCS-type,|Sterile alpha motif/pointed domain superfamily,,|NA,|FCS-type zinc finger superfamily,|Sterile alpha motif domain,|Zinc finger, FCS-type,|Sterile alpha motif/pointed domain superfamily,,|NA,|Sterile alpha motif domain,|FCS-type zinc finger superfamily,|Sterile alpha motif/pointed domain superfamily,|Zinc fing…				gene3642
blue	gene17827	Csec_G08678	0.162829	0.407743	-0.0584355	0.767714	NA,	NA,	NA,	NA,	Mnat_04724,	PiggyBac transposable element-derived protein 4,,	PiggyBac transposable element-derived protein,,				gene3642
blue	gene4087	Csec_G00378	0.162829	0.407743	0.361004	0.0591105	FBgn0026259,	FBpp0301573,	NA,,	translational initiation [GO:0006413],,	Mnat_01505,	Eukaryotic translation initiation factor 5B,,	NA,|Transcription factor, GTP-binding domain,|P-loop containing nucleoside triphosphate hydrolase,|Translation initiation factor IF-2, domain 3 superfamily,|Translation initiation factor IF- 2, domain 3,|Small GTP-binding protein domain,|Translation elongation factor EFTu-like, domain 2,|Translation protein, beta-barrel domain superfamily,,|NA,|Translation initiation factor IF-2, domain 3 superfa…				gene3642
blue	gene17853	Csec_G09857	0.162829	0.407743	0.244663	0.209556	NA,	NA,	NA,	NA,	NA,	NA,	NA,,				gene3642
blue	gene7754	Csec_G17683	0.162829	0.407743	-0.228096	0.243044	NA,	NA,	NA,	NA,	Mnat_05174,	Probable RNA-directed DNA polymerase from transposon BS,,	Reverse transcriptase domain,|Endonuclease/exonuclease/phosphatase superfamily,|NA,|Endonuclease/exonuclease/phosphatase,,				gene3642
blue	gene6859	Csec_G03878	0.162829	0.407743	0.0110488	0.9555	FBgn0000063,|NA,	FBpp0082911,|NA,	NA,,|NA,	achiasmate meiosis I [GO:0000705]; chromosome separation [GO:0051304]; distributive segregation [GO:0032837]; female meiosis chromosome segregation [GO:0016321]; female meiotic nuclear division [GO:0007143]; meiotic cell cycle [GO:0051321]; meiotic metaphase I plate congression [GO:0043060]; meiotic spindle assembly checkpoint [GO:0033316]; meiotic spindle checkpoint [GO:0044779]; mitotic spindle…	Mnat_09108,|NA,	Putative serine/threonine-protein kinase C05D10.2,,|NA,	Protein kinase, ATP binding site,|Serine/threonine-protein kinase, active site,|Protein kinase domain,|Protein kinase-like domain superfamily,|NA,,|NA,,				gene3642
blue	gene768	Csec_G11837	0.162829	0.407743	0.032203	0.870774	NA,	NA,	NA,	NA,	Mnat_11103,	Craniofacial development protein 2,,	NA,,				gene3642
blue	gene17582	Csec_G03418	0.162829	0.407743	0.200643	0.30595	FBgn0035644,	FBpp0076789,	DNA polymerase epsilon subunit B family,,	DNA-dependent DNA replication [GO:0006261]; DNA endoreduplication [GO:0042023]; DNA replication proofreading [GO:0045004]; error-prone translesion synthesis [GO:0042276]; mitotic DNA replication [GO:1902969]; positive regulation of cell cycle process [GO:0090068]; positive regulation of DNA endoreduplication [GO:0032877],,	Mnat_07599,|NA,	DNA polymerase epsilon subunit 2,,|NA,	DNA polymerase alpha/epsilon, subunit B,,|NA,,				gene3642
blue	gene5664	Csec_G13240	0.162829	0.407743	0.376575	0.0482459	NA,	NA,	NA,	NA,	NA,	NA,	NA,,				gene3642
blue	gene677	Csec_G02711	0.162829	0.407743	0.359167	0.0605089	FBgn0015399,	FBpp0312315,	NA,,	negative regulation of epidermal growth factor-activated receptor activity [GO:0007175]; negative regulation of epidermal growth factor receptor signaling pathway [GO:0042059]; oogenesis [GO:0048477],|NA,,	Mnat_16364,	Leucine-rich repeat-containing protein 4,,	Leucine-rich repeat,|Leucine-rich repeat, typical subtype,|NA,|Immunoglobulin subtype,|Immunoglobulin-like domain superfamily,|Immunoglobulin subtype 2,|Cysteine-rich flanking region, C-terminal,|Immunoglobulin-like domain,|Leucine-rich repeat domain superfamily,|Immunoglobulin-like fold,,				gene3642
blue	gene9724	Csec_G15403	0.162829	0.407743	0.0945689	0.632172	FBgn0051638,	FBpp0112323,	NA,,	NA,,	Mnat_14616,	Coiled-coil domain-containing protein 102A,,	NA,,|NA,|Myosin tail,,|Myosin tail,|NA,,				gene3642
blue	gene3494	Csec_G10534	0.162829	0.407743	0.0124841	0.949727	FBgn0033900,	FBpp0308986,	NA,,	cysteinyl-tRNA aminoacylation [GO:0006423],,	Mnat_14043,	Probable cysteinyl-tRNA synthetase, mitochondrial,,	Cysteinyl-tRNA synthetase, class Ia, DALR,|Aminoacyl-tRNA synthetase, class Ia, anticodon-binding,|NA,|Cysteinyl-tRNA synthetase/mycothiol ligase,|Rossmann-like alpha/beta/alpha sandwich fold,|tRNA synthetases class I, catalytic domain,,|Cysteine-tRNA ligase,|NA,|Cysteinyl-tRNA synthetase/mycothiol ligase,|tRNA synthetases class I, catalytic domain,|Cysteinyl-tRNA synthetase, class Ia, DALR,|Amin…				gene3642
blue	gene12561	Csec_G02505	0.162829	0.407743	-0.105289	0.593879	FBgn0264270,	FBpp0303705,	NA,,	alternative mRNA splicing, via spliceosome [GO:0000380]; sex determination [GO:0007530],|NA,|alternative mRNA splicing, via spliceosome [GO:0000380]; dosage compensation [GO:0007549]; epithelium regeneration [GO:1990399]; female sex determination [GO:0030237]; imaginal disc growth [GO:0007446]; negative regulation of mRNA splicing, via spliceosome [GO:0048025]; negative regulation of translation …	Mnat_07914,	Zinc finger CCHC-type and RNA-binding motif-containing protein 1,,	NA,|RNA-binding domain superfamily,|ZCRB1, RNA recognition motif,|Zinc finger, CCHC-type,|RNA recognition motif domain,|Nucleotide-binding alpha-beta plait domain superfamily,|Zinc finger, CCHC-type superfamily,,				gene3642
blue	gene7992	Csec_G09927	0.162829	0.407743	0.217845	0.265446	NA,	NA,	NA,	NA,	NA,	NA,	NA,,				gene3642
blue	gene8294	Csec_G05352	0.162829	0.407743	0.0927074	0.638921	FBgn0002044,	FBpp0303744,|FBpp0080786,	NA,,	mRNA processing [GO:0006397],|mRNA processing [GO:0006397]; mRNA transport [GO:0051028]; multicellular organism development [GO:0007275]; negative regulation of mRNA polyadenylation [GO:1900364]; positive regulation of gene expression [GO:0010628]; positive regulation of RNA export from nucleus [GO:0046833],,	Mnat_12558,	NA,	NA,|PWI domain,|Nucleotide-binding alpha-beta plait domain superfamily,|RNA recognition motif domain,|RNA-binding domain superfamily,|RBM26-like, RNA recognition motif 2,|Zinc finger, CCCH-type,,|NA,|Nucleotide-binding alpha-beta plait domain superfamily,|RNA recognition motif domain,|Zinc finger, CCCH-type,|RNA-binding domain superfamily,|PWI domain,|RBM26-like, RNA recognition motif 2,,				gene3642
blue	gene10198	Csec_G17925	0.162829	0.407743	0.2089	0.286051	NA,|FBgn0004856,	NA,|FBpp0305943,	NA,|NA,|SNW family,,	NA,|mRNA splicing, via spliceosome [GO:0000398],|embryonic development via the syncytial blastoderm [GO:0001700]; eye-antennal disc development [GO:0035214]; mRNA splicing, via spliceosome [GO:0000398],,	Mnat_02080,|Mnat_10502,	Cyclic AMP-responsive element-binding protein 3-like protein 4,,|Puff-specific protein Bx42,,	NA,,|NA,|SKI-interacting protein SKIP, SNW domain,,				gene3642
blue	gene1629	Csec_G13794	0.162829	0.407743	0.439021	0.0194261	FBgn0022288,	FBpp0307248,	NA,,	NA,,	Mnat_14004,	Glutamate-rich WD repeat-containing protein 1,,	WD40 repeat,|WD40 repeat, conserved site,|WD40-repeat-containing domain,|NA,|G-protein beta WD-40 repeat,|Histone-binding protein RBBP4, N-terminal,|WD40/YVTN repeat-like-containing domain superfamily,|WD40-repeat-containing domain superfamily,,|WD40-repeat-containing domain,|WD40 repeat,|NA,|Histone-binding protein RBBP4, N-terminal,|WD40/YVTN repeat-like-containing domain superfamily,|WD40-repe…				gene3642
blue	gene16477	Csec_G03283	0.162829	0.407743	0.190498	0.33155	FBgn0011573,	FBpp0072660,	NA,|CDC37 family,,	NA,|cell division [GO:0051301]; chromosome segregation [GO:0007059]; intracellular signal transduction [GO:0035556]; meiotic cell cycle [GO:0051321]; multicellular organism development [GO:0007275]; positive regulation of ERK1 and ERK2 cascade [GO:0070374]; protein folding [GO:0006457]; protein stabilization [GO:0050821],,	Mnat_09024,	Hsp90 co-chaperone Cdc37,,	Cdc37, Hsp90 binding,|NA,|Cdc37, C-terminal,|Cdc37, Hsp90-binding domain superfamily,|Cdc37, N-terminal domain,,				gene3642
blue	gene14801	Csec_G11704	0.162829	0.407743	-0.0859271	0.663737	NA,	NA,	NA,	NA,	Mnat_14963,	Retrovirus-related Pol polyprotein from transposon 17.6,,	NA,|Zinc finger, CCHC-type superfamily,|Aspartic peptidase domain superfamily,|Reverse transcriptase domain,|Peptidase A2A, retrovirus, catalytic,|Aspartic peptidase, active site,|Retropepsins,|Reverse transcriptase, RNase H-like domain,|Integrase zinc-binding domain,,				gene3642
blue	gene11050	Csec_G12586	0.162829	0.407743	0.144763	0.462356	FBgn0031189,	FBpp0077043,	Class IV-like SAM-binding methyltransferase superfamily, TRM10 family,,	mitochondrial tRNA processing [GO:0090646],,	Mnat_04637,	RNA (guanine-9-)-methyltransferase domain-containing protein 2,,	tRNA methyltransferase TRM10-type domain superfamily,|tRNA methyltransferase TRMD/TRM10-type domain,|NA,|tRNA (guanine(9)-N(1))-methyltransferase TRM10/TRM10A,|tRNA methyltransferase TRM10-type domain,,|tRNA methyltransferase TRM10-type domain superfamily,|tRNA methyltransferase TRMD/TRM10-type domain,|tRNA methyltransferase TRM10-type domain,,|tRNA (guanine(9)-N(1))-methyltransferase TRM10/TRM10…				gene3642
blue	gene9433	Csec_G07590	0.162829	0.407743	0.200893	0.305335	FBgn0053299,	FBpp0289450,	NA,,	NA,,	Mnat_08907,	NA,	NA,,				gene3642
blue	gene11734	Csec_G04297	0.162829	0.407743	-0.0670356	0.734664	FBgn0034974,	FBpp0311688,	NA,,	NA,,	Mnat_00253,	NA,	Domain of unknown function DUF4758,|NA,,				gene3642
blue	gene8969	Csec_G03846	0.162829	0.407743	0.0760602	0.700473	NA,	NA,	NA,	NA,	Mnat_16949,	NA,	NA,,				gene3642
blue	gene5087	Csec_G04114	0.162829	0.407743	-0.427	0.0234388	FBgn0264075,	FBpp0307731,	NA,,	NA,|brain development [GO:0007420]; cellular response to hypoxia [GO:0071456]; cellular response to insulin stimulus [GO:0032869]; central nervous system development [GO:0007417]; glial cell migration [GO:0008347]; imaginal disc-derived leg joint morphogenesis [GO:0016348]; insulin receptor signaling pathway [GO:0008286]; limb development [GO:0060173]; negative regulation of transcription by RNA …	Mnat_07219,	Aryl hydrocarbon receptor nuclear translocator-like protein,,	PAS domain,|Nuclear translocator,|NA,|PAC motif,|Myc-type, basic helix-loop-helix (bHLH) domain,|Helix-loop-helix DNA-binding domain superfamily,|PAS domain superfamily,|PAS fold,,|Myc-type, basic helix-loop-helix (bHLH) domain,|PAS domain,|Nuclear translocator,|NA,|PAS fold,|Helix-loop-helix DNA-binding domain superfamily,|PAS domain superfamily,|PAC motif,,				gene3642
blue	gene9514	Csec_G14665	0.162829	0.407743	-0.046192	0.815446	FBgn0010434,	FBpp0085694,	NA,,	NA,|actomyosin structure organization [GO:0031032]; adult somatic muscle development [GO:0007527]; cell adhesion involved in heart morphogenesis [GO:0061343]; cell-cell junction organization [GO:0045216]; dorsal closure [GO:0007391]; embryo development ending in birth or egg hatching [GO:0009792]; establishment of glial blood-brain barrier [GO:0060857]; establishment or maintenance of cell polari…	Mnat_09115,	NA,	Band 4.1 domain,|NA,|Band 4.1, C-terminal,|FERM adjacent (FA),|FERM central domain,|Ezrin/radixin/moesin-like,|FERM, C-terminal PH-like domain,|FERM/acyl-CoA-binding protein superfamily,|FERM superfamily, second domain,|FERM conserved site,|FERM domain,|PH-like domain superfamily,,|FERM superfamily, second domain,|NA,|Band 4.1 domain,|PH-like domain superfamily,|Ezrin/radixin/moesin-like,|FERM, C…				gene3642
blue	gene17078	Csec_G14822	0.162829	0.407743	-0.0150583	0.939377	FBgn0014032,	FBpp0071184,	NA,,	tetrahydrobiopterin biosynthetic process [GO:0006729],,	Mnat_02171,	Sepiapterin reductase,,	Short-chain dehydrogenase/reductase SDR,|NAD(P)-binding domain superfamily,|NA,|Sepiapterin reductase,,|Short-chain dehydrogenase/reductase SDR,|Sepiapterin reductase,|NA,|NAD(P)-binding domain superfamily,,				gene3642
blue	gene16682	Csec_G10428	0.162829	0.407743	0.33248	0.0838673	NA,	NA,	NA,	NA,	NA,	NA,	NA,,				gene3642
blue	gene14574	Csec_G03615	0.162829	0.407743	-0.393327	0.0383869	FBgn0037120,	FBpp0112097,	NA,,	negative regulation of transcription, DNA-templated [GO:0045892]; positive regulation of transcription, DNA-templated [GO:0045893]; positive regulation of transcription by RNA polymerase II [GO:0045944],,	Mnat_03189,	NA,	NA,|Zinc finger C2H2-type,|Zinc finger C2H2 superfamily,|Zinc finger, AD-type,,				gene3642
blue	gene10515	Csec_G02667	0.162829	0.407743	0.248943	0.201444	NA,	NA,	NA,	NA,	NA,	NA,	Endonuclease/exonuclease/phosphatase,|Endonuclease/exonuclease/phosphatase superfamily,|NA,|UBA-like superfamily,,|Endonuclease/exonuclease/phosphatase superfamily,|NA,|Endonuclease/exonuclease/phosphatase,|UBA-like superfamily,,|NA,|Endonuclease/exonuclease/phosphatase superfamily,|Endonuclease/exonuclease/phosphatase,|UBA-like superfamily,,|NA,|Endonuclease/exonuclease/phosphatase superfamily,|…				gene3642
blue	gene15307	Csec_G02629	0.162829	0.407743	-0.000822764	0.996685	FBgn0038454,	FBpp0082801,	NA,,	NA,,	Mnat_02225,	G patch domain and KOW motifs-containing protein,,	Spp2/MOS2, G-patch domain,|Translation protein SH3-like domain superfamily,|NA,|G-patch domain,|KOW,,|NA,|Spp2/MOS2, G-patch domain,|G-patch domain,|KOW,|Translation protein SH3-like domain superfamily,,				gene3642
blue	gene2245	Csec_G18203	0.162829	0.407743	0.0916352	0.642821	FBgn0033639,	FBpp0303482,	NA,,	protein ubiquitination [GO:0016567]; response to endoplasmic reticulum stress [GO:0034976]; SCF-dependent proteasomal ubiquitin-dependent protein catabolic process [GO:0031146]; ubiquitin-dependent protein catabolic process [GO:0006511],,	Mnat_04050,	Ubiquitin-conjugating enzyme E2 Z,,	NA,|F-box domain,|F-box-like domain superfamily,|Leucine-rich repeat domain superfamily,,				gene3642
blue	gene10742	Csec_G11142	0.162829	0.407743	0.500734	0.00664773	FBgn0036196,	FBpp0075859,	NA,,	protein ubiquitination [GO:0016567]; SCF-dependent proteasomal ubiquitin-dependent protein catabolic process [GO:0031146],,	Mnat_00495,	F-box only protein 32,,	F-box-like domain superfamily,,				gene3642
blue	gene13187	Csec_G10346	0.162829	0.407743	0.245495	0.207962	NA,	NA,	NA,	NA,	NA,	NA,	NA,,				gene3642
blue	gene9678	Csec_G12799	0.162829	0.407743	-0.0816374	0.679621	FBgn0283525,	FBpp0077624,	Class I-like SAM-binding methyltransferase superfamily, RsmB/NOP family,,	RNA methylation [GO:0001510]; rRNA methylation [GO:0031167],,	Mnat_12714,	Putative methyltransferase NSUN4,,	NA,,|NA,|S-adenosyl-L-methionine-dependent methyltransferase,|SAM-dependent methyltransferase RsmB/NOP2-type,|RNA (C5-cytosine) methyltransferase,,				gene3642
blue	gene14688	Csec_G08203	0.162829	0.407743	0.00334724	0.986513	FBgn0051345,	FBpp0082157,	NA,,	NA,,	Mnat_16668,	Calcyphosin-like protein,,	EF-hand domain,|EF-Hand 1, calcium-binding site,|NA,|EF-hand domain pair,,				gene3642
blue	gene10339	Csec_G13256	0.162829	0.407743	-0.0452033	0.819332	FBgn0039631,	FBpp0084733,	NA,|Sirtuin family, Class IV subfamily,,	NA,|histone H3 deacetylation [GO:0070932]; negative regulation of transcription by RNA polymerase II [GO:0000122],,	Mnat_13280,	NAD-dependent deacetylase sirtuin-7,,	Sirtuin family,|NA,|Sirtuin family, catalytic core domain,|DHS-like NAD/FAD-binding domain superfamily,,|NA,|DHS-like NAD/FAD-binding domain superfamily,|Sirtuin family,|Sirtuin family, catalytic core domain,,				gene3642
blue	gene7278	Csec_G08921	0.162829	0.407743	0.132076	0.502882	NA,	NA,	NA,	NA,	Mnat_17101,	NA,	NA,,				gene3642
blue	gene3546	Csec_G12388	0.162829	0.407743	-0.132438	0.501701	FBgn0263143,	FBpp0083716,	NA,,	germarium-derived egg chamber formation [GO:0007293]; meiotic cell cycle [GO:0051321]; negative regulation of transposition, RNA-mediated [GO:0010526]; oogenesis [GO:0048477]; piRNA metabolic process [GO:0034587]; regulation of gene silencing by RNA [GO:0060966],,	Mnat_01141,	NA,	Tudor domain,|NA,|RNA recognition motif domain,|Zinc finger, MYND-type,|RNA-binding domain superfamily,|Nucleotide-binding alpha-beta plait domain superfamily,,|NA,|Tudor domain,|Zinc finger, MYND-type,|RNA recognition motif domain,|RNA-binding domain superfamily,|Nucleotide-binding alpha-beta plait domain superfamily,,				gene3642
blue	gene10772	Csec_G12363	0.162829	0.407743	-0.145592	0.459767	FBgn0266521,	FBpp0305598,|FBpp0078827,|FBpp0078829,	NA,|Stathmin family,,	axo-dendritic transport [GO:0008088]; border follicle cell migration [GO:0007298]; germ cell migration [GO:0008354]; microtubule depolymerization [GO:0007019]; nervous system development [GO:0007399]; neuron projection development [GO:0031175]; regulation of cytoskeleton organization [GO:0051493]; regulation of microtubule polymerization or depolymerization [GO:0031110]; synaptic growth at neurom…	Mnat_04172,	Stathmin-4,,	Stathmin superfamily,|NA,|Stathmin family,,|NA,|Stathmin family,|Stathmin superfamily,,|NA,|Stathmin superfamily,|Stathmin family,,|Stathmin family,|NA,|Stathmin superfamily,,				gene3642
blue	gene4193	Csec_G00484	0.162829	0.407743	0.37009	0.0525608	FBgn0029713,	FBpp0070667,	NA,,	actin filament polymerization [GO:0030041],,	Mnat_01489,	Tetratricopeptide repeat protein 17,,	NA,|Tetratricopeptide-like helical domain superfamily,|Tetratricopeptide repeat,|Tetratricopeptide repeat-containing domain,,|Tetratricopeptide repeat-containing domain,|Tetratricopeptide-like helical domain superfamily,|Tetratricopeptide repeat,,|Tetratricopeptide repeat,|Tetratricopeptide-like helical domain superfamily,|Tetratricopeptide repeat-containing domain,|NA,,				gene3642
blue	gene12737	Csec_G14846	0.162829	0.407743	-0.262958	0.176396	NA,	NA,	NA,	NA,	Mnat_01612,	GILT-like protein C02D5.2,,	NA,,				gene3642
blue	gene11663	Csec_G16041	0.162829	0.407743	0.264088	0.174476	NA,	NA,	NA,	NA,	NA,	NA,	Ribonuclease H-like superfamily,|HAT, C-terminal dimerisation domain,,				gene3642
blue	gene6665	Csec_G04495	0.162829	0.407743	0.087221	0.658974	FBgn0039927,	FBpp0305854,	Glutamate-gated ion channel (TC 1.A.10.1) family,,	regulation of synaptic activity [GO:0060025],,	Mnat_01423,	Glutamate receptor, ionotropic kainate 2,,	NA,|Solute-binding protein family 3/N-terminal domain of MltF,|Ionotropic glutamate receptor,,				gene3642
blue	gene14928	Csec_G01657	0.162829	0.407743	0.180924	0.356869	FBgn0033408,	FBpp0087638,	NA,,	outer dynein arm assembly [GO:0036158],,	Mnat_02107,	Dynein light chain 1, axonemal,,	Leucine-rich repeat,|Leucine rich repeat 4,|NA,|Leucine-rich repeat domain superfamily,,				gene3642
blue	gene16557	Csec_G04623	0.162829	0.407743	-0.170867	0.384661	FBgn0037848,	FBpp0297595,	Tetraspanin (TM4SF) family,,	nervous system development [GO:0007399],|intracellular protein transport [GO:0006886]; nervous system development [GO:0007399]; positive regulation of Notch signaling pathway [GO:0045747],,	Mnat_14233,	Tetraspanin-33,,	LSM domain, eukaryotic/archaea-type,|Tetraspanin, EC2 domain superfamily,|NA,|Tetraspanin,|Tetraspanin/Peripherin,|Tetraspanin, conserved site,|LSM domain superfamily,|Small nuclear ribonucleoprotein G,,				gene3642
blue	gene12090	Csec_G05611	0.162829	0.407743	0.35681	0.0623407	NA,	NA,	NA,	NA,	Mnat_16036,	NA,	NA,,				gene3642
blue	gene1776	Csec_G01495	0.162829	0.407743	0.201116	0.304788	FBgn0032480,	FBpp0305437,	Glycosyl hydrolase 47 family,,	endoplasmic reticulum unfolded protein response [GO:0030968]; mannose trimming involved in glycoprotein ERAD pathway [GO:1904382]; response to endoplasmic reticulum stress [GO:0034976]; ubiquitin-dependent ERAD pathway [GO:0030433]; ubiquitin-dependent glycoprotein ERAD pathway [GO:0097466],|endoplasmic reticulum unfolded protein response [GO:0030968]; mannose trimming involved in glycoprotein ER…	Mnat_02003,	NA,	NA,,|NA,|PA domain,,				gene3642
blue	gene7551	Csec_G10056	0.162829	0.407743	0.119891	0.543402	NA,	NA,	NA,	NA,	Mnat_00941,	NA,	NA,,				gene3642
blue	gene6504	Csec_G16115	0.162829	0.407743	0.159566	0.417328	NA,	NA,	NA,	NA,	Mnat_05909,	Mediator of RNA polymerase II transcription subunit 27,,	NA,,				gene3642
blue	gene9099	Csec_G07889	0.162829	0.407743	0.110395	0.576001	NA,	NA,	NA,	NA,	Mnat_07134,	NA,	NA,|CD20-like family,,				gene3642
blue	gene10728	Csec_G11128	0.162829	0.407743	-0.220826	0.258798	NA,	NA,	NA,	NA,	Mnat_12081,	CDKAL1-like protein,,	NA,,				gene3642
blue	gene11784	Csec_G08620	0.162829	0.407743	0.219281	0.26223	FBgn0259152,	FBpp0290493,	NEMF family,,	positive regulation of intrinsic apoptotic signaling pathway in response to DNA damage [GO:1902231]; positive regulation of intrinsic apoptotic signaling pathway in response to DNA damage by p53 class mediator [GO:1902167]; protein export from nucleus [GO:0006611]; rescue of stalled ribosome [GO:0072344]; ribosome-associated ubiquitin-dependent protein catabolic process [GO:1990116],,	Mnat_11374,	Nuclear export mediator factor NEMF-like protein,,	NA,|NFACT, RNA-binding domain,|NFACT protein, C-terminal,,|NA,|NFACT protein, C-terminal,|NFACT, RNA-binding domain,,|NFACT protein, C-terminal,|NA,|NFACT, RNA-binding domain,,|NA,|NFACT, RNA-binding domain,,				gene3642
blue	gene4892	Csec_G09426	0.162829	0.407743	0.204207	0.297259	FBgn0032713,	FBpp0300799,	UDP-glycosyltransferase family,,	NA,,	Mnat_00819,	UDP-glucuronosyltransferase 2B7,,	UDP-glucuronosyl/UDP-glucosyltransferase,|NA,|UDP-glycosyltransferase family, conserved site,,|NA,|UDP-glucuronosyl/UDP-glucosyltransferase,,|UDP-glucuronosyl/UDP-glucosyltransferase,|UDP-glycosyltransferase family, conserved site,|NA,,|NA,|UDP-glucuronosyl/UDP-glucosyltransferase,|UDP-glycosyltransferase family, conserved site,,				gene3642
blue	gene17285	Csec_G06335	0.162829	0.407743	0.199479	0.308824	NA,	NA,	NA,	NA,	Mnat_01427,	NA,	NA,,				gene3642
blue	gene16502	Csec_G03309	0.162829	0.407743	0.0681076	0.730575	FBgn0046704,	FBpp0302974,|FBpp0078930,	NA,,	anterograde synaptic vesicle transport [GO:0048490]; axon extension [GO:0048675]; axon guidance [GO:0007411]; axon target recognition [GO:0007412]; photoreceptor cell morphogenesis [GO:0008594]; presynapse assembly [GO:0099054]; R7 cell development [GO:0045467]; regulation of axon extension involved in axon guidance [GO:0048841]; retinal ganglion cell axon guidance [GO:0031290]; synapse assembly …	Mnat_15245,	Liprin-alpha-1,,	NA,|Sterile alpha motif domain,|Liprin-alpha, SAM domain repeat 2,|Liprin-alpha, SAM domain repeat 1,|Sterile alpha motif/pointed domain superfamily,|Liprin-alpha, SAM domain repeat 3,,|Sterile alpha motif/pointed domain superfamily,|Liprin-alpha, SAM domain repeat 1,|NA,|Sterile alpha motif domain,|Liprin-alpha, SAM domain repeat 2,|Liprin-alpha, SAM domain repeat 3,,				gene3642
blue	gene861	Csec_G14147	0.162829	0.407743	0.298656	0.122645	FBgn0033350,	FBpp0087734,	NA,,	NA,,	Mnat_10039,	Protein FAM8A1,,	NA,|RDD,,				gene3642
blue	gene2122	Csec_G05910	0.162829	0.407743	0.199907	0.307764	FBgn0000455,|NA,	FBpp0311237,|NA,	Peptidase M24B family,,|NA,	proteolysis [GO:0006508],,|NA,	Mnat_15066,|Mnat_15067,	Xaa-Pro dipeptidase,,|FAST kinase domain-containing protein 3,,	NA,|Creatinase/aminopeptidase-like,|Peptidase M24,,|NA,|Peptidase M24,|Creatinase/aminopeptidase-like,,|Creatinase/aminopeptidase-like,|NA,|Peptidase M24,,|NA,|FAST kinase-like protein, subdomain 2,|RAP domain,|FAST kinase leucine-rich,,				gene3642
blue	gene8322	Csec_G05846	0.162829	0.407743	0.376201	0.0484871	FBgn0036781,	FBpp0074900,	NA,,	NA,,	NA,	NA,	NA,,				gene3642
blue	gene2297	Csec_G03258	0.162829	0.407743	0.166025	0.398474	FBgn0030884,	FBpp0310637,	AB hydrolase superfamily, Lipase family,,	lipid catabolic process [GO:0016042],,	Mnat_12845,	Pancreatic lipase-related protein 2,,	Triacylglycerol lipase family,|Lipase/vitellogenin,|Lipase, N-terminal,|Alpha/Beta hydrolase fold,|Lipase, LIPH-type,,				gene3642
blue	gene1179	Csec_G07317	0.162829	0.407743	0.198837	0.310416	NA,	NA,	NA,	NA,	NA,	NA,	NA,,				gene3642
blue1	gene8229	Csec_G18398	-0.180174	0.358899	-0.19245	0.326527	NA,	NA,	NA,	NA,	Mnat_15453,	Histone-lysine N-methyltransferase SETMAR,,	Mos1 transposase, HTH domain,|NA,|Transposase, type 1,,				gene11736
blue1	gene11736	Csec_G04299	-0.180174	0.358899	-0.19245	0.326527	NA,	NA,	NA,	NA,	NA,	NA,	NA,,				gene11736
blue1	gene17441	Csec_G13275	-0.180174	0.358899	-0.229689	0.23968	NA,	NA,	NA,	NA,	Mnat_01652,	NA,	NA,,				gene11736
blue1	gene8137	Csec_G13440	-0.180174	0.358899	0.147942	0.452476	NA,	NA,	NA,	NA,	Mnat_09548,	Pogo transposable element with KRAB domain,,	DDE superfamily endonuclease domain,|NA,,				gene11736
blue1	gene4220	Csec_G07429	-0.180174	0.358899	-0.407735	0.0312597	NA,	NA,	NA,	NA,	NA,|Mnat_02285,	NA,	NA,,				gene11736
blue1	gene16	Csec_G03180	-0.180174	0.358899	-0.283716	0.143441	NA,	NA,	NA,	NA,	Mnat_01401,	NA,	NA,|Mos1 transposase, HTH domain,,				gene11736
blue1	gene13051	Csec_G01775	-0.180174	0.358899	0.0770691	0.696685	NA,	NA,	NA,	NA,	Mnat_03827,	Putative ATP-dependent Clp protease proteolytic subunit, mitochondrial,,	NA,,				gene11736
blue1	gene17230	Csec_G05130	-0.180174	0.358899	-0.27649	0.154363	NA,	NA,	NA,	NA,	Mnat_05385,	Transposable element Tc3 transposase,,	Helix-turn-helix domain (DUF4817),|NA,,				gene11736
blue1	gene14655	Csec_G07509	-0.180174	0.358899	-0.260064	0.181379	NA,	NA,	NA,	NA,	Mnat_11492,	Zinc finger BED domain-containing protein 5,,	HAT, C-terminal dimerisation domain,|Ribonuclease H-like superfamily,,				gene11736
blue1	gene5425	Csec_G03116	-0.180174	0.358899	-0.0609309	0.758081	NA,	NA,	NA,	NA,	Mnat_14558,	Craniofacial development protein 2,,	NA,,				gene11736
blue1	gene15210	Csec_G15613	-0.180174	0.358899	-0.141525	0.472531	NA,	NA,	NA,	NA,	NA,	NA,	NA,,				gene11736
blue1	gene2376	Csec_G08265	-0.180174	0.358899	-0.19245	0.326527	NA,	NA,	NA,	NA,	NA,	NA,	NA,,				gene11736
blue1	gene1431	Csec_G03437	-0.180174	0.358899	-0.076824	0.697605	FBgn0050467,	FBpp0086467,	NA,,	NA,,	Mnat_06631,	NA,	NA,|Armadillo-type fold,,|Armadillo-type fold,,|NA,,|Armadillo-type fold,|NA,,				gene11736
blue1	gene4077		-0.180174	0.358899	-0.0992178	0.615444											gene11736
blue1	gene7705	Csec_G15769	-0.180174	0.358899	-0.19245	0.326527	NA,	NA,	NA,	NA,	Mnat_15634,	NA,	NA,,				gene11736
blue1	gene8353	Csec_G06964	-0.180174	0.358899	-0.19245	0.326527	FBgn0032587,	FBpp0308008,	NA,,	NA,,	Mnat_04179,	NA,	MADF domain,,				gene11736
blue1	gene14052	Csec_G16151	-0.180174	0.358899	-0.440429	0.0189957	FBgn0037633,	FBpp0306440,	NA,,	NA,,	Mnat_09445,	PiggyBac transposable element-derived protein 4,,	PiggyBac transposable element-derived protein,,				gene11736
blue1	gene8462	Csec_G11196	-0.180174	0.358899	-0.323416	0.0931916	FBgn0031457,	FBpp0077416,|FBpp0307128,	NA,,	protein transport [GO:0015031],,	Mnat_16879,	Sorting nexin-21,,	PX domain superfamily,|Phox homologous domain,,|Phox homologous domain,|PX domain superfamily,,				gene11736
blue1	gene12227	Csec_G15832	-0.180174	0.358899	-0.22419	0.251427	NA,	NA,	NA,	NA,	Mnat_01427,	NA,	NA,,				gene11736
blue1	gene495	Csec_G13918	-0.180174	0.358899	0.015881	0.936072	FBgn0034939,	FBpp0072056,	THOC5 family,,	male meiotic nuclear division [GO:0007140]; mRNA export from nucleus [GO:0006406]; mRNA export from nucleus in response to heat stress [GO:0031990]; positive regulation of DNA-templated transcription, elongation [GO:0032786],,	Mnat_11931,	THO complex subunit 5-like protein,,	THO complex, subunit 5,,|NA,|THO complex, subunit 5,,				gene11736
blue1	gene6007	Csec_G08586	-0.180174	0.358899	0.130522	0.507965	NA,	NA,	NA,	NA,	Mnat_18023,	NA,	NA,,				gene11736
blue1	gene9949	Csec_G05162	-0.180174	0.358899	-0.079839	0.686321	NA,	NA,	NA,	NA,	Mnat_01427,	NA,	NA,|Reverse transcriptase domain,,				gene11736
blue1	gene6843	Csec_G02464	-0.180174	0.358899	-0.283457	0.143823	NA,	NA,	NA,	NA,	Mnat_10818,	NA,	Helix-turn-helix domain (DUF4817),|NA,,				gene11736
blue1	gene6429	Csec_G13293	-0.180174	0.358899	-0.21079	0.281616	NA,	NA,	NA,	NA,	Mnat_03719,	Craniofacial development protein 2,,	NA,,				gene11736
blue1	gene17351	Csec_G08930	-0.180174	0.358899	0.302917	0.117143	NA,	NA,	NA,	NA,	Mnat_00940,	Zinc finger BED domain-containing protein 5,,	NA,,				gene11736
blue1	gene13028	Csec_G17696	-0.180174	0.358899	-0.0447794	0.820999	FBgn0038627,	FBpp0310695,	NA,|RNF181 family,,	NA,|protein autoubiquitination [GO:0051865]; protein ubiquitination [GO:0016567],,	Mnat_17846,	E3 ubiquitin-protein ligase RNF103,,	Zinc finger, RING-type,|NA,|Zinc finger, RING/FYVE/PHD-type,,|Zinc finger, RING/FYVE/PHD-type,|NA,|Zinc finger, RING-type,,|NA,|Zinc finger, RING-type,|Zinc finger, RING/FYVE/PHD-type,,				gene11736
blue1	gene15694	Csec_G17110	-0.180174	0.358899	0.0535082	0.786835	NA,	NA,	NA,	NA,	Mnat_06728,	Probable RNA-directed DNA polymerase from transposon BS,,	NA,,				gene11736
blue1	gene9495	Csec_G13857	-0.180174	0.358899	-0.19245	0.326527	NA,	NA,	NA,	NA,	Mnat_06288,	Leucine-rich repeat and coiled-coil domain-containing protein,,	Leucine-rich repeat domain superfamily,,				gene11736
blue1	gene496	Csec_G13919	-0.180174	0.358899	-0.193446	0.323981	FBgn0033705,	FBpp0087107,	NA,,	NA,,	NA,	NA,	NA,|IQ motif, EF-hand binding site,,				gene11736
blue1	gene11927	Csec_G16593	-0.180174	0.358899	-0.131458	0.5049	NA,	NA,	NA,	NA,	Mnat_12498,	NA,	NA,,				gene11736
blue1	gene7364	Csec_G14013	-0.180174	0.358899	-0.19245	0.326527	NA,	NA,	NA,	NA,	Mnat_08251,	Craniofacial development protein 2,,	Endonuclease/exonuclease/phosphatase superfamily,|Reverse transcriptase domain,|NA,|Endonuclease/exonuclease/phosphatase,,				gene11736
blue1	gene13884	Csec_G06288	-0.180174	0.358899	0.0866693	0.661003	NA,	NA,	NA,	NA,	NA,	NA,	NA,,				gene11736
blue2	gene15480	Csec_G02245	-0.329009	0.0873507	-0.573337	0.00142599	FBgn0031109,	FBpp0297995,	PBP/GOBP family,,	olfactory behavior [GO:0042048]; response to pheromone [GO:0019236]; sensory perception of chemical stimulus [GO:0007606]; sensory perception of smell [GO:0007608],,	Mnat_13366,	General odorant-binding protein 19a,,	Pheromone/general odorant binding protein,|Pheromone/general odorant binding protein superfamily,,				gene15020
blue2	gene12878	Csec_G02943	-0.329009	0.0873507	-0.0542021	0.784134	FBgn0024245,	FBpp0307787,	NA,|Protein kinase superfamily, Tyr protein kinase family,,	NA,|axon guidance [GO:0007411]; axonogenesis [GO:0007409]; determination of muscle attachment site [GO:0016204]; multicellular organism development [GO:0007275]; muscle attachment [GO:0016203]; nervous system development [GO:0007399]; peptidyl-tyrosine phosphorylation [GO:0018108]; positive regulation of kinase activity [GO:0033674]; salivary gland morphogenesis [GO:0007435]; signal transduction …	Mnat_04377,	Tyrosine-protein kinase RYK,,	NA,|Serine-threonine/tyrosine-protein kinase, catalytic domain,|Protein kinase-like domain superfamily,|Tyrosine-protein kinase, active site,|Protein kinase domain,,				gene15020
blue2	gene15479	Csec_G02244	-0.329009	0.0873507	-0.302698	0.117421	FBgn0031109,	FBpp0297995,	PBP/GOBP family,,	olfactory behavior [GO:0042048]; response to pheromone [GO:0019236]; sensory perception of chemical stimulus [GO:0007606]; sensory perception of smell [GO:0007608],,	Mnat_13365,	General odorant-binding protein lush,,	Pheromone/general odorant binding protein,|Pheromone/general odorant binding protein superfamily,,				gene15020
blue2	gene18050	Csec_G18060	-0.329009	0.0873507	-0.10792	0.584637	NA,	NA,	NA,	NA,	Mnat_16498,	NA,	Endonuclease/exonuclease/phosphatase superfamily,,				gene15020
blue2	gene11792	Csec_G08628	-0.329009	0.0873507	-0.38707	0.0418607	NA,	NA,	NA,	NA,	Mnat_07594,	Odorant receptor 85e,,	Olfactory receptor, insect,,				gene15020
blue2	gene15483	Csec_G02248	-0.329009	0.0873507	-0.226194	0.247104	FBgn0031109,	FBpp0297995,	PBP/GOBP family,,	olfactory behavior [GO:0042048]; response to pheromone [GO:0019236]; sensory perception of chemical stimulus [GO:0007606]; sensory perception of smell [GO:0007608],,	Mnat_13367,	General odorant-binding protein 19a,,	Pheromone/general odorant binding protein,|Pheromone/general odorant binding protein superfamily,,				gene15020
blue2	gene11800	Csec_G08636	-0.329009	0.0873507	-0.266149	0.171011	NA,	NA,	NA,	NA,	Mnat_14693,	Odorant receptor 2a,,	Olfactory receptor, insect,,				gene15020
blue2	gene17924	Csec_G12437	-0.329009	0.0873507	-0.210376	0.282583	FBgn0039311,	FBpp0112997,	NA,,	NA,,	Mnat_12486,	NA,	CHK kinase-like,|Protein kinase-like domain superfamily,|NA,|Ecdysteroid kinase-like,,				gene15020
blue2	gene2931	Csec_G16957	-0.329009	0.0873507	-0.249438	0.20052	NA,|FBgn0065108,	NA,|FBpp0100163,	NA,|Amiloride-sensitive sodium channel (TC 1.A.6) family,,	NA,|regulation of synaptic activity [GO:0060025]; sodium ion transport [GO:0006814],,	Mnat_17315,|Mnat_00081,	NA,|Sodium channel protein Nach,,	NA,|Small nuclear RNA activating complex (SNAPc), subunit SNAP43,,|Epithelial sodium channel,|NA,,				gene15020
blue2	gene8688	Csec_G07818	-0.329009	0.0873507	-0.148248	0.451531	NA,	NA,	NA,	NA,	Mnat_11399,	NA,	Haemolymph juvenile hormone binding,|NA,|Mite allergen, group-7,|Mite allergen, group-7 superfamily,,				gene15020
blue2	gene17653	Csec_G12200	-0.329009	0.0873507	-0.404404	0.0328038	NA,	NA,	NA,	NA,	NA,	NA,	Domain of unknown function DUF4371,|HAT, C-terminal dimerisation domain,|Ribonuclease H-like superfamily,,				gene15020
blue2	gene10919	Csec_G05197	-0.329009	0.0873507	-0.290171	0.134164	FBgn0011695,	FBpp0309999,	NA,|Insect A10/OS-D protein family,,	NA,|metamorphosis [GO:0007552]; post-mating behavior [GO:0045297]; response to virus [GO:0009615],,	Mnat_13183,	Ejaculatory bulb-specific protein 3,,	Insect odorant-binding protein A10/Ejaculatory bulb-specific protein 3 superfamily,|Insect odorant-binding protein A10/Ejaculatory bulb-specific protein 3,,				gene15020
blue2	gene15020	Csec_G05049	-0.329009	0.0873507	-0.396128	0.0369078	FBgn0011281,	FBpp0311427,	NA,|PBP/GOBP family,,	NA,|sensory perception of chemical stimulus [GO:0007606]; sensory perception of smell [GO:0007608],,	Mnat_11735,	Pheromone-binding protein-related protein 3,,	Pheromone/general odorant binding protein superfamily,|Pheromone/general odorant binding protein,,				gene15020
blue2	gene17151	Csec_G17218	-0.329009	0.0873507	-0.197233	0.314415	NA,	NA,	NA,	NA,	Mnat_10598,	NA,	NA,,				gene15020
blue2	gene15320	Csec_G03320	-0.329009	0.0873507	-0.301948	0.118378	FBgn0036078,	FBpp0076029,	Insect chemoreceptor superfamily, Heteromeric odorant receptor channel (TC 1.A.69) family, Or49a subfamily,,	detection of chemical stimulus involved in sensory perception of smell [GO:0050911]; signal transduction [GO:0007165],,	Mnat_13517,	Odorant receptor 83b,,	Olfactory receptor, insect,,				gene15020
blue2	gene15481	Csec_G02246	-0.329009	0.0873507	-0.332406	0.0839405	FBgn0031109,	FBpp0297995,	PBP/GOBP family,,	olfactory behavior [GO:0042048]; response to pheromone [GO:0019236]; sensory perception of chemical stimulus [GO:0007606]; sensory perception of smell [GO:0007608],,	Mnat_13366,	General odorant-binding protein 19a,,	Pheromone/general odorant binding protein,|Pheromone/general odorant binding protein superfamily,,				gene15020
blue2	gene748	Csec_G11335	-0.329009	0.0873507	-0.120163	0.542481	FBgn0034166,	FBpp0309076,	AB hydrolase superfamily, Lipase family,,	lipid catabolic process [GO:0016042],,	Mnat_11444,	Lipase member H-B,,	Lipase/vitellogenin,|Alpha/Beta hydrolase fold,|Triacylglycerol lipase family,,				gene15020
blue2	gene747	Csec_G11334	-0.329009	0.0873507	-0.209703	0.284162	NA,	NA,	NA,	NA,	Mnat_13667,	NA,	Endonuclease/exonuclease/phosphatase superfamily,,				gene15020
blue2	gene11790	Csec_G08626	-0.329009	0.0873507	-0.14467	0.462646	NA,	NA,	NA,	NA,	Mnat_14693,	Odorant receptor 2a,,	Olfactory receptor, insect,,				gene15020
blue2	gene14209	Csec_G08646	-0.329009	0.0873507	-0.296492	0.125512	FBgn0034096,	FBpp0086334,	NA,,	developmental process [GO:0032502]; regulation of transcription by RNA polymerase II [GO:0006357],,	Mnat_13062,	Hepatic leukemia factor,,	Basic-leucine zipper domain,|NA,,				gene15020
blue2	gene3366	Csec_G03984	-0.329009	0.0873507	-0.160976	0.413171	FBgn0260004,	FBpp0306056,	CD36 family,,	NA,|cell surface receptor signaling pathway [GO:0007166]; cellular response to pheromone [GO:0071444]; detection of chemical stimulus involved in sensory perception of smell [GO:0050911]; lipid homeostasis [GO:0055088]; pupariation [GO:0035073]; response to pheromone [GO:0019236],,	Mnat_03839,	Sensory neuron membrane protein 1,,	CD36 family,|NA,,				gene15020
blue2	gene11793	Csec_G08629	-0.329009	0.0873507	-0.432107	0.0216584	NA,	NA,	NA,	NA,	Mnat_01906,	NA,	NA,,				gene15020
blue2	gene3365	Csec_G03983	-0.329009	0.0873507	-0.246957	0.205181	FBgn0260004,	FBpp0306056,	CD36 family,,	NA,|cell surface receptor signaling pathway [GO:0007166]; cellular response to pheromone [GO:0071444]; detection of chemical stimulus involved in sensory perception of smell [GO:0050911]; lipid homeostasis [GO:0055088]; pupariation [GO:0035073]; response to pheromone [GO:0019236],,	Mnat_03839,	Sensory neuron membrane protein 1,,	CD36 family,|NA,,				gene15020
blue2	gene2416	Csec_G09980	-0.329009	0.0873507	-0.14541	0.460334	FBgn0037627,	FBpp0081424,	NA,,	proteolysis [GO:0006508],,	Mnat_03172,	Plasma kallikrein,,	NA,|Serine proteases, trypsin domain,|Peptidase S1, PA clan,,				gene15020
blue2	gene15019	Csec_G05048	-0.329009	0.0873507	-0.178998	0.362098	NA,	NA,	NA,	NA,	NA,	NA,	NA,|Domain of unknown function DUF4503,|Domain of unknown function DUF4502,,|Domain of unknown function DUF4503,|NA,,|Domain of unknown function DUF4503,,				gene15020
blue2	gene5804	Csec_G17917	-0.329009	0.0873507	-0.284261	0.142641	NA,	NA,	NA,	NA,	NA,	NA,	NA,,				gene15020
blue2	gene11801	Csec_G08637	-0.329009	0.0873507	-0.191611	0.328682	NA,	NA,	NA,	NA,	Mnat_14693,	Odorant receptor 2a,,	Olfactory receptor, insect,,				gene15020
blue2	gene2251	Csec_G01569	-0.329009	0.0873507	-0.0693393	0.725886	FBgn0034994,	FBpp0072181,	NA,,	detection of chemical stimulus [GO:0009593],,	Mnat_11725,	NA,	NA,|Ionotropic glutamate receptor,,				gene15020
blue2	gene7776	Csec_G17935	-0.329009	0.0873507	-0.439069	0.0194114	FBgn0030715,	FBpp0073938,	Insect chemoreceptor superfamily, Heteromeric odorant receptor channel (TC 1.A.69) family, Or1a subfamily,,	detection of chemical stimulus involved in sensory perception of smell [GO:0050911]; signal transduction [GO:0007165],,	Mnat_14693,	Odorant receptor 2a,,	Olfactory receptor, insect,,				gene15020
blue2	gene13423	Csec_G02110	-0.329009	0.0873507	-0.200408	0.30653	NA,	NA,	NA,	NA,	Mnat_01427,	NA,	NA,|Reverse transcriptase domain,,				gene15020
blue2	gene11796	Csec_G08632	-0.329009	0.0873507	-0.355245	0.0635803	NA,	NA,	NA,	NA,	Mnat_14693,	Odorant receptor 2a,,	Olfactory receptor, insect,,				gene15020
blue2	gene16978	Csec_G00987	-0.329009	0.0873507	-0.31576	0.101661	FBgn0011280,	FBpp0076996,	PBP/GOBP family,,	sensory perception of chemical stimulus [GO:0007606]; sensory perception of smell [GO:0007608],,	Mnat_16621,	NA,	Pheromone/general odorant binding protein,|Pheromone/general odorant binding protein superfamily,,				gene15020
blue2	gene14189	Csec_G05945	-0.329009	0.0873507	-0.308317	0.110434	NA,	NA,	NA,	NA,	Mnat_15062,	Mariner Mos1 transposase,,	NA,|Transposase, type 1,,				gene15020
blue2	gene3564	Csec_G13469	-0.329009	0.0873507	-0.264608	0.173596	NA,	NA,	NA,	NA,	Mnat_06414,	Protein pellino,,	NA,,				gene15020
blue2	gene16354	Csec_G10840	-0.329009	0.0873507	0.350277	0.0676437	FBgn0004854,	FBpp0306534,	NA,|Antp homeobox family,,	regulation of transcription, DNA-templated [GO:0006355],|animal organ development [GO:0048513]; chaeta morphogenesis [GO:0008407]; compound eye photoreceptor cell differentiation [GO:0001751]; eye-antennal disc morphogenesis [GO:0007455]; eye pigment granule organization [GO:0008057]; leg disc proximal/distal pattern formation [GO:0007479]; negative regulation of transcription by RNA polymerase I…	Mnat_06143,	Homeobox protein B-H1,,	Homeobox domain, metazoa,|Homeobox domain,|Homeobox, conserved site,|NA,|Homeobox-like domain superfamily,,				gene15020
blue2	gene2876	Csec_G01513	-0.329009	0.0873507	-0.10944	0.579325	NA,	NA,	NA,	NA,	NA,	NA,	NA,,				gene15020
blue2	gene12492	Csec_G11688	-0.329009	0.0873507	-0.258161	0.18471	FBgn0038029,	FBpp0082048,	NA,|GST superfamily,,	glutathione metabolic process [GO:0006749],,	Mnat_03051,	Glutathione S-transferase 1, isoform C,,	Glutathione S-transferase, N-terminal,|NA,|Glutathione S-transferase, C-terminal-like,|Glutathione S-transferase, C-terminal,|Thioredoxin-like superfamily,|Glutathione S-transferase, C-terminal domain superfamily,,				gene15020
blue2	gene16355	Csec_G10841	-0.329009	0.0873507	-0.241266	0.216151	NA,	NA,	NA,	NA,	Mnat_06145,	NA,	NA,,				gene15020
blue2	gene7573	Csec_G10896	-0.329009	0.0873507	-0.128614	0.514239	FBgn0026389,	FBpp0088122,	Insect chemoreceptor superfamily, Heteromeric odorant receptor channel (TC 1.A.69) family, Or30a subfamily,,	detection of chemical stimulus involved in sensory perception of smell [GO:0050911]; sensory perception of smell [GO:0007608]; signal transduction [GO:0007165],,	Mnat_15635,	Extended synaptotagmin-2-A,,	NA,|Olfactory receptor, insect,,				gene15020
blue2	gene2569	Csec_G01962	-0.329009	0.0873507	-0.442043	0.018512	FBgn0052704,	FBpp0071268,	Glutamate-gated ion channel (TC 1.A.10.1) family,,	cellular response to acetate [GO:0071311]; detection of chemical stimulus involved in sensory perception [GO:0050907]; detection of chemical stimulus involved in sensory perception of smell [GO:0050911]; olfactory behavior [GO:0042048]; positive regulation of calcium-mediated signaling [GO:0050850]; response to acetate [GO:0010034]; response to chlorate [GO:0010157]; transmission of nerve impulse…	Mnat_05832,	Glutamate receptor, ionotropic kainate 2,,	Ionotropic glutamate receptor, metazoa,|Ionotropic glutamate receptor,|NA,|Ionotropic glutamate receptor, L-glutamate and glycine-binding domain,,|Ionotropic glutamate receptor, metazoa,|Ionotropic glutamate receptor, L-glutamate and glycine-binding domain,|NA,|Ionotropic glutamate receptor,,|Ionotropic glutamate receptor,|Ionotropic glutamate receptor, L-glutamate and glycine-binding domain,|NA,…				gene15020
blue2	gene15438	Csec_G02203	-0.329009	0.0873507	-0.392342	0.0389179	FBgn0086687,	FBpp0082099,	Fatty acid desaturase type 1 family,,	cuticle hydrocarbon biosynthetic process [GO:0006723]; glucose homeostasis [GO:0042593]; male mating behavior [GO:0060179]; mating behavior, sex discrimination [GO:0048047]; pheromone biosynthetic process [GO:0042811]; positive regulation of cell size [GO:0045793]; positive regulation of imaginal disc growth [GO:0045572]; positive regulation of multicellular organism growth [GO:0040018]; regulati…	Mnat_12402,	Acyl-CoA Delta(11) desaturase,,	Acyl-CoA desaturase,|Fatty acid desaturase domain,|Fatty acid desaturase type 1, conserved site,,	Csec-A2-a	D11DS_2, Acyl-CoA Delta(11) desaturase	CHC	gene15020
blue2	gene9610	Csec_G09191	-0.329009	0.0873507	-0.164211	0.40372	FBgn0037014,|NA,	FBpp0077901,|NA,	NA,,|NA,	retinal rod cell development [GO:0046548],,|NA,	Mnat_06492,	Coiled-coil domain-containing protein 66,,	NA,|CCDC66 domain,,|NA,,				gene15020
blue2	gene12107	Csec_G06516	-0.329009	0.0873507	-0.231077	0.236772	FBgn0045495,	FBpp0089144,	Insect chemoreceptor superfamily, Gustatory receptor (GR) family, Gr66a subfamily,,	defense response to bacterium [GO:0042742]; feeding behavior [GO:0007631]; immune response [GO:0006955]; melanization defense response [GO:0035006]; negative phototaxis [GO:0046957]; phototransduction [GO:0007602]; sensory perception of taste [GO:0050909]; thermosensory behavior [GO:0040040],,	Mnat_04043,	Putative gustatory receptor 28b,,	7TM chemoreceptor,,				gene15020
blue2	gene14248	Csec_G10378	-0.329009	0.0873507	0.205758	0.293523	FBgn0039864,	FBpp0085226,	NA,,	NA,,	Mnat_05495,	Alpha-tocopherol transfer protein-like,,	CRAL-TRIO lipid binding domain superfamily,|CRAL-TRIO lipid binding domain,|CRAL/TRIO, N-terminal domain superfamily,|NA,,|CRAL-TRIO lipid binding domain superfamily,|NA,|CRAL-TRIO lipid binding domain,|CRAL/TRIO, N-terminal domain superfamily,,				gene15020
blue2	gene13745	Csec_G17298	-0.329009	0.0873507	-0.399731	0.0350734	FBgn0031703,	FBpp0078711,	NA,,	fatty acid biosynthetic process [GO:0006633],,	Mnat_11465,|Mnat_04108,	Acyl-CoA synthetase family member 2, mitochondrial,,	AMP-dependent synthetase/ligase,|NA,|AMP-binding enzyme, C-terminal domain,|AMP-binding, conserved site,,|AMP-binding enzyme, C-terminal domain,|NA,|AMP-dependent synthetase/ligase,|AMP-binding, conserved site,,|NA,|AMP-binding, conserved site,|AMP-dependent synthetase/ligase,|AMP-binding enzyme, C-terminal domain,,				gene15020
blue2	gene14171	Csec_G05275	-0.329009	0.0873507	-0.213774	0.274701	FBgn0032783,	FBpp0300885,	NA,,	NA,,	Mnat_12529,	Clavesin-2,,	NA,|CRAL/TRIO, N-terminal domain superfamily,|CRAL/TRIO, N-terminal domain,|CRAL-TRIO lipid binding domain,|CRAL-TRIO lipid binding domain superfamily,,|NA,|CRAL/TRIO, N-terminal domain,|CRAL-TRIO lipid binding domain,|CRAL/TRIO, N-terminal domain superfamily,|CRAL-TRIO lipid binding domain superfamily,,				gene15020
blue2	gene9813	Csec_G08243	-0.329009	0.0873507	-0.125549	0.524397	NA,	NA,	NA,	NA,	Mnat_00940,	Zinc finger BED domain-containing protein 5,,	NA,,				gene15020
blue2	gene15021	Csec_G05050	-0.329009	0.0873507	-0.344805	0.0723492	FBgn0011279,	FBpp0075687,	PBP/GOBP family,,	courtship behavior [GO:0007619]; olfactory behavior [GO:0042048]; response to pheromone [GO:0019236]; sensory perception of chemical stimulus [GO:0007606]; sensory perception of smell [GO:0007608],,	Mnat_11736,	General odorant-binding protein lush,,	Pheromone/general odorant binding protein,|Pheromone/general odorant binding protein superfamily,,				gene15020
blue2	gene15482	Csec_G02247	-0.329009	0.0873507	-0.346123	0.0711936	FBgn0031109,	FBpp0297995,	PBP/GOBP family,,	olfactory behavior [GO:0042048]; response to pheromone [GO:0019236]; sensory perception of chemical stimulus [GO:0007606]; sensory perception of smell [GO:0007608],,	Mnat_13367,	General odorant-binding protein 19a,,	Pheromone/general odorant binding protein superfamily,|Pheromone/general odorant binding protein,,				gene15020
blue2	gene11535	Csec_G09666	-0.329009	0.0873507	-0.338818	0.0777817	FBgn0037324,	FBpp0112105,	Insect chemoreceptor superfamily, Heteromeric odorant receptor channel (TC 1.A.69) family, Orco subfamily,,	behavioral response to ethanol [GO:0048149]; detection of chemical stimulus involved in sensory perception of smell [GO:0050911]; olfactory behavior [GO:0042048]; regulation of protein localization [GO:0032880]; response to pheromone [GO:0019236]; sensory perception of smell [GO:0007608],,	Mnat_16988,	Gustatory and odorant receptor 7,,	Olfactory receptor, insect,,				gene15020
blue2	gene7214	Csec_G07909	-0.329009	0.0873507	-0.169513	0.388496	FBgn0037288,	FBpp0297107,	NA,,	NA,,	Mnat_10299,	Protein takeout,,	Haemolymph juvenile hormone binding,|Takeout superfamily,,				gene15020
blue2	gene14995	Csec_G05024	-0.329009	0.0873507	-0.27655	0.154271	FBgn0050181,	FBpp0072025,	Amiloride-sensitive sodium channel (TC 1.A.6) family,,	sodium ion transport [GO:0006814],,	Mnat_09720,	Sodium channel protein Nach,,	NA,|Epithelial sodium channel,,				gene15020
blue2	gene13757	Csec_G17658	-0.329009	0.0873507	-0.19712	0.314697	FBgn0259179,	FBpp0309868,	NA,,	NA,,	Mnat_05362,	Ankyrin repeat domain-containing protein 30A,,	Ankyrin repeat-containing domain,|Dpy-30 motif,|NA,|Ankyrin repeat-containing domain superfamily,|Ankyrin repeat,,|Ankyrin repeat-containing domain superfamily,|Ankyrin repeat,|Ankyrin repeat-containing domain,|NA,|Dpy-30 motif,,				gene15020
blue2	gene8356	Csec_G06967	-0.329009	0.0873507	-0.1987	0.310755	FBgn0050344,	FBpp0087664,	NA,,	renal tubular secretion [GO:0097254]; response to toxic substance [GO:0009636],,	Mnat_02380,	Solute carrier family 46 member 3,,	NA,|MFS transporter superfamily,|Major facilitator superfamily domain,|Major facilitator superfamily,,|MFS transporter superfamily,|Major facilitator superfamily domain,|NA,|Major facilitator superfamily,,				gene15020
blue2	gene12704	Csec_G13682	-0.329009	0.0873507	-0.30367	0.11619	FBgn0037323,	FBpp0311147,	NA,,	NA,,	Mnat_07786,	Clavesin-1,,	NA,|CRAL-TRIO lipid binding domain,|CRAL/TRIO, N-terminal domain superfamily,|CRAL-TRIO lipid binding domain superfamily,,				gene15020
blue2	gene15937	Csec_G00834	-0.329009	0.0873507	-0.422717	0.025022	NA,	NA,	NA,	NA,	Mnat_02403,	NA,	PKD/REJ-like domain,|NA,,|NA,,				gene15020
blue2	gene9602	Csec_G09183	-0.329009	0.0873507	-0.332959	0.0833952	FBgn0038798,	FBpp0083295,	Insect chemoreceptor superfamily, Heteromeric odorant receptor channel (TC 1.A.69) family, Or49a subfamily,,	detection of chemical stimulus involved in sensory perception of smell [GO:0050911]; signal transduction [GO:0007165],,	Mnat_13517,	Odorant receptor 83b,,	Olfactory receptor, insect,,				gene15020
blue3	gene2723	Csec_G11033	0.268217	0.167586	0.141105	0.47386	FBgn0030364,	FBpp0073458,	LSM12 family,,	RNA metabolic process [GO:0016070],,	Mnat_17990,	LSM12-like protein,,	Anticodon-binding domain,,				gene13316
blue3	gene6582	Csec_G01838	0.268217	0.167586	0.327044	0.0893704	FBgn0039943,	FBpp0112453,	NA,,	production of miRNAs involved in gene silencing by miRNA [GO:0035196],,	Mnat_16058,	Smad nuclear interacting protein 1,,	NA,|Forkhead-associated (FHA) domain,|SMAD/FHA domain superfamily,,				gene13316
blue3	gene9019	Csec_G05700	0.268217	0.167586	0.179659	0.360298	FBgn0000520,	FBpp0070465,	NA,,	NA,,	Mnat_09503,	NA,	Zinc finger C2H2-type,|NA,|Zinc finger C2H2 superfamily,,				gene13316
blue3	gene10668	Csec_G06397	0.268217	0.167586	0.220818	0.258816	FBgn0027537,	FBpp0073659,	Nucleoporin interacting component (NIC) family,,	chromatin organization [GO:0006325]; chromosome attachment to the nuclear envelope [GO:0097240]; nuclear pore organization [GO:0006999]; oocyte karyosome formation [GO:0030717]; poly(A)+ mRNA export from nucleus [GO:0016973]; protein import into nucleus [GO:0006606]; protein localization to nuclear inner membrane [GO:0036228]; regulation of nucleus size [GO:0097298],,	Mnat_16019,	Nuclear pore complex protein Nup93,,	Nucleoporin interacting component Nup93/Nic96,,				gene13316
blue3	gene15347	Csec_G06943	0.268217	0.167586	0.341127	0.0756504	FBgn0263237,	FBpp0070723,	Protein kinase superfamily,,	mitotic cell cycle [GO:0000278]; positive regulation of transcription by RNA polymerase II [GO:0045944]; programmed cell death [GO:0012501]; promoter clearance from RNA polymerase II promoter [GO:0001111]; protein phosphorylation [GO:0006468]; regulation of cyclin-dependent protein serine/threonine kinase activity [GO:0000079]; transcription by RNA polymerase II [GO:0006366],,	Mnat_05474,	Cyclin-dependent kinase 7,,	NA,|Serine/threonine-protein kinase, active site,|Protein kinase-like domain superfamily,|Protein kinase domain,,|Protein kinase domain,|NA,|Serine/threonine-protein kinase, active site,|Protein kinase-like domain superfamily,,|NA,|Protein kinase, ATP binding site,|Protein kinase-like domain superfamily,|Protein kinase domain,|Serine/threonine-protein kinase, active site,,|Protein kinase domain,|…				gene13316
blue3	gene7969	Csec_G06182	0.268217	0.167586	0.444727	0.0177297	NA,	NA,	NA,	NA,	Mnat_10629,	NA,	Harbinger transposase-derived nuclease domain,,				gene13316
blue3	gene8927	Csec_G15266	0.268217	0.167586	0.273235	0.159474	NA,	NA,	NA,	NA,	Mnat_14971,	Programmed cell death protein 7,,	NA,|Programmed cell death protein 7,,|Programmed cell death protein 7,|NA,,				gene13316
blue3	gene17314	Csec_G07606	0.268217	0.167586	0.205232	0.294788	FBgn0032295,|FBgn0020309,	FBpp0079702,|FBpp0079846,	NA,,	negative regulation of transcription by RNA polymerase II [GO:0000122],,|cell adhesion [GO:0007155]; heterochromatin organization involved in chromatin silencing [GO:0070868]; imaginal disc-derived wing morphogenesis [GO:0007476]; negative regulation of transcription, DNA-templated [GO:0045892]; negative regulation of Wnt signaling pathway [GO:0030178]; positive regulation of mitotic cell cycle […	Mnat_07550,|Mnat_07549,	NA,	Zinc finger C2H2 superfamily,|Zinc finger C2H2-type,|NA,,|Zinc finger C2H2-type,|NA,|Zinc finger C2H2 superfamily,,				gene13316
blue3	gene4846	Csec_G08564	0.268217	0.167586	0.194092	0.322338	NA,	NA,	NA,	NA,	Mnat_06341,	Mariner Mos1 transposase,,	NA,,				gene13316
blue3	gene894	Csec_G17871	0.268217	0.167586	0.259811	0.181819	NA,	NA,	NA,	NA,	NA,	NA,	NA,,				gene13316
blue3	gene11667	Csec_G16167	0.268217	0.167586	0.33234	0.084006	FBgn0035754,	FBpp0076599,	Mediator complex subunit 4 family,,	positive regulation of nucleic acid-templated transcription [GO:1903508]; regulation of transcription by RNA polymerase II [GO:0006357]; transcription by RNA polymerase II [GO:0006366]; transcription initiation from RNA polymerase II promoter [GO:0006367],,	Mnat_10311,	Mediator of RNA polymerase II transcription subunit 4,,	NA,|Mediator complex, subunit Med4,,				gene13316
blue3	gene16167	Csec_G05424	0.268217	0.167586	0.243285	0.212215	FBgn0040066,	FBpp0300790,	NA,|WD repeat WDR5/wds family,,	NA,|chromatin remodeling [GO:0006338]; eye development [GO:0001654]; haltere development [GO:0007482]; heart development [GO:0007507]; histone acetylation [GO:0016573]; histone H3-K4 methylation [GO:0051568]; positive regulation of proteasomal ubiquitin-dependent protein catabolic process [GO:0032436],,	Mnat_05709,	WD repeat-containing protein 13,,	WD40 repeat,|WD40 repeat, conserved site,|WD40/YVTN repeat-like-containing domain superfamily,|WD40-repeat-containing domain,|WD40-repeat-containing domain superfamily,,|WD40-repeat-containing domain,|WD40 repeat,|WD40-repeat-containing domain superfamily,|WD40/YVTN repeat-like-containing domain superfamily,|WD40 repeat, conserved site,,|WD40-repeat-containing domain superfamily,|WD40 repeat,|WD4…				gene13316
blue3	gene10448	Csec_G17278	0.268217	0.167586	0.274194	0.157956	FBgn0013435,	FBpp0087515,	NA,|Protein kinase superfamily,,	mRNA splicing, via spliceosome [GO:0000398]; protein phosphorylation [GO:0006468],,	Mnat_08714,	Cyclin-dependent kinase 10,,	Serine/threonine-protein kinase, active site,|Protein kinase, ATP binding site,|NA,|Protein kinase domain,|Protein kinase-like domain superfamily,,				gene13316
blue3	gene17273	Csec_G05369	0.268217	0.167586	0.298622	0.12269	FBgn0031030,	FBpp0292968,|FBpp0307672,	NA,|Protein kinase superfamily, STE Ser/Thr protein kinase family, STE20 subfamily,,	NA,|activation of MAPKK activity [GO:0000186]; activation of protein kinase activity [GO:0032147]; apoptotic process [GO:0006915]; central complex development [GO:0048036]; intestinal stem cell homeostasis [GO:0036335]; mushroom body development [GO:0016319]; negative regulation of organ growth [GO:0046621]; ovarian follicle cell development [GO:0030707]; positive regulation of endocytosis [GO:00…	NA,|Mnat_13082,	NA,|Serine/threonine-protein kinase TAO1,,	NA,,|Protein kinase domain,|NA,|Protein kinase-like domain superfamily,|Protein kinase, ATP binding site,,|NA,|Protein kinase, ATP binding site,|Protein kinase domain,|Protein kinase-like domain superfamily,,|NA,|Protein kinase-like domain superfamily,|Protein kinase domain,|Protein kinase, ATP binding site,,				gene13316
blue3	gene13468	Csec_G04195	0.268217	0.167586	0.235418	0.227833	FBgn0020309,	FBpp0079846,	NA,,	cell adhesion [GO:0007155]; heterochromatin organization involved in chromatin silencing [GO:0070868]; imaginal disc-derived wing morphogenesis [GO:0007476]; negative regulation of transcription, DNA-templated [GO:0045892]; negative regulation of Wnt signaling pathway [GO:0030178]; positive regulation of mitotic cell cycle [GO:0045931]; regulation of chromatin silencing [GO:0031935]; regulation o…	Mnat_15287,	Zinc finger protein 91,,	Zinc finger C2H2-type,|NA,|Zinc finger C2H2 superfamily,,				gene13316
blue3	gene433	Csec_G09324	0.268217	0.167586	0.202982	0.300228	FBgn0031490,	FBpp0304018,	NA,,	NA,,	Mnat_05627,|Mnat_05626,	NA,	NA,,|CUB domain,|Spermadhesin, CUB domain superfamily,,				gene13316
blue3	gene2474	Csec_G11631	0.268217	0.167586	0.219553	0.261624	FBgn0035337,	FBpp0072777,	NA,,	NA,,	NA,	NA,	NA,|Protein of unknown function DUF2373,,				gene13316
blue3	gene7958	Csec_G06171	0.268217	0.167586	0.18922	0.334867	FBgn0053052,	FBpp0074991,	GORAB family,,	non-motile cilium assembly [GO:1905515]; positive regulation of centriole replication [GO:0046601]; positive regulation of cilium assembly [GO:0045724]; positive regulation of cytokinesis [GO:0032467],,	NA,	NA,	NA,,				gene13316
blue3	gene10415	Csec_G16449	0.268217	0.167586	0.282283	0.145561	NA,	NA,	NA,	NA,	Mnat_14397,	Craniofacial development protein 2,,	Endonuclease/exonuclease/phosphatase superfamily,,				gene13316
blue3	gene7737	Csec_G17252	0.268217	0.167586	0.233746	0.231248	FBgn0040273,	FBpp0085716,	SPT5 family,,	dosage compensation [GO:0007549]; negative regulation of DNA-templated transcription, elongation [GO:0032785]; negative regulation of transcription by RNA polymerase II [GO:0000122]; positive regulation of DNA-templated transcription, elongation [GO:0032786]; positive regulation of transcription by RNA polymerase II [GO:0045944]; regulation of transcription by RNA polymerase II [GO:0006357]; tran…	Mnat_09664,	Transcription elongation factor SPT5,,	NA,,				gene13316
blue3	gene10241	Csec_G03367	0.268217	0.167586	0.0757708	0.701562	NA,	NA,	NA,	NA,	NA,	NA,	NA,,				gene13316
blue3	gene11504	Csec_G09101	0.268217	0.167586	0.167428	0.394444	NA,	NA,	NA,	NA,	Mnat_05254,	Mariner Mos1 transposase,,	Transposase, type 1,|NA,,				gene13316
blue3	gene6796	Csec_G00326	0.268217	0.167586	0.216348	0.268824	NA,	NA,	NA,	NA,	NA,	NA,	NA,,				gene13316
blue3	gene16989	Csec_G00998	0.268217	0.167586	0.379275	0.0465341	FBgn0036567,|FBgn0034566,	FBpp0075251,|FBpp0309629,	NA,,	intraciliary transport [GO:0042073]; microtubule-based movement [GO:0007018],,|cilium movement [GO:0003341]; sensory perception of sound [GO:0007605],|cilium movement [GO:0003341]; microtubule-based movement [GO:0007018]; outer dynein arm assembly [GO:0036158]; sensory perception of sound [GO:0007605],,	Mnat_16207,|Mnat_01328,	Dynein intermediate chain 3, ciliary,,|Cytoplasmic dynein 1 intermediate chain,,	WD40-repeat-containing domain superfamily,|WD40-repeat-containing domain,|WD40 repeat,|WD40/YVTN repeat-like-containing domain superfamily,,|WD40-repeat-containing domain superfamily,|WD40 repeat,|WD40-repeat-containing domain,|WD40/YVTN repeat-like-containing domain superfamily,,				gene13316
blue3	gene9992	Csec_G07844	0.268217	0.167586	0.364329	0.0566431	NA,	NA,	NA,	NA,	Mnat_00919,	Transposable element Tcb1 transposase,,	Tc1-like transposase, DDE domain,|NA,,				gene13316
blue3	gene15619	Csec_G07392	0.268217	0.167586	0.262968	0.176378	FBgn0037922,|FBgn0038765,	FBpp0081892,|FBpp0083250,	NA,,	regulation of transcription, DNA-templated [GO:0006355],,|NA,|regulation of transcription, DNA-templated [GO:0006355],,	Mnat_15135,	GDNF-inducible zinc finger protein 1,,	NA,|Zinc finger C2H2-type,|Zinc finger, AD-type,|Zinc finger C2H2 superfamily,,|Zinc finger C2H2-type,|NA,|Zinc finger C2H2 superfamily,,				gene13316
blue3	gene13316	Csec_G13533	0.268217	0.167586	0.253736	0.192618	FBgn0032346,	FBpp0079813,	NA,,	regulation of gene expression [GO:0010468]; RNA processing [GO:0006396],,	Mnat_14105,	Exosome complex component CSL4,,	NA,|Nucleic acid-binding, OB-fold,|Exosome complex component, N-terminal domain,|Exosome complex component CSL4, C-terminal,,				gene13316
blue3	gene1342	Csec_G15545	0.268217	0.167586	0.385985	0.0424878	FBgn0266669,	FBpp0074993,	SEC3 family,,	exocyst localization [GO:0051601]; exocytosis [GO:0006887]; Golgi to plasma membrane transport [GO:0006893]; protein transport [GO:0015031],,	Mnat_12309,	Exocyst complex component 1,,	NA,|Exocyst complex component Sec3, PIP2-binding N-terminal domain,|Exocyst complex component Sec3, C-terminal,,|Exocyst complex component Sec3, C-terminal,,|Exocyst complex component Sec3, C-terminal,|NA,,				gene13316
blue3	gene13699	Csec_G12070	0.268217	0.167586	0.26626	0.170826	FBgn0028919,	FBpp0304016,	NA,|UPF0428 family,,	NA,|mRNA splicing, via spliceosome [GO:0000398],,	Mnat_03779,	NA,	NA,,				gene13316
blue3	gene829	Csec_G13607	0.268217	0.167586	0.24925	0.200871	FBgn0031344,	FBpp0077598,	NA,,	NA,,	Mnat_00569,	Secretion-regulating guanine nucleotide exchange factor,,	Regulator of chromosome condensation, RCC1,|Regulator of chromosome condensation 1/beta-lactamase-inhibitor protein II,,				gene13316
blue3	gene1370	Csec_G15805	0.268217	0.167586	0.172348	0.380492	FBgn0033000,	FBpp0311516,	NA,,	NA,,	NA,	NA,	NA,|ARF7 effector protein, C-terminal,,				gene13316
blue3	gene13723	Csec_G13987	0.268217	0.167586	0.34122	0.075566	NA,	NA,	NA,	NA,	NA,	NA,	NA,,				gene13316
blue3	gene5773	Csec_G17512	0.268217	0.167586	0.312057	0.105958	FBgn0037981,	FBpp0082011,	NA,,	histone H3 acetylation [GO:0043966]; regulation of transcription by RNA polymerase II [GO:0006357]; transcription by RNA polymerase II [GO:0006366],,	Mnat_12999,	Transcription initiation-like protein,,	NA,,				gene13316
blue3	gene13922	Csec_G08128	0.268217	0.167586	0.21074	0.281732	FBgn0036856,	FBpp0310826,	NA,,	methylation [GO:0032259],,	Mnat_10543,	Methyltransferase-like protein 5,,	Methyltransferase small domain,|NA,|DNA methylase, N-6 adenine-specific, conserved site,|S-adenosyl-L-methionine-dependent methyltransferase,,				gene13316
blue3	gene5510	Csec_G05455	0.268217	0.167586	0.180385	0.358327	NA,	NA,	NA,	NA,	NA,	NA,	NA,,				gene13316
blue3	gene2946	Csec_G17627	0.268217	0.167586	0.20896	0.285909	FBgn0034073,	FBpp0086393,	Clp1 family, NOL9/GRC3 subfamily,,	cleavage in ITS2 between 5.8S rRNA and LSU-rRNA of tricistronic rRNA transcript (SSU-rRNA, 5.8S rRNA, LSU-rRNA) [GO:0000448]; RNA processing [GO:0006396]; rRNA processing [GO:0006364],,	Mnat_09053,	Polynucleotide 5'-hydroxyl-kinase NOL9,,	NA,|P-loop containing nucleoside triphosphate hydrolase,|Polyribonucleotide 5'-hydroxyl-kinase Clp1, P-loop domain,,|Polyribonucleotide 5'-hydroxyl-kinase Clp1, P-loop domain,|NA,|P-loop containing nucleoside triphosphate hydrolase,,|P-loop containing nucleoside triphosphate hydrolase,|NA,|Polyribonucleotide 5'-hydroxyl-kinase Clp1, P-loop domain,,|NA,|Polyribonucleotide 5'-hydroxyl-kinase Clp1, …				gene13316
blue3	gene12990	Csec_G10245	0.268217	0.167586	0.143071	0.467658	NA,	NA,	NA,	NA,	NA,	NA,	NA,,				gene13316
blue3	gene5685	Csec_G14357	0.268217	0.167586	0.251273	0.197119	FBgn0023171,	FBpp0089188,|FBpp0087959,	RNase H family,,	DNA replication, removal of RNA primer [GO:0043137]; RNA phosphodiester bond hydrolysis, endonucleolytic [GO:0090502],,	Mnat_00323,	Ribonuclease H1,,	NA,|Ribonuclease H domain,|Ribosomal protein L9/RNase H1, N-terminal,|Ribonuclease H-like superfamily,|Ribonuclease H superfamily,|Ribonuclease H1, N-terminal domain superfamily,|Ribonuclease H1, N-terminal,,|Ribonuclease H superfamily,|NA,|Ribonuclease H1, N-terminal domain superfamily,|Ribonuclease H1, N-terminal,|Ribosomal protein L9/RNase H1, N-terminal,,|Ribonuclease H domain,|Ribonuclease H…				gene13316
blue4	gene5396	Csec_G01405	-0.705599	2.74e-05	-0.653986	0.000160326	FBgn0053196,|FBgn0004647,	FBpp0304623,|FBpp0293201,	NA,,|NOTCH family,|NA,,	apposition of dorsal and ventral imaginal disc-derived wing surfaces [GO:0007475]; chitin-based cuticle attachment to epithelium [GO:0040005]; chitin-based embryonic cuticle biosynthetic process [GO:0008362]; open tracheal system development [GO:0007424]; regulation of imaginal disc-derived wing size [GO:0044719],,|actin filament organization [GO:0007015]; anterior/posterior pattern specification…	Mnat_05969,	Fibrillin-1,,	EGF-like calcium-binding domain,|NA,|EGF-like, conserved site,|EGF-type aspartate/asparagine hydroxylation site,|EGF-like domain,|EGF-like calcium-binding, conserved site,|Growth factor receptor cysteine-rich domain superfamily,|TB domain,|TGF-beta binding (TB) domain superfamily,|EGF domain,|Complement Clr-like EGF domain,,|EGF domain,|EGF-like calcium-binding, conserved site,|NA,|EGF-like calci…				gene2967
blue4	gene3896	Csec_G11963	-0.705599	2.74e-05	-0.367215	0.0545682	FBgn0264089,	FBpp0303578,	NA,,	NA,|axon guidance [GO:0007411]; axon midline choice point recognition [GO:0016199]; dendrite morphogenesis [GO:0048813]; digestive tract mesoderm development [GO:0007502]; embryonic heart tube development [GO:0035050]; epithelial cell migration, open tracheal system [GO:0007427]; glial cell migration [GO:0008347]; gonad development [GO:0008406]; induction of negative chemotaxis [GO:0050929]; meso…	Mnat_10251,	Insulin-like growth factor-binding protein complex acid labile subunit,,	Leucine-rich repeat,|NA,|Leucine-rich repeat, typical subtype,|Leucine-rich repeat N-terminal domain,|Leucine-rich repeat domain superfamily,,|Leucine-rich repeat,|Leucine-rich repeat, typical subtype,|NA,|Leucine-rich repeat N-terminal domain,|Leucine-rich repeat domain superfamily,,|Leucine-rich repeat,|Leucine-rich repeat, typical subtype,|Leucine-rich repeat domain superfamily,|Leucine-rich r…				gene2967
blue4	gene6433	Csec_G13396	-0.705599	2.74e-05	-0.472043	0.0112072	NA,|FBgn0034707,	NA,|FBpp0071684,	NA,|Mediator complex subunit 16 family,,	NA,|positive regulation of transcription, DNA-templated [GO:0045893]; regulation of transcription by RNA polymerase II [GO:0006357]; response to heat [GO:0009408]; response to lipopolysaccharide [GO:0032496]; transcription initiation from RNA polymerase II promoter [GO:0006367],,	Mnat_01974,	Mediator of RNA polymerase II transcription subunit 16,,	NA,,|WD40-repeat-containing domain superfamily,|Mediator complex, subunit Med16,|WD40/YVTN repeat-like-containing domain superfamily,,|WD40-repeat-containing domain superfamily,|Mediator complex, subunit Med16,,				gene2967
blue4	gene6128	Csec_G12932	-0.705599	2.74e-05	-0.497434	0.00707527	FBgn0004360,	FBpp0308474,	Wnt family,,	multicellular organism development [GO:0007275]; Wnt signaling pathway [GO:0016055],|axon extension [GO:0048675]; canonical Wnt signaling pathway [GO:0060070]; cell fate commitment [GO:0045165]; germ-line stem-cell niche homeostasis [GO:0060250]; muscle organ development [GO:0007517]; neuron differentiation [GO:0030182]; open tracheal system development [GO:0007424]; segment polarity determinatio…	Mnat_15961,	Protein Wnt-7b,,	Glycoside hydrolase, family 22,|NA,|Wnt,|Wnt protein, conserved site,|Lysozyme-like domain superfamily,,				gene2967
blue4	gene12661	Csec_G10851	-0.705599	2.74e-05	-0.526864	0.00396998	NA,	NA,	NA,	NA,	NA,	NA,	NA,,				gene2967
blue4	gene10046	Csec_G08558	-0.705599	2.74e-05	-0.579519	0.00123018	FBgn0033763,	FBpp0290455,	NA,,	NA,,	Mnat_11301,	Arylsulfatase J,,	NA,|Sulfatase, N-terminal,|Alkaline-phosphatase-like, core domain superfamily,|Alkaline phosphatase-like, alpha/beta/alpha,|Sulfatase, conserved site,,|Sulfatase, conserved site,|NA,|Alkaline-phosphatase-like, core domain superfamily,|Alkaline phosphatase-like, alpha/beta/alpha,|Sulfatase, N-terminal,,|NA,|Alkaline phosphatase-like, alpha/beta/alpha,|Alkaline-phosphatase-like, core domain superfa…				gene2967
blue4	gene6288	Csec_G04167	-0.705599	2.74e-05	-0.773953	1.36e-06	NA,	NA,	NA,	NA,	NA,	NA,	NA,,				gene2967
blue4	gene635	Csec_G17596	-0.705599	2.74e-05	-0.716735	1.78e-05	FBgn0050371,	FBpp0087874,	Peptidase S1 family,,	proteolysis [GO:0006508],,	Mnat_00076,	Venom serine protease 34,,	Serine proteases, trypsin domain,|NA,|Peptidase S1, PA clan,|Spermadhesin, CUB domain superfamily,|CUB domain,|Peptidase S1A, chymotrypsin family,|Serine proteases, trypsin family, histidine active site,,				gene2967
blue4	gene10212	Csec_G18346	-0.705599	2.74e-05	-0.526427	0.00400572	NA,	NA,	NA,	NA,	Mnat_17277,	Envelope fusion protein,,	NA,,				gene2967
blue4	gene458	Csec_G11495	-0.705599	2.74e-05	-0.678379	7.26e-05	FBgn0266719,	FBpp0306572,	Unc-13 family,,	branch fusion, open tracheal system [GO:0035147]; neurotransmitter secretion [GO:0007269]; synaptic vesicle priming [GO:0016082],,	Mnat_13935,	BAI1-associated protein 3,,	NA,|C2 domain,|Munc13 homology 1,|C2 domain superfamily,|Mammalian uncoordinated homology 13, domain 2,,|C2 domain,|Mammalian uncoordinated homology 13, domain 2,|NA,|Munc13 homology 1,|C2 domain superfamily,,				gene2967
blue4	gene9235	Csec_G15246	-0.705599	2.74e-05	-0.374312	0.0497188	FBgn0063923,	FBpp0099600,	NA,,	NA,,	Mnat_15974,	NA,	Kazal domain superfamily,|NA,|Kazal domain,,				gene2967
blue4	gene6747	Csec_G15056	-0.705599	2.74e-05	-0.537396	0.00318783	FBgn0050106,	FBpp0086052,	G-protein coupled receptor 1 family,,	G protein-coupled receptor signaling pathway [GO:0007186]; neuropeptide signaling pathway [GO:0007218],,	Mnat_08219,	Neuromedin-B receptor,,	G protein-coupled receptor, rhodopsin-like,|NA,|GPCR, rhodopsin-like, 7TM,,				gene2967
blue4	gene2967	Csec_G01308	-0.705599	2.74e-05	-0.542172	0.00287914	FBgn0032442,	FBpp0309445,	NA,,	NA,,	Mnat_12889,	Membrane metallo-endopeptidase-like 1,,	NA,|Metallopeptidase, catalytic domain superfamily,|Peptidase M13, N-terminal domain,|Peptidase M13, C-terminal domain,,				gene2967
blue4	gene3383	Csec_G04001	-0.705599	2.74e-05	-0.439996	0.0191274	FBgn0035610,	FBpp0076853,	G-protein coupled receptor 1 family,|NA,,	G protein-coupled receptor signaling pathway [GO:0007186]; negative regulation of feeding behavior [GO:2000252]; positive regulation of cytosolic calcium ion concentration [GO:0007204],,	Mnat_08766,	Neuropeptide Y receptor type 2,,	Neuropeptide Y receptor family,|G protein-coupled receptor, rhodopsin-like,|NA,|GPCR, rhodopsin-like, 7TM,,				gene2967
blue4	gene16562	Csec_G04628	-0.705599	2.74e-05	-0.724117	1.32e-05	NA,	NA,	NA,	NA,	NA,	NA,	Neurohypophysial hormone domain superfamily,|Neurohypophysial hormone,|Neurohypophysial hormone, conserved site,,				gene2967
blue4	gene17048	Csec_G14041	-0.705599	2.74e-05	-0.710685	2.26e-05	NA,	NA,	NA,	NA,	NA,	NA,	NA,,				gene2967
blue4	gene13426	Csec_G02113	-0.705599	2.74e-05	-0.361471	0.058759	NA,	NA,	NA,	NA,	Mnat_04103,	Ganglioside GM2 activator,,	GM2-AP, lipid-recognition domain superfamily,|MD-2-related lipid-recognition domain,,				gene2967
blue4	gene2158	Csec_G06760	-0.705599	2.74e-05	-0.0975651	0.62137	FBgn0265137,|FBgn0033115,	FBpp0289565,|FBpp0089192,|FBpp0085524,|FBpp0301273,	Serpin family,,	negative regulation of endopeptidase activity [GO:0010951]; negative regulation of peptide hormone processing [GO:0060570]; negative regulation of protein processing [GO:0010955],,|negative regulation of endopeptidase activity [GO:0010951]; negative regulation of proteolysis [GO:0045861],,	Mnat_11091,	Leukocyte elastase inhibitor C,,	Serpin domain,|NA,|Serpin superfamily,,|NA,|Serpin superfamily,|Serpin domain,,|Serpin superfamily,|Serpin domain,|NA,,|Serpin superfamily,|NA,|Serpin domain,,				gene2967
blue4	gene34	Csec_G15941	-0.705599	2.74e-05	-0.615187	0.000494	NA,	NA,	NA,	NA,	Mnat_16716,	Envelope fusion protein,,	NA,|Envelope fusion protein-like,,				gene2967
blue4	gene17067	Csec_G14672	-0.705599	2.74e-05	-0.591366	0.00091924	NA,	NA,	NA,	NA,	Mnat_15618,	Copine-8,,	NA,|C2 domain,|von Willebrand factor A-like domain superfamily,|C2 domain superfamily,|Copine,|von Willebrand factor, type A,|Copine, C2B domain,,|von Willebrand factor, type A,|von Willebrand factor A-like domain superfamily,|C2 domain superfamily,|C2 domain,|NA,|Copine,|Copine, C2B domain,,|C2 domain superfamily,|C2 domain,|Copine,|NA,|von Willebrand factor, type A,|von Willebrand factor A-like…				gene2967
blue4	gene11583	Csec_G11887	-0.705599	2.74e-05	-0.627556	0.000350741	NA,	FBpp0304459,	NA,	NA,	Mnat_16686,	Ubiquitin carboxyl-terminal hydrolase 32,,	Papain-like cysteine peptidase superfamily,|NA,|Peptidase C19, ubiquitin carboxyl-terminal hydrolase,,|NA,|Ubiquitin specific protease domain,|Peptidase C19, ubiquitin carboxyl-terminal hydrolase,|Ubiquitin specific protease, conserved site,|Papain-like cysteine peptidase superfamily,,				gene2967
blue4	gene10066	Csec_G10405	-0.705599	2.74e-05	-0.554507	0.00219783	FBgn0028983,|FBgn0033113,	FBpp0085912,|FBpp0296959,	Serpin family,,	negative regulation of endopeptidase activity [GO:0010951]; negative regulation of proteolysis [GO:0045861],,	Mnat_11340,|Mnat_06002,	Serpin I2,,|Leukocyte elastase inhibitor C,,	Serpin, conserved site,|NA,|Serpin domain,|Serpin superfamily,,|Serpin domain,|Serpin superfamily,|Serpin, conserved site,|NA,,|Serpin domain,|Serpin superfamily,|NA,|Serpin, conserved site,,|NA,|Serpin superfamily,|Serpin domain,|Serpin, conserved site,,				gene2967
blue4	gene8737	Csec_G10467	-0.705599	2.74e-05	-0.206624	0.291451	FBgn0020379,	FBpp0308021,	NA,,	dendrite morphogenesis [GO:0048813]; nervous system development [GO:0007399]; regulation of transcription, DNA-templated [GO:0006355]; sensory perception of sound [GO:0007605],|dendrite morphogenesis [GO:0048813]; nervous system development [GO:0007399]; regulation of transcription, DNA-templated [GO:0006355]; regulation of transcription by RNA polymerase II [GO:0006357]; sensory perception of so…	Mnat_12873,	Transcription factor RFX3,,	Winged helix DNA-binding domain superfamily,|DNA-binding RFX-type winged-helix domain,|Winged helix-like DNA-binding domain superfamily,|NA,,				gene2967
blue4	gene3795	Csec_G09246	-0.705599	2.74e-05	-0.449614	0.0163754	FBgn0267429,	FBpp0312363,	NA,,	NA,,	Mnat_11296,	Membrane-associated transporter protein,,	MFS transporter superfamily,|Major facilitator superfamily domain,,				gene2967
blue4	gene10067	Csec_G10406	-0.705599	2.74e-05	-0.398631	0.0356254	FBgn0028990,	FBpp0305543,	Serpin family,,	behavioral response to ethanol [GO:0048149]; defense response to fungus [GO:0050832]; defense response to insect [GO:0002213]; dorsal/ventral pattern formation [GO:0009953]; melanization defense response [GO:0035006]; melanotic encapsulation of foreign target [GO:0035011]; negative regulation of endopeptidase activity [GO:0010951]; negative regulation of melanization defense response [GO:0035009]…	Mnat_11340,	Serpin I2,,	Serpin superfamily,|NA,|Serpin domain,,				gene2967
blue4	gene4771	Csec_G14097	-0.705599	2.74e-05	-0.434554	0.0208457	FBgn0001168,	FBpp0099504,	NA,,	anterior/posterior pattern specification [GO:0009952]; cell differentiation [GO:0030154]; cell morphogenesis [GO:0000902]; membrane organization [GO:0061024]; negative regulation of transcription, DNA-templated [GO:0045892]; negative regulation of transcription by RNA polymerase II [GO:0000122]; nervous system development [GO:0007399]; open tracheal system development [GO:0007424]; periodic parti…	Mnat_05366,	Protein hairy,,	NA,|Myc-type, basic helix-loop-helix (bHLH) domain,|Helix-loop-helix DNA-binding domain superfamily,|Orange domain,,|Orange domain,|Myc-type, basic helix-loop-helix (bHLH) domain,|Helix-loop-helix DNA-binding domain superfamily,|NA,,				gene2967
blue4	gene16979	Csec_G00988	-0.705599	2.74e-05	-0.287343	0.138174	FBgn0011837,	FBpp0311375,	NA,,	NA,|3'-UTR-mediated mRNA destabilization [GO:0061158]; negative regulation of gene expression [GO:0010629]; positive regulation of nuclear-transcribed mRNA catabolic process, deadenylation-dependent decay [GO:1900153]; RNA interference [GO:0016246],,	Mnat_18042,	Zinc finger protein 36, C3H1 type-like 1,,	NA,|Zinc finger, CCCH-type superfamily,|Zinc finger, CCCH-type,,				gene2967
blue4	gene18012	Csec_G17282	-0.705599	2.74e-05	-0.313884	0.103821	FBgn0263256,	FBpp0303353,	NA,,	NA,,	Mnat_07742,	NA,	NA,,				gene2967
blue4	gene10600	Csec_G04463	-0.705599	2.74e-05	-0.5906	0.000937057	NA,	NA,	NA,	NA,	NA,	NA,	NA,|Zinc finger C2H2-type,,				gene2967
blue4	gene15539	Csec_G06911	-0.705599	2.74e-05	-0.120404	0.541663	NA,	NA,	NA,	NA,	Mnat_10445,	Astakine,,	NA,,				gene2967
blue4	gene5269	Csec_G08760	-0.705599	2.74e-05	-0.662419	0.000122918	FBgn0039748,	FBpp0312535,	NA,,	NA,,	Mnat_13000,	B-cell linker protein,,	NA,|SH2 domain,|SH2 domain superfamily,,|SH2 domain,|NA,|SH2 domain superfamily,,|NA,|SH2 domain superfamily,|Sterile alpha motif/pointed domain superfamily,|SH2 domain,,|NA,|SH2 domain superfamily,|SH2 domain,,				gene2967
blue4	gene16743	Csec_G12460	-0.705599	2.74e-05	-0.51542	0.00500024	NA,	NA,	NA,	NA,	NA,	NA,	NA,,				gene2967
blue4	gene17541	Csec_G01685	-0.705599	2.74e-05	-0.420577	0.0258451	NA,	NA,	NA,	NA,	Mnat_10208,	Waprin-Phi1,,	WAP-type 'four-disulfide core' domain,|Elafin-like superfamily,,				gene2967
blue4	gene6897	Csec_G04903	-0.705599	2.74e-05	-0.47879	0.00995052	FBgn0011747,	FBpp0289724,	NA,,	cytoskeletal anchoring at plasma membrane [GO:0007016]; signal transduction [GO:0007165],|cytoskeletal anchoring at plasma membrane [GO:0007016],,	Mnat_02081,	Ankyrin-3,,	Ankyrin repeat-containing domain,|Ankyrin repeat-containing domain superfamily,|Ankyrin repeat,|NA,,				gene2967
blue4	gene8614	Csec_G04546	-0.705599	2.74e-05	-0.314187	0.10347	FBgn0040321,	FBpp0076237,	Insect beta-1,3-glucan binding protein family,,	carbohydrate metabolic process [GO:0005975]; detection of molecule of fungal origin [GO:0032491]; innate immune response [GO:0045087]; innate immune response-activating signal transduction [GO:0002758]; pattern recognition receptor signaling pathway [GO:0002221]; positive regulation of Toll signaling pathway [GO:0045752]; regulation of innate immune response [GO:0045088],,	Mnat_17790,|Mnat_11147,	Beta-1,3-glucan-binding protein,,	NA,|Concanavalin A-like lectin/glucanase domain superfamily,|Beta-1,3-glucan-binding protein, N-terminal,|Glycoside hydrolase family 16,,|Beta-1,3-glucan recognition protein, C-terminal,|NA,|Concanavalin A-like lectin/glucanase domain superfamily,|Glycoside hydrolase family 16,|Beta-1,3-glucan-binding protein, N-terminal,,				gene2967
blue4	gene10852	Csec_G00635	-0.705599	2.74e-05	-0.48647	0.00866581	FBgn0039818,	FBpp0085101,	G-protein coupled receptor 2 family,,	adenylate cyclase-activating G protein-coupled receptor signaling pathway [GO:0007189]; cell surface receptor signaling pathway [GO:0007166]; G protein-coupled receptor signaling pathway [GO:0007186],,	Mnat_04674,	G-protein coupled receptor,,	NA,|GPCR, family 2-like,|GPS motif,|GPCR, family 2, secretin-like,,|NA,|GPS motif,|GPCR, family 2-like,|GPCR, family 2, secretin-like,,				gene2967
blue4	gene1847	Csec_G06242	-0.705599	2.74e-05	-0.758216	2.95e-06	NA,	NA,	NA,	NA,	NA,	NA,	NA,,				gene2967
blue4	gene7449	Csec_G00766	-0.705599	2.74e-05	-0.526659	0.00398671	FBgn0000083,	FBpp0307770,	Annexin family,,	NA,|endosome transport via multivesicular body sorting pathway [GO:0032509]; maintenance of cell polarity [GO:0030011]; regulation of multivesicular body size involved in endosome transport [GO:0010797]; wing disc dorsal/ventral pattern formation [GO:0048190],,	Mnat_10386,	Annexin-B9,,	Annexin,|Annexin repeat,|Annexin superfamily,|Annexin repeat, conserved site,|NA,,|Annexin superfamily,|Annexin repeat,|NA,|Annexin,|Annexin repeat, conserved site,,|Annexin superfamily,|Annexin repeat,|Annexin repeat, conserved site,|Annexin,|NA,,|Annexin repeat,|Annexin superfamily,|NA,|Annexin,|Annexin repeat, conserved site,,				gene2967
blue4	gene2686	Csec_G05656	-0.705599	2.74e-05	-0.485795	0.00877277	FBgn0022710,	FBpp0304773,	Adenylyl cyclase class-4/guanylyl cyclase family,,	adenylate cyclase-activating G protein-coupled receptor signaling pathway [GO:0007189]; cyclic nucleotide biosynthetic process [GO:0009190],,	Mnat_11313,	Adenylate cyclase type 9,,	Adenylyl cyclase class-3/4/guanylyl cyclase,|NA,|Nucleotide cyclase,|Adenylyl cyclase class-4/guanylyl cyclase, conserved site,,|NA,|P-type ATPase, transmembrane domain superfamily,|Nucleotide cyclase,|Adenylyl cyclase class-3/4/guanylyl cyclase,|Adenylyl cyclase class-4/guanylyl cyclase, conserved site,,				gene2967
blue4	gene1505	Csec_G10459	-0.705599	2.74e-05	-0.474532	0.0107291	FBgn0036831,	FBpp0074836,	NA,,	apoptotic DNA fragmentation [GO:0006309]; DNA catabolic process, endonucleolytic [GO:0000737],,	Mnat_09473,	NA,	NA,|DNA/RNA non-specific endonuclease,|Extracellular Endonuclease, subunit A,,				gene2967
blue4	gene283	Csec_G14967	-0.705599	2.74e-05	-0.493603	0.00760035	NA,	NA,	NA,	NA,	Mnat_14963,	Retrovirus-related Pol polyprotein from transposon 17.6,,	Ribonuclease H-like superfamily,|Integrase, catalytic core,|Integrase zinc-binding domain,|Ribonuclease H superfamily,|NA,,				gene2967
blue4	gene11205	Csec_G07962	-0.705599	2.74e-05	-0.159021	0.418941	NA,	NA,	NA,	NA,	Mnat_06272,	NA,	NA,,				gene2967
blue4	gene17633	Csec_G07081	-0.705599	2.74e-05	-0.738647	7.18e-06	FBgn0032132,	FBpp0113027,	NA,,	NA,,	Mnat_00419,	Venom carboxylesterase-6,,	Alpha/Beta hydrolase fold,|Carboxylesterase, type B,,				gene2967
blue4	gene3391	Csec_G04009	-0.705599	2.74e-05	-0.152784	0.437649	FBgn0051217,	FBpp0082798,	NA,|Peptidase S1 family,,	NA,|defense response to fungus [GO:0050832]; defense response to Gram-positive bacterium [GO:0050830]; innate immune response [GO:0045087]; positive regulation of Toll signaling pathway [GO:0045752]; proteolysis [GO:0006508]; regulation of Toll signaling pathway [GO:0008592],,	Mnat_00449,|Mnat_16927,	Serine protease nudel,,|Serine protease easter,,	NA,|Low-density lipoprotein (LDL) receptor class A repeat,|Low-density lipoprotein (LDL) receptor class A, conserved site,|Serine proteases, trypsin domain,|Sushi/SCR/CCP domain,|Sushi/SCR/CCP superfamily,|Peptidase S1, PA clan,|LDL receptor-like superfamily,|Serine proteases, trypsin family, histidine active site,,|Peptidase S1A, chymotrypsin family,|Peptidase S1, PA clan,|Serine proteases, tryp…				gene2967
blue4	gene7082	Csec_G00732	-0.705599	2.74e-05	-0.683722	6.05e-05	FBgn0028509,|NA,	FBpp0080124,|NA,|FBpp0080125,	Centaurin gamma-like family,,|NA,	medium-term memory [GO:0072375]; positive regulation of GTPase activity [GO:0043547]; regulation of GTPase activity [GO:0043087],,|NA,	Mnat_10832,|Mnat_09652,	Centaurin-gamma-1A,,|Retrovirus-related Pol polyprotein from type-1 retrotransposable element R2,,	Pleckstrin homology domain,|Arf GTPase activating protein,|NA,|P-loop containing nucleoside triphosphate hydrolase,|PH-like domain superfamily,|Ankyrin repeat,|Small GTPase superfamily, Ras-type,|Ankyrin repeat-containing domain,|Ankyrin repeat-containing domain superfamily,|Small GTPase,|ArfGAP domain superfamily,|ARFGAP/RecO-like zinc finger,,|Reverse transcriptase domain,|NA,,|NA,|Arf GTPase a…				gene2967
blue4	gene6294	Csec_G04173	-0.705599	2.74e-05	-0.753288	3.72e-06	FBgn0037736,	FBpp0304084,	NA,,	NA,,	Mnat_00818,	Neural cell adhesion molecule 2,,	Immunoglobulin-like fold,|Fibronectin type III,|Immunoglobulin-like domain superfamily,|NA,|Fibronectin type III superfamily,|Immunoglobulin-like domain,,|NA,|Immunoglobulin-like domain,|Immunoglobulin-like fold,|Fibronectin type III,|Immunoglobulin-like domain superfamily,|Fibronectin type III superfamily,,				gene2967
blue4	gene3984	Csec_G14564	-0.705599	2.74e-05	-0.666789	0.000106757	NA,	NA,	NA,	NA,	NA,	NA,	P-loop containing nucleoside triphosphate hydrolase,|NA,|UvrD-like helicase C-terminal domain,,|P-loop containing nucleoside triphosphate hydrolase,|UvrD-like helicase C-terminal domain,|NA,,				gene2967
blueviolet	gene16631	Csec_G07993	-0.23754	0.223546	-0.228078	0.243082	FBgn0039920,	FBpp0302678,	NA,,	regulation of alternative mRNA splicing, via spliceosome [GO:0000381],,	Mnat_09223,	RNA-binding protein MEX3B,,	Zinc finger, RING-type,|K Homology domain,|K Homology domain, type 1 superfamily,|NA,|K Homology domain, type 1,|Zinc finger, RING/FYVE/PHD-type,,				gene14941
blueviolet	gene10442	Csec_G17123	-0.23754	0.223546	-0.22967	0.239719	FBgn0040005,	FBpp0110549,	NA,,	endoplasmic reticulum to Golgi vesicle-mediated transport [GO:0006888]; regulation of GTPase activity [GO:0043087],,	Mnat_08610,	TBC1 domain family member 20,,	NA,|Rab-GTPase-TBC domain,|Rab-GTPase-TBC domain superfamily,,				gene14941
blueviolet	gene14951	Csec_G03334	-0.23754	0.223546	0.00866567	0.965092	FBgn0017581,	FBpp0082009,	NA,,	intracellular signal transduction [GO:0035556]; microtubule-based process [GO:0007017]; peptidyl-serine phosphorylation [GO:0018105]; positive regulation of peptidyl-serine phosphorylation [GO:0033138]; protein autophosphorylation [GO:0046777]; protein phosphorylation [GO:0006468]; regulation of growth [GO:0040008],,	Mnat_04053,	MAP kinase-interacting serine/threonine-protein kinase 1,,	NA,|Protein kinase, ATP binding site,|Protein kinase domain,|Protein kinase-like domain superfamily,|Serine/threonine-protein kinase, active site,,|Serine/threonine-protein kinase, active site,|NA,|Protein kinase domain,|Protein kinase, ATP binding site,|Protein kinase-like domain superfamily,,				gene14941
blueviolet	gene14221	Csec_G08658	-0.23754	0.223546	-0.425176	0.0241025	NA,|FBgn0052685,	NA,|FBpp0071418,	NA,|NA,,	NA,|regulation of telomere maintenance [GO:0032204],,	Mnat_00322,	YLP motif-containing protein 1,,	NA,,|NA,|P-loop containing nucleoside triphosphate hydrolase,|Protein KTI12/L-seryl-tRNA(Sec) kinase,,|NA,|P-loop containing nucleoside triphosphate hydrolase,,|P-loop containing nucleoside triphosphate hydrolase,|NA,|Protein KTI12/L-seryl-tRNA(Sec) kinase,,				gene14941
blueviolet	gene5711	Csec_G15490	-0.23754	0.223546	-0.190774	0.330837	NA,	NA,	NA,	NA,	Mnat_04025,	Retrovirus-related Pol polyprotein from transposon 297,,	NA,,				gene14941
blueviolet	gene4318	Csec_G08860	-0.23754	0.223546	-0.226908	0.245574	NA,	NA,	NA,	NA,	Mnat_01325,	NA,	Mos1 transposase, HTH domain,,				gene14941
blueviolet	gene15383	Csec_G17575	-0.23754	0.223546	-0.24448	0.209909	FBgn0034657,	FBpp0071630,	ERG4/ERG24 family,,	nucleus organization [GO:0006997]; sterol biosynthetic process [GO:0016126],,	Mnat_09607,	Lamin-B receptor,,	Ergosterol biosynthesis ERG4/ERG24,|NA,,|NA,|Ergosterol biosynthesis ERG4/ERG24,,				gene14941
blueviolet	gene5931	Csec_G04672	-0.23754	0.223546	-0.168911	0.390208	FBgn0031117,	FBpp0309051,	GST superfamily,,	glutathione metabolic process [GO:0006749],,	Mnat_08313,	Glutathione S-transferase theta-1,,	Glutathione S-transferase, C-terminal domain superfamily,|NA,|Glutathione Transferase family,|Glutathione S-transferase, N-terminal,|Thioredoxin-like superfamily,|Glutathione S-transferase, C-terminal-like,|Glutathione S-transferase Theta, N-terminal,,				gene14941
blueviolet	gene6815	Csec_G00345	-0.23754	0.223546	0.0998008	0.61336	FBgn0259789,	FBpp0311265,	NA,,	cellularization [GO:0007349]; dsDNA loop formation [GO:0090579]; mitotic cell cycle [GO:0000278]; positive regulation of neuroblast proliferation [GO:0002052]; positive regulation of transcription, DNA-templated [GO:0045893]; regulation of imaginal disc-derived wing size [GO:0044719],|cellularization [GO:0007349]; mitotic cell cycle [GO:0000278]; positive regulation of transcription, DNA-template…	Mnat_14333,	NA,	Zinc finger C2H2-type,|NA,|Zinc finger C2H2 superfamily,,|NA,|Zinc finger C2H2 superfamily,|Zinc finger C2H2-type,,				gene14941
blueviolet	gene12571	Csec_G02515	-0.23754	0.223546	-0.304178	0.11555	FBgn0004197,	FBpp0310538,	NA,,	multicellular organism development [GO:0007275]; Notch signaling pathway [GO:0007219],|compound eye development [GO:0048749]; crystal cell differentiation [GO:0042688]; cuticle pattern formation [GO:0035017]; eye-antennal disc development [GO:0035214]; germ-line stem cell population maintenance [GO:0030718]; glial cell proliferation [GO:0014009]; imaginal disc-derived leg segmentation [GO:0036011…	Mnat_07963,	Protein jagged-1b,,	VWFC domain,|EGF-like domain,|NA,|Jagged/Serrate protein,|EGF-type aspartate/asparagine hydroxylation site,|EGF-like, conserved site,|EGF-like calcium-binding domain,|EGF-like calcium-binding, conserved site,|Growth factor receptor cysteine-rich domain superfamily,,				gene14941
blueviolet	gene311	Csec_G18122	-0.23754	0.223546	-0.229936	0.239161	NA,	NA,	NA,	NA,	Mnat_16716,	Envelope fusion protein,,	Envelope fusion protein-like,,				gene14941
blueviolet	gene545	Csec_G14489	-0.23754	0.223546	-0.25359	0.192883	FBgn0263131,	FBpp0298357,	Adenylyl cyclase class-4/guanylyl cyclase family,,	adenylate cyclase-activating G protein-coupled receptor signaling pathway [GO:0007189]; adenylate cyclase-inhibiting G protein-coupled receptor signaling pathway [GO:0007193]; cAMP biosynthetic process [GO:0006171],,	Mnat_16634,	Adenylate cyclase type 5,,	Adenylyl cyclase class-3/4/guanylyl cyclase,|Nucleotide cyclase,,				gene14941
blueviolet	gene7987	Csec_G09922	-0.23754	0.223546	-0.425373	0.0240303	FBgn0033240,	FBpp0111965,	NA,,	NA,,	Mnat_02659,	Protein RRNAD1,,	Methyltransferase domain,|S-adenosyl-L-methionine-dependent methyltransferase,|NA,,|Methyltransferase domain,|S-adenosyl-L-methionine-dependent methyltransferase,,|S-adenosyl-L-methionine-dependent methyltransferase,|Methyltransferase domain,,				gene14941
blueviolet	gene11450	Csec_G03091	-0.23754	0.223546	-0.350228	0.0676845	FBgn0036934,	FBpp0304913,	G-protein coupled receptor 1 family,,	G protein-coupled receptor signaling pathway [GO:0007186]; positive regulation of ERK1 and ERK2 cascade [GO:0070374]; positive regulation of feeding behavior [GO:2000253]; positive regulation of multicellular organism growth [GO:0040018]; regulation of multicellular organism growth [GO:0040014],,	Mnat_09562,	Prolactin-releasing peptide receptor,,	Neuropeptide Y receptor family,|G protein-coupled receptor, rhodopsin-like,|GPCR, rhodopsin-like, 7TM,|NA,,				gene14941
blueviolet	gene17572	Csec_G01716	-0.23754	0.223546	0.079679	0.686918	FBgn0001085,	FBpp0075485,	G-protein coupled receptor Fz/Smo family,,	multicellular organism development [GO:0007275]; Wnt signaling pathway [GO:0016055],|asymmetric cell division [GO:0008356]; axon extension [GO:0048675]; border follicle cell migration [GO:0007298]; canonical Wnt signaling pathway [GO:0060070]; cardioblast cell fate specification [GO:0042685]; chitin-based larval cuticle pattern formation [GO:0035293]; compound eye morphogenesis [GO:0001745]; esta…	Mnat_06984,	Frizzled-10-A,,	NA,|Frizzled/Smoothened, transmembrane domain,|Frizzled domain,|Frizzled cysteine-rich domain superfamily,|GPCR, family 2-like,,				gene14941
blueviolet	gene3240	Csec_G14366	-0.23754	0.223546	-0.268007	0.167932	FBgn0021764,	FBpp0309171,	NA,|Sidekick family,,	NA,|compound eye cone cell differentiation [GO:0042675]; homophilic cell adhesion via plasma membrane adhesion molecules [GO:0007156]; negative regulation of photoreceptor cell differentiation [GO:0046533]; pigment cell differentiation [GO:0050931],,	Mnat_03127,	Protein sidekick,,	Immunoglobulin-like fold,|Immunoglobulin I-set,|Immunoglobulin-like domain superfamily,|Immunoglobulin,|Immunoglobulin-like domain,|Immunoglobulin subtype 2,|Immunoglobulin subtype,,|Fibronectin type III,|Immunoglobulin subtype,|Immunoglobulin-like domain,|Immunoglobulin-like fold,|NA,|Immunoglobulin V-set domain,|Fibronectin type III superfamily,|Immunoglobulin I-set,|Immunoglobulin-like domain …				gene14941
blueviolet	gene15798	Csec_G04969	-0.23754	0.223546	-0.1726	0.379786	FBgn0034300,	FBpp0085911,	NA,,	NA,|positive regulation of transcription by RNA polymerase II [GO:0045944],,	Mnat_17812,	NA,	Extended PHD (ePHD) domain,|NA,|Zinc finger, RING/FYVE/PHD-type,,|NA,|Extended PHD (ePHD) domain,|Zinc finger, RING/FYVE/PHD-type,,				gene14941
blueviolet	gene674	Csec_G02708	-0.23754	0.223546	-0.151767	0.440741	NA,	NA,	NA,	NA,	NA,	NA,	NA,,				gene14941
blueviolet	gene256	Csec_G14063	-0.23754	0.223546	-0.36078	0.0592795	FBgn0034786,	FBpp0309872,	NA,,	axon extension [GO:0048675],,	Mnat_11184,	Spatacsin,,	Spatacsin, C-terminal domain,,				gene14941
blueviolet	gene8739	Csec_G10469	-0.23754	0.223546	-0.0196267	0.921036	NA,	NA,	NA,	NA,	Mnat_04592,	NA,	NA,,				gene14941
blueviolet	gene14276	Csec_G12284	-0.23754	0.223546	-0.283084	0.144374	FBgn0036686,	FBpp0075034,	NA,,	endonucleolytic cleavage of tricistronic rRNA transcript (SSU-rRNA, 5.8S rRNA, LSU-rRNA) [GO:0000479]; maturation of SSU-rRNA from tricistronic rRNA transcript (SSU-rRNA, 5.8S rRNA, LSU-rRNA) [GO:0000462],,	Mnat_15528,	Ribosome biogenesis-like protein,,	Ribosome biogenesis protein BMS1/TSR1, C-terminal,|AARP2CN,|P-loop containing nucleoside triphosphate hydrolase,|NA,|Ribosome biogenesis protein Bms1, N-terminal,|Bms1/Tsr1-type G domain,,				gene14941
blueviolet	gene4559	Csec_G16544	-0.23754	0.223546	0.240853	0.216963	FBgn0262029,	FBpp0292925,	TRAFAC class myosin-kinesin ATPase superfamily, Myosin family,,	establishment of ommatidial planar polarity [GO:0042067]; establishment of planar polarity [GO:0001736]; imaginal disc-derived wing vein morphogenesis [GO:0008586]; leg disc development [GO:0035218]; positive regulation of growth [GO:0045927]; positive regulation of imaginal disc growth [GO:0045572]; wing disc development [GO:0035220],|establishment of ommatidial planar polarity [GO:0042067]; est…	Mnat_12183,	Myosin-I heavy chain,,	NA,|IQ motif, EF-hand binding site,|Myosin head, motor domain,|Kinesin motor domain superfamily,|P-loop containing nucleoside triphosphate hydrolase,,				gene14941
blueviolet	gene1506	Csec_G10460	-0.23754	0.223546	-0.117832	0.550395	FBgn0001269,	FBpp0311724,	Engrailed homeobox family,,	compartment pattern specification [GO:0007386]; defense response to fungus [GO:0050832]; imaginal disc-derived wing vein specification [GO:0007474]; neuroblast fate determination [GO:0007400]; neuron differentiation [GO:0030182]; regulation of transcription by RNA polymerase II [GO:0006357]; wing disc anterior/posterior pattern formation [GO:0048100],,	Mnat_09472,	Segmentation polarity homeobox protein engrailed,,	NA,,				gene14941
blueviolet	gene9614	Csec_G09195	-0.23754	0.223546	-0.173845	0.376305	FBgn0264606,	FBpp0305806,	NA,,	calcium ion-regulated exocytosis of neurotransmitter [GO:0048791]; positive regulation of neurotransmitter secretion [GO:0001956]; positive regulation of synaptic transmission [GO:0050806]; positive regulation of synaptic vesicle clustering [GO:2000809]; presynaptic active zone assembly [GO:1904071]; regulation of membrane potential [GO:0042391]; regulation of synaptic plasticity [GO:0048167]; re…	Mnat_06502,	Protein piccolo,,	PDZ superfamily,|NA,|PDZ domain 6,|PDZ domain,,				gene14941
blueviolet	gene10163	Csec_G16276	-0.23754	0.223546	-0.145817	0.459067	FBgn0005696,	FBpp0113035,	DNA polymerase alpha subunit B family,,	DNA-dependent DNA replication [GO:0006261]; DNA replication initiation [GO:0006270],,	Mnat_00850,	Ras-related protein Rab-1A,,	NA,|DNA polymerase alpha, subunit B N-terminal,|DNA polymerase alpha/epsilon, subunit B,|DNA polymerase alpha, subunit B,,|DNA polymerase alpha, subunit B,|NA,|DNA polymerase alpha/epsilon, subunit B,,|NA,|DNA polymerase alpha/epsilon, subunit B,|DNA polymerase alpha, subunit B N-terminal,|DNA polymerase alpha, subunit B,,|NA,|DNA polymerase alpha, subunit B,|DNA polymerase alpha/epsilon, subunit…				gene14941
blueviolet	gene11172	Csec_G02041	-0.23754	0.223546	-0.434656	0.0208123	FBgn0052813,	FBpp0303349,	NA,,	NA,,	Mnat_02884,	NA,	NA,|Myb/SANT-like DNA-binding domain,,				gene14941
blueviolet	gene11385	Csec_G17565	-0.23754	0.223546	-0.16	0.416045	NA,	NA,	NA,	NA,	Mnat_13447,	NA,	NA,|Mos1 transposase, HTH domain,,				gene14941
blueviolet	gene12271	Csec_G17173	-0.23754	0.223546	-0.0470883	0.811928	FBgn0038165,	FBpp0306560,	Two pore domain potassium channel (TC 1.A.1.8) family,,	potassium ion transmembrane transport [GO:0071805]; stabilization of membrane potential [GO:0030322],,	Mnat_01247,	Two pore potassium channel protein sup-9,,	Potassium channel domain,|Two pore domain potassium channel, TASK family,|Two pore domain potassium channel,|NA,,				gene14941
blueviolet	gene6548	Csec_G16501	-0.23754	0.223546	-0.324081	0.0924824	FBgn0261064,	FBpp0079203,	NA,,	endocytosis [GO:0006897]; endosomal vesicle fusion [GO:0034058]; establishment of imaginal disc-derived wing hair orientation [GO:0001737]; oocyte microtubule cytoskeleton polarization [GO:0008103]; plasma membrane to endosome transport [GO:0048227]; pole plasm oskar mRNA localization [GO:0045451]; regulation of endocytosis [GO:0030100],,	Mnat_10074,	Rabenosyn-5,,	NA,|Rabenosyn, Rab binding domain,|Rabenosyn, Rab binding domain superfamily,,				gene14941
blueviolet	gene13864	Csec_G06267	-0.23754	0.223546	-0.220872	0.258695	NA,	FBpp0307368,	NA,	NA,	Mnat_17970,	Roundabout-like protein,,	Fibronectin type III,|Immunoglobulin subtype 2,|NA,|Immunoglobulin subtype,|Immunoglobulin-like domain,|Immunoglobulin I-set,|Immunoglobulin-like fold,|Immunoglobulin-like domain superfamily,|Fibronectin type III superfamily,,				gene14941
blueviolet	gene730	Csec_G09575	-0.23754	0.223546	-0.00490925	0.98022	FBgn0035845,	FBpp0289396,	NA,,	chitin metabolic process [GO:0006030],,	Mnat_17897,	NA,	NA,|Chitin binding domain superfamily,|Chitin binding domain,,				gene14941
blueviolet	gene9793	Csec_G02901	-0.23754	0.223546	-0.260934	0.17987	FBgn0013759,	FBpp0290542,|FBpp0083559,	MAGUK family,|Protein kinase superfamily, CAMK Ser/Thr protein kinase family, CaMK subfamily; MAGUK family,,	NA,|adult locomotory behavior [GO:0008344]; adult walking behavior [GO:0007628]; anesthesia-resistant memory [GO:0007615]; behavioral response to ethanol [GO:0048149]; border follicle cell migration [GO:0007298]; establishment or maintenance of cell polarity [GO:0007163]; locomotion [GO:0040011]; long-term memory [GO:0007616]; male courtship behavior [GO:0008049]; medium-term memory [GO:0072375];…	Mnat_17891,	Peripheral plasma membrane protein CASK,,	NA,|PDZ domain,|SH3 domain,|Guanylate kinase, conserved site,|Guanylate kinase/L-type calcium channel beta subunit,|PDZ superfamily,|Guanylate kinase-like domain,|P-loop containing nucleoside triphosphate hydrolase,|SH3-like domain superfamily,,|SH3 domain,|Guanylate kinase-like domain,|PDZ superfamily,|NA,|P-loop containing nucleoside triphosphate hydrolase,|PDZ domain,|SH3-like domain superfami…				gene14941
blueviolet	gene14941	Csec_G01670	-0.23754	0.223546	-0.311508	0.106607	NA,	NA,	NA,	NA,	Mnat_02137,	NA,	NA,,				gene14941
blueviolet	gene9167	Csec_G12910	-0.23754	0.223546	-0.256445	0.187748	FBgn0035264,	FBpp0306202,	NA,,	cilium assembly [GO:0060271]; intraciliary retrograde transport [GO:0035721]; non-motile cilium assembly [GO:1905515]; positive regulation of canonical Wnt signaling pathway [GO:0090263],,	Mnat_08369,	WD repeat-containing protein 35,,	WD40/YVTN repeat-like-containing domain superfamily,|WD40-repeat-containing domain superfamily,|Anaphase-promoting complex subunit 4, WD40 domain,|WD40-repeat-containing domain,|WD40 repeat,,|WD40 repeat,|WD40-repeat-containing domain superfamily,|WD40/YVTN repeat-like-containing domain superfamily,|WD40-repeat-containing domain,|Anaphase-promoting complex subunit 4, WD40 domain,,				gene14941
blueviolet	gene4801	Csec_G03517	-0.23754	0.223546	-0.026652	0.89291	FBgn0001235,	FBpp0081733,	TALE/MEIS homeobox family,,	brain development [GO:0007420]; compound eye development [GO:0048749]; compound eye photoreceptor fate commitment [GO:0001752]; eye development [GO:0001654]; haltere morphogenesis [GO:0048735]; head morphogenesis [GO:0060323]; imaginal disc-derived leg morphogenesis [GO:0007480]; imaginal disc-derived wing morphogenesis [GO:0007476]; leg disc proximal/distal pattern formation [GO:0007479]; Malpig…	Mnat_04971,	Homeobox protein homothorax,,	NA,,				gene14941
blueviolet	gene33	Csec_G15940	-0.23754	0.223546	-0.188185	0.337566	FBgn0020309,	FBpp0307451,	NA,,	cell adhesion [GO:0007155]; heterochromatin organization involved in chromatin silencing [GO:0070868]; imaginal disc-derived wing morphogenesis [GO:0007476]; negative regulation of transcription, DNA-templated [GO:0045892]; negative regulation of Wnt signaling pathway [GO:0030178]; positive regulation of mitotic cell cycle [GO:0045931]; regulation of chromatin silencing [GO:0031935]; regulation o…	Mnat_01540,	NA,	Zinc finger C2H2-type,|Zinc finger C2H2 superfamily,|NA,|TRASH domain,,				gene14941
blueviolet	gene2781	Csec_G11091	-0.23754	0.223546	-0.107188	0.587204	FBgn0053554,	FBpp0312589,	PI3/PI4-kinase family, TRA1 subfamily,,	DNA repair [GO:0006281]; histone acetylation [GO:0016573]; histone exchange [GO:0043486]; histone H3 acetylation [GO:0043966]; mitotic cytokinesis [GO:0000281]; regulation of transcription, DNA-templated [GO:0006355]; transcription, DNA-templated [GO:0006351]; wing disc pattern formation [GO:0035222],,	Mnat_12806,	Transformation/transcription domain-associated protein,,	Armadillo-type fold,,				gene14941
blueviolet	gene13951	Csec_G09705	-0.23754	0.223546	-0.188895	0.335713	NA,	NA,	NA,	NA,	Mnat_11492,	Zinc finger BED domain-containing protein 5,,	NA,|Domain of unknown function DUF4371,,				gene14941
blueviolet	gene15979	Csec_G03152	-0.23754	0.223546	-0.169385	0.388859	FBgn0013810,	FBpp0293284,	NA,,	cilium movement [GO:0003341]; microtubule-based movement [GO:0007018]; sensory perception of sound [GO:0007605],,	Mnat_02761,	Dynein heavy chain 3, axonemal,,	Dynein heavy chain, C-terminal domain,|NA,,|NA,|Dynein heavy chain, C-terminal domain,|Dynein heavy chain AAA lid domain,,				gene14941
blueviolet	gene13137	Csec_G08438	-0.23754	0.223546	-0.305903	0.113398	FBgn0263219,	FBpp0305767,	NA,,	axon guidance [GO:0007411]; cell adhesion [GO:0007155]; dendrite self-avoidance [GO:0070593]; homophilic cell adhesion via plasma membrane adhesion molecules [GO:0007156],,	Mnat_00933,	Down syndrome cell adhesion molecule-like protein,,	Immunoglobulin-like domain,|Immunoglobulin subtype 2,|Fibronectin type III superfamily,|Fibronectin type III,|NA,|Immunoglobulin subtype,|Immunoglobulin-like domain superfamily,|Immunoglobulin-like fold,|Immunoglobulin I-set,,				gene14941
blueviolet	gene6664	Csec_G04494	-0.23754	0.223546	-0.167532	0.394144	FBgn0039927,	FBpp0088258,	Glutamate-gated ion channel (TC 1.A.10.1) family,,	regulation of synaptic activity [GO:0060025],,	Mnat_05963,	Glutamate receptor, ionotropic kainate 2,,	NA,|Periplasmic binding protein-like I,|Receptor, ligand binding region,|Ionotropic glutamate receptor, L-glutamate and glycine-binding domain,,				gene14941
blueviolet	gene4970	Csec_G17395	-0.23754	0.223546	-0.266446	0.170517	NA,	NA,	NA,	NA,	Mnat_06414,	Protein pellino,,	NA,,				gene14941
blueviolet	gene1093	Csec_G03677	-0.23754	0.223546	-0.310342	0.107994	FBgn0036043,|NA,	FBpp0076055,|NA,	Anion exchanger (TC 2.A.31) family,|NA,,|NA,	bicarbonate transport [GO:0015701]; regulation of intracellular pH [GO:0051453],|bicarbonate transport [GO:0015701]; intracellular pH reduction [GO:0051452]; regulation of intracellular pH [GO:0051453],,|NA,	Mnat_11138,|Mnat_03711,	Anion exchange protein 2,,|NA,	NA,|Bicarbonate transporter, C-terminal,|Bicarbonate transporter, eukaryotic,,|NA,|Reverse transcriptase domain,,|Bicarbonate transporter, C-terminal,|Phosphotransferase/anion transporter,|Bicarbonate transporter, eukaryotic,|NA,|PTS EIIA type-2 domain,,				gene14941
blueviolet	gene1508	Csec_G10462	-0.23754	0.223546	-0.0368789	0.852201	FBgn0000577,	FBpp0087198,	Engrailed homeobox family,,	analia development [GO:0007487]; anterior/posterior lineage restriction, imaginal disc [GO:0048099]; anterior commissure morphogenesis [GO:0021960]; anterior head segmentation [GO:0035288]; axon guidance [GO:0007411]; compartment pattern specification [GO:0007386]; genital disc anterior/posterior pattern formation [GO:0035224]; genital disc development [GO:0035215]; gonad development [GO:0008406]…	Mnat_09471,	Homeobox protein E60,,	Helix-turn-helix motif,|NA,|Homeobox domain,|Homeobox domain engrailed,|Homeobox domain, metazoa,|Homeobox-like domain superfamily,|Homeobox engrailed, C-terminal,|Homeobox, conserved site,|Homeobox engrailed-type, conserved site,,				gene14941
blueviolet	gene5694	Csec_G14534	-0.23754	0.223546	-0.113606	0.564881	FBgn0027490,	FBpp0079312,	NA,,	chromatin remodeling [GO:0006338]; histone acetylation [GO:0016573]; regulation of transcription, DNA-templated [GO:0006355],,	Mnat_04300,	YEATS domain-containing protein 2,,	NA,|YEATS superfamily,|YEATS,,|YEATS,|YEATS superfamily,|NA,,				gene14941
blueviolet	gene3933	Csec_G12001	-0.23754	0.223546	-0.035529	0.857555	FBgn0262112,	FBpp0084847,	Short-chain dehydrogenases/reductases (SDR) family,,	ecdysone biosynthetic process [GO:0006697],,	Mnat_14881,	D-beta-hydroxybutyrate dehydrogenase, mitochondrial,,	Short-chain dehydrogenase/reductase SDR,|Short-chain dehydrogenase/reductase, conserved site,|NAD(P)-binding domain superfamily,,				gene14941
blueviolet	gene6553	Csec_G16612	-0.23754	0.223546	-0.232313	0.234205	FBgn0005631,	FBpp0309765,	NA,,	axon guidance [GO:0007411]; axon midline choice point recognition [GO:0016199]; dendrite guidance [GO:0070983]; dendrite morphogenesis [GO:0048813]; embryonic heart tube development [GO:0035050]; entrainment of circadian clock [GO:0009649]; gonad development [GO:0008406]; motor neuron axon guidance [GO:0008045]; muscle cell cellular homeostasis [GO:0046716]; neuron recognition [GO:0008038]; outfl…	Mnat_05961,	Roundabout-like protein,,	Immunoglobulin-like fold,|Fibronectin type III,|NA,|Immunoglobulin subtype,|Immunoglobulin-like domain,|Immunoglobulin I-set,|Immunoglobulin-like domain superfamily,|Fibronectin type III superfamily,|Immunoglobulin subtype 2,,				gene14941
blueviolet	gene8016	Csec_G09951	-0.23754	0.223546	0.166252	0.397819	FBgn0020377,	FBpp0292156,	NA,,	NA,,	Mnat_10291,	Apical endosomal glycoprotein,,	NA,|MAM domain,|Concanavalin A-like lectin/glucanase domain superfamily,,				gene14941
brown	gene5983	Csec_G07229	0.0226113	0.909074	-0.191029	0.33018	FBgn0053531,	FBpp0311100,	NA,,	multicellular organism development [GO:0007275]; positive regulation of kinase activity [GO:0033674]; transmembrane receptor protein tyrosine kinase signaling pathway [GO:0007169],,	Mnat_12877,	Discoidin domain-containing receptor 2,,	Helix-turn-helix domain (DUF4817),|NA,,				gene9319
brown	gene8400	Csec_G09447	0.0226113	0.909074	-0.0265829	0.893186	FBgn0031006,	FBpp0310228,|FBpp0310227,	NA,,	actin cytoskeleton reorganization [GO:0031532]; cellular response to insulin stimulus [GO:0032869]; cellular response to starvation [GO:0009267]; dendrite morphogenesis [GO:0048813]; establishment of cell polarity [GO:0030010]; establishment or maintenance of actin cytoskeleton polarity [GO:0030950]; insulin receptor signaling pathway [GO:0008286]; positive regulation of cell size [GO:0045793]; p…	Mnat_12310,	NA,	NA,|Rapamycin-insensitive companion of mTOR, domain 4,|Rapamycin-insensitive companion of mTOR, middle domain,|Rapamycin-insensitive companion of mTOR, domain 5,|Rapamycin-insensitive companion of mTOR, N-terminal domain,|Armadillo-type fold,,|NA,,	Rictor	Rictor	upstream TOR	gene9319
brown	gene8647	Csec_G06848	0.0226113	0.909074	-0.0671684	0.734157	FBgn0020257,	FBpp0309766,	NA,,	protein ubiquitination [GO:0016567]; SCF-dependent proteasomal ubiquitin-dependent protein catabolic process [GO:0031146],|protein ubiquitination [GO:0016567]; SCF-dependent proteasomal ubiquitin-dependent protein catabolic process [GO:0031146]; ubiquitin-dependent protein catabolic process [GO:0006511],,	Mnat_01807,	F-box/LRR-repeat protein 14,,	Leucine-rich repeat domain superfamily,|Leucine-rich repeat, cysteine-containing subtype,|Leucine-rich repeat,|NA,|F-box domain,|F-box-like domain superfamily,,				gene9319
brown	gene10499	Csec_G02651	0.0226113	0.909074	-0.345085	0.0721019	FBgn0035010,	FBpp0072205,	NA,,	G protein-coupled receptor signaling pathway [GO:0007186],|G protein-coupled receptor signaling pathway [GO:0007186]; neuropeptide signaling pathway [GO:0007218],,	Mnat_09845,	NA,	G protein-coupled receptor, rhodopsin-like,|NA,|GPCR, rhodopsin-like, 7TM,,				gene9319
brown	gene14909	Csec_G01638	0.0226113	0.909074	-0.283149	0.144277	FBgn0037875,	FBpp0081847,	NA,,	detoxification of zinc ion [GO:0010312],,	Mnat_02121,	Zinc transporter 7,,	NA,|Cation efflux transmembrane domain superfamily,|Cation efflux protein,,				gene9319
brown	gene394	Csec_G03923	0.0226113	0.909074	-0.296337	0.125719	NA,	NA,	NA,	NA,	Mnat_17087,	Retrovirus-related Pol polyprotein LINE-1,,	NA,|Reverse transcriptase domain,,				gene9319
brown	gene5985	Csec_G07231	0.0226113	0.909074	-0.247148	0.20482	NA,	NA,	NA,	NA,	Mnat_02818,	NA,	NA,|Ribonuclease H superfamily,|Integrase, catalytic core,|Integrase zinc-binding domain,|Ribonuclease H-like superfamily,,				gene9319
brown	gene17323	Csec_G07615	0.0226113	0.909074	-0.295315	0.127091	FBgn0034716,	FBpp0290691,	Organo anion transporter (TC 2.A.60) family,,	organic substance transport [GO:0071702]; renal tubular secretion [GO:0097254]; response to toxic substance [GO:0009636]; sodium-independent organic anion transport [GO:0043252],,	Mnat_06431,	Solute carrier organic anion transporter family member 4A1,,	NA,|Organic anion transporter polypeptide,|Major facilitator superfamily domain,|MFS transporter superfamily,,|NA,|Major facilitator superfamily domain,|MFS transporter superfamily,|Organic anion transporter polypeptide,,				gene9319
brown	gene10260	Csec_G03386	0.0226113	0.909074	-0.0942463	0.633339	NA,	NA,	NA,	NA,	Mnat_07712,	NA,	NA,,				gene9319
brown	gene8367	Csec_G07274	0.0226113	0.909074	0.156805	0.425537	FBgn0034304,	FBpp0303034,	NA,,	NA,|protein retention in ER lumen [GO:0006621]; regulation of receptor biosynthetic process [GO:0010869],,	Mnat_10589,	Ankyrin repeat domain-containing protein 13C,,	Ankyrin repeat-containing domain,|Ankyrin repeat-containing domain superfamily,|Ankyrin repeat domain-containing protein 13,|NA,,				gene9319
brown	gene2060	Csec_G00666	0.0226113	0.909074	0.227951	0.243352	FBgn0051992,	FBpp0088169,	GW182 family,,	embryonic development via the syncytial blastoderm [GO:0001700]; gene silencing by miRNA [GO:0035195]; locomotor rhythm [GO:0045475]; miRNA mediated inhibition of translation [GO:0035278]; mRNA catabolic process [GO:0006402]; negative regulation of gene expression [GO:0010629]; positive regulation of nuclear-transcribed mRNA poly(A) tail shortening [GO:0060213]; posttranscriptional gene silencing…	Mnat_11412,	Trinucleotide repeat-containing gene 6A protein,,	NA,|Ubiquitin-associated domain,|UBA-like superfamily,|GW182, middle domain,,				gene9319
brown	gene9561	Csec_G08290	0.0226113	0.909074	0.0143812	0.942099	FBgn0050446,	FBpp0085475,	NA,,	behavioral response to cocaine [GO:0048148]; cellular amino acid metabolic process [GO:0006520]; locomotor rhythm [GO:0045475]; locomotory behavior [GO:0007626]; oviposition [GO:0018991],,	Mnat_04287,	Aromatic-L-amino-acid decarboxylase,,	Pyridoxal phosphate-dependent transferase,|Pyridoxal phosphate-dependent transferase domain 1,|Pyridoxal phosphate-dependent transferase, major domain,|Pyridoxal phosphate-dependent decarboxylase,|Aromatic-L-amino-acid decarboxylase,|NA,|Pyridoxal-phosphate binding site,,|Aromatic-L-amino-acid decarboxylase,|NA,|Pyridoxal phosphate-dependent transferase,|Pyridoxal phosphate-dependent transferase …				gene9319
brown	gene2521	Csec_G15965	0.0226113	0.909074	-0.0862954	0.66238	FBgn0031904,	FBpp0079093,	NA,,	NA,,	Mnat_09149,	TLD domain-containing-like protein,,	TLDc domain,|NA,|EF-hand domain pair,,|TLDc domain,,				gene9319
brown	gene14552	Csec_G02337	0.0226113	0.909074	-0.239173	0.220286	FBgn0035481,	FBpp0073025,	NA,,	NA,|negative regulation of transcription by RNA polymerase II [GO:0000122],,	Mnat_17336,	NA,	Zinc finger C2H2 superfamily,|NA,|Zinc finger C2H2-type,,				gene9319
brown	gene13913	Csec_G08119	0.0226113	0.909074	-0.23763	0.223367	FBgn0001992,	FBpp0310367,	Cytochrome P450 family,,	NA,|sensory organ development [GO:0007423],,	Mnat_14545,	Cytochrome P450 2U1,,	Cytochrome P450 superfamily,|Cytochrome P450, E-class, group I,|Cytochrome P450,,				gene9319
brown	gene3310	Csec_G02305	0.0226113	0.909074	0.0170978	0.931185	FBgn0027621,	FBpp0074486,	NA,,	carbohydrate phosphorylation [GO:0046835]; fructose 2,6-bisphosphate metabolic process [GO:0006003]; fructose metabolic process [GO:0006000]; glycolytic process [GO:0006096],,	Mnat_07777,	6-phosphofructo-2-kinase/fructose-2,6-biphosphatase 2,,	Histidine phosphatase superfamily,|NA,|Phosphoglycerate/bisphosphoglycerate mutase, active site,|Fructose-2,6-bisphosphatase,|Histidine phosphatase superfamily, clade-1,|6-phosphofructo-2-kinase,|P-loop containing nucleoside triphosphate hydrolase,,				gene9319
brown	gene12082	Csec_G05603	0.0226113	0.909074	-0.396078	0.0369339	FBgn0003450,	FBpp0111746,	Peptidase S1 family,|NA,|Peptidase S1 family, CLIP subfamily,,	NA,|dorsal/ventral axis specification [GO:0009950]; positive regulation of Toll signaling pathway [GO:0045752]; proteolysis [GO:0006508]; Toll signaling pathway [GO:0008063]; zymogen activation [GO:0031638],,	Mnat_00034,	Serine protease snake,,	Serine proteases, trypsin family, histidine active site,|Peptidase S1A, chymotrypsin family,|Serine proteases, trypsin domain,|Serine proteases, trypsin family, serine active site,|Peptidase S1, PA clan,|Proteinase, regulatory CLIP domain,|NA,,				gene9319
brown	gene6867	Csec_G04873	0.0226113	0.909074	-0.10674	0.588777	NA,	NA,	NA,	NA,	NA,	NA,	NA,,				gene9319
brown	gene5631		0.0226113	0.909074	0.164187	0.403788											gene9319
brown	gene8007	Csec_G09942	0.0226113	0.909074	-0.206322	0.292174	FBgn0030674,	FBpp0308744,|FBpp0308746,|FBpp0308747,	NA,,	dsRNA transport [GO:0033227]; protein polyubiquitination [GO:0000209]; protein ubiquitination [GO:0016567]; ubiquitin-dependent protein catabolic process [GO:0006511],,	Mnat_02550,	E3 ubiquitin-protein ligase HUWE1,,	HECT domain,|HUWE1/Rev1, ubiquitin binding region,|NA,|HECT, E3 ligase catalytic domain,,|HECT domain,|NA,|UBA-like superfamily,|WWE domain superfamily,|Ubiquitin-associated domain,|HUWE1/Rev1, ubiquitin binding region,|WWE domain,|HECT, E3 ligase catalytic domain,,|WWE domain,|NA,|Ubiquitin-associated domain,|UBA-like superfamily,|WWE domain superfamily,,|NA,|Ubiquitin-associated domain,|HECT do…				gene9319
brown	gene508	Csec_G13931	0.0226113	0.909074	0.0137444	0.944659	FBgn0036193,	FBpp0288748,	NA,,	NA,,	NA,	NA,	NA,|THAP-type zinc finger,|THAP-type zinc finger superfamily,,				gene9319
brown	gene510	Csec_G13933	0.0226113	0.909074	0.117662	0.550974	FBgn0036032,	FBpp0076125,|FBpp0303131,	NA,,	NA,,	Mnat_11923,	NA,	NA,,				gene9319
brown	gene2816	Csec_G11783	0.0226113	0.909074	0.174735	0.373829	FBgn0034647,	FBpp0311731,	NA,,	negative regulation of peptidoglycan recognition protein signaling pathway [GO:0061060],,	NA,	NA,	NA,,				gene9319
brown	gene8124	Csec_G13427	0.0226113	0.909074	-0.230513	0.237951	FBgn0041004,	FBpp0110525,	NA,,	NA,,	Mnat_11560,	Transmembrane protein 65,,	Transmembrane protein 65,|NA,,				gene9319
brown	gene3727	Csec_G03896	0.0226113	0.909074	0.026594	0.893142	FBgn0028397,	FBpp0290866,	NA,,	regulation of gene expression [GO:0010468],|long-term memory [GO:0007616]; positive regulation of protein-containing complex assembly [GO:0031334]; protein stabilization [GO:0050821]; regulation of gene expression [GO:0010468],,	Mnat_18016,	Protein BTG2,,	Anti-proliferative protein,|BTG-like domain superfamily,,				gene9319
brown	gene12605	Csec_G07100	0.0226113	0.909074	-0.379007	0.0467022	FBgn0261244,	FBpp0073657,|FBpp0288741,|FBpp0309251,	NA,,	arachidonic acid metabolic process [GO:0019369]; diacylglycerol catabolic process [GO:0046340]; endocannabinoid signaling pathway [GO:0071926]; G protein-coupled glutamate receptor signaling pathway [GO:0007216]; neurogenesis [GO:0022008]; neurotransmitter biosynthetic process [GO:0042136]; phototransduction [GO:0007602]; response to oxidative stress [GO:0006979]; retrograde trans-synaptic signal…	Mnat_13379,	Sn1-specific diacylglycerol lipase alpha,,	Alpha/Beta hydrolase fold,|Fungal lipase-like domain,,|Alpha/Beta hydrolase fold,|Fungal lipase-like domain,|NA,,|Alpha/Beta hydrolase fold,|NA,|Fungal lipase-like domain,,				gene9319
brown	gene10900	Csec_G05178	0.0226113	0.909074	-0.402981	0.0334822	FBgn0038205,	FBpp0089282,	TRAFAC class myosin-kinesin ATPase superfamily, Kinesin family,,	microtubule-based movement [GO:0007018],,	Mnat_09259,	Kinesin-like protein KIF19,,	NA,|Kinesin motor domain,|P-loop containing nucleoside triphosphate hydrolase,|Kinesin motor domain superfamily,|Kinesin motor domain, conserved site,,|Kinesin motor domain,|NA,|P-loop containing nucleoside triphosphate hydrolase,|Kinesin motor domain, conserved site,|Kinesin motor domain superfamily,,|NA,|Kinesin motor domain,|Kinesin motor domain superfamily,|Kinesin motor domain, conserved sit…				gene9319
brown	gene5982	Csec_G07228	0.0226113	0.909074	0.01942	0.921865	FBgn0053531,	FBpp0311100,	NA,,	multicellular organism development [GO:0007275]; positive regulation of kinase activity [GO:0033674]; transmembrane receptor protein tyrosine kinase signaling pathway [GO:0007169],,	Mnat_12880,	Discoidin domain-containing receptor 2,,	Coagulation factor 5/8 C-terminal domain,|Galactose-binding-like domain superfamily,,				gene9319
brown	gene16849	Csec_G16594	0.0226113	0.909074	-0.110901	0.574242	NA,	NA,	NA,	NA,	Mnat_02849,	NA,	Mos1 transposase, HTH domain,|NA,,				gene9319
brown	gene15177	Csec_G13573	0.0226113	0.909074	0.170247	0.386415	FBgn0029881,	FBpp0310031,	GAS2 family,,	ovarian follicle cell development [GO:0030707]; ovarian follicle cell stalk formation [GO:0030713],,	Mnat_09191,	Growth arrest-specific protein 2,,	NA,|CH domain superfamily,|Calponin homology domain,|GAR domain,|GAR domain superfamily,,				gene9319
brown	gene353	Csec_G03212	0.0226113	0.909074	0.0133576	0.946214	NA,	NA,	NA,	NA,	Mnat_03257,	NA,	NA,,				gene9319
brown	gene15212	Csec_G16203	0.0226113	0.909074	0.0345572	0.861414	NA,	NA,	NA,	NA,	NA,	NA,	NA,,				gene9319
brown	gene14041	Csec_G15455	0.0226113	0.909074	0.150425	0.444839	NA,	NA,	NA,	NA,	Mnat_08505,	NA,	NA,,				gene9319
brown	gene4927	Csec_G12231	0.0226113	0.909074	0.0786783	0.690658	FBgn0259221,	FBpp0289035,	Cation transport ATPase (P-type) (TC 3.A.3) family, Type IV subfamily,,	phospholipid translocation [GO:0045332],,	Mnat_09686,	Probable phospholipid-transporting ATPase FetA,,	NA,|P-type ATPase, subfamily IV,|HAD superfamily,|P-type ATPase, C-terminal,|P-type ATPase, cytoplasmic domain N,|P-type ATPase, phosphorylation site,|HAD-like superfamily,|P-type ATPase,|P-type ATPase, transmembrane domain superfamily,,				gene9319
brown	gene8546	Csec_G01632	0.0226113	0.909074	0.13772	0.484638	FBgn0266696,|NA,	FBpp0311336,|NA,	NA,,|NA,	NA,|cytoskeleton organization [GO:0007010],,|NA,	Mnat_09305,	NA,	NA,,				gene9319
brown	gene3024	Csec_G04141	0.0226113	0.909074	-0.319746	0.0971828	FBgn0035189,	FBpp0072531,	NA,,	NA,,	Mnat_14051,	Ester hydrolase-like protein,,	Domain of unknown function DUF1907,|NA,,				gene9319
brown	gene5818	Csec_G18276	0.0226113	0.909074	-0.229005	0.241121	FBgn0033980,	FBpp0289404,	Cytochrome P450 family,,	aggressive behavior [GO:0002118]; defense response to Gram-negative bacterium [GO:0050829],,	Mnat_17408,	Probable cytochrome P450 6a14,,	Cytochrome P450,|Cytochrome P450 superfamily,,				gene9319
brown	gene13617	Csec_G09516	0.0226113	0.909074	-0.335747	0.0806867	FBgn0028343,	FBpp0290629,	NA,,	cell morphogenesis [GO:0000902]; mitotic nuclear envelope reassembly [GO:0007084]; negative regulation of phosphorylation [GO:0042326]; positive regulation of protein dephosphorylation [GO:0035307],,	Mnat_06819,	Ankyrin repeat and LEM domain-containing protein 2,,	NA,|Ankyrin repeat,|Ankyrin repeat-containing domain superfamily,|Ankyrin repeat-containing domain,,				gene9319
brown	gene16901	Csec_G18115	0.0226113	0.909074	-0.396987	0.0364638	NA,	NA,	NA,	NA,	Mnat_14861,	NA,	Transposase protein,,				gene9319
brown	gene354	Csec_G03213	0.0226113	0.909074	0.13048	0.508103	FBgn0036377,	FBpp0075559,	NA,,	NA,,	Mnat_03257,	NA,	NA,,				gene9319
brown	gene9153	Csec_G09392	0.0226113	0.909074	-0.513071	0.00523761	FBgn0015381,	FBpp0305445,	Nuclear hormone receptor family,,	anatomical structure development [GO:0048856]; cell differentiation [GO:0030154]; copulation [GO:0007620]; courtship behavior [GO:0007619]; male courtship behavior [GO:0008049]; mating behavior [GO:0007617]; mating behavior, sex discrimination [GO:0048047]; oviposition [GO:0018991]; positive regulation of transcription by RNA polymerase II [GO:0045944]; regulation of female receptivity [GO:004592…	Mnat_04094,	Nuclear receptor subfamily 2 group E member 1,,	NA,|Nuclear hormone receptor,|Nuclear hormone receptor, ligand-binding domain,|Zinc finger, nuclear hormone receptor-type,|Zinc finger, NHR/GATA-type,|Nuclear hormone receptor-like domain superfamily,,				gene9319
brown	gene3618	Csec_G14610	0.0226113	0.909074	0.265512	0.172077	FBgn0086906,	FBpp0304928,|FBpp0304924,|FBpp0304930,	NA,|Protein kinase superfamily, CAMK Ser/Thr protein kinase family,,	NA,|cell division [GO:0051301]; locomotion [GO:0040011]; mesoderm development [GO:0007498]; mitotic chromosome condensation [GO:0007076]; muscle attachment [GO:0016203]; muscle organ development [GO:0007517]; myoblast fusion [GO:0007520]; regulation of hemocyte proliferation [GO:0035206]; sarcomere organization [GO:0045214]; sister chromatid cohesion [GO:0007062]; skeletal muscle tissue developme…	Mnat_13768,	Titin,,	Immunoglobulin subtype 2,|Immunoglobulin I-set,|Immunoglobulin-like domain,|Immunoglobulin-like fold,|Immunoglobulin subtype,|Titin repeats,|Immunoglobulin-like domain superfamily,|NA,,|Immunoglobulin-like domain superfamily,|Immunoglobulin-like fold,|Immunoglobulin-like domain,|NA,|Immunoglobulin subtype,|Titin repeats,|Immunoglobulin I-set,|Immunoglobulin subtype 2,,|Titin repeats,|Immunoglobul…				gene9319
brown	gene3617	Csec_G14609	0.0226113	0.909074	0.430299	0.0222755	FBgn0086906,	FBpp0304930,	NA,|Protein kinase superfamily, CAMK Ser/Thr protein kinase family,,	NA,|cell division [GO:0051301]; locomotion [GO:0040011]; mesoderm development [GO:0007498]; mitotic chromosome condensation [GO:0007076]; muscle attachment [GO:0016203]; muscle organ development [GO:0007517]; myoblast fusion [GO:0007520]; regulation of hemocyte proliferation [GO:0035206]; sarcomere organization [GO:0045214]; sister chromatid cohesion [GO:0007062]; skeletal muscle tissue developme…	Mnat_13768,	Titin,,	Immunoglobulin-like fold,|Immunoglobulin subtype,|Immunoglobulin-like domain,|Immunoglobulin-like domain superfamily,|Immunoglobulin I-set,|Immunoglobulin subtype 2,|NA,|Titin repeats,,				gene9319
brown	gene8976	Csec_G03853	0.0226113	0.909074	0.664158	0.000116243	FBgn0031952,	FBpp0310068,|FBpp0310069,	NA,,	cell division [GO:0051301]; cilium assembly [GO:0060271]; microtubule cytoskeleton organization [GO:0000226]; mitotic cell cycle [GO:0000278]; mitotic cell cycle arrest [GO:0071850]; peptidyl-tyrosine dephosphorylation [GO:0035335]; positive regulation of cytokinesis [GO:0032467]; regulation of exit from mitosis [GO:0007096],,	Mnat_01633,	Nitrilase and fragile histidine triad fusion protein NitFhit,,	Protein-tyrosine phosphatase-like,,|Protein-tyrosine phosphatase-like,|NA,|Dual specificity phosphatase, catalytic domain,|Protein-tyrosine phosphatase, active site,|Protein-tyrosine phosphatase, catalytic,|Tyrosine specific protein phosphatases domain,,				gene9319
brown	gene1845	Csec_G06240	0.0226113	0.909074	0.319115	0.0978811	FBgn0052647,	FBpp0311955,	NA,,	NA,,	NA,	NA,	NA,,				gene9319
brown	gene4680	Csec_G08700	0.0226113	0.909074	-0.27349	0.15907	FBgn0005638,	FBpp0308452,	NA,|BZIP family, C/EBP subfamily,,	NA,|border follicle cell migration [GO:0007298]; cell fate specification [GO:0001708]; positive regulation of border follicle cell migration [GO:1903688]; positive regulation of transcription by RNA polymerase II [GO:0045944],,	Mnat_11237,	CCAAT/enhancer-binding protein,,	NA,|Basic-leucine zipper domain,,				gene9319
brown	gene8798	Csec_G11862	0.0226113	0.909074	-0.2586	0.183937	FBgn0031478,	FBpp0077314,	NA,,	NA,,	Mnat_13283,	Acyl-CoA-binding domain-containing protein 6,,	Acyl-CoA-binding protein, ACBP,|NA,|Acyl-CoA binding protein superfamily,|FERM/acyl-CoA-binding protein superfamily,|Acyl-CoA-binding protein, ACBP, conserved site,,|NA,|Acyl-CoA-binding protein, ACBP, conserved site,|Acyl-CoA binding protein superfamily,|Acyl-CoA-binding protein, ACBP,|FERM/acyl-CoA-binding protein superfamily,,|Acyl-CoA-binding protein, ACBP,|FERM/acyl-CoA-binding protein super…				gene9319
brown	gene12476	Csec_G11672	0.0226113	0.909074	-0.206914	0.29076	FBgn0014018,	FBpp0088972,	NA,,	cellular response to amino acid starvation [GO:0034198]; cellular response to DNA damage stimulus [GO:0006974]; defense response to bacterium [GO:0042742]; defense response to Gram-negative bacterium [GO:0050829]; defense response to virus [GO:0051607]; dendrite morphogenesis [GO:0048813]; I-kappaB kinase/NF-kappaB signaling [GO:0007249]; immune response [GO:0006955]; inflammatory response [GO:00…	Mnat_03065,	Nuclear factor NF-kappa-B subunit,,	Immunoglobulin-like fold,|Ankyrin repeat-containing domain,|Immunoglobulin E-set,|Ankyrin repeat,|NF-kappa-B/Dorsal,|Ankyrin repeat-containing domain superfamily,|NA,|Rel homology domain (RHD), DNA-binding domain,|NFkappaB IPT domain,|Rel homology dimerisation domain,|p53-like transcription factor, DNA-binding,|IPT domain,|Rel homology domain (RHD), DNA-binding domain superfamily,,|Death-like dom…				gene9319
brown	gene16947	Csec_G00956	0.0226113	0.909074	-0.0658361	0.739247	FBgn0036449,	FBpp0289427,	NA,,	lipid catabolic process [GO:0016042]; lipid homeostasis [GO:0055088]; negative regulation of sequestering of triglyceride [GO:0010891]; positive regulation of lipid storage [GO:0010884]; triglyceride catabolic process [GO:0019433]; triglyceride homeostasis [GO:0070328]; triglyceride mobilization [GO:0006642],|lipid catabolic process [GO:0016042]; lipid homeostasis [GO:0055088]; positive regulatio…	Mnat_07188,	Patatin-like phospholipase domain-containing protein 2,,	Patatin-like phospholipase domain,|NA,|Acyl transferase/acyl hydrolase/lysophospholipase,,				gene9319
brown	gene12688	Csec_G12850	0.0226113	0.909074	0.281375	0.146917	NA,	NA,	NA,	NA,	Mnat_01962,	Serine/threonine-protein kinase LMTK1,,	NA,,				gene9319
brown	gene6254	Csec_G03236	0.0226113	0.909074	0.230284	0.23843	FBgn0263864,	FBpp0086121,	NA,,	activation of cysteine-type endopeptidase activity involved in apoptotic process [GO:0006919]; activation of cysteine-type endopeptidase activity involved in apoptotic process by cytochrome c [GO:0008635]; apoptotic process [GO:0006915]; central nervous system formation [GO:0021556]; chaeta development [GO:0022416]; dendrite morphogenesis [GO:0048813]; melanization defense response [GO:0035006]; …	NA,	NA,	NA,|CARD domain,|Winged helix-like DNA-binding domain superfamily,|NB-ARC,|Death-like domain superfamily,|P-loop containing nucleoside triphosphate hydrolase,,|NA,|P-loop containing nucleoside triphosphate hydrolase,|NB-ARC,|Death-like domain superfamily,|CARD domain,,|NA,|CARD domain,|Winged helix-like DNA-binding domain superfamily,|Death-like domain superfamily,|P-loop containing nucleoside tr…				gene9319
brown	gene2267	Csec_G01585	0.0226113	0.909074	0.343829	0.0732141	NA,	NA,	NA,	NA,	Mnat_01401,	NA,	NA,,				gene9319
brown	gene14003	Csec_G19106	0.0226113	0.909074	0.284589	0.142161	FBgn0036746,	FBpp0303195,	NA,,	positive regulation of CREB transcription factor activity [GO:0032793]; positive regulation of transcription by RNA polymerase II [GO:0045944]; protein homotetramerization [GO:0051289]; response to starvation [GO:0042594],|cellular response to cAMP [GO:0071320]; positive regulation of CREB transcription factor activity [GO:0032793]; positive regulation of transcription by RNA polymerase II [GO:00…	Mnat_11189,	CREB-regulated transcription coactivator 1,,	NA,|Transducer of regulated CREB activity, C-terminal,|Transducer of regulated CREB activity, N-terminal,|Transducer of regulated CREB activity, middle domain,,		TORC	upstream TOR	gene9319
brown	gene6697	Csec_G11588	0.0226113	0.909074	-0.0463458	0.814842	FBgn0034618,	FBpp0071526,	NA,,	glycogen biosynthetic process [GO:0005978]; glycogen catabolic process [GO:0005980],|glycogen catabolic process [GO:0005980],,	Mnat_15399,	Glycogen debranching enzyme,,	Eukaryotic glycogen debranching enzyme, N-terminal domain,|Six-hairpin glycosidase superfamily,|Glycogen debranching enzyme, glucanotransferase domain,|NA,|Glycogen debranching enzyme, central domain,|Glycogen debranching enzyme, metazoa,|Glycogen debranching enzyme, C-terminal,|Glycoside hydrolase superfamily,,|Glycogen debranching enzyme, glucanotransferase domain,|Glycogen debranching enzyme, …				gene9319
brown	gene2520	Csec_G15964	0.0226113	0.909074	0.450575	0.0161195	FBgn0003204,	FBpp0304573,	IMPDH/GMPR family,,	GMP biosynthetic process [GO:0006177],|axon guidance [GO:0007411]; GMP biosynthetic process [GO:0006177]; GTP biosynthetic process [GO:0006183]; purine nucleotide biosynthetic process [GO:0006164],,	Mnat_09148,	GMP reductase 1,,	IMP dehydrogenase/GMP reductase,|GMP reductase,|NA,|IMP dehydrogenase / GMP reductase, conserved site,|Aldolase-type TIM barrel,,				gene9319
brown	gene8776	Csec_G10785	0.0226113	0.909074	0.31834	0.0987446	FBgn0039728,	FBpp0084911,	NA,,	NA,,	Mnat_00092,	Insulin-like growth factor-binding protein complex acid labile subunit,,	Leucine-rich repeat,|Leucine-rich repeat, typical subtype,|NA,|Leucine-rich repeat domain superfamily,,				gene9319
brown	gene15121	Csec_G09024	0.0226113	0.909074	-0.181118	0.356346	FBgn0259481,	FBpp0088369,|FBpp0088371,	NA,|MOB1/phocein family,,	NA,|cell morphogenesis [GO:0000902]; long-term memory [GO:0007616]; negative regulation of synaptic growth at neuromuscular junction [GO:0045886]; rhabdomere development [GO:0042052],,	Mnat_11855,	Mps one binder kinase activator-like 2,,	MOB kinase activator superfamily,|MOB kinase activator family,|NA,,|MOB kinase activator family,|NA,|MOB kinase activator superfamily,,|NA,|MOB kinase activator superfamily,|MOB kinase activator family,,				gene9319
brown	gene15066	Csec_G08491	0.0226113	0.909074	0.161504	0.411621	FBgn0004101,	FBpp0288528,	NA,,	positive regulation of transcription by RNA polymerase II [GO:0045944],|apposition of dorsal and ventral imaginal disc-derived wing surfaces [GO:0007475]; cell differentiation [GO:0030154]; imaginal disc-derived wing morphogenesis [GO:0007476]; imaginal disc-derived wing vein morphogenesis [GO:0008586]; instar larval development [GO:0002168]; open tracheal system development [GO:0007424]; positiv…	Mnat_09589,	Serum response factor-like protein,,	NA,|Transcription factor, MADS-box,|MADS SRF-like,|Transcription factor, MADS-box superfamily,,				gene9319
brown	gene14246		0.0226113	0.909074	-0.307032	0.112004											gene9319
brown	gene12861	Csec_G02926	0.0226113	0.909074	-0.291805	0.131887	NA,	NA,	NA,	NA,	NA,	NA,	Zinc finger, PHD-type, conserved site,|Zinc finger, FYVE/PHD-type,|NA,|Zinc finger, RING/FYVE/PHD-type,|Zinc finger, PHD-type,,				gene9319
brown	gene3858	Csec_G11460	0.0226113	0.909074	-0.0399644	0.839987	FBgn0036450,|NA,	FBpp0075441,|NA,	NA,,|NA,	mRNA processing [GO:0006397],,|NA,	Mnat_06982,	RecQ-mediated genome instability protein 1,,	NA,|RecQ mediated genome instability protein, N-terminal,|Recq-mediated genome instability protein 1, C-terminal OB-fold domain,|RecQ mediated genome instability protein, DUF1767,,|NA,,				gene9319
brown	gene9126	Csec_G08720	0.0226113	0.909074	-0.118272	0.548899	FBgn0287585,	FBpp0303956,	NA,	NA,	Mnat_17938,	Phosphatidylserine synthase 2,,	NA,|Phosphatidyl serine synthase,,				gene9319
brown	gene12995	Csec_G10579	0.0226113	0.909074	-0.0510772	0.796313	NA,	NA,	NA,	NA,	Mnat_05869,	Craniofacial development protein 2,,	Reverse transcriptase domain,|Endonuclease/exonuclease/phosphatase superfamily,,				gene9319
brown	gene13835	Csec_G04870	0.0226113	0.909074	-0.39733	0.0362878	FBgn0000250,|NA,	FBpp0080404,|NA,|FBpp0308004,	NA,|NF-kappa-B inhibitor family,,|NA,	NA,|antimicrobial humoral response [GO:0019730]; cytoplasmic sequestering of NF-kappaB [GO:0007253]; dorsal/ventral axis specification [GO:0009950]; dorsal/ventral pattern formation [GO:0009953]; dorsal appendage formation [GO:0046843]; negative regulation of antifungal peptide production [GO:0002789]; negative regulation of hemocyte differentiation [GO:0045611]; negative regulation of Toll signa…	Mnat_02159,|NA,|Mnat_03065,	B-cell lymphoma 3 protein,,|NA,|Nuclear factor NF-kappa-B subunit,,	Ankyrin repeat,|NA,|Ankyrin repeat-containing domain,|Ankyrin repeat-containing domain superfamily,,|Ankyrin repeat,|Ankyrin repeat-containing domain,|Ankyrin repeat-containing domain superfamily,|NA,,|NA,,				gene9319
brown	gene13852	Csec_G05251	0.0226113	0.909074	-0.277483	0.152829	FBgn0036566,	FBpp0305775,|FBpp0075201,	Chloride channel (TC 2.A.49) family,,	chloride transmembrane transport [GO:1902476]; endosomal lumen acidification [GO:0048388]; renal system process [GO:0003014],,	Mnat_05525,	H(+)/Cl(-) exchange transporter 3,,	CBS domain,|Chloride channel, voltage gated,|NA,|Chloride channel, core,,|Chloride channel, voltage gated,|CBS domain,|NA,|Chloride channel, core,,|CBS domain,|NA,|Chloride channel, voltage gated,|Chloride channel, core,,|Chloride channel, voltage gated,|NA,|Chloride channel, core,|CBS domain,,|NA,|Chloride channel, core,|Chloride channel, voltage gated,|CBS domain,,|Chloride channel, voltage gat…				gene9319
brown	gene9319	Csec_G01900	0.0226113	0.909074	0.320718	0.0961134	FBgn0259680,	FBpp0289214,	Protein kinase superfamily, AGC Ser/Thr protein kinase family, PKC subfamily,|NA,,	intracellular signal transduction [GO:0035556],|NA,|intracellular signal transduction [GO:0035556]; peptidyl-serine phosphorylation [GO:0018105],,	Mnat_11505,	Protein kinase C alpha type,,	Protein kinase domain,|Protein kinase-like domain superfamily,|NA,|Serine/threonine-protein kinase, active site,|AGC-kinase, C-terminal,|Protein kinase, ATP binding site,,|Protein kinase domain,|NA,|Protein kinase-like domain superfamily,|Serine/threonine-protein kinase, active site,|AGC-kinase, C-terminal,,				gene9319
brown	gene13160	Csec_G08461	0.0226113	0.909074	-0.0633547	0.748757	NA,	NA,	NA,	NA,	Mnat_01427,	NA,	NA,,				gene9319
brown	gene14653	Csec_G07507	0.0226113	0.909074	-0.286202	0.139815	FBgn0003053,	FBpp0099653,	NA,,	amnioserosa maintenance [GO:0046665]; compound eye development [GO:0048749]; dorsal closure [GO:0007391]; dorsal closure, leading edge cell fate determination [GO:0007393]; ectoderm development [GO:0007398]; establishment of ommatidial planar polarity [GO:0042067]; germ-band shortening [GO:0007390]; head involution [GO:0008258]; maintenance of epithelial integrity, open tracheal system [GO:003516…	Mnat_08991,	Ras-responsive element-binding protein 1,,	Zinc finger C2H2-type,|Zinc finger C2H2 superfamily,|NA,,				gene9319
brown	gene1715	Csec_G18282	0.0226113	0.909074	-0.363491	0.0572573	NA,	NA,	NA,	NA,	Mnat_06414,	Protein pellino,,	NA,,				gene9319
brown	gene14592	Csec_G03633	0.0226113	0.909074	0.417514	0.0270615	FBgn0032979,	FBpp0085317,	NA,,	NA,,	Mnat_03206,	NA,	Zinc finger C2H2-type,|NA,|Zinc finger C2H2 superfamily,,				gene9319
brown	gene14615	Csec_G06714	0.0226113	0.909074	0.187246	0.340026	FBgn0013733,	FBpp0086747,	NA,,	actin cytoskeleton organization [GO:0030036]; apposition of dorsal and ventral imaginal disc-derived wing surfaces [GO:0007475]; axon midline choice point recognition [GO:0016199]; axonogenesis [GO:0007409]; branch fusion, open tracheal system [GO:0035147]; cytoplasmic microtubule organization [GO:0031122]; dendrite morphogenesis [GO:0048813]; determination of muscle attachment site [GO:0016204];…	NA,	NA,	Plakin repeat superfamily,|NA,|Plectin repeat,,				gene9319
brown	gene11862		0.0226113	0.909074	-0.163368	0.406171											gene9319
brown	gene3857	Csec_G11459	0.0226113	0.909074	0.0375969	0.849356	FBgn0038889,	FBpp0306724,	NA,,	DNA duplex unwinding [GO:0032508]; DNA repair [GO:0006281]; double-strand break repair [GO:0006302]; double-strand break repair via synthesis-dependent strand annealing [GO:0045003]; homologous recombination [GO:0035825]; interstrand cross-link repair [GO:0036297]; negative regulation of mitotic recombination [GO:0045950]; recombinational repair [GO:0000725]; replication fork reversal [GO:0071932…	Mnat_11522,	Fanconi anemia group M protein,,	NA,,				gene9319
brown	gene10032	Csec_G08544	0.0226113	0.909074	0.274304	0.157783	NA,	NA,	NA,	NA,	Mnat_01558,	C2 domain-containing protein 3,,	NA,,				gene9319
brown	gene385	Csec_G03914	0.0226113	0.909074	0.260786	0.180126	FBgn0000439,	FBpp0081138,	Antp homeobox family, Deformed subfamily,,	anterior/posterior pattern specification [GO:0009952]; embryonic brain development [GO:1990403]; head development [GO:0060322]; head morphogenesis [GO:0060323]; negative regulation of transcription by RNA polymerase II [GO:0000122]; positive regulation of apoptotic process involved in morphogenesis [GO:1902339]; positive regulation of transcription by RNA polymerase II [GO:0045944]; posterior hea…	Mnat_09826,	Homeotic protein deformed,,	Homeobox domain,|Homeobox domain, metazoa,|NA,|Homeobox-like domain superfamily,|Homeobox, conserved site,,				gene9319
brown	gene12287	Csec_G17460	0.0226113	0.909074	-0.445049	0.0176379	NA,	NA,	NA,	NA,	Mnat_14861,	NA,	Transposase protein,,				gene9319
brown	gene8192	Csec_G02537	0.0226113	0.909074	0.177439	0.366363	FBgn0014006,	FBpp0289484,	NA,,	activation of MAPKK activity [GO:0000186]; MAPK cascade [GO:0000165]; positive regulation of JNK cascade [GO:0046330]; positive regulation of stress-activated MAPK cascade [GO:0032874]; protein phosphorylation [GO:0006468]; regulation of adult chitin-containing cuticle pigmentation [GO:0048082],,	Mnat_12235,	Mitogen-activated protein kinase kinase kinase 15,,	Protein kinase domain,|NA,|Protein kinase-like domain superfamily,|Protein kinase, ATP binding site,|Serine/threonine-protein kinase, active site,,				gene9319
brown	gene9804	Csec_G04285	0.0226113	0.909074	-0.0193697	0.922067	NA,	NA,	NA,	NA,	Mnat_13391,	Suppression of tumorigenicity 5 protein,,	NA,,				gene9319
brown	gene7147	Csec_G05736	0.0226113	0.909074	-0.0218172	0.912255	FBgn0035688,	FBpp0304174,	NA,,	negative regulation of JNK cascade [GO:0046329]; regulation of phosphoprotein phosphatase activity [GO:0043666],|regulation of phosphoprotein phosphatase activity [GO:0043666],,	Mnat_13810,	Serine/threonine-protein phosphatase 6 regulatory subunit 3,,	NA,|SIT4 phosphatase-associated protein family,,|SIT4 phosphatase-associated protein family,|NA,,				gene9319
brown	gene6846	Csec_G03865	0.0226113	0.909074	-0.257522	0.185836	NA,	NA,	NA,	NA,	Mnat_01427,	NA,	NA,|Reverse transcriptase domain,,				gene9319
brown	gene12577	Csec_G02521	0.0226113	0.909074	-0.299184	0.121953	FBgn0031730,	FBpp0310042,	Protein kinase superfamily,,	mitotic cytokinesis [GO:0000281]; protein phosphorylation [GO:0006468],,	Mnat_07967,	Cyclin-dependent kinase-like 1,,	NA,|Protein kinase domain,|Serine/threonine-protein kinase, active site,|Protein kinase-like domain superfamily,,				gene9319
brown	gene3027	Csec_G04144	0.0226113	0.909074	0.177514	0.366156	FBgn0035227,	FBpp0072589,	NA,|IML1 family,,	NA,|cellular response to amino acid starvation [GO:0034198]; germarium-derived cystoblast division [GO:0048142]; germline cell cycle switching, mitotic to meiotic cell cycle [GO:0051729]; meiotic cell cycle [GO:0051321]; negative regulation of cell size [GO:0045792]; negative regulation of TORC1 signaling [GO:1904262]; negative regulation of TOR signaling [GO:0032007]; regulation of autophagy [GO…	Mnat_14050,	DEP domain-containing protein 5,,	NA,|Winged helix DNA-binding domain superfamily,|DEP domain,|Winged helix-like DNA-binding domain superfamily,,				gene9319
brown	gene14067	Csec_G16190	0.0226113	0.909074	0.284848	0.141781	NA,	NA,	NA,	NA,	NA,	NA,	NA,,				gene9319
brown	gene14180	Csec_G05815	0.0226113	0.909074	0.213321	0.275744	NA,	NA,	NA,	NA,	Mnat_09142,	Transforming growth factor beta receptor type 3,,	Zona pellucida domain,|NA,,				gene9319
brown	gene4443	Csec_G13329	0.0226113	0.909074	-0.213364	0.275645	FBgn0265784,	FBpp0311927,	NA,|BZIP family, ATF subfamily,,	NA,|regulation of transcription, DNA-templated [GO:0006355],|circadian rhythm [GO:0007623]; learning or memory [GO:0007611]; locomotor rhythm [GO:0045475]; long-term memory [GO:0007616]; medium-term memory [GO:0072375]; neuromuscular junction development [GO:0007528]; positive regulation of feeding behavior [GO:2000253]; positive regulation of transcription by RNA polymerase II [GO:0045944]; regu…	Mnat_07119,	Cyclic AMP-responsive element-binding protein 1,,	NA,|Basic-leucine zipper domain,|Coactivator CBP, pKID,|cAMP response element binding (CREB) protein,,		CREBB	downstream IIS	gene9319
brown	gene9285	Csec_G17065	0.0226113	0.909074	0.00841841	0.966088	FBgn0033644,	FBpp0087180,	Major facilitator superfamily, Sugar transporter (TC 2.A.1.1) family, Trehalose transporter subfamily,,	glucose import [GO:0046323]; trehalose transport [GO:0015771],,	Mnat_01189,	Facilitated trehalose transporter Tret1,,	Sugar transporter, conserved site,|Sugar/inositol transporter,|Major facilitator superfamily domain,|NA,|Major facilitator, sugar transporter-like,|MFS transporter superfamily,,|Sugar/inositol transporter,|MFS transporter superfamily,|NA,|Major facilitator superfamily domain,|Major facilitator, sugar transporter-like,|Sugar transporter, conserved site,,|Sugar/inositol transporter,|Major facilitat…				gene9319
brown	gene2059	Csec_G00665	0.0226113	0.909074	0.246117	0.206776	FBgn0051992,|NA,	FBpp0088169,|FBpp0302679,	GW182 family,,|NA,	embryonic development via the syncytial blastoderm [GO:0001700]; gene silencing by miRNA [GO:0035195]; locomotor rhythm [GO:0045475]; miRNA mediated inhibition of translation [GO:0035278]; mRNA catabolic process [GO:0006402]; negative regulation of gene expression [GO:0010629]; positive regulation of nuclear-transcribed mRNA poly(A) tail shortening [GO:0060213]; posttranscriptional gene silencing…	Mnat_11412,	Trinucleotide repeat-containing gene 6A protein,,	NA,,				gene9319
brown	gene8459	Csec_G10848	0.0226113	0.909074	0.5063	0.00597628	FBgn0011286,	FBpp0293110,|FBpp0087719,|FBpp0300426,|FBpp0293112,|FBpp0087721,	NA,|Ryanodine receptor (TC 1.A.3.1) family,,	NA,|calcium ion transport [GO:0006816]; heart contraction [GO:0060047]; multicellular organism development [GO:0007275]; muscle contraction [GO:0006936]; regulation of hemocyte proliferation [GO:0035206]; release of sequestered calcium ion into cytosol [GO:0051209]; response to anesthetic [GO:0072347],,	Mnat_08605,	Ryanodine receptor 44F,,	SPRY domain,|NA,|Ryanodine receptor, SPRY domain 3,|RIH domain,|RyR/IP3 receptor binding core, RIH domain superfamily,|B30.2/SPRY domain,,|NA,|RyR/IP3 receptor binding core, RIH domain superfamily,|RIH domain,,|SPRY domain,|Concanavalin A-like lectin/glucanase domain superfamily,|NA,|RIH domain,|RyR/IP3 receptor binding core, RIH domain superfamily,|Ryanodine receptor,|Ryanodine receptor Ryr,|B30…				gene9319
brown	gene3899	Csec_G11966	0.0226113	0.909074	-0.0476848	0.809588	FBgn0052091,	FBpp0075837,	NA,,	transmembrane transport [GO:0055085],,	Mnat_05951,	ATP-binding cassette sub-family G member 1,,	NA,|ABC-2 type transporter,|P-loop containing nucleoside triphosphate hydrolase,|AAA+ ATPase domain,|ABC transporter-like,|ABC transporter, conserved site,,|AAA+ ATPase domain,|P-loop containing nucleoside triphosphate hydrolase,|NA,|ABC transporter-like,|ABC-2 type transporter,|ABC transporter, conserved site,,|ABC transporter-like,|ABC-2 type transporter,|NA,|P-loop containing nucleoside tripho…				gene9319
brown	gene12792	Csec_G17212	0.0226113	0.909074	0.0239508	0.903711	FBgn0034994,	FBpp0072181,	NA,,	detection of chemical stimulus [GO:0009593],,	Mnat_03857,	Glutamate receptor 1,,	NA,|Ionotropic glutamate receptor, L-glutamate and glycine-binding domain,,				gene9319
brown	gene4681	Csec_G08701	0.0226113	0.909074	0.386495	0.0421923	FBgn0045862,	FBpp0303117,	NA,,	mRNA processing [GO:0006397]; oocyte microtubule cytoskeleton polarization [GO:0008103]; pole plasm oskar mRNA localization [GO:0045451]; pole plasm protein localization [GO:0007318]; RNA splicing [GO:0008380],,	Mnat_11236,	Protein CASC3,,	NA,|Btz domain,,				gene9319
brown	gene14342	Csec_G14301	0.0226113	0.909074	-0.215522	0.270701	FBgn0032690,	FBpp0080622,	DEAD box helicase family,|NA,,	mRNA splicing, via spliceosome [GO:0000398]; regulation of defense response to virus [GO:0050688],,	Mnat_14146,	Probable ATP-dependent RNA helicase DDX23,,	P-loop containing nucleoside triphosphate hydrolase,|NA,|Helicase, C-terminal,|Helicase superfamily 1/2, ATP-binding domain,|DEAD/DEAH box helicase domain,|ATP-dependent RNA helicase DEAD-box, conserved site,|RNA helicase, DEAD-box type, Q motif,,				gene9319
brown	gene8465	Csec_G11199	0.0226113	0.909074	0.278722	0.150928	FBgn0031232,	FBpp0300566,	NA,,	regulation of transcription, DNA-templated [GO:0006355],,	Mnat_16874,	Angio-associated migratory cell protein,,	NA,,				gene9319
brown	gene17137	Csec_G16817	0.0226113	0.909074	-0.18574	0.343995	NA,	NA,	NA,	NA,	Mnat_14932,	NA,	NA,,				gene9319
brown	gene3613	Csec_G14605	0.0226113	0.909074	0.356965	0.0622188	FBgn0052311,	FBpp0304425,	NA,,	NA,,	Mnat_13767,	Muscle M-line assembly protein unc-89,,	NA,|Spectrin/alpha-actinin,,				gene9319
brown	gene10749	Csec_G11149	0.0226113	0.909074	-0.235832	0.226992	FBgn0262733,	FBpp0099946,	Protein kinase superfamily, Tyr protein kinase family,|Protein kinase superfamily, Tyr protein kinase family, SRC subfamily,,	NA,|actin cytoskeleton organization [GO:0030036]; activation of MAPKKK activity [GO:0000185]; adherens junction organization [GO:0034332]; axon guidance [GO:0007411]; cell differentiation [GO:0030154]; cellularization [GO:0007349]; epithelial cell-cell adhesion [GO:0090136]; female germline ring canal formation [GO:0007301]; female germline ring canal formation, actin assembly [GO:0008302]; femal…	Mnat_00501,	Tyrosine-protein kinase Src64B,,	SH2 domain,|Serine-threonine/tyrosine-protein kinase, catalytic domain,|NA,|Tyrosine-protein kinase, active site,|SH3 domain,|SH2 domain superfamily,|SH3-like domain superfamily,|Tyrosine-protein kinase, catalytic domain,|Protein kinase-like domain superfamily,|Protein kinase, ATP binding site,|Protein kinase domain,,|NA,|SH2 domain superfamily,|SH2 domain,|SH3 domain,|Serine-threonine/tyrosine-p…				gene9319
brown	gene12855	Csec_G02920	0.0226113	0.909074	0.13801	0.48371	FBgn0035104,	FBpp0306193,	NA,,	NA,,	Mnat_00296,	Ras association domain-containing protein 10,,	NA,|Ubiquitin-like domain superfamily,,				gene9319
brown	gene16476	Csec_G03282	0.0226113	0.909074	0.311426	0.106703	FBgn0036316,	FBpp0075675,	Major facilitator superfamily, Sugar transporter (TC 2.A.1.1) family,,	glucose import [GO:0046323],,	Mnat_16470,	Facilitated trehalose transporter Tret1,,	MFS transporter superfamily,|Sugar/inositol transporter,|Sugar transporter, conserved site,|Major facilitator superfamily domain,|NA,|Major facilitator, sugar transporter-like,,				gene9319
brown	gene14412	Csec_G15349	0.0226113	0.909074	-0.0775739	0.694792	NA,	NA,	NA,	NA,	NA,	NA,	NA,|Immediate early response,,				gene9319
brown	gene4732	Csec_G10975	0.0226113	0.909074	0.368884	0.0533961	FBgn0286813,	FBpp0086516,	NA,,	oocyte karyosome formation [GO:0030717]; peptidyl-serine phosphorylation [GO:0018105]; spindle assembly involved in female meiosis [GO:0007056],|intracellular signal transduction [GO:0035556]; oocyte karyosome formation [GO:0030717]; peptidyl-serine phosphorylation [GO:0018105]; regulation of gene expression [GO:0010468]; regulation of mRNA processing [GO:0050684]; spindle assembly involved in fe…	Mnat_02730,	Serine/threonine-protein kinase SRPK1,,	Protein kinase domain,|NA,|Protein kinase-like domain superfamily,|Protein kinase, ATP binding site,|Serine/threonine-protein kinase, active site,,|Protein kinase domain,|NA,|Serine/threonine-protein kinase, active site,|Protein kinase-like domain superfamily,|Protein kinase, ATP binding site,,|NA,|Protein kinase domain,|Serine/threonine-protein kinase, active site,|Protein kinase, ATP binding si…				gene9319
brown	gene1542	Csec_G12102	0.0226113	0.909074	0.219458	0.261835	FBgn0029161,	FBpp0309829,	NA,|Slowmo family,,	NA,|germarium-derived oocyte differentiation [GO:0030706]; larval locomotory behavior [GO:0008345]; multicellular organism development [GO:0007275]; peristalsis [GO:0030432]; phospholipid transport [GO:0015914]; spermatogenesis [GO:0007283],,	Mnat_15429,	Protein slowmo,,	PRELI/MSF1 domain,,				gene9319
brown	gene6231	Csec_G00551	0.0226113	0.909074	0.0938398	0.634812	FBgn0285962,	FBpp0422656,	NA,|Ubiquitin-conjugating enzyme family, FTS subfamily,,	NA,|defense response to bacterium [GO:0042742]; protein ubiquitination [GO:0016567]; sperm individualization [GO:0007291],,	Mnat_04313,	AKT-interacting protein,,	Ubiquitin-conjugating enzyme/RWD-like,|Ubiquitin-conjugating enzyme E2,|NA,,				gene9319
brown	gene9288	Csec_G17068	0.0226113	0.909074	0.183232	0.350664	FBgn0019968,	FBpp0312023,	TRAFAC class myosin-kinesin ATPase superfamily, Kinesin family,,	establishment of spindle orientation [GO:0051294]; plus-end-directed vesicle transport along microtubule [GO:0072383]; regulation of synapse structure or activity [GO:0050803],|establishment of spindle orientation [GO:0051294]; microtubule-based movement [GO:0007018]; plus-end-directed vesicle transport along microtubule [GO:0072383]; regulation of synapse structure or activity [GO:0050803],,	Mnat_01192,	Kinesin-like protein KIF13A,,	Kinesin motor domain,|Kinesin motor domain superfamily,|NA,|Kinesin-associated,|Kinesin motor domain, conserved site,|P-loop containing nucleoside triphosphate hydrolase,,				gene9319
brown	gene8261	Csec_G03134	0.0226113	0.909074	-0.122039	0.536149	NA,	NA,	NA,	NA,	Mnat_00940,	Zinc finger BED domain-containing protein 5,,	Ribonuclease H-like superfamily,,				gene9319
brown	gene17376	Csec_G10254	0.0226113	0.909074	0.520218	0.00454355	FBgn0032685,|FBgn0038511,	FBpp0310374,|FBpp0082883,	NA,,	response to oxidative stress [GO:0006979],,	Mnat_07429,	Peroxidasin,,	Haem peroxidase, animal type,|Haem peroxidase superfamily,|Haem peroxidase domain superfamily, animal type,,|Haem peroxidase superfamily,|Haem peroxidase, animal type,|Haem peroxidase domain superfamily, animal type,,				gene9319
brown	gene16108	Csec_G00858	0.0226113	0.909074	-0.0265735	0.893224	FBgn0027889,	FBpp0084466,	NA,|Protein kinase superfamily, CK1 Ser/Thr protein kinase family, VRK subfamily,,	NA,|cell division [GO:0051301]; chromosome condensation [GO:0030261]; female germ-line stem cell population maintenance [GO:0036099]; female meiotic nuclear division [GO:0007143]; flight [GO:0060361]; histone phosphorylation [GO:0016572]; male germ-line stem cell population maintenance [GO:0036098]; meiotic cell cycle [GO:0051321]; mitotic sister chromatid segregation [GO:0000070]; mitotic spindl…	Mnat_12894,	Serine/threonine-protein kinase VRK1,,	NA,|Serine-threonine/tyrosine-protein kinase, catalytic domain,|Protein kinase domain,|Protein kinase-like domain superfamily,,				gene9319
brown	gene9318	Csec_G01899	0.0226113	0.909074	0.421117	0.0256355	NA,	NA,	NA,	NA,	NA,	NA,	NA,,				gene9319
brown	gene8021	Csec_G09956	0.0226113	0.909074	-0.0112834	0.954557	NA,	NA,	NA,	NA,	Mnat_02651,	Protein SZT2,,	NA,,				gene9319
brown	gene9521	Csec_G16432	0.0226113	0.909074	-0.31407	0.103606	FBgn0034942,|NA,	FBpp0297709,|NA,	NA,,|NA,	NA,,|NA,	NA,	NA,	NA,,				gene9319
brown	gene14413	Csec_G15350	0.0226113	0.909074	-0.200418	0.306505	FBgn0026060,	FBpp0070849,	NA,|Histidine acid phosphatase family,,	dephosphorylation [GO:0016311]; TOR signaling [GO:0031929],|dephosphorylation [GO:0016311],,	Mnat_14838,	Multiple inositol polyphosphate phosphatase 1,,	Histidine phosphatase superfamily, clade-2,|Histidine phosphatase superfamily,|Histidine acid phosphatase active site,|Histidine acid phosphatase, eukaryotic,,|Histidine phosphatase superfamily, clade-2,|Histidine phosphatase superfamily,,|Histidine phosphatase superfamily,|Histidine acid phosphatase active site,|Histidine phosphatase superfamily, clade-2,|Histidine acid phosphatase, eukaryotic,,…				gene9319
brown	gene1634	Csec_G14120	0.0226113	0.909074	-0.376869	0.0480572	NA,	NA,	NA,	NA,	Mnat_13400,	NA,	Helix-turn-helix domain (DUF4817),|NA,,				gene9319
brown	gene14617		0.0226113	0.909074	0.145291	0.460706											gene9319
brown	gene1130	Csec_G05509	0.0226113	0.909074	0.217926	0.265263	FBgn0033504,	FBpp0087429,|FBpp0289106,	NA,,	muscle attachment [GO:0016203]; sensory perception of mechanical stimulus [GO:0050954]; sensory perception of sound [GO:0007605],,	Mnat_07192,	Putative E3 ubiquitin-protein ligase SH3RF1,,	SH3 domain,|NA,|SH3-like domain superfamily,,|NA,|SH3 domain,|SH3-like domain superfamily,,				gene9319
brown	gene16755	Csec_G12472	0.0226113	0.909074	-0.19041	0.331779	FBgn0004646,	FBpp0306903,	Pannexin family,,	ion transport [GO:0006811],|intercellular transport [GO:0010496]; ion transport [GO:0006811]; phototransduction [GO:0007602]; phototransduction, visible light [GO:0007603]; visual behavior [GO:0007632],,	Mnat_05402,	Innexin inx2,,	Innexin,,				gene9319
brown	gene17039	Csec_G13029	0.0226113	0.909074	-0.144883	0.461979	FBgn0010452,	FBpp0075624,	NA,,	branch fusion, open tracheal system [GO:0035147]; cell adhesion [GO:0007155]; cell migration [GO:0016477]; larval salivary gland morphogenesis [GO:0007436]; motor neuron axon guidance [GO:0008045],,	Mnat_12116,	Insulin-like growth factor-binding protein complex acid labile subunit,,	Leucine-rich repeat, typical subtype,|Leucine-rich repeat,|Cysteine-rich flanking region, C-terminal,|NA,|Leucine-rich repeat domain superfamily,,				gene9319
brown	gene8962	Csec_G03839	0.0226113	0.909074	0.337518	0.0790016	FBgn0026479,	FBpp0307166,	TRAFAC class dynamin-like GTPase superfamily, Dynamin/Fzo/YdjA family,|NA,,	apoptotic mitochondrial changes [GO:0008637]; intracellular distribution of mitochondria [GO:0048312]; mitochondrial fission [GO:0000266]; mitochondrial fragmentation involved in apoptotic process [GO:0043653]; mitochondrion localization [GO:0051646]; mitochondrion organization [GO:0007005]; mitotic cytokinesis [GO:0000281]; organelle fission [GO:0048285]; peroxisome fission [GO:0016559]; positiv…	Mnat_01613,	Dynamin-1-like protein,,	NA,|PH-like domain superfamily,|Dynamin superfamily,|Dynamin GTPase effector,|P-loop containing nucleoside triphosphate hydrolase,|Dynamin central domain,|GTPase effector domain,|Dynamin-type guanine nucleotide-binding (G) domain,|Dynamin, GTPase domain,|Dynamin, GTPase region, conserved site,,|Dynamin, GTPase domain,|NA,|Dynamin central domain,|Dynamin GTPase effector,|Dynamin superfamily,|Dynam…				gene9319
brown	gene15885	Csec_G09074	0.0226113	0.909074	-0.328541	0.0878285	NA,	NA,	NA,	NA,	Mnat_03960,	Mariner Mos1 transposase,,	Mos1 transposase, HTH domain,|Transposase, type 1,|NA,,				gene9319
brown	gene8687	Csec_G07817	0.0226113	0.909074	-0.355529	0.0633541	FBgn0036494,	FBpp0297411,	NA,|Toll-like receptor family,,	signal transduction [GO:0007165],|axis elongation [GO:0003401]; convergent extension [GO:0060026]; dendrite guidance [GO:0070983],,	Mnat_06392,	X-linked interleukin-1 receptor accessory protein-like 2,,	NA,|Immunoglobulin-like domain superfamily,|Toll/interleukin-1 receptor homology (TIR) domain,|Toll/interleukin-1 receptor homology (TIR) domain superfamily,|Immunoglobulin-like fold,|Immunoglobulin subtype,|Immunoglobulin-like domain,,				gene9319
brown	gene9911	Csec_G02764	0.0226113	0.909074	0.147242	0.45464	NA,	NA,	NA,	NA,	Mnat_01427,	NA,	NA,|Tetratricopeptide-like helical domain superfamily,|Zinc finger, RING-type,|Zinc finger, RING/FYVE/PHD-type,|Zinc finger, RING-type, conserved site,,				gene9319
brown	gene9963	Csec_G05310	0.0226113	0.909074	-0.0890056	0.652425	NA,	NA,	NA,	NA,	Mnat_09004,	NA,	NA,,				gene9319
brown	gene12628	Csec_G07123	0.0226113	0.909074	0.040012	0.839799	NA,	NA,	NA,	NA,	NA,	NA,	NA,,				gene9319
brown	gene4152	Csec_G00443	0.0226113	0.909074	-0.166337	0.397576	FBgn0085424,	FBpp0309559,	POU transcription factor family,|POU transcription factor family, Class-2 subfamily,,	NA,|cell differentiation [GO:0030154]; dendrite morphogenesis [GO:0048813]; ganglion mother cell fate determination [GO:0007402]; heterochromatin organization involved in chromatin silencing [GO:0070868]; limb joint morphogenesis [GO:0036022]; negative regulation of antibacterial peptide biosynthetic process [GO:0002809]; pattern specification process [GO:0007389]; positive regulation of transcri…	Mnat_03572,	POU domain protein CF1A,,	NA,|POU-specific domain,|Homeobox domain,|Cro/C1-type helix-turn-helix domain,|Homeobox-like domain superfamily,|Homeobox, conserved site,|POU domain,|Lambda repressor-like, DNA-binding domain superfamily,,				gene9319
brown	gene2812	Csec_G11779	0.0226113	0.909074	-0.0329799	0.867684	NA,	NA,	NA,	NA,	NA,	NA,	NA,,				gene9319
brown	gene13494	Csec_G05088	0.0226113	0.909074	-0.0880178	0.656047	FBgn0015269,	FBpp0084326,	NA,,	adult locomotory behavior [GO:0008344]; cAMP-mediated signaling [GO:0019933]; determination of adult lifespan [GO:0008340]; locomotor rhythm [GO:0045475]; long-term memory [GO:0007616]; negative regulation of synaptic growth at neuromuscular junction [GO:0045886]; olfactory learning [GO:0008355]; perineurial glial growth [GO:0042066]; positive regulation of adenylate cyclase activity [GO:0045762]…	Mnat_05008,	Neurofibromin,,	NA,,				gene9319
brown	gene14576	Csec_G03617	0.0226113	0.909074	0.326365	0.0900766	FBgn0051998,	FBpp0300569,|FBpp0088212,	NA,,	NA,,	Mnat_03194,	NA,	NA,,				gene9319
brown	gene18110	Csec_G00058	0.0226113	0.909074	-0.113216	0.566227	FBgn0035948,	FBpp0076283,	NA,,	NA,,	Mnat_01392,	NA,	CHK kinase-like,|Protein kinase-like domain superfamily,|NA,|Ecdysteroid kinase-like,,				gene9319
brown	gene7379	Csec_G15143	0.0226113	0.909074	0.101856	0.606033	NA,	NA,	NA,	NA,	NA,	NA,	HAT, C-terminal dimerisation domain,|Ribonuclease H-like superfamily,,				gene9319
brown	gene6856	Csec_G03875	0.0226113	0.909074	0.12565	0.524063	FBgn0033635,	FBpp0293611,	MIP/aquaporin (TC 1.A.8) family,,	transmembrane transport [GO:0055085],,	Mnat_13738,	Aquaporin AQPcic,,	Major intrinsic protein,|Aquaporin-like,,				gene9319
brown	gene292	Csec_G15151	0.0226113	0.909074	-0.134518	0.494947	NA,	NA,	NA,	NA,	NA,	NA,	NA,,				gene9319
brown	gene14115	Csec_G00616	0.0226113	0.909074	0.272283	0.160991	FBgn0011766,	FBpp0311985,	NA,|E2F/DP family,,	NA,|DNA endoreduplication [GO:0042023]; eggshell chorion gene amplification [GO:0007307]; G1/S transition of mitotic cell cycle [GO:0000082]; imaginal disc development [GO:0007444]; larval lymph gland hemopoiesis [GO:0035167]; negative regulation of transcription by RNA polymerase II [GO:0000122]; nurse cell apoptotic process [GO:0045476]; positive regulation of DNA endoreduplication [GO:0032877]…	Mnat_13698,	Transcription factor E2F3,,	E2F transcription factor, CC-MB domain,|E2F-DP heterodimerization region,,				gene9319
brown	gene13948	Csec_G09702	0.0226113	0.909074	-0.209338	0.28502	FBgn0036354,	FBpp0075597,	NA,|WD repeat POC1 family,,	NA,|centrosome cycle [GO:0007098],,	Mnat_11376,	WD repeat, SAM and U-box domain-containing protein 1,,	WD40-repeat-containing domain,|WD40-repeat-containing domain superfamily,|WD40/YVTN repeat-like-containing domain superfamily,|Sterile alpha motif domain,|NA,|G-protein beta WD-40 repeat,|WD40 repeat,|WD40 repeat, conserved site,|U box domain,|Zinc finger, RING/FYVE/PHD-type,,				gene9319
brown	gene837	Csec_G13615	0.0226113	0.909074	0.334915	0.0814873	FBgn0032210,	FBpp0079660,	NA,,	acylglycerol homeostasis [GO:0055090]; determination of adult lifespan [GO:0008340]; protein deubiquitination [GO:0016579]; protein K63-linked deubiquitination [GO:0070536]; protein linear deubiquitination [GO:1990108]; regulation of innate immune response [GO:0045088]; response to oxidative stress [GO:0006979]; stress-activated protein kinase signaling cascade [GO:0031098],|acylglycerol homeosta…	Mnat_00577,	Ubiquitin carboxyl-terminal hydrolase CYLD,,	CAP Gly-rich domain,|Peptidase C19, ubiquitin carboxyl-terminal hydrolase,|CAP Gly-rich domain superfamily,|NA,|Ubiquitin specific protease domain,|Papain-like cysteine peptidase superfamily,,|CAP Gly-rich domain superfamily,|Ubiquitin specific protease domain,|Papain-like cysteine peptidase superfamily,|CAP Gly-rich domain,|NA,|Peptidase C19, ubiquitin carboxyl-terminal hydrolase,,|CAP Gly-rich …				gene9319
brown	gene15803	Csec_G04974	0.0226113	0.909074	0.315329	0.102155	FBgn0036273,|NA,	FBpp0305548,|NA,	Inositol 1,4,5-trisphosphate 5-phosphatase type IV family,,|NA,	phosphatidylinositol dephosphorylation [GO:0046856]; protein localization to cilium [GO:0061512]; sensory perception of sound [GO:0007605],,|NA,	Mnat_03641,	72 kDa inositol polyphosphate 5-phosphatase,,	NA,|Inositol polyphosphate-related phosphatase,|Endonuclease/exonuclease/phosphatase superfamily,,|NA,,				gene9319
brown	gene7304	Csec_G11364	0.0226113	0.909074	-0.0751062	0.704062	FBgn0266377,	FBpp0310589,|FBpp0310595,	Cyclic nucleotide phosphodiesterase family,|NA,|Cyclic nucleotide phosphodiesterase family, PDE8 subfamily,,	signal transduction [GO:0007165],|NA,|cAMP catabolic process [GO:0006198]; cAMP metabolic process [GO:0046058]; mesoderm development [GO:0007498]; negative regulation of hydrogen peroxide-induced cell death [GO:1903206]; positive regulation of ERK1 and ERK2 cascade [GO:0070374]; signal transduction [GO:0007165],,	Mnat_11164,	High affinity cAMP-specific and IBMX-insensitive 3',5'-cyclic phosphodiesterase 8A,,	NA,|PAS domain superfamily,|PAS domain,|3'5'-cyclic nucleotide phosphodiesterase,|3'5'-cyclic nucleotide phosphodiesterase, catalytic domain,|3'5'-cyclic nucleotide phosphodiesterase, catalytic domain superfamily,|CheY-like superfamily,|PAS fold,|HD/PDEase domain,,|3'5'-cyclic nucleotide phosphodiesterase, catalytic domain superfamily,|3'5'-cyclic nucleotide phosphodiesterase,|3'5'-cyclic nucleot…				gene9319
brown	gene12858	Csec_G02923	0.0226113	0.909074	0.272244	0.161053	FBgn0266019,	FBpp0294057,	NA,|BCAS3 family,,	NA,|macropinocytosis [GO:0044351]; response to starvation [GO:0042594],,	Mnat_11727,	Breast carcinoma-amplified sequence-like protein,,	NA,|WD40/YVTN repeat-like-containing domain superfamily,|BCAS3 domain,|WD40-repeat-containing domain superfamily,,				gene9319
brown	gene10275	Csec_G06814	0.0226113	0.909074	-0.327063	0.08935	FBgn0025382,	FBpp0070281,	NA,,	exosomal secretion [GO:1990182]; intracellular protein transport [GO:0006886]; melanosome transport [GO:0032402]; positive regulation of exocytosis [GO:0045921]; Rab protein signal transduction [GO:0032482]; vesicle-mediated transport [GO:0016192],,	Mnat_05054,	Ras-related protein Rab-27A,,	NA,|Small GTP-binding protein domain,|Small GTPase,|P-loop containing nucleoside triphosphate hydrolase,,				gene9319
brown	gene16510	Csec_G04576	0.0226113	0.909074	-0.0730146	0.711952	FBgn0034162,	FBpp0086191,	NA,,	defense response to Gram-negative bacterium [GO:0050829]; metabolic process [GO:0008152]; multicellular organism reproduction [GO:0032504],,	Mnat_08863,	Lysozyme,,	NA,|Invertebrate-type lysozyme,,				gene9319
brown	gene14619	Csec_G06718	0.0226113	0.909074	0.114327	0.562397	FBgn0013733,	FBpp0086745,	NA,,	actin cytoskeleton organization [GO:0030036]; apposition of dorsal and ventral imaginal disc-derived wing surfaces [GO:0007475]; axon midline choice point recognition [GO:0016199]; axonogenesis [GO:0007409]; branch fusion, open tracheal system [GO:0035147]; cytoplasmic microtubule organization [GO:0031122]; dendrite morphogenesis [GO:0048813]; determination of muscle attachment site [GO:0016204];…	Mnat_00379,	Plectin,,	Calponin homology domain,|Ribonuclease H-like superfamily,|Actinin-type actin-binding domain, conserved site,|CH domain superfamily,|Ribonuclease H domain,,				gene9319
brown	gene10240	Csec_G03366	0.0226113	0.909074	-0.0787332	0.690452	NA,	NA,	NA,	NA,	NA,	NA,	NA,,				gene9319
brown	gene14640	Csec_G07310	0.0226113	0.909074	-0.401079	0.034406	NA,	NA,	NA,	NA,	Mnat_09865,	Maelstrom-like protein,,	NA,,				gene9319
brown	gene1132	Csec_G05511	0.0226113	0.909074	0.114919	0.560363	FBgn0033504,	FBpp0087432,	NA,,	muscle attachment [GO:0016203]; sensory perception of mechanical stimulus [GO:0050954]; sensory perception of sound [GO:0007605],,	Mnat_01124,	NA,	NA,|SoHo domain,,				gene9319
brown	gene18040	Csec_G17664	0.0226113	0.909074	0.111267	0.572972	NA,	NA,	NA,	NA,	Mnat_08554,	NA,	Protein of unknown function DUF1759,,				gene9319
brown	gene10766	Csec_G11753	0.0226113	0.909074	-0.290674	0.133461	NA,	NA,	NA,	NA,	Mnat_15659,	Probable RNA-directed DNA polymerase from transposon X-element,,	NA,|Reverse transcriptase domain,|Endonuclease/exonuclease/phosphatase superfamily,|Endonuclease/exonuclease/phosphatase,,				gene9319
brown	gene12537	Csec_G18087	0.0226113	0.909074	-0.195804	0.318005	NA,	NA,	NA,	NA,	Mnat_07972,	NA,	NA,,				gene9319
brown	gene9910	Csec_G02763	0.0226113	0.909074	0.478188	0.0100576	FBgn0016694,	FBpp0076490,	NA,,	circadian rhythm [GO:0007623]; regulation of lipid metabolic process [GO:0019216],|circadian rhythm [GO:0007623]; positive regulation of transcription, DNA-templated [GO:0045893]; regulation of lipid metabolic process [GO:0019216],,	Mnat_13062,	Hepatic leukemia factor,,	NA,|Basic-leucine zipper domain,,				gene9319
brown	gene2421	Csec_G09985	0.0226113	0.909074	0.0488331	0.805089	NA,	NA,	NA,	NA,	Mnat_00940,	Zinc finger BED domain-containing protein 5,,	Ribonuclease H-like superfamily,|HAT, C-terminal dimerisation domain,,				gene9319
brown	gene17320	Csec_G07612	0.0226113	0.909074	-0.131548	0.504608	FBgn0034716,	FBpp0290691,	Organo anion transporter (TC 2.A.60) family,,	organic substance transport [GO:0071702]; renal tubular secretion [GO:0097254]; response to toxic substance [GO:0009636]; sodium-independent organic anion transport [GO:0043252],,	Mnat_09494,	Solute carrier organic anion transporter family member 5A1,,	Major facilitator superfamily domain,|NA,|Kazal domain,|MFS transporter superfamily,|Organic anion transporter polypeptide,|Kazal domain superfamily,,				gene9319
brown	gene5455	Csec_G03746	0.0226113	0.909074	0.195678	0.318321	FBgn0003206,	FBpp0073068,	Small GTPase superfamily, Ras family,,	Ras protein signal transduction [GO:0007265],,	Mnat_15716,	Ras-like protein 2,,	NA,|P-loop containing nucleoside triphosphate hydrolase,|Small GTP-binding protein domain,|Small GTPase superfamily, Ras-type,|Small GTPase,,		Ras64B	downstream IIS	gene9319
brown	gene7504	Csec_G03410	0.0226113	0.909074	0.250674	0.198225	FBgn0267795,	FBpp0075518,	Formin homology family,,	axon extension [GO:0048675]; cell migration [GO:0016477]; cortical actin cytoskeleton organization [GO:0030866]; mushroom body development [GO:0016319]; ommatidial rotation [GO:0016318]; regulation of cell shape [GO:0008360],,	Mnat_07499,	Formin-like protein,,	Armadillo-type fold,|Formin, FH3 domain,|NA,|Armadillo-like helical,,|Armadillo-type fold,|Armadillo-like helical,|Formin, FH3 domain,|Formin, FH2 domain,|Rho GTPase-binding/formin homology 3 (GBD/FH3) domain,|NA,|Diaphanous autoregulatory (DAD) domain,,				gene9319
brown	gene8630	Csec_G04562	0.0226113	0.909074	-0.301447	0.11902	NA,	NA,	NA,	NA,	Mnat_14558,	Craniofacial development protein 2,,	NA,,				gene9319
brown	gene4833	Csec_G03549	0.0226113	0.909074	0.0814104	0.680466	NA,	NA,	NA,	NA,	Mnat_07921,	NA,	NA,,				gene9319
brown	gene302	Csec_G15460	0.0226113	0.909074	0.271756	0.161835	FBgn0005666,	FBpp0306553,	NA,,	actin filament organization [GO:0007015]; mesoderm development [GO:0007498]; muscle contraction [GO:0006936]; muscle thin filament assembly [GO:0071689]; sarcomere organization [GO:0045214]; striated muscle contraction [GO:0006941]; striated muscle myosin thick filament assembly [GO:0071688],,	Mnat_11129,	Twitchin,,	Immunoglobulin subtype 2,|Fibronectin type III,|Immunoglobulin-like domain,|NA,|Immunoglobulin-like fold,|Fibronectin type III superfamily,|Immunoglobulin-like domain superfamily,|Immunoglobulin I-set,|Immunoglobulin subtype,,				gene9319
brown	gene9907	Csec_G02760	0.0226113	0.909074	-0.394634	0.0376907	NA,	NA,	NA,	NA,	Mnat_13055,	Breast cancer type 2 susceptibility-like protein,,	BRCA2 repeat,,				gene9319
brown	gene10524	Csec_G02676	0.0226113	0.909074	0.653072	0.000164929	FBgn0038853,|NA,	FBpp0083438,|NA,	NA,,|NA,	axon guidance [GO:0007411]; axon midline choice point recognition [GO:0016199]; positive regulation of GTPase activity [GO:0043547]; signal transduction [GO:0007165],|axon guidance [GO:0007411]; axon midline choice point recognition [GO:0016199]; positive regulation of GTPase activity [GO:0043547],,|NA,	Mnat_01833,	Rho GTPase-activating protein 39,,	Rho GTPase activation protein,|MyTH4 domain,|NA,|WW domain,|MyTH4 domain superfamily,|Rho GTPase-activating protein domain,|WW domain superfamily,,|NA,|WW domain,|WW domain superfamily,,|NA,,				gene9319
brown	gene2071	Csec_G00677	0.0226113	0.909074	0.0455397	0.818009	FBgn0032685,	FBpp0310374,	NA,,	response to oxidative stress [GO:0006979],,	Mnat_13036,	Peroxidasin-like protein,,	NA,|Haem peroxidase, animal type,|Haem peroxidase superfamily,|Haem peroxidase domain superfamily, animal type,,				gene9319
brown	gene196	Csec_G07766	0.0226113	0.909074	0.188481	0.336791	FBgn0013953,	FBpp0293017,	NA,,	negative regulation of female receptivity, post-mating [GO:0045434],,	Mnat_03630,	Sodium-independent sulfate anion transporter,,	SLC26A/SulP transporter domain,,				gene9319
brown	gene1353	Csec_G15753	0.0226113	0.909074	-0.20488	0.295633	NA,	NA,	NA,	NA,	NA,	NA,	NA,|Aspartic peptidase domain superfamily,,				gene9319
brown	gene1135	Csec_G05514	0.0226113	0.909074	0.271247	0.162653	NA,	NA,	NA,	NA,	NA,	NA,	NA,,				gene9319
brown	gene7197	Csec_G07892	0.0226113	0.909074	-0.109892	0.577752	FBgn0037288,|FBgn0039203,	FBpp0297107,|FBpp0084027,	NA,,	NA,,	Mnat_16976,	Protein takeout,,	Haemolymph juvenile hormone binding,|Takeout superfamily,,|Takeout superfamily,|Haemolymph juvenile hormone binding,,				gene9319
brown	gene3962	Csec_G13819	0.0226113	0.909074	0.232466	0.233887	FBgn0037218,	FBpp0307687,|FBpp0307686,	NA,,	clathrin coat disassembly [GO:0072318]; clathrin-dependent endocytosis [GO:0072583]; compound eye morphogenesis [GO:0001745]; negative regulation of neuron death [GO:1901215]; receptor-mediated endocytosis [GO:0006898]; sperm individualization [GO:0007291],,	Mnat_01339,	Cyclin-G-associated kinase,,	DnaJ domain,|NA,|Tensin phosphatase, C2 domain,|Protein-tyrosine phosphatase-like,|Tensin-type phosphatase domain,|Chaperone J-domain superfamily,,|NA,|Protein-tyrosine phosphatase-like,|Protein kinase domain,|Serine/threonine-protein kinase, active site,|Protein kinase-like domain superfamily,|Tensin phosphatase, C2 domain,|Tensin-type phosphatase domain,,|Protein kinase-like domain superfamily,…				gene9319
brown	gene12687	Csec_G12849	0.0226113	0.909074	0.0893773	0.651064	NA,	NA,	NA,	NA,	Mnat_01962,	Serine/threonine-protein kinase LMTK1,,	NA,,				gene9319
brown	gene5853	Csec_G01151	0.0226113	0.909074	0.0657293	0.739656	FBgn0033476,	FBpp0311694,	Membrane-bound acyltransferase family,,	germ cell migration [GO:0008354]; lipid modification [GO:0030258]; plasma membrane organization [GO:0007009]; sperm individualization [GO:0007291],,	Mnat_11581,	Lysophospholipid acyltransferase 1,,	Membrane bound O-acyl transferase, MBOAT,,|NA,,				gene9319
brown	gene5168	Csec_G02580	0.0226113	0.909074	-0.223601	0.252708	NA,	NA,	NA,	NA,	Mnat_01427,	NA,	NA,,				gene9319
brown	gene6717	Csec_G13114	0.0226113	0.909074	-0.337629	0.0788964	FBgn0035132,	FBpp0297520,	NA,|G-protein coupled receptor 2 family, Mth subfamily,,	cell surface receptor signaling pathway [GO:0007166],|cell surface receptor signaling pathway [GO:0007166]; determination of adult lifespan [GO:0008340]; G protein-coupled receptor signaling pathway [GO:0007186]; response to starvation [GO:0042594],,	Mnat_10781,	Probable G-protein coupled receptor Mth-like 1,,	NA,|GPCR, family 2-like,|GPCR, family 2, secretin-like,,				gene9319
brown	gene8221	Csec_G18125	0.0226113	0.909074	-0.144337	0.463687	FBgn0032690,	FBpp0080622,	DEAD box helicase family,|NA,,	mRNA splicing, via spliceosome [GO:0000398]; regulation of defense response to virus [GO:0050688],,	Mnat_14146,	Probable ATP-dependent RNA helicase DDX23,,	NA,|Helicase superfamily 1/2, ATP-binding domain,|RNA helicase, DEAD-box type, Q motif,|ATP-dependent RNA helicase DEAD-box, conserved site,|DEAD/DEAH box helicase domain,|P-loop containing nucleoside triphosphate hydrolase,,				gene9319
brown	gene11884	Csec_G13724	0.0226113	0.909074	-0.336801	0.0796801	FBgn0031397,	FBpp0304039,	NA,,	dephosphorylation [GO:0016311],,	Mnat_07003,	Acid phosphatase-like protein 2,,	Histidine phosphatase superfamily,|Histidine phosphatase superfamily, clade-2,,|Histidine phosphatase superfamily,,				gene9319
brown	gene9337	Csec_G05444	0.0226113	0.909074	-0.428228	0.023	NA,	NA,	NA,	NA,	NA,	NA,	NA,,				gene9319
brown	gene15813	Csec_G04984	0.0226113	0.909074	-0.270321	0.164151	FBgn0032249,	FBpp0079633,	NA,,	activation of GTPase activity [GO:0090630]; intracellular protein transport [GO:0006886]; regulation of GTPase activity [GO:0043087],,	Mnat_03651,	TBC1 domain family member 16,,	NA,|Rab-GTPase-TBC domain,|Rab-GTPase-TBC domain superfamily,,				gene9319
brown	gene1180	Csec_G07318	0.0226113	0.909074	0.308406	0.110326	FBgn0000489,	FBpp0075284,	NA,|Protein kinase superfamily, AGC Ser/Thr protein kinase family, cAMP subfamily,,	NA,|imaginal disc-derived wing morphogenesis [GO:0007476]; peptidyl-serine phosphorylation [GO:0018105]; protein phosphorylation [GO:0006468]; signal transduction [GO:0007165],,	Mnat_00557,	Protein kinase DC2,,	Protein kinase-like domain superfamily,|AGC-kinase, C-terminal,|Serine/threonine-protein kinase, active site,|Protein kinase domain,|NA,,				gene9319
brown	gene7077	Csec_G00727	0.0226113	0.909074	-0.274652	0.157235	FBgn0050101,	FBpp0086118,	NA,,	chitin-based cuticle development [GO:0040003],,	Mnat_12205,	Neurofilament heavy polypeptide,,	NA,,				gene9319
brown	gene11315	Csec_G15127	0.0226113	0.909074	0.31723	0.0999922	FBgn0004611,	FBpp0303524,	NA,,	entrainment of circadian clock by photoperiod [GO:0043153]; flight behavior [GO:0007629]; inositol trisphosphate biosynthetic process [GO:0032959]; lipid catabolic process [GO:0016042]; neuron cellular homeostasis [GO:0070050]; phosphatidylinositol-mediated signaling [GO:0048015]; regulation of neuromuscular synaptic transmission [GO:1900073]; release of sequestered calcium ion into cytosol [GO:0…	Mnat_13548,	1-phosphatidylinositol-4,5-bisphosphate phosphodiesterase classes I and II,,	C2 domain superfamily,|C2 domain,|Phosphatidylinositol-specific phospholipase C, X domain,|PLC-like phosphodiesterase, TIM beta/alpha-barrel domain superfamily,|NA,|PLC-beta, PH domain,|Phospholipase C, phosphatidylinositol-specific, Y domain,|Phosphoinositide phospholipase C family,|Phosphoinositide-specific phospholipase C, EF-hand-like domain,|EF-hand domain pair,,				gene9319
brown	gene8334	Csec_G06217	0.0226113	0.909074	0.267627	0.168558	FBgn0010768,	FBpp0083147,	Krueppel C2H2-type zinc-finger protein family,,	dendrite guidance [GO:0070983]; neuroblast development [GO:0014019]; neuron development [GO:0048666],,	Mnat_09454,	Zinc finger protein rotund,,	Zinc finger C2H2 superfamily,|Zinc finger C2H2-type,|NA,,				gene9319
brown	gene713	Csec_G08784	0.0226113	0.909074	-0.0976633	0.621018	FBgn0261397,	FBpp0088686,	TRAFAC class myosin-kinesin ATPase superfamily, Myosin family,,	actin filament-based movement [GO:0030048]; anterior/posterior axis specification, embryo [GO:0008595]; intracellular protein transport [GO:0006886]; mitochondrion transport along microtubule [GO:0047497]; positive regulation of pole plasm oskar mRNA localization [GO:0045856]; rhabdomere development [GO:0042052]; sperm individualization [GO:0007291],,	Mnat_05319,	Myosin-Va,,	P-loop containing nucleoside triphosphate hydrolase,|Kinesin motor domain superfamily,|Myosin head, motor domain,|NA,,				gene9319
brown	gene10451	Csec_G17292	0.0226113	0.909074	-0.0163689	0.934112	NA,	NA,	NA,	NA,	Mnat_01427,	NA,	Reverse transcriptase domain,|NA,,				gene9319
brown	gene14495	Csec_G17257	0.0226113	0.909074	0.419896	0.0261118	FBgn0265045,|NA,	FBpp0307635,|NA,|FBpp0307634,	NA,,|NA,	protein phosphorylation [GO:0006468],|positive regulation of microfilament motor activity [GO:0120081]; protein phosphorylation [GO:0006468],,|NA,	Mnat_13763,|Mnat_09652,	Muscle M-line assembly protein unc-89,,|Retrovirus-related Pol polyprotein from type-1 retrotransposable element R2,,	NA,,|Reverse transcriptase domain,|NA,,|NA,|Immunoglobulin-like domain,|Immunoglobulin subtype,|Immunoglobulin I-set,|Immunoglobulin-like domain superfamily,|Immunoglobulin subtype 2,|Immunoglobulin-like fold,,				gene9319
brown	gene11809	Csec_G09276	0.0226113	0.909074	0.00992746	0.960013	FBgn0037550,	FBpp0081305,	NA,,	generation of catalytic spliceosome for second transesterification step [GO:0000350]; mRNA 3'-splice site recognition [GO:0000389]; mRNA splicing, via spliceosome [GO:0000398],,	Mnat_01364,	Pre-mRNA-splicing factor ISY1-like protein,,	NA,|Pre-mRNA-splicing factor Isy1 superfamily,|Helix hairpin bin domain superfamily,|Pre-mRNA-splicing factor Isy1,,				gene9319
brown	gene9097	Csec_G07887	0.0226113	0.909074	0.227499	0.244313	FBgn0260440,	FBpp0085013,	NA,,	asymmetric cell division [GO:0008356]; heart morphogenesis [GO:0003007]; negative regulation of Notch signaling pathway [GO:0045746]; peripheral nervous system development [GO:0007422]; positive regulation of Notch signaling pathway [GO:0045747]; sensory organ development [GO:0007423]; sensory organ precursor cell division [GO:0045035],,	NA,	NA,	NA,,				gene9319
brown	gene4081	Csec_G18062	0.0226113	0.909074	0.321187	0.0956005	FBgn0020391,	FBpp0086841,	Protein kinase superfamily, Tyr protein kinase family, ROR subfamily,,	multicellular organism development [GO:0007275]; muscle cell cellular homeostasis [GO:0046716]; nervous system development [GO:0007399]; photoreceptor cell axon guidance [GO:0072499]; positive regulation of kinase activity [GO:0033674]; positive regulation of MAPK cascade [GO:0043410]; positive regulation of neuron projection development [GO:0010976]; positive regulation of phosphatidylinositol 3…	Mnat_13785,	Tyrosine-protein kinase transmembrane receptor Ror2,,	Serine-threonine/tyrosine-protein kinase, catalytic domain,|Kringle-like fold,|NA,|Kringle superfamily,|Kringle,|Tyrosine-protein kinase, catalytic domain,|Kringle, conserved site,|Protein kinase-like domain superfamily,|Tyrosine-protein kinase, active site,|Protein kinase domain,|Protein kinase, ATP binding site,,|NA,|Frizzled cysteine-rich domain superfamily,|Kringle,|Frizzled domain,|Kringle s…				gene9319
brown	gene843	Csec_G13621	0.0226113	0.909074	0.133749	0.49744	FBgn0267488,|NA,	FBpp0079165,|NA,	NA,,|NA,	defense response to fungus [GO:0050832]; dorsal closure [GO:0007391]; head involution [GO:0008258]; phagocytosis, recognition [GO:0006910]; regulation of tube length, open tracheal system [GO:0035159]; septate junction assembly [GO:0019991],,|NA,	Mnat_00582,|Mnat_01427,|Mnat_00634,	C3 and PZP-like alpha-2-macroglobulin domain-containing protein 8,,|NA,	Low-density lipoprotein (LDL) receptor class A repeat,|NA,|Alpha-macroglobulin, receptor-binding domain superfamily,|Alpha-macroglobulin, receptor-binding,|Alpha-2-macroglobulin, bait region domain,|Alpha-2-macroglobulin,|Terpenoid cyclases/protein prenyltransferase alpha-alpha toroid,|Alpha-macroglobulin, TED domain,|LDL receptor-like superfamily,,|Alpha-2-macroglobulin,|Terpenoid cyclases/prote…				gene9319
brown	gene8136	Csec_G13439	0.0226113	0.909074	-0.226377	0.246711	FBgn0033631,	FBpp0110197,	Cu-Zn superoxide dismutase family,,	removal of superoxide radicals [GO:0019430]; response to oxidative stress [GO:0006979]; UV protection [GO:0009650],,	Mnat_10362,	Superoxide dismutase [Cu-Zn],,	Superoxide dismutase, copper/zinc binding domain,|Superoxide dismutase-like, copper/zinc binding domain superfamily,,				gene9319
brown	gene11626	Csec_G13599	0.0226113	0.909074	-0.0252283	0.898601	FBgn0053299,	FBpp0292878,	NA,,	NA,,	Mnat_08907,	NA,	NA,,				gene9319
brown	gene1944	Csec_G14976	0.0226113	0.909074	0.215628	0.27046	FBgn0287183,	FBpp0306001,	NA,,	cell redox homeostasis [GO:0045454],,	Mnat_03026,	DnaJ-like protein subfamily C member,,	Thioredoxin domain,|DnaJ domain,|Chaperone J-domain superfamily,|Thioredoxin-like superfamily,|DnaJ domain, conserved site,|NA,,|DnaJ domain,|Thioredoxin domain,|Thioredoxin-like superfamily,|Chaperone J-domain superfamily,|NA,|DnaJ domain, conserved site,,				gene9319
brown	gene6397	Csec_G11377	0.0226113	0.909074	0.279375	0.149934	FBgn0032350,	FBpp0079809,	D-isomer specific 2-hydroxyacid dehydrogenase family,,	cellular amino acid metabolic process [GO:0006520],,	Mnat_14601,	D-3-phosphoglycerate dehydrogenase,,	D-3-phosphoglycerate dehydrogenase,|D-isomer specific 2-hydroxyacid dehydrogenase, NAD-binding domain conserved site,|NA,|Allosteric substrate binding domain superfamily,|NAD(P)-binding domain superfamily,|D-isomer specific 2-hydroxyacid dehydrogenase, NAD-binding domain conserved site 1,|D-isomer specific 2-hydroxyacid dehydrogenase, NAD-binding domain,|D-isomer specific 2-hydroxyacid dehydrogen…				gene9319
[truncated: 10,330 more rows]

## Sheet: B Precocene effect
Supplementary Data 3 B. 224 modules resulting from the analysis to identify precocene effect (precocene-control comparison). Positive values in module_precocene_association and gene_precocene_association indicate that the module/gene is positively associated with precocene treatment. Genes were sorted by modules.
[truncated: 16,291 more rows]

## Sheet: C Solvent effect
Supplementary Data 3 C. 219 modules resulting from the analysis to identify solvent effect (solvent - control comparison). Positive values in module_solvent_association/gene_solvent association indicate that the module/gene is positively associated with solvent. Genes were sorted by modules.
[truncated: 15,950 more rows]

[truncated: 1 more sheets: D JH effect]
