# Supplementary material for: Transcriptomic analyses of the termite, Cryptotermes secundus, reveal a gene network underlying a long lifespan and high fecundity
Source: Commun Biol. 2021 Mar 22;4:384. doi: 10.1038/s42003-021-01892-x (PMC7985136; doi:10.1038/s42003-021-01892-x)
Supplement: Supplementary file 7 — Supplementary Data 4 [file 42003_2021_1892_MOESM7_ESM.xlsx]

## Sheet: Sheet1
Supplementary Data 4. List of the 99 TI-J-LiFe genes (for TOR/IIS-JH-Lifespan and Fecundity). This is a list of genes from the TI-J-LiFe network that combines all major pathways underlying aging and life history trade-offs. This list was originally generated for D. melanogaster (see Main text).
Csec_geneName	geneNumber	GeneNameOnFigure	Ti-J-Life gene names	Functions
Csec_G04002	gene3384		Transferrin 1	?
Csec_G02199	gene15434		AC011, Acyl-CoA Delta(11) desaturase	CHC
Csec_G14937	gene7645	Csec-Cytb5-r-a	Cytb5r_0	CHC
Csec_G14938	gene7646	Csec-Cytb5-r-b	Cytb5r_2	CHC
Csec_G02201	gene15436	Csec-Desat-D	D11DS_0, Acyl-CoA Delta(11) desaturase	CHC
Csec_G13183	gene12196		D11DS_1, Acyl-CoA Delta(11) desaturase	CHC
Csec_G02203	gene15438	Csec-Desat-A2-a	D11DS_2, Acyl-CoA Delta(11) desaturase	CHC
Csec_G02204	gene15439		desaturase(1)	CHC
Csec_G13180	gene12193	Csec-Desat-C	desaturase(2)	CHC
Csec_G13185	gene12198		desaturase(3)	CHC
Csec_G02161	gene12548		Elongase(1)	CHC
Csec_G02165	gene12552	Csec-Elo-2	Elongase(2)	CHC
Csec_G13121	gene6724		Elongase(3)	CHC
Csec_G02162	gene12549		Elongase (4)	CHC
Csec_G15794	gene1359		Elongase (5)	CHC
Csec_G02160	gene12547	Csec-Elo-6	Elongase(6)	CHC
Csec_G13116	gene6719	Csec-Elo-7	Elongase (7)	CHC
Csec_G12717	gene13264		Elovl4, very long chain fatty acids	CHC
Csec_G13120	gene6723		Elovl7, very long chain fatty acids	CHC
Csec_G02163	gene12550		ELOVL7_0 (Qdown), very long chain fatty acids	CHC
Csec_G02164	gene12551	Csec-Elo-8	Elongase(8)	CHC
Csec_G19101	gene4435	Csec-Hemocytin	Hemolectin	Clotting reaction
Csec_G10339	gene13180		CREBA	downstream IIS
Csec_G13329	gene4443		CREBB	downstream IIS
Csec_G04504	gene6674		dLip4(1)	downstream IIS
Csec_G04505	gene6675		dLip4(2)	downstream IIS
Csec_G03746	gene5455		Ras64B	downstream IIS
Csec_G11526	gene2463		Ras85D	downstream IIS
Csec_G02143	gene13456		SIK2	downstream IIS
Csec_G02288	gene4793		GSK-3beta	downstream of IIS
Csec_G09384	gene9145	Csec-FOXO	FOXO	Downstream of IIS and TOR
Csec_G12344	gene6116	Csec-eIF4B	eIF4B	downstream TOR
Csec_G06317	gene11495		Orct2(calderon?)	downstream TOR
Csec_G06754	gene2152	Csec-S6	S6	downstream TOR
Csec_G14320	gene10378		S6K	downstream TOR
Csec_G05564	gene701		SREBP	downstream TOR
Csec_G12777	gene9656	Csec-Thor	thor	downstream TOR
Csec_G13923	gene500		TIF-IA	downstream TOR
Csec_G11247	gene5651	Neofem3(Vg)	Neofem3(Vg)	fecundity-related
Csec_G03492	gene5894		Neofem4	fecundity-related
Csec_G09496	gene13597		PRAS40	IIS and TOR
Csec_G09330	gene7290		18 wheeler(1)	Immune response
Csec_G09335	gene7295		18 wheeler(2)	Immune response
Csec_G09340	gene7300	Csec-18 wheeler-3	18 wheeler(3)	Immune response
Csec_G09333	gene7293	Csec-18 wheeler-4	18 wheeler(4)	Immune response
Csec_G09528	gene8404	Csec-JH epoxidase	JH epoxidase	JH-related
Csec_G09527	gene8403	Csec-female JH epoxidase	female JH epoxidase	JH-related
Csec_G06392	gene10663	Csec-Kr-h1	Kr-h1	JH-related
Csec_G04891	gene6885	Csec-Tobi	Tobi	metabolism
Csec_G05299	gene9952		N Laz(1)	negatively regulate IIS
Csec_G02941	gene12876		N Laz(2)	negatively regulate IIS
Csec_G14435	gene1670	AKHr	AKHr	Neurohormone-related
Csec_G12895	gene791	HTHr	HTHr	Neurohormone-related
Csec_G00719	gene7071	HSP70	Heat-shock-protein-70Bc(1)	Stress response
Csec_G00991	gene16982		Heat-shock-protein-70Bc(2)	Stress response
Csec_G00992	gene16983		Heat-shock-protein-70Bc(3)	Stress response
Csec_G01712	gene17568	Hsc70-2	Heat-shock-protein-70Bc(4)	Stress response
Csec_G03871	gene6852		Heat-shock-protein-70Bc(5)	Stress response
Csec_G13380	gene1602	HSP70Bc	Heat-shock-protein-70Bc(6)	Stress response
Csec_G15770	gene7706	Csec-AMPK	AMPK	TOR
Csec_G15293	gene8153	Csec-Atg1	Atg1	TOR
Csec_G04921	gene10610	Csec-Tsc1	Tsc1	TOR
Csec_G03167	gene15994	Csec-Tsc2	Tsc2	TOR
Csec_G01026	gene17017	Csec-Akt	Akt	upstream IIS
Csec_G12254	gene9454	Csec-Chico	Chico	upstream IIS
Csec_G03496	gene2610		ILP1,2,3,5	upstream IIS
Csec_G03970	gene3352		ILP7	upstream IIS
Csec_G04111	gene5084		InR(1)	upstream IIS
Csec_G12816	gene3205	Csec-InR-2	InR(2)	upstream IIS
Csec_G12824	gene3213		InR(3)	upstream IIS
Csec_G05373	gene17277		LNK	upstream IIS
Csec_G11008	gene15153	Csec-Melt	Melt	upstream IIS
Csec_G17688	gene7021	Csec-p60(Pi3K21B)-1	p60(Pi3K21B)(1)	upstream IIS
Csec_G03845	gene8968	Csec-p60(Pi3K21B)-2	p60(Pi3K21B)(2)	upstream IIS
Csec_G09182	gene9601	Csec-PDK1	PDK1	upstream IIS
Csec_G19104	gene16037	Csec-p110	p110	upstream IIS
Csec_G02803	gene143		PP2A-B’/wdb,-B’/wdb(1)	upstream IIS
Csec_G08189	gene2209		PP2A-B’/wdb,-B’/wdb(2)	upstream IIS
Csec_G11176	gene13645		PP2A-B’/wdb,-B’/wdb(3)	upstream IIS
Csec_G14284	gene891		PP2A-B’/wdb,-B’/wdb(4)	upstream IIS
Csec_G14290	gene9512		PP2A-B’/wdb,-B’/wdb(5)	upstream IIS
Csec_G17580	gene15388		PP2A-B’/wdb,-B’/wdb(6)	upstream IIS
Csec_G01659	gene14930		PP2A-B’/wdb,-B’/wdb(7)	upstream IIS
Csec_G02368	gene3690		PP2A-B’/wdb,-B’/wdb(8)	upstream IIS
Csec_G07375	gene15602	Csec-PP2A-subA	PP2A-subA	upstream IIS
Csec_G12783	gene9662	Csec-PP2A-subC	PP2A-subC	upstream IIS
Csec_G07534	gene13565		PTEN	upstream IIS
Csec_G17239	gene2546		Steppke	upstream IIS
Csec_G00373	gene15740		twins (PP2A-subB)	upstream IIS?
Csec_G07524	gene6321		GβL	upstream TOR
Csec_G19103	gene8457		MAP4K3	upstream TOR
Csec_G14799	gene10810	Csec-RagA	RagA	upstream TOR
Csec_G04707	gene2630	Csec-RagC	RagC	upstream TOR
Csec_G03163	gene15990	Csec-Raptor	Raptor	upstream TOR
Csec_G06642	gene9361	Csec-Rheb	Rheb	upstream TOR
Csec_G09447	gene8400	Csec-Rictor	Rictor	upstream TOR
Csec_G19105	gene11138	Csec-TOR	TOR	upstream TOR
Csec_G19106	gene14003		TORC	upstream TOR
Csec_G14528	gene5688		dALS
