# Supplementary material for: Transcriptomic analyses of the termite, Cryptotermes secundus, reveal a gene network underlying a long lifespan and high fecundity
Source: Commun Biol. 2021 Mar 22;4:384. doi: 10.1038/s42003-021-01892-x (PMC7985136; doi:10.1038/s42003-021-01892-x)
Supplement: Supplementary file 8 — Supplementary Data 5 [file 42003_2021_1892_MOESM8_ESM.xlsx]

## Sheet: A Queen network experiment
Supplementary Data 5 A. KEGG enrichment results for all modules in queen network experiment. ID is the KEGG mapper ID. GeneRatio: number of unique genes annotated with this KEGG ID in this module/the number of unique KEGG annotated genes in this module. BgRatio: the number of unique genes annotated with this KEGG in the backgroud gene list/the number of unique KEGG annotated genes in the backgrou…
module	ID	Description	GeneRatio	BgRatio	pvalue	p.adjust	qvalue	Csec_gene_number	Count	KEGG category	Higher KEGG category	module_trait_association	pvalue_of_module_trait_association
aliceblue	00051	Fructose and mannose metabolism	1/2	16/771	0.0411003	0.0685005	0.0288423	gene1363	1	Carbohydrate metabolism	Metabolism	-0.196213	0.316973
aliceblue	00410	beta-Alanine metabolism	1/2	7/771	0.0180875	0.0685005	0.0288423	gene7120	1	Metabolism of other amino acids	Metabolism	-0.196213	0.316973
aliceblue	00480	Glutathione metabolism	1/2	28/771	0.0713595	0.0713595	0.0300461	gene7120	1	Metabolism of other amino acids	Metabolism	-0.196213	0.316973
aliceblue	00330	Arginine and proline metabolism	1/2	16/771	0.0411003	0.0685005	0.0288423	gene7120	1	Amino acid metabolism	Metabolism	-0.196213	0.316973
aliceblue	00270	Cysteine and methionine metabolism	1/2	27/771	0.0688564	0.0713595	0.0300461	gene7120	1	Amino acid metabolism	Metabolism	-0.196213	0.316973
antiquewhite1	00230	Purine metabolism	1/1	127/771	0.164721	0.164721		gene7139	1	Nucleotide metabolism	Metabolism	-0.376271	0.0484419
antiquewhite4	00561	Glycerolipid metabolism	1/3	26/771	0.0979168	0.131465	0.110708	gene14800	1	Lipid metabolism	Metabolism	-0.312196	0.105794
antiquewhite4	00230	Purine metabolism	1/3	127/771	0.417682	0.417682	0.351732	gene4941	1	Nucleotide metabolism	Metabolism	-0.312196	0.105794
antiquewhite4	00564	Glycerophospholipid metabolism	1/3	28/771	0.105172	0.131465	0.110708	gene14800	1	Lipid metabolism	Metabolism	-0.312196	0.105794
antiquewhite4	04070	Phosphatidylinositol signaling system	2/3	25/771	0.00297153	0.0148577	0.0125117	gene14800/gene4505	2	Signal transduction	Environmental Information Processing	-0.312196	0.105794
antiquewhite4	00562	Inositol phosphate metabolism	1/3	19/771	0.0722145	0.131465	0.110708	gene4505	1	Carbohydrate metabolism	Metabolism	-0.312196	0.105794
bisque4	00240	Pyrimidine metabolism	1/2	96/771	0.233665	0.302488	0.302488	gene8485	1	Nucleotide metabolism	Metabolism	0.264893	0.173117
bisque4	00230	Purine metabolism	1/2	127/771	0.302488	0.302488	0.302488	gene8485	1	Nucleotide metabolism	Metabolism	0.264893	0.173117
bisque4	00970	Aminoacyl-tRNA biosynthesis	1/2	58/771	0.144885	0.302488	0.302488	gene2852	1	Translation	Genetic Information Processing	0.264893	0.173117
black	05170	not available	1/10	47/771	0.468893	0.534054	0.534054	gene13456	1	not available	not available	0.358064	0.0613609
black	00511	Other glycan degradation	1/10	17/771	0.200914	0.464659	0.464659	gene12315	1	Glycan biosynthesis and metabolism	Metabolism	0.358064	0.0613609
black	00520	Amino sugar and nucleotide sugar metabolism	1/10	39/771	0.406795	0.534054	0.534054	gene12315	1	Carbohydrate metabolism	Metabolism	0.358064	0.0613609
black	00230	Purine metabolism	2/10	127/771	0.509779	0.534054	0.534054	gene3996/gene6424	2	Nucleotide metabolism	Metabolism	0.358064	0.0613609
black	00073	Cutin, suberine and wax biosynthesis	1/10	18/771	0.211512	0.464659	0.464659	gene15783	1	Lipid metabolism	Metabolism	0.358064	0.0613609
black	00380	Tryptophan metabolism	1/10	15/771	0.179333	0.464659	0.464659	gene12789	1	Amino acid metabolism	Metabolism	0.358064	0.0613609
black	00513	Various types of N-glycan biosynthesis	1/10	13/771	0.157228	0.464659	0.464659	gene12315	1	Glycan biosynthesis and metabolism	Metabolism	0.358064	0.0613609
black	00240	Pyrimidine metabolism	1/10	96/771	0.737665	0.737665	0.737665	gene3996	1	Nucleotide metabolism	Metabolism	0.358064	0.0613609
black	04926	Relaxin signaling pathway	1/10	46/771	0.461465	0.534054	0.534054	gene13456	1	Endocrine system	Organismal Systems	0.358064	0.0613609
black	05163	not available	1/10	47/771	0.468893	0.534054	0.534054	gene13456	1	not available	not available	0.358064	0.0613609
black	00500	Starch and sucrose metabolism	1/10	25/771	0.282226	0.517414	0.517414	gene12736	1	Carbohydrate metabolism	Metabolism	0.358064	0.0613609
black	00630	Glyoxylate and dicarboxylate metabolism	1/10	12/771	0.145976	0.464659	0.464659	gene12789	1	Carbohydrate metabolism	Metabolism	0.358064	0.0613609
black	04150	mTOR signaling pathway	1/10	51/771	0.497692	0.534054	0.534054	gene13456	1	Signal transduction	Environmental Information Processing	0.358064	0.0613609
black	00062	Fatty acid elongation	1/10	20/771	0.232329	0.464659	0.464659	gene12551	1	Lipid metabolism	Metabolism	0.358064	0.0613609
black	00604	Glycosphingolipid biosynthesis - ganglio series	1/10	14/771	0.168347	0.464659	0.464659	gene12315	1	Glycan biosynthesis and metabolism	Metabolism	0.358064	0.0613609
black	00473	D-Alanine metabolism	1/10	2/771	0.0257887	0.464659	0.464659	gene13339	1	Metabolism of other amino acids	Metabolism	0.358064	0.0613609
black	00910	Nitrogen metabolism	1/10	6/771	0.0755783	0.464659	0.464659	gene4674	1	Energy metabolism	Metabolism	0.358064	0.0613609
black	05165	not available	1/10	47/771	0.468893	0.534054	0.534054	gene13456	1	not available	not available	0.358064	0.0613609
black	04151	PI3K-Akt signaling pathway	1/10	47/771	0.468893	0.534054	0.534054	gene13456	1	Signal transduction	Environmental Information Processing	0.358064	0.0613609
black	00603	Glycosphingolipid biosynthesis - globo and isoglobo series	1/10	10/771	0.123066	0.464659	0.464659	gene12315	1	Glycan biosynthesis and metabolism	Metabolism	0.358064	0.0613609
black	04714	Thermogenesis	1/10	46/771	0.461465	0.534054	0.534054	gene13456	1	Environmental adaptation	Organismal Systems	0.358064	0.0613609
black	00531	Glycosaminoglycan degradation	1/10	18/771	0.211512	0.464659	0.464659	gene12315	1	Glycan biosynthesis and metabolism	Metabolism	0.358064	0.0613609
blue	00720	Carbon fixation pathways in prokaryotes	1/8	29/771	0.265189	0.280788	0.246306	gene3647	1	Energy metabolism	Metabolism	0.162829	0.407743
blue	00052	Galactose metabolism	1/8	21/771	0.199041	0.280788	0.246306	gene15835	1	Carbohydrate metabolism	Metabolism	0.162829	0.407743
blue	00330	Arginine and proline metabolism	1/8	16/771	0.155102	0.279184	0.244898	gene11455	1	Amino acid metabolism	Metabolism	0.162829	0.407743
blue	00410	beta-Alanine metabolism	1/8	7/771	0.0706776	0.254439	0.223193	gene11455	1	Metabolism of other amino acids	Metabolism	0.162829	0.407743
blue	00020	Citrate cycle (TCA cycle)	1/8	24/771	0.224432	0.280788	0.246306	gene3647	1	Carbohydrate metabolism	Metabolism	0.162829	0.407743
blue	00513	Various types of N-glycan biosynthesis	1/8	13/771	0.127739	0.27389	0.240255	gene8605	1	Glycan biosynthesis and metabolism	Metabolism	0.162829	0.407743
blue	00270	Cysteine and methionine metabolism	1/8	27/771	0.249117	0.280788	0.246306	gene11455	1	Amino acid metabolism	Metabolism	0.162829	0.407743
blue	00660	C5-Branched dibasic acid metabolism	1/8	7/771	0.0706776	0.254439	0.223193	gene3647	1	Carbohydrate metabolism	Metabolism	0.162829	0.407743
blue	00604	Glycosphingolipid biosynthesis - ganglio series	2/8	14/771	0.00806229	0.071168	0.0624281	gene15835/gene8605	2	Glycan biosynthesis and metabolism	Metabolism	0.162829	0.407743
blue	00600	Sphingolipid metabolism	1/8	14/771	0.136945	0.27389	0.240255	gene15835	1	Lipid metabolism	Metabolism	0.162829	0.407743
blue	00970	Aminoacyl-tRNA biosynthesis	2/8	58/771	0.116166	0.27389	0.240255	gene3494/gene3646	2	Translation	Genetic Information Processing	0.162829	0.407743
blue	00603	Glycosphingolipid biosynthesis - globo and isoglobo series	1/8	10/771	0.0996039	0.27389	0.240255	gene8605	1	Glycan biosynthesis and metabolism	Metabolism	0.162829	0.407743
blue	00640	Propanoate metabolism	1/8	20/771	0.190416	0.280788	0.246306	gene3647	1	Carbohydrate metabolism	Metabolism	0.162829	0.407743
blue	00790	Folate biosynthesis	1/8	28/771	0.257191	0.280788	0.246306	gene17078	1	Metabolism of cofactors and vitamins	Metabolism	0.162829	0.407743
blue	00480	Glutathione metabolism	1/8	28/771	0.257191	0.280788	0.246306	gene11455	1	Metabolism of other amino acids	Metabolism	0.162829	0.407743
blue	00511	Other glycan degradation	2/8	17/771	0.0118613	0.071168	0.0624281	gene15835/gene8605	2	Glycan biosynthesis and metabolism	Metabolism	0.162829	0.407743
blue	00531	Glycosaminoglycan degradation	3/8	18/771	0.000557842	0.0100412	0.00880804	gene12859/gene15835/gene8605	3	Glycan biosynthesis and metabolism	Metabolism	0.162829	0.407743
blue	00520	Amino sugar and nucleotide sugar metabolism	1/8	39/771	0.341118	0.341118	0.299226	gene8605	1	Carbohydrate metabolism	Metabolism	0.162829	0.407743
blueviolet	00982	not available	1/2	10/771	0.0257887	0.0644718	0.0407191	gene5931	1	not available	not available	-0.23754	0.223546
blueviolet	00480	Glutathione metabolism	1/2	28/771	0.0713595	0.0891994	0.0563365	gene5931	1	Metabolism of other amino acids	Metabolism	-0.23754	0.223546
blueviolet	00980	Metabolism of xenobiotics by cytochrome P45	1/2	10/771	0.0257887	0.0644718	0.0407191	gene5931	1	Xenobiotics biodegradation and metabolism	Metabolism	-0.23754	0.223546
blueviolet	00230	Purine metabolism	1/2	127/771	0.302488	0.302488	0.191045	gene9793	1	Nucleotide metabolism	Metabolism	-0.23754	0.223546
blueviolet	00983	Drug metabolism - other enzymes	1/2	23/771	0.0588105	0.0891994	0.0563365	gene5931	1	Xenobiotics biodegradation and metabolism	Metabolism	-0.23754	0.223546
brown	00051	Fructose and mannose metabolism	1/5	16/771	0.0997917	0.177705	0.177705	gene3310	1	Carbohydrate metabolism	Metabolism	0.0226113	0.909074
brown	00562	Inositol phosphate metabolism	1/5	19/771	0.117582	0.177705	0.177705	gene11315	1	Carbohydrate metabolism	Metabolism	0.0226113	0.909074
brown	00680	Methane metabolism	1/5	18/771	0.111683	0.177705	0.177705	gene6397	1	Energy metabolism	Metabolism	0.0226113	0.909074
brown	00500	Starch and sucrose metabolism	1/5	25/771	0.152318	0.177705	0.177705	gene6697	1	Carbohydrate metabolism	Metabolism	0.0226113	0.909074
brown	04070	Phosphatidylinositol signaling system	1/5	25/771	0.152318	0.177705	0.177705	gene11315	1	Signal transduction	Environmental Information Processing	0.0226113	0.909074
brown	00260	Glycine, serine and threonine metabolism	1/5	20/771	0.123449	0.177705	0.177705	gene6397	1	Amino acid metabolism	Metabolism	0.0226113	0.909074
brown	00230	Purine metabolism	1/5	127/771	0.594452	0.594452	0.594452	gene2520	1	Nucleotide metabolism	Metabolism	0.0226113	0.909074
brown1	00680	Methane metabolism	1/9	18/771	0.192436	0.282183	0.222776	gene786	1	Energy metabolism	Metabolism	-0.247922	0.20336
brown1	00010	Glycolysis / Gluconeogenesis	1/9	26/771	0.266831	0.293118	0.231409	gene786	1	Carbohydrate metabolism	Metabolism	-0.247922	0.20336
brown1	00630	Glyoxylate and dicarboxylate metabolism	1/9	12/771	0.132312	0.282183	0.222776	gene786	1	Carbohydrate metabolism	Metabolism	-0.247922	0.20336
brown1	00720	Carbon fixation pathways in prokaryotes	1/9	29/771	0.293118	0.293118	0.231409	gene786	1	Energy metabolism	Metabolism	-0.247922	0.20336
brown1	00073	Cutin, suberine and wax biosynthesis	4/9	18/771	2.45188e-05	0.00015365	0.000121302	gene15787/gene2186/gene6555/gene6557	4	Lipid metabolism	Metabolism	-0.247922	0.20336
brown1	00620	Pyruvate metabolism	1/9	20/771	0.211638	0.282183	0.222776	gene786	1	Carbohydrate metabolism	Metabolism	-0.247922	0.20336
brown1	00062	Fatty acid elongation	4/9	20/771	3.84124e-05	0.00015365	0.000121302	gene12548/gene12549/gene12550/gene1359	4	Lipid metabolism	Metabolism	-0.247922	0.20336
brown1	00640	Propanoate metabolism	1/9	20/771	0.211638	0.282183	0.222776	gene786	1	Carbohydrate metabolism	Metabolism	-0.247922	0.20336
brown2	00254	Aflatoxin biosynthesis	1/5	2/771	0.0129365	0.206984	0.20426	gene17075	1	Biosynthesis of other secondary metabolites	Metabolism	-0.268969	0.166352
brown2	04714	Thermogenesis	1/5	46/771	0.265386	0.357463	0.352759	gene16616	1	Environmental adaptation	Organismal Systems	-0.268969	0.166352
brown2	00720	Carbon fixation pathways in prokaryotes	1/5	29/771	0.174862	0.357463	0.352759	gene17075	1	Energy metabolism	Metabolism	-0.268969	0.166352
brown2	00620	Pyruvate metabolism	1/5	20/771	0.123449	0.357463	0.352759	gene17075	1	Carbohydrate metabolism	Metabolism	-0.268969	0.166352
brown2	05170	not available	1/5	47/771	0.270452	0.357463	0.352759	gene16616	1	not available	not available	-0.268969	0.166352
brown2	04150	mTOR signaling pathway	1/5	51/771	0.290439	0.357463	0.352759	gene16616	1	Signal transduction	Environmental Information Processing	-0.268969	0.166352
brown2	04926	Relaxin signaling pathway	1/5	46/771	0.265386	0.357463	0.352759	gene16616	1	Endocrine system	Organismal Systems	-0.268969	0.166352
brown2	00640	Propanoate metabolism	1/5	20/771	0.123449	0.357463	0.352759	gene17075	1	Carbohydrate metabolism	Metabolism	-0.268969	0.166352
brown2	00062	Fatty acid elongation	1/5	20/771	0.123449	0.357463	0.352759	gene9858	1	Lipid metabolism	Metabolism	-0.268969	0.166352
brown2	00970	Aminoacyl-tRNA biosynthesis	1/5	58/771	0.324359	0.370697	0.365819	gene11893	1	Translation	Genetic Information Processing	-0.268969	0.166352
brown2	00230	Purine metabolism	1/5	127/771	0.594452	0.594452	0.586631	gene3640	1	Nucleotide metabolism	Metabolism	-0.268969	0.166352
brown2	00240	Pyrimidine metabolism	1/5	96/771	0.486616	0.519057	0.512227	gene3640	1	Nucleotide metabolism	Metabolism	-0.268969	0.166352
brown2	00061	Fatty acid biosynthesis	1/5	9/771	0.057164	0.357463	0.352759	gene17075	1	Lipid metabolism	Metabolism	-0.268969	0.166352
brown2	04151	PI3K-Akt signaling pathway	1/5	47/771	0.270452	0.357463	0.352759	gene16616	1	Signal transduction	Environmental Information Processing	-0.268969	0.166352
brown2	05163	not available	1/5	47/771	0.270452	0.357463	0.352759	gene16616	1	not available	not available	-0.268969	0.166352
brown2	05165	not available	1/5	47/771	0.270452	0.357463	0.352759	gene16616	1	not available	not available	-0.268969	0.166352
brown4	04658	Th1 and Th2 cell differentiation	3/5	31/771	0.000558906	0.00223562	0.00117664	gene13885/gene14879/gene429	3	Immune system	Organismal Systems	0.237552	0.223522
brown4	04660	T cell receptor signaling pathway	3/5	40/771	0.00120641	0.00241282	0.00126991	gene13885/gene14879/gene429	3	Immune system	Organismal Systems	0.237552	0.223522
brown4	00511	Other glycan degradation	1/5	17/771	0.105753	0.105753	0.0556596	gene2050	1	Glycan biosynthesis and metabolism	Metabolism	0.237552	0.223522
brown4	00860	Porphyrin and chlorophyll metabolism	1/5	14/771	0.087773	0.105753	0.0556596	gene13879	1	Metabolism of cofactors and vitamins	Metabolism	0.237552	0.223522
chocolate2	05170	not available	1/3	47/771	0.172167	0.20906	0.20906	gene6882	1	not available	not available	-0.147931	0.45251
chocolate2	00970	Aminoacyl-tRNA biosynthesis	1/3	58/771	0.20938	0.20938	0.20938	gene11548	1	Translation	Genetic Information Processing	-0.147931	0.45251
chocolate2	04926	Relaxin signaling pathway	1/3	46/771	0.168727	0.20906	0.20906	gene6882	1	Endocrine system	Organismal Systems	-0.147931	0.45251
chocolate2	05165	not available	1/3	47/771	0.172167	0.20906	0.20906	gene6882	1	not available	not available	-0.147931	0.45251
chocolate2	04151	PI3K-Akt signaling pathway	1/3	47/771	0.172167	0.20906	0.20906	gene6882	1	Signal transduction	Environmental Information Processing	-0.147931	0.45251
chocolate2	05163	not available	1/3	47/771	0.172167	0.20906	0.20906	gene6882	1	not available	not available	-0.147931	0.45251
chocolate2	04150	mTOR signaling pathway	1/3	51/771	0.185831	0.20906	0.20906	gene6882	1	Signal transduction	Environmental Information Processing	-0.147931	0.45251
chocolate2	00310	Lysine degradation	1/3	23/771	0.0869605	0.20906	0.20906	gene16564	1	Amino acid metabolism	Metabolism	-0.147931	0.45251
chocolate2	04714	Thermogenesis	1/3	46/771	0.168727	0.20906	0.20906	gene6882	1	Environmental adaptation	Organismal Systems	-0.147931	0.45251
chocolate4	00260	Glycine, serine and threonine metabolism	1/3	20/771	0.0759157	0.221833	0.221833	gene7095	1	Amino acid metabolism	Metabolism	0.375392	0.0490114
chocolate4	04658	Th1 and Th2 cell differentiation	1/3	31/771	0.115982	0.221833	0.221833	gene8445	1	Immune system	Organismal Systems	0.375392	0.0490114
chocolate4	00240	Pyrimidine metabolism	1/3	96/771	0.329332	0.395199	0.395199	gene5866	1	Nucleotide metabolism	Metabolism	0.375392	0.0490114
chocolate4	00670	One carbon pool by folate	1/3	20/771	0.0759157	0.221833	0.221833	gene7095	1	Metabolism of cofactors and vitamins	Metabolism	0.375392	0.0490114
chocolate4	00230	Purine metabolism	1/3	127/771	0.417682	0.417682	0.417682	gene5866	1	Nucleotide metabolism	Metabolism	0.375392	0.0490114
chocolate4	04660	T cell receptor signaling pathway	1/3	40/771	0.147889	0.221833	0.221833	gene8445	1	Immune system	Organismal Systems	0.375392	0.0490114
coral	00983	Drug metabolism - other enzymes	1/3	23/771	0.0869605	0.104353	0.0915373	gene6402	1	Xenobiotics biodegradation and metabolism	Metabolism	-0.243091	0.212592
coral	00051	Fructose and mannose metabolism	1/3	16/771	0.0610514	0.104353	0.0915373	gene17384	1	Carbohydrate metabolism	Metabolism	-0.243091	0.212592
coral	00230	Purine metabolism	1/3	127/771	0.417682	0.417682	0.366387	gene6402	1	Nucleotide metabolism	Metabolism	-0.243091	0.212592
coral	00710	Carbon fixation in photosynthetic organisms	1/3	13/771	0.0497991	0.104353	0.0915373	gene17384	1	Energy metabolism	Metabolism	-0.243091	0.212592
coral	00030	Pentose phosphate pathway	1/3	19/771	0.0722145	0.104353	0.0915373	gene17384	1	Carbohydrate metabolism	Metabolism	-0.243091	0.212592
coral	00310	Lysine degradation	1/3	23/771	0.0869605	0.104353	0.0915373	gene12029	1	Amino acid metabolism	Metabolism	-0.243091	0.212592
coral1	00240	Pyrimidine metabolism	1/3	96/771	0.329332	0.411666	0.346666	gene15972	1	Nucleotide metabolism	Metabolism	0.0961722	0.626383
coral1	04658	Th1 and Th2 cell differentiation	1/3	31/771	0.115982	0.246481	0.207563	gene1657	1	Immune system	Organismal Systems	0.0961722	0.626383
coral1	04660	T cell receptor signaling pathway	1/3	40/771	0.147889	0.246481	0.207563	gene1657	1	Immune system	Organismal Systems	0.0961722	0.626383
coral1	00230	Purine metabolism	1/3	127/771	0.417682	0.417682	0.351732	gene15972	1	Nucleotide metabolism	Metabolism	0.0961722	0.626383
coral1	00770	Pantothenate and CoA biosynthesis	1/3	8/771	0.0308462	0.154231	0.129879	gene13726	1	Metabolism of cofactors and vitamins	Metabolism	0.0961722	0.626383
coral2	00790	Folate biosynthesis	1/1	28/771	0.0363165	0.0363165		gene7030	1	Metabolism of cofactors and vitamins	Metabolism	0.477448	0.0101905
coral3	00330	Arginine and proline metabolism	1/1	16/771	0.0207523	0.0207523		gene4325	1	Amino acid metabolism	Metabolism	-0.816045	1.2e-07
coral3	00220	Arginine biosynthesis	1/1	10/771	0.0129702	0.0194553		gene4325	1	Amino acid metabolism	Metabolism	-0.816045	1.2e-07
coral3	00460	Cyanoamino acid metabolism	1/1	5/771	0.00648508	0.0194553		gene4325	1	Metabolism of other amino acids	Metabolism	-0.816045	1.2e-07
coral4	00010	Glycolysis / Gluconeogenesis	1/5	26/771	0.158	0.225714	0.225714	gene8533	1	Carbohydrate metabolism	Metabolism	-0.317447	0.0997476
coral4	00051	Fructose and mannose metabolism	1/5	16/771	0.0997917	0.215475	0.215475	gene8533	1	Carbohydrate metabolism	Metabolism	-0.317447	0.0997476
coral4	00230	Purine metabolism	1/5	127/771	0.594452	0.594452	0.594452	gene9300	1	Nucleotide metabolism	Metabolism	-0.317447	0.0997476
coral4	00260	Glycine, serine and threonine metabolism	1/5	20/771	0.123449	0.215475	0.215475	gene1165	1	Amino acid metabolism	Metabolism	-0.317447	0.0997476
coral4	00240	Pyrimidine metabolism	1/5	96/771	0.486616	0.540684	0.540684	gene9300	1	Nucleotide metabolism	Metabolism	-0.317447	0.0997476
coral4	00970	Aminoacyl-tRNA biosynthesis	1/5	58/771	0.324359	0.405449	0.405449	gene15752	1	Translation	Genetic Information Processing	-0.317447	0.0997476
coral4	00030	Pentose phosphate pathway	1/5	19/771	0.117582	0.215475	0.215475	gene8533	1	Carbohydrate metabolism	Metabolism	-0.317447	0.0997476
coral4	00511	Other glycan degradation	1/5	17/771	0.105753	0.215475	0.215475	gene1147	1	Glycan biosynthesis and metabolism	Metabolism	-0.317447	0.0997476
coral4	00052	Galactose metabolism	1/5	21/771	0.129285	0.215475	0.215475	gene8533	1	Carbohydrate metabolism	Metabolism	-0.317447	0.0997476
coral4	00680	Methane metabolism	1/5	18/771	0.111683	0.215475	0.215475	gene8533	1	Energy metabolism	Metabolism	-0.317447	0.0997476
cornflowerblue	00270	Cysteine and methionine metabolism	1/5	27/771	0.163651	0.163651	0.147655	gene12791	1	Amino acid metabolism	Metabolism	0.649269	0.000185364
cornflowerblue	00062	Fatty acid elongation	1/5	20/771	0.123449	0.163651	0.147655	gene6719	1	Lipid metabolism	Metabolism	0.649269	0.000185364
cornflowerblue	00380	Tryptophan metabolism	1/5	15/771	0.0937983	0.163651	0.147655	gene12411	1	Amino acid metabolism	Metabolism	0.649269	0.000185364
cornflowerblue	00020	Citrate cycle (TCA cycle)	1/5	24/771	0.146606	0.163651	0.147655	gene12411	1	Carbohydrate metabolism	Metabolism	0.649269	0.000185364
cornflowerblue	00260	Glycine, serine and threonine metabolism	1/5	20/771	0.123449	0.163651	0.147655	gene12791	1	Amino acid metabolism	Metabolism	0.649269	0.000185364
cornflowerblue	00310	Lysine degradation	1/5	23/771	0.140863	0.163651	0.147655	gene12411	1	Amino acid metabolism	Metabolism	0.649269	0.000185364
cornflowerblue	00073	Cutin, suberine and wax biosynthesis	2/5	18/771	0.00494302	0.0346011	0.0312191	gene10440/gene15786	2	Lipid metabolism	Metabolism	0.649269	0.000185364
cyan	00230	Purine metabolism	1/17	127/771	0.954732	0.954732	0.917592	gene12188	1	Nucleotide metabolism	Metabolism	0.0860868	0.663149
cyan	04150	mTOR signaling pathway	2/17	51/771	0.311627	0.723624	0.695474	gene2783/gene8483	2	Signal transduction	Environmental Information Processing	0.0860868	0.663149
cyan	05165	not available	1/17	47/771	0.6607	0.723624	0.695474	gene2783	1	not available	not available	0.0860868	0.663149
cyan	00513	Various types of N-glycan biosynthesis	1/17	13/771	0.253347	0.723624	0.695474	gene2215	1	Glycan biosynthesis and metabolism	Metabolism	0.0860868	0.663149
cyan	00720	Carbon fixation pathways in prokaryotes	1/17	29/771	0.482508	0.723624	0.695474	gene7236	1	Energy metabolism	Metabolism	0.0860868	0.663149
cyan	00510	N-Glycan biosynthesis	2/17	11/771	0.0224063	0.257672	0.247648	gene2215/gene4108	2	Glycan biosynthesis and metabolism	Metabolism	0.0860868	0.663149
cyan	00790	Folate biosynthesis	1/17	28/771	0.47039	0.723624	0.695474	gene578	1	Metabolism of cofactors and vitamins	Metabolism	0.0860868	0.663149
cyan	00220	Arginine biosynthesis	1/17	10/771	0.200914	0.723624	0.695474	gene2278	1	Amino acid metabolism	Metabolism	0.0860868	0.663149
cyan	00480	Glutathione metabolism	1/17	28/771	0.47039	0.723624	0.695474	gene7236	1	Metabolism of other amino acids	Metabolism	0.0860868	0.663149
cyan	00970	Aminoacyl-tRNA biosynthesis	1/17	58/771	0.739222	0.772822	0.742758	gene13602	1	Translation	Genetic Information Processing	0.0860868	0.663149
cyan	04151	PI3K-Akt signaling pathway	1/17	47/771	0.6607	0.723624	0.695474	gene2783	1	Signal transduction	Environmental Information Processing	0.0860868	0.663149
cyan	05163	not available	1/17	47/771	0.6607	0.723624	0.695474	gene2783	1	not available	not available	0.0860868	0.663149
cyan	00053	Ascorbate and aldarate metabolism	1/17	8/771	0.164055	0.723624	0.695474	gene13633	1	Carbohydrate metabolism	Metabolism	0.0860868	0.663149
cyan	00930	Caprolactam degradation	1/17	7/771	0.145031	0.723624	0.695474	gene13633	1	Xenobiotics biodegradation and metabolism	Metabolism	0.0860868	0.663149
cyan	00500	Starch and sucrose metabolism	5/17	25/771	0.00011259	0.00258958	0.00248884	gene18126/gene4578/gene4581/gene6767/gene9552	5	Carbohydrate metabolism	Metabolism	0.0860868	0.663149
cyan	04714	Thermogenesis	1/17	46/771	0.652553	0.723624	0.695474	gene2783	1	Environmental adaptation	Organismal Systems	0.0860868	0.663149
cyan	00592	alpha-Linolenic acid metabolism	1/17	19/771	0.348649	0.723624	0.695474	gene3604	1	Lipid metabolism	Metabolism	0.0860868	0.663149
cyan	00071	Fatty acid degradation	1/17	15/771	0.286484	0.723624	0.695474	gene3604	1	Lipid metabolism	Metabolism	0.0860868	0.663149
cyan	00030	Pentose phosphate pathway	1/17	19/771	0.348649	0.723624	0.695474	gene13633	1	Carbohydrate metabolism	Metabolism	0.0860868	0.663149
cyan	00520	Amino sugar and nucleotide sugar metabolism	1/17	39/771	0.590153	0.723624	0.695474	gene17895	1	Carbohydrate metabolism	Metabolism	0.0860868	0.663149
cyan	04926	Relaxin signaling pathway	1/17	46/771	0.652553	0.723624	0.695474	gene2783	1	Endocrine system	Organismal Systems	0.0860868	0.663149
cyan	00020	Citrate cycle (TCA cycle)	1/17	24/771	0.419198	0.723624	0.695474	gene7236	1	Carbohydrate metabolism	Metabolism	0.0860868	0.663149
cyan	05170	not available	1/17	47/771	0.6607	0.723624	0.695474	gene2783	1	not available	not available	0.0860868	0.663149
darkgreen	00232	Caffeine metabolism	1/9	7/771	0.0792035	0.233307	0.209203	gene2015	1	Biosynthesis of other secondary metabolites	Metabolism	-0.139113	0.480187
darkgreen	00330	Arginine and proline metabolism	1/9	16/771	0.17282	0.233307	0.209203	gene823	1	Amino acid metabolism	Metabolism	-0.139113	0.480187
darkgreen	00531	Glycosaminoglycan degradation	1/9	18/771	0.192436	0.236171	0.211772	gene2948	1	Glycan biosynthesis and metabolism	Metabolism	-0.139113	0.480187
darkgreen	00010	Glycolysis / Gluconeogenesis	1/9	26/771	0.266831	0.266831	0.239264	gene2385	1	Carbohydrate metabolism	Metabolism	-0.139113	0.480187
darkgreen	00604	Glycosphingolipid biosynthesis - ganglio series	1/9	14/771	0.152781	0.233307	0.209203	gene2948	1	Glycan biosynthesis and metabolism	Metabolism	-0.139113	0.480187
darkgreen	00500	Starch and sucrose metabolism	1/9	25/771	0.257878	0.266831	0.239264	gene2385	1	Carbohydrate metabolism	Metabolism	-0.139113	0.480187
darkgreen	00521	Streptomycin biosynthesis	1/9	4/771	0.0459693	0.233307	0.209203	gene2385	1	Biosynthesis of other secondary metabolites	Metabolism	-0.139113	0.480187
darkgreen	00511	Other glycan degradation	1/9	17/771	0.18268	0.234874	0.210609	gene2948	1	Glycan biosynthesis and metabolism	Metabolism	-0.139113	0.480187
darkgreen	00520	Amino sugar and nucleotide sugar metabolism	4/9	39/771	0.000589144	0.0159069	0.0142635	gene15647/gene17896/gene2385/gene2948	4	Carbohydrate metabolism	Metabolism	-0.139113	0.480187
darkgreen	00627	Aminobenzoate degradation	1/9	12/771	0.132312	0.233307	0.209203	gene2015	1	Xenobiotics biodegradation and metabolism	Metabolism	-0.139113	0.480187
darkgreen	00340	Histidine metabolism	1/9	5/771	0.057164	0.233307	0.209203	gene17837	1	Amino acid metabolism	Metabolism	-0.139113	0.480187
darkgreen	00524	Neomycin, kanamycin and gentamicin biosynthesis	1/9	2/771	0.023225	0.209025	0.18743	gene2385	1	Biosynthesis of other secondary metabolites	Metabolism	-0.139113	0.480187
darkgreen	00561	Glycerolipid metabolism	1/9	26/771	0.266831	0.266831	0.239264	gene6539	1	Lipid metabolism	Metabolism	-0.139113	0.480187
darkgreen	00590	Arachidonic acid metabolism	1/9	16/771	0.17282	0.233307	0.209203	gene2015	1	Lipid metabolism	Metabolism	-0.139113	0.480187
darkgreen	00073	Cutin, suberine and wax biosynthesis	2/9	18/771	0.0168314	0.209025	0.18743	gene1119/gene6539	2	Lipid metabolism	Metabolism	-0.139113	0.480187
darkgreen	00051	Fructose and mannose metabolism	1/9	16/771	0.17282	0.233307	0.209203	gene2385	1	Carbohydrate metabolism	Metabolism	-0.139113	0.480187
darkgreen	00513	Various types of N-glycan biosynthesis	1/9	13/771	0.142601	0.233307	0.209203	gene2948	1	Glycan biosynthesis and metabolism	Metabolism	-0.139113	0.480187
darkgreen	00670	One carbon pool by folate	1/9	20/771	0.211638	0.248444	0.222776	gene17837	1	Metabolism of cofactors and vitamins	Metabolism	-0.139113	0.480187
darkgreen	00140	Steroid hormone biosynthesis	1/9	5/771	0.057164	0.233307	0.209203	gene2015	1	Lipid metabolism	Metabolism	-0.139113	0.480187
darkgreen	00980	Metabolism of xenobiotics by cytochrome P45	1/9	10/771	0.111405	0.233307	0.209203	gene2015	1	Xenobiotics biodegradation and metabolism	Metabolism	-0.139113	0.480187
darkgreen	00052	Galactose metabolism	1/9	21/771	0.221085	0.248721	0.223025	gene2385	1	Carbohydrate metabolism	Metabolism	-0.139113	0.480187
darkgreen	00071	Fatty acid degradation	1/9	15/771	0.162854	0.233307	0.209203	gene2015	1	Lipid metabolism	Metabolism	-0.139113	0.480187
darkgreen	00591	Linoleic acid metabolism	1/9	15/771	0.162854	0.233307	0.209203	gene2015	1	Lipid metabolism	Metabolism	-0.139113	0.480187
darkgreen	00982	not available	1/9	10/771	0.111405	0.233307	0.209203	gene2015	1	not available	not available	-0.139113	0.480187
darkgreen	00380	Tryptophan metabolism	1/9	15/771	0.162854	0.233307	0.209203	gene2015	1	Amino acid metabolism	Metabolism	-0.139113	0.480187
darkgreen	00830	Retinol metabolism	1/9	6/771	0.0682417	0.233307	0.209203	gene2015	1	Metabolism of cofactors and vitamins	Metabolism	-0.139113	0.480187
darkgreen	00603	Glycosphingolipid biosynthesis - globo and isoglobo series	1/9	10/771	0.111405	0.233307	0.209203	gene2948	1	Glycan biosynthesis and metabolism	Metabolism	-0.139113	0.480187
darkgrey	00630	Glyoxylate and dicarboxylate metabolism	1/8	12/771	0.118448	0.225738	0.181709	gene1942	1	Carbohydrate metabolism	Metabolism	0.271784	0.16179
darkgrey	00450	Selenocompound metabolism	1/8	8/771	0.0804088	0.225738	0.181709	gene11383	1	Metabolism of other amino acids	Metabolism	0.271784	0.16179
darkgrey	00920	Sulfur metabolism	1/8	1/771	0.0103761	0.0752209	0.0605493	gene11383	1	Energy metabolism	Metabolism	0.271784	0.16179
darkgrey	00071	Fatty acid degradation	1/8	15/771	0.146066	0.225738	0.181709	gene1766	1	Lipid metabolism	Metabolism	0.271784	0.16179
darkgrey	00910	Nitrogen metabolism	1/8	6/771	0.0608565	0.206912	0.166555	gene1942	1	Energy metabolism	Metabolism	0.271784	0.16179
darkgrey	00230	Purine metabolism	2/8	127/771	0.389546	0.389546	0.313567	gene11383/gene9527	2	Nucleotide metabolism	Metabolism	0.271784	0.16179
darkgrey	00261	Monobactam biosynthesis	1/8	2/771	0.0206579	0.0877963	0.0706719	gene11383	1	Biosynthesis of other secondary metabolites	Metabolism	0.271784	0.16179
darkgrey	00511	Other glycan degradation	1/8	17/771	0.164055	0.232411	0.18708	gene8101	1	Glycan biosynthesis and metabolism	Metabolism	0.271784	0.16179
darkgrey	00604	Glycosphingolipid biosynthesis - ganglio series	1/8	14/771	0.136945	0.225738	0.181709	gene8101	1	Glycan biosynthesis and metabolism	Metabolism	0.271784	0.16179
darkgrey	00220	Arginine biosynthesis	1/8	10/771	0.0996039	0.225738	0.181709	gene1942	1	Amino acid metabolism	Metabolism	0.271784	0.16179
darkgrey	00052	Galactose metabolism	1/8	21/771	0.199041	0.241692	0.194551	gene8101	1	Carbohydrate metabolism	Metabolism	0.271784	0.16179
darkgrey	00250	Alanine, aspartate and glutamate metabolism	2/8	16/771	0.0105208	0.0752209	0.0605493	gene1942/gene9527	2	Amino acid metabolism	Metabolism	0.271784	0.16179
darkgrey	00531	Glycosaminoglycan degradation	2/8	18/771	0.0132743	0.0752209	0.0605493	gene2736/gene8101	2	Glycan biosynthesis and metabolism	Metabolism	0.271784	0.16179
darkgrey	00520	Amino sugar and nucleotide sugar metabolism	1/8	39/771	0.341118	0.362438	0.291746	gene4205	1	Carbohydrate metabolism	Metabolism	0.271784	0.16179
darkgrey	00730	Thiamine metabolism	1/8	19/771	0.181711	0.237622	0.191275	gene2403	1	Metabolism of cofactors and vitamins	Metabolism	0.271784	0.16179
darkgrey	00790	Folate biosynthesis	1/8	28/771	0.257191	0.291483	0.23463	gene2403	1	Metabolism of cofactors and vitamins	Metabolism	0.271784	0.16179
darkgrey	00600	Sphingolipid metabolism	1/8	14/771	0.136945	0.225738	0.181709	gene8101	1	Lipid metabolism	Metabolism	0.271784	0.16179
darkmagenta	04151	PI3K-Akt signaling pathway	2/3	47/771	0.010499	0.0157486	0.00368388	gene1115/gene15641	2	Signal transduction	Environmental Information Processing	-0.0101124	0.959269
darkmagenta	04660	T cell receptor signaling pathway	1/3	40/771	0.147889	0.147889	0.0345938	gene15641	1	Immune system	Organismal Systems	-0.0101124	0.959269
darkmagenta	04714	Thermogenesis	2/3	46/771	0.0100613	0.0157486	0.00368388	gene1115/gene15641	2	Environmental adaptation	Organismal Systems	-0.0101124	0.959269
darkmagenta	04150	mTOR signaling pathway	2/3	51/771	0.0123386	0.0158639	0.00371084	gene1115/gene15641	2	Signal transduction	Environmental Information Processing	-0.0101124	0.959269
darkmagenta	04926	Relaxin signaling pathway	2/3	46/771	0.0100613	0.0157486	0.00368388	gene1115/gene15641	2	Endocrine system	Organismal Systems	-0.0101124	0.959269
darkmagenta	05170	not available	2/3	47/771	0.010499	0.0157486	0.00368388	gene1115/gene15641	2	not available	not available	-0.0101124	0.959269
darkmagenta	05163	not available	2/3	47/771	0.010499	0.0157486	0.00368388	gene1115/gene15641	2	not available	not available	-0.0101124	0.959269
darkmagenta	05165	not available	2/3	47/771	0.010499	0.0157486	0.00368388	gene1115/gene15641	2	not available	not available	-0.0101124	0.959269
darkmagenta	00480	Glutathione metabolism	1/3	28/771	0.105172	0.118319	0.0276769	gene10060	1	Metabolism of other amino acids	Metabolism	-0.0101124	0.959269
darkolivegreen	00230	Purine metabolism	2/4	127/771	0.128797	0.137796	0.137796	gene12678/gene2045	2	Nucleotide metabolism	Metabolism	-0.272019	0.161414
darkolivegreen	00790	Folate biosynthesis	1/4	28/771	0.137796	0.137796	0.137796	gene3214	1	Metabolism of cofactors and vitamins	Metabolism	-0.272019	0.161414
darkolivegreen	00240	Pyrimidine metabolism	2/4	96/771	0.0778321	0.137796	0.137796	gene12678/gene2045	2	Nucleotide metabolism	Metabolism	-0.272019	0.161414
darkolivegreen	00561	Glycerolipid metabolism	1/4	26/771	0.128456	0.137796	0.137796	gene1550	1	Lipid metabolism	Metabolism	-0.272019	0.161414
darkolivegreen1	00190	Oxidative phosphorylation	1/4	5/771	0.0257387	0.102955	0.0677335	gene11135	1	Energy metabolism	Metabolism	0.661472	0.000126692
darkolivegreen1	00051	Fructose and mannose metabolism	1/4	16/771	0.0806128	0.12898	0.0848556	gene14533	1	Carbohydrate metabolism	Metabolism	0.661472	0.000126692
darkolivegreen1	00650	Butanoate metabolism	1/4	9/771	0.0459693	0.122585	0.080648	gene11135	1	Carbohydrate metabolism	Metabolism	0.661472	0.000126692
darkolivegreen1	00020	Citrate cycle (TCA cycle)	2/4	24/771	0.00536823	0.0429459	0.0282539	gene11135/gene14289	2	Carbohydrate metabolism	Metabolism	0.661472	0.000126692
darkolivegreen1	00720	Carbon fixation pathways in prokaryotes	1/4	29/771	0.142438	0.142438	0.0937091	gene11135	1	Energy metabolism	Metabolism	0.661472	0.000126692
darkolivegreen1	00500	Starch and sucrose metabolism	1/4	25/771	0.123758	0.141437	0.0930509	gene14435	1	Carbohydrate metabolism	Metabolism	0.661472	0.000126692
darkolivegreen1	00380	Tryptophan metabolism	1/4	15/771	0.0757224	0.12898	0.0848556	gene14289	1	Amino acid metabolism	Metabolism	0.661472	0.000126692
darkolivegreen1	00310	Lysine degradation	1/4	23/771	0.114304	0.141437	0.0930509	gene14289	1	Amino acid metabolism	Metabolism	0.661472	0.000126692
darkolivegreen2	00680	Methane metabolism	1/2	18/771	0.0461772	0.0588105	0.0309529	gene10130	1	Energy metabolism	Metabolism	-0.556788	0.00208843
darkolivegreen2	00310	Lysine degradation	1/2	23/771	0.0588105	0.0588105	0.0309529	gene1770	1	Amino acid metabolism	Metabolism	-0.556788	0.00208843
darkolivegreen4	00565	Ether lipid metabolism	1/5	12/771	0.0756263	0.126044	0.0707614	gene615	1	Lipid metabolism	Metabolism	-0.0671139	0.734365
darkolivegreen4	04714	Thermogenesis	2/5	46/771	0.0310429	0.0808395	0.0453836	gene17017/gene2644	2	Environmental adaptation	Organismal Systems	-0.0671139	0.734365
darkolivegreen4	05165	not available	2/5	47/771	0.0323358	0.0808395	0.0453836	gene17017/gene2644	2	not available	not available	-0.0671139	0.734365
darkolivegreen4	04150	mTOR signaling pathway	2/5	51/771	0.0377317	0.0808536	0.0453915	gene17017/gene2644	2	Signal transduction	Environmental Information Processing	-0.0671139	0.734365
darkolivegreen4	05170	not available	2/5	47/771	0.0323358	0.0808395	0.0453836	gene17017/gene2644	2	not available	not available	-0.0671139	0.734365
darkolivegreen4	04926	Relaxin signaling pathway	2/5	46/771	0.0310429	0.0808395	0.0453836	gene17017/gene2644	2	Endocrine system	Organismal Systems	-0.0671139	0.734365
darkolivegreen4	05163	not available	2/5	47/771	0.0323358	0.0808395	0.0453836	gene17017/gene2644	2	not available	not available	-0.0671139	0.734365
darkolivegreen4	00062	Fatty acid elongation	1/5	20/771	0.123449	0.142441	0.079967	gene3958	1	Lipid metabolism	Metabolism	-0.0671139	0.734365
darkolivegreen4	00564	Glycerophospholipid metabolism	1/5	28/771	0.169272	0.181362	0.101818	gene615	1	Lipid metabolism	Metabolism	-0.0671139	0.734365
darkolivegreen4	04151	PI3K-Akt signaling pathway	2/5	47/771	0.0323358	0.0808395	0.0453836	gene17017/gene2644	2	Signal transduction	Environmental Information Processing	-0.0671139	0.734365
darkolivegreen4	00592	alpha-Linolenic acid metabolism	1/5	19/771	0.117582	0.142441	0.079967	gene615	1	Lipid metabolism	Metabolism	-0.0671139	0.734365
darkolivegreen4	00970	Aminoacyl-tRNA biosynthesis	1/5	58/771	0.324359	0.324359	0.182097	gene1502	1	Translation	Genetic Information Processing	-0.0671139	0.734365
darkolivegreen4	00450	Selenocompound metabolism	1/5	8/771	0.0509447	0.0955214	0.053626	gene1502	1	Metabolism of other amino acids	Metabolism	-0.0671139	0.734365
darkolivegreen4	00591	Linoleic acid metabolism	1/5	15/771	0.0937983	0.13608	0.0763955	gene615	1	Lipid metabolism	Metabolism	-0.0671139	0.734365
darkolivegreen4	00590	Arachidonic acid metabolism	1/5	16/771	0.0997917	0.13608	0.0763955	gene615	1	Lipid metabolism	Metabolism	-0.0671139	0.734365
darkorange	00240	Pyrimidine metabolism	2/4	96/771	0.0778321	0.103776	0.054619	gene17493/gene2235	2	Nucleotide metabolism	Metabolism	-0.0433726	0.826537
darkorange	00230	Purine metabolism	2/4	127/771	0.128797	0.128797	0.067788	gene2235/gene4964	2	Nucleotide metabolism	Metabolism	-0.0433726	0.826537
darkorange	00532	Glycosaminoglycan biosynthesis - chondroitin sulfate / dermatan sulfate	1/4	1/771	0.00518807	0.0207118	0.010901	gene1623	1	Glycan biosynthesis and metabolism	Metabolism	-0.0433726	0.826537
darkorange	00534	Glycosaminoglycan biosynthesis - heparan sulfate / heparin	1/4	2/771	0.0103559	0.0207118	0.010901	gene1623	1	Glycan biosynthesis and metabolism	Metabolism	-0.0433726	0.826537
darkorange2	00140	Steroid hormone biosynthesis	1/2	5/771	0.0129365	0.0452103	0.00432634	gene18113	1	Lipid metabolism	Metabolism	-0.165797	0.39913
darkorange2	00590	Arachidonic acid metabolism	1/2	16/771	0.0411003	0.0452103	0.00432634	gene18113	1	Lipid metabolism	Metabolism	-0.165797	0.39913
darkorange2	00982	not available	1/2	10/771	0.0257887	0.0452103	0.00432634	gene18113	1	not available	not available	-0.165797	0.39913
darkorange2	00591	Linoleic acid metabolism	1/2	15/771	0.0385568	0.0452103	0.00432634	gene18113	1	Lipid metabolism	Metabolism	-0.165797	0.39913
darkorange2	00830	Retinol metabolism	1/2	6/771	0.0155137	0.0452103	0.00432634	gene18113	1	Metabolism of cofactors and vitamins	Metabolism	-0.165797	0.39913
darkorange2	00627	Aminobenzoate degradation	1/2	12/771	0.0309061	0.0452103	0.00432634	gene18113	1	Xenobiotics biodegradation and metabolism	Metabolism	-0.165797	0.39913
darkorange2	00980	Metabolism of xenobiotics by cytochrome P45	1/2	10/771	0.0257887	0.0452103	0.00432634	gene18113	1	Xenobiotics biodegradation and metabolism	Metabolism	-0.165797	0.39913
darkorange2	00232	Caffeine metabolism	1/2	7/771	0.0180875	0.0452103	0.00432634	gene18113	1	Biosynthesis of other secondary metabolites	Metabolism	-0.165797	0.39913
darkorange2	00071	Fatty acid degradation	1/2	15/771	0.0385568	0.0452103	0.00432634	gene18113	1	Lipid metabolism	Metabolism	-0.165797	0.39913
darkorange2	00380	Tryptophan metabolism	1/2	15/771	0.0385568	0.0452103	0.00432634	gene18113	1	Amino acid metabolism	Metabolism	-0.165797	0.39913
darkorange2	00520	Amino sugar and nucleotide sugar metabolism	1/2	39/771	0.098671	0.098671	0.0094422	gene14609	1	Carbohydrate metabolism	Metabolism	-0.165797	0.39913
darkred	00230	Purine metabolism	1/5	127/771	0.594452	0.594452	0.568854	gene5072	1	Nucleotide metabolism	Metabolism	-0.320147	0.0967404
darkred	00565	Ether lipid metabolism	1/5	12/771	0.0756263	0.193111	0.184795	gene5910	1	Lipid metabolism	Metabolism	-0.320147	0.0967404
darkred	04070	Phosphatidylinositol signaling system	1/5	25/771	0.152318	0.193111	0.184795	gene13570	1	Signal transduction	Environmental Information Processing	-0.320147	0.0967404
darkred	00240	Pyrimidine metabolism	1/5	96/771	0.486616	0.535277	0.512227	gene16215	1	Nucleotide metabolism	Metabolism	-0.320147	0.0967404
darkred	00591	Linoleic acid metabolism	1/5	15/771	0.0937983	0.193111	0.184795	gene5910	1	Lipid metabolism	Metabolism	-0.320147	0.0967404
darkred	00983	Drug metabolism - other enzymes	1/5	23/771	0.140863	0.193111	0.184795	gene16215	1	Xenobiotics biodegradation and metabolism	Metabolism	-0.320147	0.0967404
darkred	00590	Arachidonic acid metabolism	1/5	16/771	0.0997917	0.193111	0.184795	gene5910	1	Lipid metabolism	Metabolism	-0.320147	0.0967404
darkred	00730	Thiamine metabolism	1/5	19/771	0.117582	0.193111	0.184795	gene5072	1	Metabolism of cofactors and vitamins	Metabolism	-0.320147	0.0967404
darkred	00592	alpha-Linolenic acid metabolism	1/5	19/771	0.117582	0.193111	0.184795	gene5910	1	Lipid metabolism	Metabolism	-0.320147	0.0967404
darkred	00561	Glycerolipid metabolism	1/5	26/771	0.158	0.193111	0.184795	gene13570	1	Lipid metabolism	Metabolism	-0.320147	0.0967404
darkred	00564	Glycerophospholipid metabolism	3/5	28/771	0.00040979	0.00450769	0.00431358	gene11419/gene13570/gene5910	3	Lipid metabolism	Metabolism	-0.320147	0.0967404
darkseagreen	04150	mTOR signaling pathway	1/3	51/771	0.185831	0.206479	0.206479	gene7368	1	Signal transduction	Environmental Information Processing	-0.247663	0.203847
darkseagreen	05170	not available	1/3	47/771	0.172167	0.206479	0.206479	gene7368	1	not available	not available	-0.247663	0.203847
darkseagreen	04714	Thermogenesis	1/3	46/771	0.168727	0.206479	0.206479	gene7368	1	Environmental adaptation	Organismal Systems	-0.247663	0.203847
darkseagreen	04151	PI3K-Akt signaling pathway	1/3	47/771	0.172167	0.206479	0.206479	gene7368	1	Signal transduction	Environmental Information Processing	-0.247663	0.203847
darkseagreen	04070	Phosphatidylinositol signaling system	1/3	25/771	0.0942745	0.206479	0.206479	gene8058	1	Signal transduction	Environmental Information Processing	-0.247663	0.203847
darkseagreen	00230	Purine metabolism	1/3	127/771	0.417682	0.417682	0.417682	gene17807	1	Nucleotide metabolism	Metabolism	-0.247663	0.203847
darkseagreen	04926	Relaxin signaling pathway	1/3	46/771	0.168727	0.206479	0.206479	gene7368	1	Endocrine system	Organismal Systems	-0.247663	0.203847
darkseagreen	05165	not available	1/3	47/771	0.172167	0.206479	0.206479	gene7368	1	not available	not available	-0.247663	0.203847
darkseagreen	00562	Inositol phosphate metabolism	1/3	19/771	0.0722145	0.206479	0.206479	gene8058	1	Carbohydrate metabolism	Metabolism	-0.247663	0.203847
darkseagreen	05163	not available	1/3	47/771	0.172167	0.206479	0.206479	gene7368	1	not available	not available	-0.247663	0.203847
darkseagreen2	00860	Porphyrin and chlorophyll metabolism	1/3	14/771	0.0535598	0.0721003	0.0505967	gene2256	1	Metabolism of cofactors and vitamins	Metabolism	-0.217403	0.266441
darkseagreen2	00240	Pyrimidine metabolism	2/3	96/771	0.0423306	0.0721003	0.0505967	gene10627/gene3638	2	Nucleotide metabolism	Metabolism	-0.217403	0.266441
darkseagreen2	00230	Purine metabolism	2/3	127/771	0.0721003	0.0721003	0.0505967	gene10627/gene3638	2	Nucleotide metabolism	Metabolism	-0.217403	0.266441
darkseagreen4	00310	Lysine degradation	1/2	23/771	0.0588105	0.0688564	0.0688564	gene12693	1	Amino acid metabolism	Metabolism	-0.443546	0.0180705
darkseagreen4	00270	Cysteine and methionine metabolism	1/2	27/771	0.0688564	0.0688564	0.0688564	gene8234	1	Amino acid metabolism	Metabolism	-0.443546	0.0180705
darkslateblue	00250	Alanine, aspartate and glutamate metabolism	1/4	16/771	0.0806128	0.117255	0.0771414	gene11437	1	Amino acid metabolism	Metabolism	-0.0774341	0.695316
darkslateblue	00400	Phenylalanine, tyrosine and tryptophan biosynthesis	1/4	5/771	0.0257387	0.102955	0.0677335	gene11437	1	Amino acid metabolism	Metabolism	-0.0774341	0.695316
darkslateblue	00960	Tropane, piperidine and pyridine alkaloid biosynthesis	1/4	4/771	0.0206312	0.102955	0.0677335	gene11437	1	Biosynthesis of other secondary metabolites	Metabolism	-0.0774341	0.695316
darkslateblue	00270	Cysteine and methionine metabolism	1/4	27/771	0.133136	0.163859	0.107802	gene11437	1	Amino acid metabolism	Metabolism	-0.0774341	0.695316
darkslateblue	00220	Arginine biosynthesis	1/4	10/771	0.0509774	0.11652	0.0766577	gene11437	1	Amino acid metabolism	Metabolism	-0.0774341	0.695316
darkslateblue	04658	Th1 and Th2 cell differentiation	1/4	31/771	0.151665	0.173332	0.114034	gene4355	1	Immune system	Organismal Systems	-0.0774341	0.695316
darkslateblue	00950	Isoquinoline alkaloid biosynthesis	1/4	5/771	0.0257387	0.102955	0.0677335	gene11437	1	Biosynthesis of other secondary metabolites	Metabolism	-0.0774341	0.695316
darkslateblue	00970	Aminoacyl-tRNA biosynthesis	1/4	58/771	0.269088	0.269088	0.177032	gene5296	1	Translation	Genetic Information Processing	-0.0774341	0.695316
darkslateblue	04660	T cell receptor signaling pathway	1/4	40/771	0.19227	0.205087	0.134926	gene4355	1	Immune system	Organismal Systems	-0.0774341	0.695316
darkslateblue	00710	Carbon fixation in photosynthetic organisms	1/4	13/771	0.0658832	0.117255	0.0771414	gene11437	1	Energy metabolism	Metabolism	-0.0774341	0.695316
darkslateblue	00330	Arginine and proline metabolism	1/4	16/771	0.0806128	0.117255	0.0771414	gene11437	1	Amino acid metabolism	Metabolism	-0.0774341	0.695316
darkslateblue	04070	Phosphatidylinositol signaling system	1/4	25/771	0.123758	0.163859	0.107802	gene10693	1	Signal transduction	Environmental Information Processing	-0.0774341	0.695316
darkslateblue	00860	Porphyrin and chlorophyll metabolism	1/4	14/771	0.0708126	0.117255	0.0771414	gene5296	1	Metabolism of cofactors and vitamins	Metabolism	-0.0774341	0.695316
darkslateblue	00360	Phenylalanine metabolism	1/4	9/771	0.0459693	0.11652	0.0766577	gene11437	1	Amino acid metabolism	Metabolism	-0.0774341	0.695316
darkslateblue	00350	Tyrosine metabolism	1/4	7/771	0.0358938	0.11486	0.075566	gene11437	1	Amino acid metabolism	Metabolism	-0.0774341	0.695316
darkslateblue	00401	Novobiocin biosynthesis	1/4	4/771	0.0206312	0.102955	0.0677335	gene11437	1	Biosynthesis of other secondary metabolites	Metabolism	-0.0774341	0.695316
darkturquoise	00500	Starch and sucrose metabolism	1/6	25/771	0.179984	0.199638	0.199638	gene13034	1	Carbohydrate metabolism	Metabolism	0.159815	0.416594
darkturquoise	00590	Arachidonic acid metabolism	1/6	16/771	0.118595	0.179318	0.179318	gene15625	1	Lipid metabolism	Metabolism	0.159815	0.416594
darkturquoise	00565	Ether lipid metabolism	1/6	12/771	0.0901073	0.179318	0.179318	gene15625	1	Lipid metabolism	Metabolism	0.159815	0.416594
darkturquoise	00860	Porphyrin and chlorophyll metabolism	1/6	14/771	0.104446	0.179318	0.179318	gene10221	1	Metabolism of cofactors and vitamins	Metabolism	0.159815	0.416594
darkturquoise	00970	Aminoacyl-tRNA biosynthesis	2/6	58/771	0.0685687	0.179318	0.179318	gene17976/gene17977	2	Translation	Genetic Information Processing	0.159815	0.416594
darkturquoise	00531	Glycosaminoglycan degradation	1/6	18/771	0.132558	0.179318	0.179318	gene1665	1	Glycan biosynthesis and metabolism	Metabolism	0.159815	0.416594
darkturquoise	00564	Glycerophospholipid metabolism	1/6	28/771	0.199638	0.199638	0.199638	gene15625	1	Lipid metabolism	Metabolism	0.159815	0.416594
darkturquoise	00592	alpha-Linolenic acid metabolism	1/6	19/771	0.13947	0.179318	0.179318	gene15625	1	Lipid metabolism	Metabolism	0.159815	0.416594
darkturquoise	00591	Linoleic acid metabolism	1/6	15/771	0.111544	0.179318	0.179318	gene15625	1	Lipid metabolism	Metabolism	0.159815	0.416594
darkviolet	00760	Nicotinate and nicotinamide metabolism	1/2	10/771	0.0257887	0.0773662	0.0542921	gene360	1	Metabolism of cofactors and vitamins	Metabolism	-0.545391	0.00268591
darkviolet	00230	Purine metabolism	1/2	127/771	0.302488	0.302488	0.212272	gene16507	1	Nucleotide metabolism	Metabolism	-0.545391	0.00268591
darkviolet	00240	Pyrimidine metabolism	1/2	96/771	0.233665	0.302488	0.212272	gene16507	1	Nucleotide metabolism	Metabolism	-0.545391	0.00268591
deeppink	00600	Sphingolipid metabolism	1/1	14/771	0.0181582	0.0363165		gene9972	1	Lipid metabolism	Metabolism	-0.626998	0.000356319
deeppink	00564	Glycerophospholipid metabolism	1/1	28/771	0.0363165	0.0363165		gene9972	1	Lipid metabolism	Metabolism	-0.626998	0.000356319
deeppink	00565	Ether lipid metabolism	1/1	12/771	0.0155642	0.0363165		gene9972	1	Lipid metabolism	Metabolism	-0.626998	0.000356319
deeppink	00561	Glycerolipid metabolism	1/1	26/771	0.0337224	0.0363165		gene9972	1	Lipid metabolism	Metabolism	-0.626998	0.000356319
deeppink2	00310	Lysine degradation	1/4	23/771	0.114304	0.154697	0.154697	gene4279	1	Amino acid metabolism	Metabolism	-0.293935	0.128962
deeppink2	00983	Drug metabolism - other enzymes	1/4	23/771	0.114304	0.154697	0.154697	gene11139	1	Xenobiotics biodegradation and metabolism	Metabolism	-0.293935	0.128962
deeppink2	00500	Starch and sucrose metabolism	1/4	25/771	0.123758	0.154697	0.154697	gene11543	1	Carbohydrate metabolism	Metabolism	-0.293935	0.128962
deeppink2	00240	Pyrimidine metabolism	1/4	96/771	0.413166	0.413166	0.413166	gene11139	1	Nucleotide metabolism	Metabolism	-0.293935	0.128962
deeppink2	00760	Nicotinate and nicotinamide metabolism	1/4	10/771	0.0509774	0.154697	0.154697	gene10936	1	Metabolism of cofactors and vitamins	Metabolism	-0.293935	0.128962
firebrick	00240	Pyrimidine metabolism	1/2	96/771	0.233665	0.233665	0.122982	gene11671	1	Nucleotide metabolism	Metabolism	-0.186731	0.341379
firebrick	00030	Pentose phosphate pathway	1/2	19/771	0.0487106	0.0974211	0.0512743	gene1907	1	Carbohydrate metabolism	Metabolism	-0.186731	0.341379
firebrick2	00062	Fatty acid elongation	1/1	20/771	0.0259403	0.0259403		gene12552	1	Lipid metabolism	Metabolism	0.237221	0.224188
firebrick3	00592	alpha-Linolenic acid metabolism	1/2	19/771	0.0487106	0.0512406	0.0107875	gene17198	1	Lipid metabolism	Metabolism	-0.38275	0.0444024
firebrick3	00071	Fatty acid degradation	1/2	15/771	0.0385568	0.0512406	0.0107875	gene17198	1	Lipid metabolism	Metabolism	-0.38275	0.0444024
firebrick3	00750	Vitamin B6 metabolism	1/2	3/771	0.00777199	0.03886	0.00818105	gene373	1	Metabolism of cofactors and vitamins	Metabolism	-0.38275	0.0444024
firebrick3	00260	Glycine, serine and threonine metabolism	1/2	20/771	0.0512406	0.0512406	0.0107875	gene373	1	Amino acid metabolism	Metabolism	-0.38275	0.0444024
firebrick3	00680	Methane metabolism	1/2	18/771	0.0461772	0.0512406	0.0107875	gene373	1	Energy metabolism	Metabolism	-0.38275	0.0444024
firebrick4	04714	Thermogenesis	1/3	46/771	0.168727	0.255518	0.244515	gene10301	1	Environmental adaptation	Organismal Systems	-0.349155	0.0685887
firebrick4	05165	not available	1/3	47/771	0.172167	0.255518	0.244515	gene10301	1	not available	not available	-0.349155	0.0685887
firebrick4	05163	not available	1/3	47/771	0.172167	0.255518	0.244515	gene10301	1	not available	not available	-0.349155	0.0685887
firebrick4	04926	Relaxin signaling pathway	1/3	46/771	0.168727	0.255518	0.244515	gene10301	1	Endocrine system	Organismal Systems	-0.349155	0.0685887
firebrick4	00240	Pyrimidine metabolism	1/3	96/771	0.329332	0.362266	0.346666	gene6187	1	Nucleotide metabolism	Metabolism	-0.349155	0.0685887
firebrick4	04151	PI3K-Akt signaling pathway	1/3	47/771	0.172167	0.255518	0.244515	gene10301	1	Signal transduction	Environmental Information Processing	-0.349155	0.0685887
firebrick4	00970	Aminoacyl-tRNA biosynthesis	1/3	58/771	0.20938	0.255909	0.244889	gene9231	1	Translation	Genetic Information Processing	-0.349155	0.0685887
firebrick4	00450	Selenocompound metabolism	1/3	8/771	0.0308462	0.255518	0.244515	gene9231	1	Metabolism of other amino acids	Metabolism	-0.349155	0.0685887
firebrick4	00230	Purine metabolism	1/3	127/771	0.417682	0.417682	0.399695	gene6187	1	Nucleotide metabolism	Metabolism	-0.349155	0.0685887
firebrick4	05170	not available	1/3	47/771	0.172167	0.255518	0.244515	gene10301	1	not available	not available	-0.349155	0.0685887
firebrick4	04150	mTOR signaling pathway	1/3	51/771	0.185831	0.255518	0.244515	gene10301	1	Signal transduction	Environmental Information Processing	-0.349155	0.0685887
floralwhite	00620	Pyruvate metabolism	1/7	20/771	0.168653	0.206132	0.157804	gene10645	1	Carbohydrate metabolism	Metabolism	-0.207461	0.289458
floralwhite	00521	Streptomycin biosynthesis	1/7	4/771	0.0358938	0.146912	0.112469	gene5768	1	Biosynthesis of other secondary metabolites	Metabolism	-0.207461	0.289458
floralwhite	00513	Various types of N-glycan biosynthesis	1/7	13/771	0.11264	0.206132	0.157804	gene6264	1	Glycan biosynthesis and metabolism	Metabolism	-0.207461	0.289458
floralwhite	00740	Riboflavin metabolism	1/7	3/771	0.0270256	0.146912	0.112469	gene1372	1	Metabolism of cofactors and vitamins	Metabolism	-0.207461	0.289458
floralwhite	00310	Lysine degradation	1/7	23/771	0.191715	0.206782	0.158302	gene13741	1	Amino acid metabolism	Metabolism	-0.207461	0.289458
floralwhite	00730	Thiamine metabolism	1/7	19/771	0.160842	0.206132	0.157804	gene1372	1	Metabolism of cofactors and vitamins	Metabolism	-0.207461	0.289458
floralwhite	00510	N-Glycan biosynthesis	1/7	11/771	0.0960544	0.206132	0.157804	gene6264	1	Glycan biosynthesis and metabolism	Metabolism	-0.207461	0.289458
floralwhite	00562	Inositol phosphate metabolism	1/7	19/771	0.160842	0.206132	0.157804	gene5768	1	Carbohydrate metabolism	Metabolism	-0.207461	0.289458
floralwhite	00910	Nitrogen metabolism	1/7	6/771	0.0534227	0.146912	0.112469	gene14633	1	Energy metabolism	Metabolism	-0.207461	0.289458
floralwhite	04070	Phosphatidylinositol signaling system	1/7	25/771	0.206782	0.206782	0.158302	gene5768	1	Signal transduction	Environmental Information Processing	-0.207461	0.289458
floralwhite	00290	Valine, leucine and isoleucine biosynthesis	1/7	5/771	0.0446927	0.146912	0.112469	gene12061	1	Amino acid metabolism	Metabolism	-0.207461	0.289458
green	00900	Terpenoid backbone biosynthesis	1/11	13/771	0.171625	0.607314	0.607314	gene1569	1	Metabolism of terpenoids and polyketides	Metabolism	-0.0365715	0.85342
green	00670	One carbon pool by folate	1/11	20/771	0.252505	0.607314	0.607314	gene2127	1	Metabolism of cofactors and vitamins	Metabolism	-0.0365715	0.85342
green	05165	not available	1/11	47/771	0.501694	0.607314	0.607314	gene8153	1	not available	not available	-0.0365715	0.85342
green	05170	not available	1/11	47/771	0.501694	0.607314	0.607314	gene8153	1	not available	not available	-0.0365715	0.85342
green	00480	Glutathione metabolism	1/11	28/771	0.336104	0.607314	0.607314	gene15106	1	Metabolism of other amino acids	Metabolism	-0.0365715	0.85342
green	00010	Glycolysis / Gluconeogenesis	1/11	26/771	0.316042	0.607314	0.607314	gene1384	1	Carbohydrate metabolism	Metabolism	-0.0365715	0.85342
green	00563	Glycosylphosphatidylinositol (GPI)-anchor biosynthesis	1/11	3/771	0.0422479	0.607314	0.607314	gene14364	1	Glycan biosynthesis and metabolism	Metabolism	-0.0365715	0.85342
green	00230	Purine metabolism	1/11	127/771	0.863863	0.863863	0.863863	gene7559	1	Nucleotide metabolism	Metabolism	-0.0365715	0.85342
green	00240	Pyrimidine metabolism	1/11	96/771	0.770758	0.805793	0.805793	gene7559	1	Nucleotide metabolism	Metabolism	-0.0365715	0.85342
green	04714	Thermogenesis	1/11	46/771	0.494017	0.607314	0.607314	gene8153	1	Environmental adaptation	Organismal Systems	-0.0365715	0.85342
green	00270	Cysteine and methionine metabolism	1/11	27/771	0.326141	0.607314	0.607314	gene10953	1	Amino acid metabolism	Metabolism	-0.0365715	0.85342
green	00260	Glycine, serine and threonine metabolism	1/11	20/771	0.252505	0.607314	0.607314	gene2127	1	Amino acid metabolism	Metabolism	-0.0365715	0.85342
green	04150	mTOR signaling pathway	1/11	51/771	0.531355	0.611058	0.611058	gene8153	1	Signal transduction	Environmental Information Processing	-0.0365715	0.85342
green	00590	Arachidonic acid metabolism	1/11	16/771	0.207215	0.607314	0.607314	gene13845	1	Lipid metabolism	Metabolism	-0.0365715	0.85342
green	00860	Porphyrin and chlorophyll metabolism	1/11	14/771	0.183647	0.607314	0.607314	gene5604	1	Metabolism of cofactors and vitamins	Metabolism	-0.0365715	0.85342
green	00500	Starch and sucrose metabolism	1/11	25/771	0.305806	0.607314	0.607314	gene1384	1	Carbohydrate metabolism	Metabolism	-0.0365715	0.85342
green	00520	Amino sugar and nucleotide sugar metabolism	1/11	39/771	0.437195	0.607314	0.607314	gene1384	1	Carbohydrate metabolism	Metabolism	-0.0365715	0.85342
green	00030	Pentose phosphate pathway	1/11	19/771	0.241408	0.607314	0.607314	gene1384	1	Carbohydrate metabolism	Metabolism	-0.0365715	0.85342
green	04926	Relaxin signaling pathway	1/11	46/771	0.494017	0.607314	0.607314	gene8153	1	Endocrine system	Organismal Systems	-0.0365715	0.85342
green	05163	not available	1/11	47/771	0.501694	0.607314	0.607314	gene8153	1	not available	not available	-0.0365715	0.85342
green	00970	Aminoacyl-tRNA biosynthesis	1/11	58/771	0.579426	0.634609	0.634609	gene5604	1	Translation	Genetic Information Processing	-0.0365715	0.85342
green	04151	PI3K-Akt signaling pathway	1/11	47/771	0.501694	0.607314	0.607314	gene8153	1	Signal transduction	Environmental Information Processing	-0.0365715	0.85342
green	00760	Nicotinate and nicotinamide metabolism	1/11	10/771	0.134589	0.607314	0.607314	gene16537	1	Metabolism of cofactors and vitamins	Metabolism	-0.0365715	0.85342
green2	00260	Glycine, serine and threonine metabolism	1/1	20/771	0.0259403	0.0259403		gene13104	1	Amino acid metabolism	Metabolism	-0.131274	0.505501
green2	00670	One carbon pool by folate	1/1	20/771	0.0259403	0.0259403		gene13104	1	Metabolism of cofactors and vitamins	Metabolism	-0.131274	0.505501
green3	00970	Aminoacyl-tRNA biosynthesis	1/4	58/771	0.269088	0.269088	0.269088	gene10641	1	Translation	Genetic Information Processing	0.132526	0.501414
green3	00561	Glycerolipid metabolism	1/4	26/771	0.128456	0.157481	0.157481	gene10072	1	Lipid metabolism	Metabolism	0.132526	0.501414
green3	00480	Glutathione metabolism	1/4	28/771	0.137796	0.157481	0.157481	gene16307	1	Metabolism of other amino acids	Metabolism	0.132526	0.501414
green3	00052	Galactose metabolism	1/4	21/771	0.104774	0.157481	0.157481	gene10072	1	Carbohydrate metabolism	Metabolism	0.132526	0.501414
green3	00603	Glycosphingolipid biosynthesis - globo and isoglobo series	1/4	10/771	0.0509774	0.157481	0.157481	gene10072	1	Glycan biosynthesis and metabolism	Metabolism	0.132526	0.501414
green3	00600	Sphingolipid metabolism	1/4	14/771	0.0708126	0.157481	0.157481	gene10072	1	Lipid metabolism	Metabolism	0.132526	0.501414
green3	00073	Cutin, suberine and wax biosynthesis	1/4	18/771	0.0903353	0.157481	0.157481	gene15791	1	Lipid metabolism	Metabolism	0.132526	0.501414
green3	00030	Pentose phosphate pathway	1/4	19/771	0.0951675	0.157481	0.157481	gene16307	1	Carbohydrate metabolism	Metabolism	0.132526	0.501414
green4	00730	Thiamine metabolism	1/2	19/771	0.0487106	0.0487106		gene9166	1	Metabolism of cofactors and vitamins	Metabolism	0.113254	0.566095
green4	00230	Purine metabolism	2/2	127/771	0.0269544	0.0487106		gene17789/gene9166	2	Nucleotide metabolism	Metabolism	0.113254	0.566095
greenyellow	05163	not available	1/6	47/771	0.315216	0.341483	0.304155	gene4511	1	not available	not available	0.19966	0.308376
greenyellow	04658	Th1 and Th2 cell differentiation	1/6	31/771	0.218897	0.334783	0.298188	gene4273	1	Immune system	Organismal Systems	0.19966	0.308376
greenyellow	00010	Glycolysis / Gluconeogenesis	1/6	26/771	0.18658	0.303192	0.270049	gene2165	1	Carbohydrate metabolism	Metabolism	0.19966	0.308376
greenyellow	00680	Methane metabolism	1/6	18/771	0.132558	0.284432	0.25334	gene2165	1	Energy metabolism	Metabolism	0.19966	0.308376
greenyellow	00592	alpha-Linolenic acid metabolism	1/6	19/771	0.13947	0.284432	0.25334	gene2165	1	Lipid metabolism	Metabolism	0.19966	0.308376
greenyellow	05165	not available	1/6	47/771	0.315216	0.341483	0.304155	gene4511	1	not available	not available	0.19966	0.308376
greenyellow	00970	Aminoacyl-tRNA biosynthesis	1/6	58/771	0.375518	0.375518	0.334469	gene2056	1	Translation	Genetic Information Processing	0.19966	0.308376
greenyellow	00260	Glycine, serine and threonine metabolism	1/6	20/771	0.146335	0.284432	0.25334	gene2165	1	Amino acid metabolism	Metabolism	0.19966	0.308376
greenyellow	00561	Glycerolipid metabolism	1/6	26/771	0.18658	0.303192	0.270049	gene11625	1	Lipid metabolism	Metabolism	0.19966	0.308376
greenyellow	04150	mTOR signaling pathway	1/6	51/771	0.337681	0.351188	0.312799	gene4511	1	Signal transduction	Environmental Information Processing	0.19966	0.308376
greenyellow	04714	Thermogenesis	1/6	46/771	0.309501	0.341483	0.304155	gene4511	1	Environmental adaptation	Organismal Systems	0.19966	0.308376
greenyellow	00071	Fatty acid degradation	1/6	15/771	0.111544	0.284432	0.25334	gene2165	1	Lipid metabolism	Metabolism	0.19966	0.308376
greenyellow	05170	not available	1/6	47/771	0.315216	0.341483	0.304155	gene4511	1	not available	not available	0.19966	0.308376
greenyellow	00830	Retinol metabolism	1/6	6/771	0.0459399	0.24563	0.218779	gene2165	1	Metabolism of cofactors and vitamins	Metabolism	0.19966	0.308376
greenyellow	00982	not available	1/6	10/771	0.0755783	0.24563	0.218779	gene2165	1	not available	not available	0.19966	0.308376
greenyellow	04926	Relaxin signaling pathway	1/6	46/771	0.309501	0.341483	0.304155	gene4511	1	Endocrine system	Organismal Systems	0.19966	0.308376
greenyellow	00350	Tyrosine metabolism	1/6	7/771	0.0534227	0.24563	0.218779	gene2165	1	Amino acid metabolism	Metabolism	0.19966	0.308376
greenyellow	00750	Vitamin B6 metabolism	1/6	3/771	0.023195	0.201023	0.179049	gene1008	1	Metabolism of cofactors and vitamins	Metabolism	0.19966	0.308376
greenyellow	00980	Metabolism of xenobiotics by cytochrome P45	1/6	10/771	0.0755783	0.24563	0.218779	gene2165	1	Xenobiotics biodegradation and metabolism	Metabolism	0.19966	0.308376
greenyellow	00052	Galactose metabolism	1/6	21/771	0.153156	0.284432	0.25334	gene11625	1	Carbohydrate metabolism	Metabolism	0.19966	0.308376
greenyellow	00625	Chloroalkane and chloroalkene degradation	1/6	1/771	0.0077821	0.101167	0.0901085	gene2165	1	Xenobiotics biodegradation and metabolism	Metabolism	0.19966	0.308376
greenyellow	00626	Naphthalene degradation	1/6	1/771	0.0077821	0.101167	0.0901085	gene2165	1	Xenobiotics biodegradation and metabolism	Metabolism	0.19966	0.308376
greenyellow	00600	Sphingolipid metabolism	1/6	14/771	0.104446	0.284432	0.25334	gene11625	1	Lipid metabolism	Metabolism	0.19966	0.308376
greenyellow	04151	PI3K-Akt signaling pathway	1/6	47/771	0.315216	0.341483	0.304155	gene4511	1	Signal transduction	Environmental Information Processing	0.19966	0.308376
greenyellow	00603	Glycosphingolipid biosynthesis - globo and isoglobo series	1/6	10/771	0.0755783	0.24563	0.218779	gene11625	1	Glycan biosynthesis and metabolism	Metabolism	0.19966	0.308376
greenyellow	04660	T cell receptor signaling pathway	1/6	40/771	0.274373	0.341483	0.304155	gene4273	1	Immune system	Organismal Systems	0.19966	0.308376
grey60	00240	Pyrimidine metabolism	1/3	96/771	0.329332	0.329332	0.329332	gene6847	1	Nucleotide metabolism	Metabolism	-0.228802	0.24155
grey60	00983	Drug metabolism - other enzymes	1/3	23/771	0.0869605	0.173921	0.173921	gene6847	1	Xenobiotics biodegradation and metabolism	Metabolism	-0.228802	0.24155
grey60	04660	T cell receptor signaling pathway	1/3	40/771	0.147889	0.197185	0.197185	gene8781	1	Immune system	Organismal Systems	-0.228802	0.24155
grey60	00310	Lysine degradation	1/3	23/771	0.0869605	0.173921	0.173921	gene7339	1	Amino acid metabolism	Metabolism	-0.228802	0.24155
honeydew	00230	Purine metabolism	1/4	127/771	0.513977	0.513977	0.4208	gene14999	1	Nucleotide metabolism	Metabolism	0.00724861	0.970798
honeydew	00983	Drug metabolism - other enzymes	1/4	23/771	0.114304	0.146962	0.12032	gene14999	1	Xenobiotics biodegradation and metabolism	Metabolism	0.00724861	0.970798
honeydew	00480	Glutathione metabolism	1/4	28/771	0.137796	0.155021	0.126917	gene14999	1	Metabolism of other amino acids	Metabolism	0.00724861	0.970798
honeydew	00010	Glycolysis / Gluconeogenesis	1/4	26/771	0.128456	0.154147	0.126202	gene9438	1	Carbohydrate metabolism	Metabolism	0.00724861	0.970798
honeydew	00290	Valine, leucine and isoleucine biosynthesis	1/4	5/771	0.0257387	0.131912	0.107998	gene13134	1	Amino acid metabolism	Metabolism	0.00724861	0.970798
honeydew	00071	Fatty acid degradation	1/4	15/771	0.0757224	0.131912	0.107998	gene9178	1	Lipid metabolism	Metabolism	0.00724861	0.970798
honeydew	00591	Linoleic acid metabolism	1/4	15/771	0.0757224	0.131912	0.107998	gene9178	1	Lipid metabolism	Metabolism	0.00724861	0.970798
honeydew	00380	Tryptophan metabolism	1/4	15/771	0.0757224	0.131912	0.107998	gene9178	1	Amino acid metabolism	Metabolism	0.00724861	0.970798
honeydew	00232	Caffeine metabolism	1/4	7/771	0.0358938	0.131912	0.107998	gene9178	1	Biosynthesis of other secondary metabolites	Metabolism	0.00724861	0.970798
honeydew	00980	Metabolism of xenobiotics by cytochrome P45	1/4	10/771	0.0509774	0.131912	0.107998	gene9178	1	Xenobiotics biodegradation and metabolism	Metabolism	0.00724861	0.970798
honeydew	00052	Galactose metabolism	1/4	21/771	0.104774	0.145072	0.118772	gene9438	1	Carbohydrate metabolism	Metabolism	0.00724861	0.970798
honeydew	00260	Glycine, serine and threonine metabolism	1/4	20/771	0.0999804	0.145072	0.118772	gene13134	1	Amino acid metabolism	Metabolism	0.00724861	0.970798
honeydew	00140	Steroid hormone biosynthesis	1/4	5/771	0.0257387	0.131912	0.107998	gene9178	1	Lipid metabolism	Metabolism	0.00724861	0.970798
honeydew	00830	Retinol metabolism	1/4	6/771	0.0308263	0.131912	0.107998	gene9178	1	Metabolism of cofactors and vitamins	Metabolism	0.00724861	0.970798
honeydew	00982	not available	1/4	10/771	0.0509774	0.131912	0.107998	gene9178	1	not available	not available	0.00724861	0.970798
honeydew	00240	Pyrimidine metabolism	1/4	96/771	0.413166	0.43747	0.358162	gene14999	1	Nucleotide metabolism	Metabolism	0.00724861	0.970798
honeydew	00590	Arachidonic acid metabolism	1/4	16/771	0.0806128	0.131912	0.107998	gene9178	1	Lipid metabolism	Metabolism	0.00724861	0.970798
honeydew	00627	Aminobenzoate degradation	1/4	12/771	0.0609343	0.131912	0.107998	gene9178	1	Xenobiotics biodegradation and metabolism	Metabolism	0.00724861	0.970798
honeydew1	00260	Glycine, serine and threonine metabolism	1/3	20/771	0.0759157	0.185831	0.185831	gene14969	1	Amino acid metabolism	Metabolism	0.00943727	0.961986
honeydew1	00680	Methane metabolism	1/3	18/771	0.0685033	0.185831	0.185831	gene14969	1	Energy metabolism	Metabolism	0.00943727	0.961986
honeydew1	05170	not available	1/3	47/771	0.172167	0.185831	0.185831	gene3257	1	not available	not available	0.00943727	0.961986
honeydew1	04150	mTOR signaling pathway	1/3	51/771	0.185831	0.185831	0.185831	gene3257	1	Signal transduction	Environmental Information Processing	0.00943727	0.961986
honeydew1	00010	Glycolysis / Gluconeogenesis	1/3	26/771	0.0979168	0.185831	0.185831	gene14969	1	Carbohydrate metabolism	Metabolism	0.00943727	0.961986
honeydew1	04714	Thermogenesis	1/3	46/771	0.168727	0.185831	0.185831	gene3257	1	Environmental adaptation	Organismal Systems	0.00943727	0.961986
honeydew1	05163	not available	1/3	47/771	0.172167	0.185831	0.185831	gene3257	1	not available	not available	0.00943727	0.961986
honeydew1	04151	PI3K-Akt signaling pathway	1/3	47/771	0.172167	0.185831	0.185831	gene3257	1	Signal transduction	Environmental Information Processing	0.00943727	0.961986
honeydew1	00720	Carbon fixation pathways in prokaryotes	1/3	29/771	0.108785	0.185831	0.185831	gene17599	1	Energy metabolism	Metabolism	0.00943727	0.961986
honeydew1	04926	Relaxin signaling pathway	1/3	46/771	0.168727	0.185831	0.185831	gene3257	1	Endocrine system	Organismal Systems	0.00943727	0.961986
honeydew1	05165	not available	1/3	47/771	0.172167	0.185831	0.185831	gene3257	1	not available	not available	0.00943727	0.961986
honeydew1	00670	One carbon pool by folate	1/3	20/771	0.0759157	0.185831	0.185831	gene17599	1	Metabolism of cofactors and vitamins	Metabolism	0.00943727	0.961986
indianred1	00983	Drug metabolism - other enzymes	1/3	23/771	0.0869605	0.210344	0.210344	gene12950	1	Xenobiotics biodegradation and metabolism	Metabolism	0.189459	0.334244
indianred1	00970	Aminoacyl-tRNA biosynthesis	1/3	58/771	0.20938	0.279174	0.279174	gene13258	1	Translation	Genetic Information Processing	0.189459	0.334244
indianred1	00230	Purine metabolism	1/3	127/771	0.417682	0.417682	0.417682	gene12950	1	Nucleotide metabolism	Metabolism	0.189459	0.334244
indianred1	00790	Folate biosynthesis	1/3	28/771	0.105172	0.210344	0.210344	gene5410	1	Metabolism of cofactors and vitamins	Metabolism	0.189459	0.334244
indianred2	05165	not available	1/2	47/771	0.118278	0.164572	0.164572	gene8395	1	not available	not available	-0.232524	0.233767
indianred2	04151	PI3K-Akt signaling pathway	1/2	47/771	0.118278	0.164572	0.164572	gene8395	1	Signal transduction	Environmental Information Processing	-0.232524	0.233767
indianred2	05170	not available	1/2	47/771	0.118278	0.164572	0.164572	gene8395	1	not available	not available	-0.232524	0.233767
indianred2	04150	mTOR signaling pathway	1/2	51/771	0.128	0.164572	0.164572	gene8395	1	Signal transduction	Environmental Information Processing	-0.232524	0.233767
indianred2	05163	not available	1/2	47/771	0.118278	0.164572	0.164572	gene8395	1	not available	not available	-0.232524	0.233767
indianred2	04714	Thermogenesis	1/2	46/771	0.115839	0.164572	0.164572	gene8395	1	Environmental adaptation	Organismal Systems	-0.232524	0.233767
indianred2	00230	Purine metabolism	1/2	127/771	0.302488	0.302488	0.302488	gene9001	1	Nucleotide metabolism	Metabolism	-0.232524	0.233767
indianred2	00240	Pyrimidine metabolism	1/2	96/771	0.233665	0.262873	0.262873	gene9001	1	Nucleotide metabolism	Metabolism	-0.232524	0.233767
indianred2	04926	Relaxin signaling pathway	1/2	46/771	0.115839	0.164572	0.164572	gene8395	1	Endocrine system	Organismal Systems	-0.232524	0.233767
indianred3	00511	Other glycan degradation	1/1	17/771	0.0220493	0.0280156	0.00491501	gene16558	1	Glycan biosynthesis and metabolism	Metabolism	-0.56354	0.00179162
indianred3	00520	Amino sugar and nucleotide sugar metabolism	1/1	39/771	0.0505837	0.0505837	0.00887433	gene16558	1	Carbohydrate metabolism	Metabolism	-0.56354	0.00179162
indianred3	00531	Glycosaminoglycan degradation	1/1	18/771	0.0233463	0.0280156	0.00491501	gene16558	1	Glycan biosynthesis and metabolism	Metabolism	-0.56354	0.00179162
indianred3	00604	Glycosphingolipid biosynthesis - ganglio series	1/1	14/771	0.0181582	0.0280156	0.00491501	gene16558	1	Glycan biosynthesis and metabolism	Metabolism	-0.56354	0.00179162
indianred3	00603	Glycosphingolipid biosynthesis - globo and isoglobo series	1/1	10/771	0.0129702	0.0280156	0.00491501	gene16558	1	Glycan biosynthesis and metabolism	Metabolism	-0.56354	0.00179162
indianred3	00513	Various types of N-glycan biosynthesis	1/1	13/771	0.0168612	0.0280156	0.00491501	gene16558	1	Glycan biosynthesis and metabolism	Metabolism	-0.56354	0.00179162
indianred4	00520	Amino sugar and nucleotide sugar metabolism	1/2	39/771	0.098671	0.144885	0.101674	gene12608	1	Carbohydrate metabolism	Metabolism	0.613033	0.000523607
indianred4	00970	Aminoacyl-tRNA biosynthesis	1/2	58/771	0.144885	0.144885	0.101674	gene14363	1	Translation	Genetic Information Processing	0.613033	0.000523607
indianred4	00051	Fructose and mannose metabolism	1/2	16/771	0.0411003	0.123301	0.0865269	gene12608	1	Carbohydrate metabolism	Metabolism	0.613033	0.000523607
lavender	00930	Caprolactam degradation	1/5	7/771	0.0446927	0.152834	0.120659	gene14082	1	Xenobiotics biodegradation and metabolism	Metabolism	-0.80964	1.81e-07
lavender	00051	Fructose and mannose metabolism	1/5	16/771	0.0997917	0.172364	0.136077	gene7361	1	Carbohydrate metabolism	Metabolism	-0.80964	1.81e-07
lavender	00010	Glycolysis / Gluconeogenesis	1/5	26/771	0.158	0.172364	0.136077	gene7361	1	Carbohydrate metabolism	Metabolism	-0.80964	1.81e-07
lavender	00561	Glycerolipid metabolism	1/5	26/771	0.158	0.172364	0.136077	gene1420	1	Lipid metabolism	Metabolism	-0.80964	1.81e-07
lavender	00710	Carbon fixation in photosynthetic organisms	1/5	13/771	0.0817157	0.172364	0.136077	gene7361	1	Energy metabolism	Metabolism	-0.80964	1.81e-07
lavender	00053	Ascorbate and aldarate metabolism	1/5	8/771	0.0509447	0.152834	0.120659	gene14082	1	Carbohydrate metabolism	Metabolism	-0.80964	1.81e-07
lavender	00680	Methane metabolism	1/5	18/771	0.111683	0.172364	0.136077	gene7361	1	Energy metabolism	Metabolism	-0.80964	1.81e-07
lavender	00230	Purine metabolism	1/5	127/771	0.594452	0.594452	0.469305	gene3455	1	Nucleotide metabolism	Metabolism	-0.80964	1.81e-07
lavender	00983	Drug metabolism - other enzymes	1/5	23/771	0.140863	0.172364	0.136077	gene3455	1	Xenobiotics biodegradation and metabolism	Metabolism	-0.80964	1.81e-07
lavender	00260	Glycine, serine and threonine metabolism	1/5	20/771	0.123449	0.172364	0.136077	gene15579	1	Amino acid metabolism	Metabolism	-0.80964	1.81e-07
lavender	00030	Pentose phosphate pathway	2/5	19/771	0.00551003	0.0661204	0.0522003	gene14082/gene7361	2	Carbohydrate metabolism	Metabolism	-0.80964	1.81e-07
lavender	00232	Caffeine metabolism	1/5	7/771	0.0446927	0.152834	0.120659	gene3455	1	Biosynthesis of other secondary metabolites	Metabolism	-0.80964	1.81e-07
lavenderblush	00240	Pyrimidine metabolism	1/2	96/771	0.233665	0.302488	0.302488	gene6052	1	Nucleotide metabolism	Metabolism	0.297346	0.124375
lavenderblush	00970	Aminoacyl-tRNA biosynthesis	1/2	58/771	0.144885	0.302488	0.302488	gene11924	1	Translation	Genetic Information Processing	0.297346	0.124375
lavenderblush	00230	Purine metabolism	1/2	127/771	0.302488	0.302488	0.302488	gene6052	1	Nucleotide metabolism	Metabolism	0.297346	0.124375
lavenderblush2	05170	not available	1/2	47/771	0.118278	0.128	0.0829152	gene7706	1	not available	not available	0.376059	0.0485791
lavenderblush2	05163	not available	1/2	47/771	0.118278	0.128	0.0829152	gene7706	1	not available	not available	0.376059	0.0485791
lavenderblush2	00520	Amino sugar and nucleotide sugar metabolism	1/2	39/771	0.098671	0.128	0.0829152	gene8565	1	Carbohydrate metabolism	Metabolism	0.376059	0.0485791
lavenderblush2	04150	mTOR signaling pathway	1/2	51/771	0.128	0.128	0.0829152	gene7706	1	Signal transduction	Environmental Information Processing	0.376059	0.0485791
lavenderblush2	00604	Glycosphingolipid biosynthesis - ganglio series	1/2	14/771	0.0360099	0.120061	0.0777721	gene8565	1	Glycan biosynthesis and metabolism	Metabolism	0.376059	0.0485791
lavenderblush2	05165	not available	1/2	47/771	0.118278	0.128	0.0829152	gene7706	1	not available	not available	0.376059	0.0485791
lavenderblush2	00513	Various types of N-glycan biosynthesis	1/2	13/771	0.0334597	0.120061	0.0777721	gene8565	1	Glycan biosynthesis and metabolism	Metabolism	0.376059	0.0485791
lavenderblush2	04714	Thermogenesis	1/2	46/771	0.115839	0.128	0.0829152	gene7706	1	Environmental adaptation	Organismal Systems	0.376059	0.0485791
lavenderblush2	00531	Glycosaminoglycan degradation	1/2	18/771	0.0461772	0.120061	0.0777721	gene8565	1	Glycan biosynthesis and metabolism	Metabolism	0.376059	0.0485791
lavenderblush2	00511	Other glycan degradation	1/2	17/771	0.0436404	0.120061	0.0777721	gene8565	1	Glycan biosynthesis and metabolism	Metabolism	0.376059	0.0485791
lavenderblush2	04151	PI3K-Akt signaling pathway	1/2	47/771	0.118278	0.128	0.0829152	gene7706	1	Signal transduction	Environmental Information Processing	0.376059	0.0485791
lavenderblush2	04926	Relaxin signaling pathway	1/2	46/771	0.115839	0.128	0.0829152	gene7706	1	Endocrine system	Organismal Systems	0.376059	0.0485791
lavenderblush2	00603	Glycosphingolipid biosynthesis - globo and isoglobo series	1/2	10/771	0.0257887	0.120061	0.0777721	gene8565	1	Glycan biosynthesis and metabolism	Metabolism	0.376059	0.0485791
lightblue2	00230	Purine metabolism	1/1	127/771	0.164721	0.164721	0.164721	gene16563	1	Nucleotide metabolism	Metabolism	0.315848	0.10156
lightblue2	00240	Pyrimidine metabolism	1/1	96/771	0.124514	0.164721	0.164721	gene16563	1	Nucleotide metabolism	Metabolism	0.315848	0.10156
lightblue3	00640	Propanoate metabolism	1/1	20/771	0.0259403	0.0259403		gene6586	1	Carbohydrate metabolism	Metabolism	-0.209956	0.283568
lightblue3	00410	beta-Alanine metabolism	1/1	7/771	0.00907912	0.0181582		gene6586	1	Metabolism of other amino acids	Metabolism	-0.209956	0.283568
lightcoral	00627	Aminobenzoate degradation	1/3	12/771	0.0460285	0.0580989	0.00873668	gene12410	1	Xenobiotics biodegradation and metabolism	Metabolism	0.404434	0.0327897
lightcoral	00072	Synthesis and degradation of ketone bodies	1/3	3/771	0.0116428	0.04075	0.00612781	gene16346	1	Lipid metabolism	Metabolism	0.404434	0.0327897
lightcoral	00280	Valine, leucine and isoleucine degradation	1/3	13/771	0.0497991	0.0580989	0.00873668	gene16346	1	Amino acid metabolism	Metabolism	0.404434	0.0327897
lightcoral	00620	Pyruvate metabolism	1/3	20/771	0.0759157	0.0759157	0.0114159	gene12410	1	Carbohydrate metabolism	Metabolism	0.404434	0.0327897
lightcoral	00650	Butanoate metabolism	1/3	9/771	0.0346567	0.0580989	0.00873668	gene16346	1	Carbohydrate metabolism	Metabolism	0.404434	0.0327897
lightcoral	00900	Terpenoid backbone biosynthesis	1/3	13/771	0.0497991	0.0580989	0.00873668	gene16346	1	Metabolism of terpenoids and polyketides	Metabolism	0.404434	0.0327897
lightcoral	00908	Zeatin biosynthesis	1/3	1/771	0.00389105	0.0272374	0.00409584	gene10740	1	Metabolism of terpenoids and polyketides	Metabolism	0.404434	0.0327897
lightcyan	04151	PI3K-Akt signaling pathway	3/8	47/771	0.00958974	0.0191795	0.00672964	gene12816/gene14353/gene15397	3	Signal transduction	Environmental Information Processing	-0.0421617	0.83131
lightcyan	04070	Phosphatidylinositol signaling system	1/8	25/771	0.232738	0.279286	0.0979951	gene8285	1	Signal transduction	Environmental Information Processing	-0.0421617	0.83131
lightcyan	00480	Glutathione metabolism	1/8	28/771	0.257191	0.280572	0.0984463	gene3217	1	Metabolism of other amino acids	Metabolism	-0.0421617	0.83131
lightcyan	00562	Inositol phosphate metabolism	1/8	19/771	0.181711	0.242282	0.0850111	gene8285	1	Carbohydrate metabolism	Metabolism	-0.0421617	0.83131
lightcyan	04150	mTOR signaling pathway	3/8	51/771	0.0120696	0.0206908	0.00725993	gene12816/gene14353/gene15397	3	Signal transduction	Environmental Information Processing	-0.0421617	0.83131
lightcyan	04926	Relaxin signaling pathway	3/8	46/771	0.00902305	0.0191795	0.00672964	gene12816/gene14353/gene15397	3	Endocrine system	Organismal Systems	-0.0421617	0.83131
lightcyan	00970	Aminoacyl-tRNA biosynthesis	1/8	58/771	0.466678	0.466678	0.163747	gene13783	1	Translation	Genetic Information Processing	-0.0421617	0.83131
lightcyan	05165	not available	3/8	47/771	0.00958974	0.0191795	0.00672964	gene12816/gene14353/gene15397	3	not available	not available	-0.0421617	0.83131
lightcyan	00500	Starch and sucrose metabolism	2/8	25/771	0.0250896	0.0376345	0.0132051	gene7020/gene8944	2	Carbohydrate metabolism	Metabolism	-0.0421617	0.83131
lightcyan	04714	Thermogenesis	3/8	46/771	0.00902305	0.0191795	0.00672964	gene12816/gene14353/gene15397	3	Environmental adaptation	Organismal Systems	-0.0421617	0.83131
lightcyan	05170	not available	3/8	47/771	0.00958974	0.0191795	0.00672964	gene12816/gene14353/gene15397	3	not available	not available	-0.0421617	0.83131
lightcyan	05163	not available	3/8	47/771	0.00958974	0.0191795	0.00672964	gene12816/gene14353/gene15397	3	not available	not available	-0.0421617	0.83131
lightcyan1	05163	not available	1/10	47/771	0.468893	0.497692	0.486466	gene10378	1	not available	not available	0.156397	0.426758
lightcyan1	00051	Fructose and mannose metabolism	1/10	16/771	0.190188	0.497692	0.486466	gene7156	1	Carbohydrate metabolism	Metabolism	0.156397	0.426758
lightcyan1	04658	Th1 and Th2 cell differentiation	1/10	31/771	0.338237	0.497692	0.486466	gene1292	1	Immune system	Organismal Systems	0.156397	0.426758
lightcyan1	00520	Amino sugar and nucleotide sugar metabolism	1/10	39/771	0.406795	0.497692	0.486466	gene7156	1	Carbohydrate metabolism	Metabolism	0.156397	0.426758
lightcyan1	00910	Nitrogen metabolism	1/10	6/771	0.0755783	0.497692	0.486466	gene17279	1	Energy metabolism	Metabolism	0.156397	0.426758
lightcyan1	04926	Relaxin signaling pathway	1/10	46/771	0.461465	0.497692	0.486466	gene10378	1	Endocrine system	Organismal Systems	0.156397	0.426758
lightcyan1	00970	Aminoacyl-tRNA biosynthesis	5/10	58/771	0.000383035	0.0053625	0.00524154	gene13165/gene17585/gene3683/gene4003/gene6372	5	Translation	Genetic Information Processing	0.156397	0.426758
lightcyan1	00480	Glutathione metabolism	1/10	28/771	0.310743	0.497692	0.486466	gene9151	1	Metabolism of other amino acids	Metabolism	0.156397	0.426758
lightcyan1	04151	PI3K-Akt signaling pathway	1/10	47/771	0.468893	0.497692	0.486466	gene10378	1	Signal transduction	Environmental Information Processing	0.156397	0.426758
lightcyan1	04150	mTOR signaling pathway	1/10	51/771	0.497692	0.497692	0.486466	gene10378	1	Signal transduction	Environmental Information Processing	0.156397	0.426758
lightcyan1	04660	T cell receptor signaling pathway	1/10	40/771	0.414899	0.497692	0.486466	gene1292	1	Immune system	Organismal Systems	0.156397	0.426758
lightcyan1	04714	Thermogenesis	1/10	46/771	0.461465	0.497692	0.486466	gene10378	1	Environmental adaptation	Organismal Systems	0.156397	0.426758
lightcyan1	05165	not available	1/10	47/771	0.468893	0.497692	0.486466	gene10378	1	not available	not available	0.156397	0.426758
lightcyan1	05170	not available	1/10	47/771	0.468893	0.497692	0.486466	gene10378	1	not available	not available	0.156397	0.426758
lightgreen	00620	Pyruvate metabolism	1/3	20/771	0.0759157	0.108785	0.0916086	gene6612	1	Carbohydrate metabolism	Metabolism	0.208671	0.286592
lightgreen	00020	Citrate cycle (TCA cycle)	1/3	24/771	0.0906224	0.108785	0.0916086	gene6612	1	Carbohydrate metabolism	Metabolism	0.208671	0.286592
lightgreen	00720	Carbon fixation pathways in prokaryotes	1/3	29/771	0.108785	0.108785	0.0916086	gene6612	1	Energy metabolism	Metabolism	0.208671	0.286592
lightgreen	00900	Terpenoid backbone biosynthesis	1/3	13/771	0.0497991	0.108785	0.0916086	gene5080	1	Metabolism of terpenoids and polyketides	Metabolism	0.208671	0.286592
lightgreen	00062	Fatty acid elongation	1/3	20/771	0.0759157	0.108785	0.0916086	gene12547	1	Lipid metabolism	Metabolism	0.208671	0.286592
lightpink1	00680	Methane metabolism	1/2	18/771	0.0461772	0.0738592	0.051831	gene17933	1	Energy metabolism	Metabolism	0.638635	0.000254862
lightpink1	00564	Glycerophospholipid metabolism	1/2	28/771	0.0713595	0.0738592	0.051831	gene12024	1	Lipid metabolism	Metabolism	0.638635	0.000254862
lightpink1	00630	Glyoxylate and dicarboxylate metabolism	1/2	12/771	0.0309061	0.0738592	0.051831	gene17933	1	Carbohydrate metabolism	Metabolism	0.638635	0.000254862
lightpink1	00020	Citrate cycle (TCA cycle)	1/2	24/771	0.061327	0.0738592	0.051831	gene17933	1	Carbohydrate metabolism	Metabolism	0.638635	0.000254862
lightpink1	00561	Glycerolipid metabolism	1/2	26/771	0.06635	0.0738592	0.051831	gene12024	1	Lipid metabolism	Metabolism	0.638635	0.000254862
lightpink1	00270	Cysteine and methionine metabolism	1/2	27/771	0.0688564	0.0738592	0.051831	gene17933	1	Amino acid metabolism	Metabolism	0.638635	0.000254862
lightpink1	00620	Pyruvate metabolism	1/2	20/771	0.0512406	0.0738592	0.051831	gene17933	1	Carbohydrate metabolism	Metabolism	0.638635	0.000254862
lightpink1	00720	Carbon fixation pathways in prokaryotes	1/2	29/771	0.0738592	0.0738592	0.051831	gene17933	1	Energy metabolism	Metabolism	0.638635	0.000254862
lightpink1	00710	Carbon fixation in photosynthetic organisms	1/2	13/771	0.0334597	0.0738592	0.051831	gene17933	1	Energy metabolism	Metabolism	0.638635	0.000254862
lightpink2	00550	Peptidoglycan biosynthesis	1/3	2/771	0.00777199	0.031088	0.0245431	gene5777	1	Glycan biosynthesis and metabolism	Metabolism	0.422669	0.0250404
lightpink2	00240	Pyrimidine metabolism	1/3	96/771	0.329332	0.329332	0.259999	gene7577	1	Nucleotide metabolism	Metabolism	0.422669	0.0250404
lightpink2	04658	Th1 and Th2 cell differentiation	1/3	31/771	0.115982	0.197185	0.155672	gene16301	1	Immune system	Organismal Systems	0.422669	0.0250404
lightpink2	04660	T cell receptor signaling pathway	1/3	40/771	0.147889	0.197185	0.155672	gene16301	1	Immune system	Organismal Systems	0.422669	0.0250404
lightpink3	00970	Aminoacyl-tRNA biosynthesis	1/2	58/771	0.144885	0.144885	0.0762554	gene2367	1	Translation	Genetic Information Processing	0.53261	0.0035251
lightpink3	00860	Porphyrin and chlorophyll metabolism	1/2	14/771	0.0360099	0.0720198	0.0379052	gene3398	1	Metabolism of cofactors and vitamins	Metabolism	0.53261	0.0035251
lightpink4	00561	Glycerolipid metabolism	2/4	26/771	0.00629901	0.0414237	0.0272524	gene2619/gene344	2	Lipid metabolism	Metabolism	-0.276218	0.154787
lightpink4	00073	Cutin, suberine and wax biosynthesis	1/4	18/771	0.0903353	0.114263	0.0751733	gene2619	1	Lipid metabolism	Metabolism	-0.276218	0.154787
lightpink4	00254	Aflatoxin biosynthesis	1/4	2/771	0.0103559	0.0414237	0.0272524	gene17077	1	Biosynthesis of other secondary metabolites	Metabolism	-0.276218	0.154787
lightpink4	00061	Fatty acid biosynthesis	1/4	9/771	0.0459693	0.114263	0.0751733	gene17077	1	Lipid metabolism	Metabolism	-0.276218	0.154787
lightpink4	00330	Arginine and proline metabolism	1/4	16/771	0.0806128	0.114263	0.0751733	gene4256	1	Amino acid metabolism	Metabolism	-0.276218	0.154787
lightpink4	00640	Propanoate metabolism	1/4	20/771	0.0999804	0.114263	0.0751733	gene17077	1	Carbohydrate metabolism	Metabolism	-0.276218	0.154787
lightpink4	00620	Pyruvate metabolism	1/4	20/771	0.0999804	0.114263	0.0751733	gene17077	1	Carbohydrate metabolism	Metabolism	-0.276218	0.154787
lightpink4	00720	Carbon fixation pathways in prokaryotes	1/4	29/771	0.142438	0.142438	0.0937091	gene17077	1	Energy metabolism	Metabolism	-0.276218	0.154787
lightskyblue3	00230	Purine metabolism	1/1	127/771	0.164721	0.164721	0.0866953	gene4684	1	Nucleotide metabolism	Metabolism	-0.107304	0.586797
lightskyblue3	00790	Folate biosynthesis	1/1	28/771	0.0363165	0.0726329	0.0382279	gene4684	1	Metabolism of cofactors and vitamins	Metabolism	-0.107304	0.586797
lightskyblue3	00670	One carbon pool by folate	1/1	20/771	0.0259403	0.0726329	0.0382279	gene4684	1	Metabolism of cofactors and vitamins	Metabolism	-0.107304	0.586797
lightskyblue3	00240	Pyrimidine metabolism	1/1	96/771	0.124514	0.164721	0.0866953	gene4684	1	Nucleotide metabolism	Metabolism	-0.107304	0.586797
lightskyblue4	00604	Glycosphingolipid biosynthesis - ganglio series	1/6	14/771	0.104446	0.201456	0.195747	gene11529	1	Glycan biosynthesis and metabolism	Metabolism	0.231414	0.236071
lightskyblue4	00531	Glycosaminoglycan degradation	1/6	18/771	0.132558	0.201456	0.195747	gene11529	1	Glycan biosynthesis and metabolism	Metabolism	0.231414	0.236071
lightskyblue4	00511	Other glycan degradation	1/6	17/771	0.1256	0.201456	0.195747	gene11529	1	Glycan biosynthesis and metabolism	Metabolism	0.231414	0.236071
lightskyblue4	00603	Glycosphingolipid biosynthesis - globo and isoglobo series	1/6	10/771	0.0755783	0.201456	0.195747	gene11529	1	Glycan biosynthesis and metabolism	Metabolism	0.231414	0.236071
lightskyblue4	00730	Thiamine metabolism	1/6	19/771	0.13947	0.201456	0.195747	gene16653	1	Metabolism of cofactors and vitamins	Metabolism	0.231414	0.236071
lightskyblue4	00520	Amino sugar and nucleotide sugar metabolism	1/6	39/771	0.268376	0.268376	0.26077	gene11529	1	Carbohydrate metabolism	Metabolism	0.231414	0.236071
lightskyblue4	00380	Tryptophan metabolism	1/6	15/771	0.111544	0.201456	0.195747	gene2588	1	Amino acid metabolism	Metabolism	0.231414	0.236071
lightskyblue4	00500	Starch and sucrose metabolism	1/6	25/771	0.179984	0.216274	0.210145	gene2959	1	Carbohydrate metabolism	Metabolism	0.231414	0.236071
lightskyblue4	00630	Glyoxylate and dicarboxylate metabolism	1/6	12/771	0.0901073	0.201456	0.195747	gene2588	1	Carbohydrate metabolism	Metabolism	0.231414	0.236071
lightskyblue4	00190	Oxidative phosphorylation	1/6	5/771	0.0384078	0.201456	0.195747	gene2161	1	Energy metabolism	Metabolism	0.231414	0.236071
lightskyblue4	00270	Cysteine and methionine metabolism	1/6	27/771	0.193131	0.216274	0.210145	gene17200	1	Amino acid metabolism	Metabolism	0.231414	0.236071
lightskyblue4	00790	Folate biosynthesis	1/6	28/771	0.199638	0.216274	0.210145	gene16653	1	Metabolism of cofactors and vitamins	Metabolism	0.231414	0.236071
lightskyblue4	00513	Various types of N-glycan biosynthesis	1/6	13/771	0.0973002	0.201456	0.195747	gene11529	1	Glycan biosynthesis and metabolism	Metabolism	0.231414	0.236071
lightslateblue	00970	Aminoacyl-tRNA biosynthesis	1/1	58/771	0.075227	0.075227		gene2129	1	Translation	Genetic Information Processing	0.246111	0.206787
lightsteelblue	04658	Th1 and Th2 cell differentiation	1/4	31/771	0.151665	0.189581	0.159647	gene2912	1	Immune system	Organismal Systems	-0.177717	0.3656
lightsteelblue	00010	Glycolysis / Gluconeogenesis	1/4	26/771	0.128456	0.189581	0.159647	gene9439	1	Carbohydrate metabolism	Metabolism	-0.177717	0.3656
lightsteelblue	00052	Galactose metabolism	1/4	21/771	0.104774	0.189581	0.159647	gene9439	1	Carbohydrate metabolism	Metabolism	-0.177717	0.3656
lightsteelblue	04660	T cell receptor signaling pathway	1/4	40/771	0.19227	0.19227	0.161911	gene2912	1	Immune system	Organismal Systems	-0.177717	0.3656
lightsteelblue	00970	Aminoacyl-tRNA biosynthesis	2/4	58/771	0.0302554	0.151277	0.127391	gene14837/gene14838	2	Translation	Genetic Information Processing	-0.177717	0.3656
lightsteelblue1	00230	Purine metabolism	2/3	127/771	0.0721003	0.0721003	0.0252984	gene12597/gene7585	2	Nucleotide metabolism	Metabolism	0.114281	0.562555
lightsteelblue1	00900	Terpenoid backbone biosynthesis	1/3	13/771	0.0497991	0.0721003	0.0252984	gene1831	1	Metabolism of terpenoids and polyketides	Metabolism	0.114281	0.562555
lightsteelblue1	00240	Pyrimidine metabolism	2/3	96/771	0.0423306	0.0721003	0.0252984	gene12597/gene7585	2	Nucleotide metabolism	Metabolism	0.114281	0.562555
lightyellow	04660	T cell receptor signaling pathway	1/7	40/771	0.312314	0.312314	0.301356	gene5672	1	Immune system	Organismal Systems	0.118499	0.548125
lightyellow	04658	Th1 and Th2 cell differentiation	1/7	31/771	0.250549	0.273327	0.263736	gene5672	1	Immune system	Organismal Systems	0.118499	0.548125
lightyellow	04926	Relaxin signaling pathway	2/7	46/771	0.0603798	0.107632	0.103855	gene3850/gene4361	2	Endocrine system	Organismal Systems	0.118499	0.548125
lightyellow	04151	PI3K-Akt signaling pathway	2/7	47/771	0.0627851	0.107632	0.103855	gene3850/gene4361	2	Signal transduction	Environmental Information Processing	0.118499	0.548125
lightyellow	00790	Folate biosynthesis	2/7	28/771	0.0238718	0.107632	0.103855	gene2971/gene2972	2	Metabolism of cofactors and vitamins	Metabolism	0.118499	0.548125
lightyellow	00062	Fatty acid elongation	1/7	20/771	0.168653	0.202384	0.195283	gene6724	1	Lipid metabolism	Metabolism	0.118499	0.548125
lightyellow	05163	not available	2/7	47/771	0.0627851	0.107632	0.103855	gene3850/gene4361	2	not available	not available	0.118499	0.548125
lightyellow	05165	not available	2/7	47/771	0.0627851	0.107632	0.103855	gene3850/gene4361	2	not available	not available	0.118499	0.548125
lightyellow	05170	not available	2/7	47/771	0.0627851	0.107632	0.103855	gene3850/gene4361	2	not available	not available	0.118499	0.548125
lightyellow	04150	mTOR signaling pathway	2/7	51/771	0.0727533	0.10913	0.105301	gene3850/gene4361	2	Signal transduction	Environmental Information Processing	0.118499	0.548125
lightyellow	04714	Thermogenesis	2/7	46/771	0.0603798	0.107632	0.103855	gene3850/gene4361	2	Environmental adaptation	Organismal Systems	0.118499	0.548125
lightyellow	00073	Cutin, suberine and wax biosynthesis	1/7	18/771	0.152968	0.202384	0.195283	gene7717	1	Lipid metabolism	Metabolism	0.118499	0.548125
magenta	00020	Citrate cycle (TCA cycle)	1/9	24/771	0.248828	0.305379	0.273829	gene14651	1	Carbohydrate metabolism	Metabolism	-0.263125	0.176111
magenta	00603	Glycosphingolipid biosynthesis - globo and isoglobo series	1/9	10/771	0.111405	0.24428	0.219043	gene1789	1	Glycan biosynthesis and metabolism	Metabolism	-0.263125	0.176111
magenta	00510	N-Glycan biosynthesis	1/9	11/771	0.121914	0.24428	0.219043	gene1515	1	Glycan biosynthesis and metabolism	Metabolism	-0.263125	0.176111
magenta	00511	Other glycan degradation	2/9	17/771	0.0150528	0.113612	0.101874	gene1789/gene8102	2	Glycan biosynthesis and metabolism	Metabolism	-0.263125	0.176111
magenta	00010	Glycolysis / Gluconeogenesis	1/9	26/771	0.266831	0.313237	0.280875	gene14651	1	Carbohydrate metabolism	Metabolism	-0.263125	0.176111
magenta	00982	not available	1/9	10/771	0.111405	0.24428	0.219043	gene10210	1	not available	not available	-0.263125	0.176111
magenta	00052	Galactose metabolism	1/9	21/771	0.221085	0.284253	0.254885	gene8102	1	Carbohydrate metabolism	Metabolism	-0.263125	0.176111
magenta	00970	Aminoacyl-tRNA biosynthesis	1/9	58/771	0.507219	0.547796	0.491201	gene12991	1	Translation	Genetic Information Processing	-0.263125	0.176111
magenta	00627	Aminobenzoate degradation	1/9	12/771	0.132312	0.24428	0.219043	gene10210	1	Xenobiotics biodegradation and metabolism	Metabolism	-0.263125	0.176111
magenta	00830	Retinol metabolism	1/9	6/771	0.0682417	0.24428	0.219043	gene10210	1	Metabolism of cofactors and vitamins	Metabolism	-0.263125	0.176111
magenta	00590	Arachidonic acid metabolism	1/9	16/771	0.17282	0.245586	0.220213	gene10210	1	Lipid metabolism	Metabolism	-0.263125	0.176111
magenta	00630	Glyoxylate and dicarboxylate metabolism	1/9	12/771	0.132312	0.24428	0.219043	gene2936	1	Carbohydrate metabolism	Metabolism	-0.263125	0.176111
magenta	00600	Sphingolipid metabolism	1/9	14/771	0.152781	0.24428	0.219043	gene8102	1	Lipid metabolism	Metabolism	-0.263125	0.176111
magenta	00380	Tryptophan metabolism	2/9	15/771	0.0117644	0.113612	0.101874	gene10210/gene2936	2	Amino acid metabolism	Metabolism	-0.263125	0.176111
magenta	00140	Steroid hormone biosynthesis	1/9	5/771	0.057164	0.24428	0.219043	gene10210	1	Lipid metabolism	Metabolism	-0.263125	0.176111
magenta	00760	Nicotinate and nicotinamide metabolism	1/9	10/771	0.111405	0.24428	0.219043	gene5871	1	Metabolism of cofactors and vitamins	Metabolism	-0.263125	0.176111
magenta	00232	Caffeine metabolism	1/9	7/771	0.0792035	0.24428	0.219043	gene10210	1	Biosynthesis of other secondary metabolites	Metabolism	-0.263125	0.176111
magenta	00591	Linoleic acid metabolism	1/9	15/771	0.162854	0.24428	0.219043	gene10210	1	Lipid metabolism	Metabolism	-0.263125	0.176111
magenta	00230	Purine metabolism	1/9	127/771	0.803912	0.803912	0.720856	gene7352	1	Nucleotide metabolism	Metabolism	-0.263125	0.176111
magenta	00071	Fatty acid degradation	1/9	15/771	0.162854	0.24428	0.219043	gene10210	1	Lipid metabolism	Metabolism	-0.263125	0.176111
magenta	00513	Various types of N-glycan biosynthesis	1/9	13/771	0.142601	0.24428	0.219043	gene1789	1	Glycan biosynthesis and metabolism	Metabolism	-0.263125	0.176111
magenta	00980	Metabolism of xenobiotics by cytochrome P45	1/9	10/771	0.111405	0.24428	0.219043	gene10210	1	Xenobiotics biodegradation and metabolism	Metabolism	-0.263125	0.176111
magenta	00240	Pyrimidine metabolism	1/9	96/771	0.699851	0.726768	0.651683	gene7352	1	Nucleotide metabolism	Metabolism	-0.263125	0.176111
magenta	00604	Glycosphingolipid biosynthesis - ganglio series	2/9	14/771	0.0102582	0.113612	0.101874	gene1789/gene8102	2	Glycan biosynthesis and metabolism	Metabolism	-0.263125	0.176111
magenta	00520	Amino sugar and nucleotide sugar metabolism	1/9	39/771	0.374796	0.421646	0.378084	gene1789	1	Carbohydrate metabolism	Metabolism	-0.263125	0.176111
magenta	00531	Glycosaminoglycan degradation	2/9	18/771	0.0168314	0.113612	0.101874	gene1789/gene8102	2	Glycan biosynthesis and metabolism	Metabolism	-0.263125	0.176111
magenta	00620	Pyruvate metabolism	1/9	20/771	0.211638	0.284253	0.254885	gene14651	1	Carbohydrate metabolism	Metabolism	-0.263125	0.176111
magenta1	00640	Propanoate metabolism	1/1	20/771	0.0259403	0.029399		gene11177	1	Carbohydrate metabolism	Metabolism	-0.119982	0.543092
magenta1	00380	Tryptophan metabolism	1/1	15/771	0.0194553	0.0275616		gene11177	1	Amino acid metabolism	Metabolism	-0.119982	0.543092
magenta1	00310	Lysine degradation	1/1	23/771	0.0298314	0.0316958		gene11177	1	Amino acid metabolism	Metabolism	-0.119982	0.543092
magenta1	00360	Phenylalanine metabolism	1/1	9/771	0.0116732	0.0248054		gene11177	1	Amino acid metabolism	Metabolism	-0.119982	0.543092
magenta1	00280	Valine, leucine and isoleucine degradation	1/1	13/771	0.0168612	0.0275616		gene11177	1	Amino acid metabolism	Metabolism	-0.119982	0.543092
magenta1	00281	Geraniol degradation	1/1	5/771	0.00648508	0.0248054		gene11177	1	Metabolism of terpenoids and polyketides	Metabolism	-0.119982	0.543092
magenta1	00650	Butanoate metabolism	1/1	9/771	0.0116732	0.0248054		gene11177	1	Carbohydrate metabolism	Metabolism	-0.119982	0.543092
magenta1	00062	Fatty acid elongation	1/1	20/771	0.0259403	0.029399		gene11177	1	Lipid metabolism	Metabolism	-0.119982	0.543092
magenta1	00071	Fatty acid degradation	1/1	15/771	0.0194553	0.0275616		gene11177	1	Lipid metabolism	Metabolism	-0.119982	0.543092
magenta1	00903	Limonene and pinene degradation	1/1	4/771	0.00518807	0.0248054		gene11177	1	Metabolism of terpenoids and polyketides	Metabolism	-0.119982	0.543092
magenta1	00362	Benzoate degradation	1/1	4/771	0.00518807	0.0248054		gene11177	1	Xenobiotics biodegradation and metabolism	Metabolism	-0.119982	0.543092
magenta1	00930	Caprolactam degradation	1/1	7/771	0.00907912	0.0248054		gene11177	1	Xenobiotics biodegradation and metabolism	Metabolism	-0.119982	0.543092
magenta1	00592	alpha-Linolenic acid metabolism	1/1	19/771	0.0246433	0.029399		gene11177	1	Lipid metabolism	Metabolism	-0.119982	0.543092
magenta1	00410	beta-Alanine metabolism	1/1	7/771	0.00907912	0.0248054		gene11177	1	Metabolism of other amino acids	Metabolism	-0.119982	0.543092
magenta1	00623	Toluene degradation	1/1	4/771	0.00518807	0.0248054		gene11177	1	Xenobiotics biodegradation and metabolism	Metabolism	-0.119982	0.543092
magenta1	00720	Carbon fixation pathways in prokaryotes	1/1	29/771	0.0376135	0.0376135		gene11177	1	Energy metabolism	Metabolism	-0.119982	0.543092
magenta1	00627	Aminobenzoate degradation	1/1	12/771	0.0155642	0.0275616		gene11177	1	Xenobiotics biodegradation and metabolism	Metabolism	-0.119982	0.543092
magenta2	00010	Glycolysis / Gluconeogenesis	1/3	26/771	0.0979168	0.0979168	0.0773028	gene14746	1	Carbohydrate metabolism	Metabolism	0.284388	0.142454
magenta2	00020	Citrate cycle (TCA cycle)	1/3	24/771	0.0906224	0.0979168	0.0773028	gene14746	1	Carbohydrate metabolism	Metabolism	0.284388	0.142454
magenta2	00620	Pyruvate metabolism	1/3	20/771	0.0759157	0.0979168	0.0773028	gene14746	1	Carbohydrate metabolism	Metabolism	0.284388	0.142454
magenta2	00970	Aminoacyl-tRNA biosynthesis	2/3	58/771	0.0158952	0.0635808	0.0501954	gene12567/gene13844	2	Translation	Genetic Information Processing	0.284388	0.142454
magenta3	00240	Pyrimidine metabolism	1/4	96/771	0.413166	0.413166	0.386588	gene13649	1	Nucleotide metabolism	Metabolism	0.518926	0.00466284
magenta3	00052	Galactose metabolism	1/4	21/771	0.104774	0.177166	0.16577	gene5460	1	Carbohydrate metabolism	Metabolism	0.518926	0.00466284
magenta3	00790	Folate biosynthesis	1/4	28/771	0.137796	0.177166	0.16577	gene14720	1	Metabolism of cofactors and vitamins	Metabolism	0.518926	0.00466284
magenta3	00561	Glycerolipid metabolism	1/4	26/771	0.128456	0.177166	0.16577	gene5460	1	Lipid metabolism	Metabolism	0.518926	0.00466284
magenta3	00730	Thiamine metabolism	1/4	19/771	0.0951675	0.177166	0.16577	gene14720	1	Metabolism of cofactors and vitamins	Metabolism	0.518926	0.00466284
magenta3	00500	Starch and sucrose metabolism	1/4	25/771	0.123758	0.177166	0.16577	gene5460	1	Carbohydrate metabolism	Metabolism	0.518926	0.00466284
magenta3	00230	Purine metabolism	2/4	127/771	0.128797	0.177166	0.16577	gene13649/gene2295	2	Nucleotide metabolism	Metabolism	0.518926	0.00466284
magenta3	00040	Pentose and glucuronate interconversions	1/4	3/771	0.0155036	0.139533	0.130557	gene5460	1	Carbohydrate metabolism	Metabolism	0.518926	0.00466284
magenta3	00520	Amino sugar and nucleotide sugar metabolism	1/4	39/771	0.187831	0.21131	0.197717	gene5460	1	Carbohydrate metabolism	Metabolism	0.518926	0.00466284
maroon	00073	Cutin, suberine and wax biosynthesis	1/6	18/771	0.132558	0.194437	0.146193	gene1118	1	Lipid metabolism	Metabolism	-0.053688	0.786135
maroon	00790	Folate biosynthesis	3/6	28/771	0.000799597	0.00559718	0.00420841	gene16655/gene16656/gene579	3	Metabolism of cofactors and vitamins	Metabolism	-0.053688	0.786135
maroon	00592	alpha-Linolenic acid metabolism	1/6	19/771	0.13947	0.194437	0.146193	gene16191	1	Lipid metabolism	Metabolism	-0.053688	0.786135
maroon	00730	Thiamine metabolism	2/6	19/771	0.00814357	0.0285025	0.0214305	gene16655/gene16656	2	Metabolism of cofactors and vitamins	Metabolism	-0.053688	0.786135
maroon	00240	Pyrimidine metabolism	1/6	96/771	0.550956	0.550956	0.414253	gene2617	1	Nucleotide metabolism	Metabolism	-0.053688	0.786135
maroon	00071	Fatty acid degradation	1/6	15/771	0.111544	0.194437	0.146193	gene16191	1	Lipid metabolism	Metabolism	-0.053688	0.786135
maroon	00983	Drug metabolism - other enzymes	1/6	23/771	0.16666	0.194437	0.146193	gene2617	1	Xenobiotics biodegradation and metabolism	Metabolism	-0.053688	0.786135
mediumorchid	00520	Amino sugar and nucleotide sugar metabolism	1/1	39/771	0.0505837	0.0505837		gene12436	1	Carbohydrate metabolism	Metabolism	-0.249633	0.200157
mediumorchid4	00073	Cutin, suberine and wax biosynthesis	1/1	18/771	0.0233463	0.0337224		gene1544	1	Lipid metabolism	Metabolism	-0.726567	1.2e-05
mediumorchid4	00561	Glycerolipid metabolism	1/1	26/771	0.0337224	0.0337224		gene1544	1	Lipid metabolism	Metabolism	-0.726567	1.2e-05
mediumpurple	05163	not available	1/2	47/771	0.118278	0.128	0.117895	gene173	1	not available	not available	0.310609	0.107675
mediumpurple	04151	PI3K-Akt signaling pathway	1/2	47/771	0.118278	0.128	0.117895	gene173	1	Signal transduction	Environmental Information Processing	0.310609	0.107675
mediumpurple	04926	Relaxin signaling pathway	1/2	46/771	0.115839	0.128	0.117895	gene173	1	Endocrine system	Organismal Systems	0.310609	0.107675
mediumpurple	00514	Other types of O-glycan biosynthesis	1/2	3/771	0.00777199	0.062176	0.0572673	gene14279	1	Glycan biosynthesis and metabolism	Metabolism	0.310609	0.107675
mediumpurple	04150	mTOR signaling pathway	1/2	51/771	0.128	0.128	0.117895	gene173	1	Signal transduction	Environmental Information Processing	0.310609	0.107675
mediumpurple	05165	not available	1/2	47/771	0.118278	0.128	0.117895	gene173	1	not available	not available	0.310609	0.107675
mediumpurple	05170	not available	1/2	47/771	0.118278	0.128	0.117895	gene173	1	not available	not available	0.310609	0.107675
mediumpurple	04714	Thermogenesis	1/2	46/771	0.115839	0.128	0.117895	gene173	1	Environmental adaptation	Organismal Systems	0.310609	0.107675
mediumpurple2	00330	Arginine and proline metabolism	1/2	16/771	0.0411003	0.0688564	0.0362402	gene11891	1	Amino acid metabolism	Metabolism	-0.416121	0.02763
mediumpurple2	00270	Cysteine and methionine metabolism	1/2	27/771	0.0688564	0.0688564	0.0362402	gene11891	1	Amino acid metabolism	Metabolism	-0.416121	0.02763
mediumpurple2	00562	Inositol phosphate metabolism	1/2	19/771	0.0487106	0.0688564	0.0362402	gene17341	1	Carbohydrate metabolism	Metabolism	-0.416121	0.02763
mediumpurple2	04070	Phosphatidylinositol signaling system	1/2	25/771	0.0638402	0.0688564	0.0362402	gene17341	1	Signal transduction	Environmental Information Processing	-0.416121	0.02763
mediumpurple3	00970	Aminoacyl-tRNA biosynthesis	2/4	58/771	0.0302554	0.0453831	0.0159239	gene4024/gene8444	2	Translation	Genetic Information Processing	0.33942	0.0772218
mediumpurple3	00270	Cysteine and methionine metabolism	1/4	27/771	0.133136	0.133136	0.0467142	gene2998	1	Amino acid metabolism	Metabolism	0.33942	0.0772218
mediumpurple3	00785	Lipoic acid metabolism	1/4	4/771	0.0206312	0.0453831	0.0159239	gene6103	1	Metabolism of cofactors and vitamins	Metabolism	0.33942	0.0772218
mediumpurple4	00983	Drug metabolism - other enzymes	1/1	23/771	0.0298314	0.0363165		gene10839	1	Xenobiotics biodegradation and metabolism	Metabolism	-0.19638	0.316555
mediumpurple4	00980	Metabolism of xenobiotics by cytochrome P45	1/1	10/771	0.0129702	0.0216169		gene10839	1	Xenobiotics biodegradation and metabolism	Metabolism	-0.19638	0.316555
mediumpurple4	00480	Glutathione metabolism	1/1	28/771	0.0363165	0.0363165		gene10839	1	Metabolism of other amino acids	Metabolism	-0.19638	0.316555
mediumpurple4	00053	Ascorbate and aldarate metabolism	1/1	8/771	0.0103761	0.0216169		gene10839	1	Carbohydrate metabolism	Metabolism	-0.19638	0.316555
mediumpurple4	00982	not available	1/1	10/771	0.0129702	0.0216169		gene10839	1	not available	not available	-0.19638	0.316555
midnightblue	00561	Glycerolipid metabolism	1/6	26/771	0.18658	0.199907	0.140285	gene6416	1	Lipid metabolism	Metabolism	-0.0183062	0.926334
midnightblue	00380	Tryptophan metabolism	1/6	15/771	0.111544	0.13684	0.0960283	gene4910	1	Amino acid metabolism	Metabolism	-0.0183062	0.926334
midnightblue	00140	Steroid hormone biosynthesis	1/6	5/771	0.0384078	0.133557	0.093724	gene4910	1	Lipid metabolism	Metabolism	-0.0183062	0.926334
midnightblue	00071	Fatty acid degradation	1/6	15/771	0.111544	0.13684	0.0960283	gene4910	1	Lipid metabolism	Metabolism	-0.0183062	0.926334
midnightblue	00980	Metabolism of xenobiotics by cytochrome P45	1/6	10/771	0.0755783	0.13684	0.0960283	gene4910	1	Xenobiotics biodegradation and metabolism	Metabolism	-0.0183062	0.926334
midnightblue	00982	not available	1/6	10/771	0.0755783	0.13684	0.0960283	gene4910	1	not available	not available	-0.0183062	0.926334
midnightblue	00564	Glycerophospholipid metabolism	2/6	28/771	0.0174413	0.133557	0.093724	gene4715/gene6416	2	Lipid metabolism	Metabolism	-0.0183062	0.926334
midnightblue	00232	Caffeine metabolism	1/6	7/771	0.0534227	0.133557	0.093724	gene4910	1	Biosynthesis of other secondary metabolites	Metabolism	-0.0183062	0.926334
midnightblue	00591	Linoleic acid metabolism	1/6	15/771	0.111544	0.13684	0.0960283	gene4910	1	Lipid metabolism	Metabolism	-0.0183062	0.926334
midnightblue	00970	Aminoacyl-tRNA biosynthesis	1/6	58/771	0.375518	0.375518	0.263521	gene778	1	Translation	Genetic Information Processing	-0.0183062	0.926334
midnightblue	04660	T cell receptor signaling pathway	2/6	40/771	0.0344964	0.133557	0.093724	gene13332/gene4557	2	Immune system	Organismal Systems	-0.0183062	0.926334
midnightblue	00627	Aminobenzoate degradation	1/6	12/771	0.0901073	0.13684	0.0960283	gene4910	1	Xenobiotics biodegradation and metabolism	Metabolism	-0.0183062	0.926334
midnightblue	00590	Arachidonic acid metabolism	1/6	16/771	0.118595	0.13684	0.0960283	gene4910	1	Lipid metabolism	Metabolism	-0.0183062	0.926334
midnightblue	04658	Th1 and Th2 cell differentiation	2/6	31/771	0.02123	0.133557	0.093724	gene13332/gene4557	2	Immune system	Organismal Systems	-0.0183062	0.926334
midnightblue	00830	Retinol metabolism	1/6	6/771	0.0459399	0.133557	0.093724	gene4910	1	Metabolism of cofactors and vitamins	Metabolism	-0.0183062	0.926334
mistyrose	00020	Citrate cycle (TCA cycle)	1/1	24/771	0.0311284	0.0337224		gene11121	1	Carbohydrate metabolism	Metabolism	0.822544	7.85e-08
mistyrose	00010	Glycolysis / Gluconeogenesis	1/1	26/771	0.0337224	0.0337224		gene11121	1	Carbohydrate metabolism	Metabolism	0.822544	7.85e-08
mistyrose	00620	Pyruvate metabolism	1/1	20/771	0.0259403	0.0337224		gene11121	1	Carbohydrate metabolism	Metabolism	0.822544	7.85e-08
mistyrose4	00052	Galactose metabolism	1/3	21/771	0.0796072	0.192509	0.192509	gene17087	1	Carbohydrate metabolism	Metabolism	0.316742	0.100544
mistyrose4	00970	Aminoacyl-tRNA biosynthesis	1/3	58/771	0.20938	0.20938	0.20938	gene8421	1	Translation	Genetic Information Processing	0.316742	0.100544
mistyrose4	00270	Cysteine and methionine metabolism	1/3	27/771	0.101549	0.192509	0.192509	gene12327	1	Amino acid metabolism	Metabolism	0.316742	0.100544
mistyrose4	00520	Amino sugar and nucleotide sugar metabolism	1/3	39/771	0.144382	0.192509	0.192509	gene17087	1	Carbohydrate metabolism	Metabolism	0.316742	0.100544
moccasin	05170	not available	1/3	47/771	0.172167	0.185831	0.176051	gene1818	1	not available	not available	-0.18194	0.354128
moccasin	04714	Thermogenesis	1/3	46/771	0.168727	0.185831	0.176051	gene1818	1	Environmental adaptation	Organismal Systems	-0.18194	0.354128
moccasin	05165	not available	1/3	47/771	0.172167	0.185831	0.176051	gene1818	1	not available	not available	-0.18194	0.354128
moccasin	00052	Galactose metabolism	1/3	21/771	0.0796072	0.185831	0.176051	gene1755	1	Carbohydrate metabolism	Metabolism	-0.18194	0.354128
moccasin	04926	Relaxin signaling pathway	1/3	46/771	0.168727	0.185831	0.176051	gene1818	1	Endocrine system	Organismal Systems	-0.18194	0.354128
moccasin	04150	mTOR signaling pathway	1/3	51/771	0.185831	0.185831	0.176051	gene1818	1	Signal transduction	Environmental Information Processing	-0.18194	0.354128
moccasin	00520	Amino sugar and nucleotide sugar metabolism	1/3	39/771	0.144382	0.185831	0.176051	gene1755	1	Carbohydrate metabolism	Metabolism	-0.18194	0.354128
moccasin	00340	Histidine metabolism	1/3	5/771	0.0193543	0.185831	0.176051	gene7400	1	Amino acid metabolism	Metabolism	-0.18194	0.354128
moccasin	04151	PI3K-Akt signaling pathway	1/3	47/771	0.172167	0.185831	0.176051	gene1818	1	Signal transduction	Environmental Information Processing	-0.18194	0.354128
moccasin	05163	not available	1/3	47/771	0.172167	0.185831	0.176051	gene1818	1	not available	not available	-0.18194	0.354128
navajowhite	00450	Selenocompound metabolism	1/4	8/771	0.0409415	0.131766	0.104026	gene5640	1	Metabolism of other amino acids	Metabolism	0.776482	1.19e-06
navajowhite	00520	Amino sugar and nucleotide sugar metabolism	1/4	39/771	0.187831	0.250442	0.197717	gene13523	1	Carbohydrate metabolism	Metabolism	0.776482	1.19e-06
navajowhite	00970	Aminoacyl-tRNA biosynthesis	1/4	58/771	0.269088	0.269088	0.212438	gene14839	1	Translation	Genetic Information Processing	0.776482	1.19e-06
navajowhite	00900	Terpenoid backbone biosynthesis	1/4	13/771	0.0658832	0.131766	0.104026	gene14373	1	Metabolism of terpenoids and polyketides	Metabolism	0.776482	1.19e-06
navajowhite1	04658	Th1 and Th2 cell differentiation	1/4	31/771	0.151665	0.19227	0.19227	gene16375	1	Immune system	Organismal Systems	-0.179611	0.360427
navajowhite1	00500	Starch and sucrose metabolism	1/4	25/771	0.123758	0.19227	0.19227	gene6165	1	Carbohydrate metabolism	Metabolism	-0.179611	0.360427
navajowhite1	00010	Glycolysis / Gluconeogenesis	1/4	26/771	0.128456	0.19227	0.19227	gene16683	1	Carbohydrate metabolism	Metabolism	-0.179611	0.360427
navajowhite1	00620	Pyruvate metabolism	1/4	20/771	0.0999804	0.19227	0.19227	gene16683	1	Carbohydrate metabolism	Metabolism	-0.179611	0.360427
navajowhite1	00640	Propanoate metabolism	1/4	20/771	0.0999804	0.19227	0.19227	gene16683	1	Carbohydrate metabolism	Metabolism	-0.179611	0.360427
navajowhite1	04660	T cell receptor signaling pathway	1/4	40/771	0.19227	0.19227	0.19227	gene16375	1	Immune system	Organismal Systems	-0.179611	0.360427
navajowhite1	00270	Cysteine and methionine metabolism	1/4	27/771	0.133136	0.19227	0.19227	gene16683	1	Amino acid metabolism	Metabolism	-0.179611	0.360427
navajowhite1	00520	Amino sugar and nucleotide sugar metabolism	1/4	39/771	0.187831	0.19227	0.19227	gene4198	1	Carbohydrate metabolism	Metabolism	-0.179611	0.360427
navajowhite2	04926	Relaxin signaling pathway	1/3	46/771	0.168727	0.185831	0.185831	gene11138	1	Endocrine system	Organismal Systems	-0.268136	0.167718
navajowhite2	00730	Thiamine metabolism	1/3	19/771	0.0722145	0.185831	0.185831	gene9347	1	Metabolism of cofactors and vitamins	Metabolism	-0.268136	0.167718
navajowhite2	04150	mTOR signaling pathway	1/3	51/771	0.185831	0.185831	0.185831	gene11138	1	Signal transduction	Environmental Information Processing	-0.268136	0.167718
navajowhite2	05165	not available	1/3	47/771	0.172167	0.185831	0.185831	gene11138	1	not available	not available	-0.268136	0.167718
navajowhite2	05170	not available	1/3	47/771	0.172167	0.185831	0.185831	gene11138	1	not available	not available	-0.268136	0.167718
navajowhite2	00860	Porphyrin and chlorophyll metabolism	1/3	14/771	0.0535598	0.185831	0.185831	gene1334	1	Metabolism of cofactors and vitamins	Metabolism	-0.268136	0.167718
navajowhite2	04151	PI3K-Akt signaling pathway	1/3	47/771	0.172167	0.185831	0.185831	gene11138	1	Signal transduction	Environmental Information Processing	-0.268136	0.167718
navajowhite2	00790	Folate biosynthesis	1/3	28/771	0.105172	0.185831	0.185831	gene9347	1	Metabolism of cofactors and vitamins	Metabolism	-0.268136	0.167718
navajowhite2	05163	not available	1/3	47/771	0.172167	0.185831	0.185831	gene11138	1	not available	not available	-0.268136	0.167718
navajowhite2	04714	Thermogenesis	1/3	46/771	0.168727	0.185831	0.185831	gene11138	1	Environmental adaptation	Organismal Systems	-0.268136	0.167718
navajowhite3	00062	Fatty acid elongation	1/1	20/771	0.0259403	0.0259403		gene11473	1	Lipid metabolism	Metabolism	-0.0071465	0.971209
orange	00720	Carbon fixation pathways in prokaryotes	1/8	29/771	0.265189	0.285588	0.285588	gene1256	1	Energy metabolism	Metabolism	0.563761	0.00178256
orange	00592	alpha-Linolenic acid metabolism	1/8	19/771	0.181711	0.266583	0.266583	gene2184	1	Lipid metabolism	Metabolism	0.563761	0.00178256
orange	00280	Valine, leucine and isoleucine degradation	1/8	13/771	0.127739	0.266583	0.266583	gene1256	1	Amino acid metabolism	Metabolism	0.563761	0.00178256
orange	00520	Amino sugar and nucleotide sugar metabolism	2/8	39/771	0.0575715	0.266583	0.266583	gene10228/gene12698	2	Carbohydrate metabolism	Metabolism	0.563761	0.00178256
orange	00450	Selenocompound metabolism	1/8	8/771	0.0804088	0.266583	0.266583	gene17676	1	Metabolism of other amino acids	Metabolism	0.563761	0.00178256
orange	00564	Glycerophospholipid metabolism	1/8	28/771	0.257191	0.285588	0.285588	gene2184	1	Lipid metabolism	Metabolism	0.563761	0.00178256
orange	00591	Linoleic acid metabolism	1/8	15/771	0.146066	0.266583	0.266583	gene2184	1	Lipid metabolism	Metabolism	0.563761	0.00178256
orange	00970	Aminoacyl-tRNA biosynthesis	1/8	58/771	0.466678	0.466678	0.466678	gene1929	1	Translation	Genetic Information Processing	0.563761	0.00178256
orange	00590	Arachidonic acid metabolism	1/8	16/771	0.155102	0.266583	0.266583	gene2184	1	Lipid metabolism	Metabolism	0.563761	0.00178256
orange	00640	Propanoate metabolism	1/8	20/771	0.190416	0.266583	0.266583	gene1256	1	Carbohydrate metabolism	Metabolism	0.563761	0.00178256
orange	00030	Pentose phosphate pathway	1/8	19/771	0.181711	0.266583	0.266583	gene15505	1	Carbohydrate metabolism	Metabolism	0.563761	0.00178256
orange	00480	Glutathione metabolism	1/8	28/771	0.257191	0.285588	0.285588	gene8473	1	Metabolism of other amino acids	Metabolism	0.563761	0.00178256
orange	00565	Ether lipid metabolism	1/8	12/771	0.118448	0.266583	0.266583	gene2184	1	Lipid metabolism	Metabolism	0.563761	0.00178256
orange	00630	Glyoxylate and dicarboxylate metabolism	1/8	12/771	0.118448	0.266583	0.266583	gene1256	1	Carbohydrate metabolism	Metabolism	0.563761	0.00178256
orangered	00720	Carbon fixation pathways in prokaryotes	1/1	29/771	0.0376135	0.0376135		gene11048	1	Energy metabolism	Metabolism	0.631782	0.000310966
orangered	00020	Citrate cycle (TCA cycle)	1/1	24/771	0.0311284	0.0376135		gene11048	1	Carbohydrate metabolism	Metabolism	0.631782	0.000310966
orangered	00190	Oxidative phosphorylation	1/1	5/771	0.00648508	0.0233463		gene11048	1	Energy metabolism	Metabolism	0.631782	0.000310966
orangered	00650	Butanoate metabolism	1/1	9/771	0.0116732	0.0233463		gene11048	1	Carbohydrate metabolism	Metabolism	0.631782	0.000310966
orangered1	00052	Galactose metabolism	1/1	21/771	0.0272374	0.0505837	0.026623	gene6161	1	Carbohydrate metabolism	Metabolism	-0.242218	0.214289
orangered1	00520	Amino sugar and nucleotide sugar metabolism	1/1	39/771	0.0505837	0.0505837	0.026623	gene6161	1	Carbohydrate metabolism	Metabolism	-0.242218	0.214289
orangered3	04151	PI3K-Akt signaling pathway	1/5	47/771	0.270452	0.290439	0.280248	gene5441	1	Signal transduction	Environmental Information Processing	-0.388144	0.0412477
orangered3	05165	not available	1/5	47/771	0.270452	0.290439	0.280248	gene5441	1	not available	not available	-0.388144	0.0412477
orangered3	04926	Relaxin signaling pathway	1/5	46/771	0.265386	0.290439	0.280248	gene5441	1	Endocrine system	Organismal Systems	-0.388144	0.0412477
orangered3	04660	T cell receptor signaling pathway	1/5	40/771	0.234394	0.290439	0.280248	gene7172	1	Immune system	Organismal Systems	-0.388144	0.0412477
orangered3	04658	Th1 and Th2 cell differentiation	1/5	31/771	0.185952	0.290439	0.280248	gene7172	1	Immune system	Organismal Systems	-0.388144	0.0412477
orangered3	05170	not available	1/5	47/771	0.270452	0.290439	0.280248	gene5441	1	not available	not available	-0.388144	0.0412477
orangered3	00230	Purine metabolism	2/5	127/771	0.192073	0.290439	0.280248	gene3639/gene816	2	Nucleotide metabolism	Metabolism	-0.388144	0.0412477
orangered3	00983	Drug metabolism - other enzymes	1/5	23/771	0.140863	0.290439	0.280248	gene10351	1	Xenobiotics biodegradation and metabolism	Metabolism	-0.388144	0.0412477
orangered3	05163	not available	1/5	47/771	0.270452	0.290439	0.280248	gene5441	1	not available	not available	-0.388144	0.0412477
orangered3	00240	Pyrimidine metabolism	3/5	96/771	0.0155309	0.18637	0.179831	gene10351/gene3639/gene816	3	Nucleotide metabolism	Metabolism	-0.388144	0.0412477
orangered3	04150	mTOR signaling pathway	1/5	51/771	0.290439	0.290439	0.280248	gene5441	1	Signal transduction	Environmental Information Processing	-0.388144	0.0412477
orangered3	04714	Thermogenesis	1/5	46/771	0.265386	0.290439	0.280248	gene5441	1	Environmental adaptation	Organismal Systems	-0.388144	0.0412477
orangered4	04150	mTOR signaling pathway	1/4	51/771	0.239897	0.263887	0.252523	gene10991	1	Signal transduction	Environmental Information Processing	0.313727	0.104004
orangered4	00983	Drug metabolism - other enzymes	1/4	23/771	0.114304	0.263887	0.252523	gene15806	1	Xenobiotics biodegradation and metabolism	Metabolism	0.313727	0.104004
orangered4	00290	Valine, leucine and isoleucine biosynthesis	1/4	5/771	0.0257387	0.263887	0.252523	gene15168	1	Amino acid metabolism	Metabolism	0.313727	0.104004
orangered4	04151	PI3K-Akt signaling pathway	1/4	47/771	0.222829	0.263887	0.252523	gene10991	1	Signal transduction	Environmental Information Processing	0.313727	0.104004
orangered4	05170	not available	1/4	47/771	0.222829	0.263887	0.252523	gene10991	1	not available	not available	0.313727	0.104004
orangered4	05165	not available	1/4	47/771	0.222829	0.263887	0.252523	gene10991	1	not available	not available	0.313727	0.104004
orangered4	04714	Thermogenesis	1/4	46/771	0.218517	0.263887	0.252523	gene10991	1	Environmental adaptation	Organismal Systems	0.313727	0.104004
orangered4	04926	Relaxin signaling pathway	1/4	46/771	0.218517	0.263887	0.252523	gene10991	1	Endocrine system	Organismal Systems	0.313727	0.104004
orangered4	00240	Pyrimidine metabolism	1/4	96/771	0.413166	0.413166	0.395374	gene15806	1	Nucleotide metabolism	Metabolism	0.313727	0.104004
orangered4	05163	not available	1/4	47/771	0.222829	0.263887	0.252523	gene10991	1	not available	not available	0.313727	0.104004
orangered4	00900	Terpenoid backbone biosynthesis	1/4	13/771	0.0658832	0.263887	0.252523	gene3173	1	Metabolism of terpenoids and polyketides	Metabolism	0.313727	0.104004
paleturquoise	00230	Purine metabolism	1/2	127/771	0.302488	0.302488	0.302488	gene5595	1	Nucleotide metabolism	Metabolism	0.273054	0.159762
paleturquoise	00561	Glycerolipid metabolism	1/2	26/771	0.06635	0.1327	0.1327	gene4349	1	Lipid metabolism	Metabolism	0.273054	0.159762
paleturquoise4	04150	mTOR signaling pathway	1/1	51/771	0.0661479	0.0661479	0.0661479	gene14862	1	Signal transduction	Environmental Information Processing	-0.43594	0.0203963
paleturquoise4	04714	Thermogenesis	1/1	46/771	0.0596628	0.0661479	0.0661479	gene14862	1	Environmental adaptation	Organismal Systems	-0.43594	0.0203963
paleturquoise4	04926	Relaxin signaling pathway	1/1	46/771	0.0596628	0.0661479	0.0661479	gene14862	1	Endocrine system	Organismal Systems	-0.43594	0.0203963
paleturquoise4	05165	not available	1/1	47/771	0.0609598	0.0661479	0.0661479	gene14862	1	not available	not available	-0.43594	0.0203963
paleturquoise4	05170	not available	1/1	47/771	0.0609598	0.0661479	0.0661479	gene14862	1	not available	not available	-0.43594	0.0203963
paleturquoise4	05163	not available	1/1	47/771	0.0609598	0.0661479	0.0661479	gene14862	1	not available	not available	-0.43594	0.0203963
paleturquoise4	04151	PI3K-Akt signaling pathway	1/1	47/771	0.0609598	0.0661479	0.0661479	gene14862	1	Signal transduction	Environmental Information Processing	-0.43594	0.0203963
palevioletred	00790	Folate biosynthesis	1/1	28/771	0.0363165	0.0363165		gene7315	1	Metabolism of cofactors and vitamins	Metabolism	0.195094	0.319797
palevioletred1	00591	Linoleic acid metabolism	1/2	15/771	0.0385568	0.0852435	0.0384557	gene11576	1	Lipid metabolism	Metabolism	-0.245069	0.208778
palevioletred1	00592	alpha-Linolenic acid metabolism	1/2	19/771	0.0487106	0.0852435	0.0384557	gene11576	1	Lipid metabolism	Metabolism	-0.245069	0.208778
palevioletred1	04660	T cell receptor signaling pathway	1/2	40/771	0.101134	0.101134	0.0456242	gene17694	1	Immune system	Organismal Systems	-0.245069	0.208778
palevioletred1	00564	Glycerophospholipid metabolism	1/2	28/771	0.0713595	0.0919899	0.0414992	gene11576	1	Lipid metabolism	Metabolism	-0.245069	0.208778
palevioletred1	04658	Th1 and Th2 cell differentiation	1/2	31/771	0.0788485	0.0919899	0.0414992	gene17694	1	Immune system	Organismal Systems	-0.245069	0.208778
palevioletred1	00565	Ether lipid metabolism	1/2	12/771	0.0309061	0.0852435	0.0384557	gene11576	1	Lipid metabolism	Metabolism	-0.245069	0.208778
palevioletred1	00590	Arachidonic acid metabolism	1/2	16/771	0.0411003	0.0852435	0.0384557	gene11576	1	Lipid metabolism	Metabolism	-0.245069	0.208778
palevioletred3	00010	Glycolysis / Gluconeogenesis	1/6	26/771	0.18658	0.267541	0.230418	gene13244	1	Carbohydrate metabolism	Metabolism	-0.249365	0.200656
palevioletred3	00052	Galactose metabolism	1/6	21/771	0.153156	0.267541	0.230418	gene13244	1	Carbohydrate metabolism	Metabolism	-0.249365	0.200656
palevioletred3	00564	Glycerophospholipid metabolism	1/6	28/771	0.199638	0.267541	0.230418	gene11550	1	Lipid metabolism	Metabolism	-0.249365	0.200656
palevioletred3	00750	Vitamin B6 metabolism	1/6	3/771	0.023195	0.127572	0.109871	gene16816	1	Metabolism of cofactors and vitamins	Metabolism	-0.249365	0.200656
palevioletred3	00500	Starch and sucrose metabolism	2/6	25/771	0.0139892	0.127572	0.109871	gene13244/gene9290	2	Carbohydrate metabolism	Metabolism	-0.249365	0.200656
palevioletred3	04660	T cell receptor signaling pathway	1/6	40/771	0.274373	0.274373	0.236302	gene9662	1	Immune system	Organismal Systems	-0.249365	0.200656
palevioletred3	00030	Pentose phosphate pathway	1/6	19/771	0.13947	0.267541	0.230418	gene1908	1	Carbohydrate metabolism	Metabolism	-0.249365	0.200656
palevioletred3	00520	Amino sugar and nucleotide sugar metabolism	1/6	39/771	0.268376	0.274373	0.236302	gene1908	1	Carbohydrate metabolism	Metabolism	-0.249365	0.200656
palevioletred3	04658	Th1 and Th2 cell differentiation	1/6	31/771	0.218897	0.267541	0.230418	gene9662	1	Immune system	Organismal Systems	-0.249365	0.200656
palevioletred3	04070	Phosphatidylinositol signaling system	1/6	25/771	0.179984	0.267541	0.230418	gene11550	1	Signal transduction	Environmental Information Processing	-0.249365	0.200656
palevioletred3	00562	Inositol phosphate metabolism	1/6	19/771	0.13947	0.267541	0.230418	gene11550	1	Carbohydrate metabolism	Metabolism	-0.249365	0.200656
pink	00480	Glutathione metabolism	2/6	28/771	0.0174413	0.0768156	0.0404293	gene5927/gene6065	2	Metabolism of other amino acids	Metabolism	0.377034	0.0479516
pink	00460	Cyanoamino acid metabolism	1/6	5/771	0.0384078	0.0768156	0.0404293	gene5927	1	Metabolism of other amino acids	Metabolism	0.377034	0.0479516
pink	00030	Pentose phosphate pathway	1/6	19/771	0.13947	0.174337	0.0917563	gene6065	1	Carbohydrate metabolism	Metabolism	0.377034	0.0479516
pink	00790	Folate biosynthesis	1/6	28/771	0.199638	0.22182	0.116747	gene8178	1	Metabolism of cofactors and vitamins	Metabolism	0.377034	0.0479516
pink	00950	Isoquinoline alkaloid biosynthesis	1/6	5/771	0.0384078	0.0768156	0.0404293	gene8178	1	Biosynthesis of other secondary metabolites	Metabolism	0.377034	0.0479516
pink	00350	Tyrosine metabolism	1/6	7/771	0.0534227	0.0890378	0.046862	gene8178	1	Amino acid metabolism	Metabolism	0.377034	0.0479516
pink	04660	T cell receptor signaling pathway	1/6	40/771	0.274373	0.274373	0.144407	gene942	1	Immune system	Organismal Systems	0.377034	0.0479516
pink	00520	Amino sugar and nucleotide sugar metabolism	2/6	39/771	0.0328879	0.0768156	0.0404293	gene10926/gene11487	2	Carbohydrate metabolism	Metabolism	0.377034	0.0479516
pink	00250	Alanine, aspartate and glutamate metabolism	1/6	16/771	0.118595	0.169421	0.0891692	gene11487	1	Amino acid metabolism	Metabolism	0.377034	0.0479516
pink	00430	Taurine and hypotaurine metabolism	1/6	2/771	0.0155137	0.0768156	0.0404293	gene5927	1	Metabolism of other amino acids	Metabolism	0.377034	0.0479516
pink4	00590	Arachidonic acid metabolism	1/2	16/771	0.0411003	0.0584527	0.0102549	gene11836	1	Lipid metabolism	Metabolism	0.500292	0.00670376
pink4	00592	alpha-Linolenic acid metabolism	1/2	19/771	0.0487106	0.0584527	0.0102549	gene11836	1	Lipid metabolism	Metabolism	0.500292	0.00670376
pink4	00564	Glycerophospholipid metabolism	2/2	28/771	0.00127343	0.00764061	0.00134046	gene11836/gene9817	2	Lipid metabolism	Metabolism	0.500292	0.00670376
pink4	00591	Linoleic acid metabolism	1/2	15/771	0.0385568	0.0584527	0.0102549	gene11836	1	Lipid metabolism	Metabolism	0.500292	0.00670376
pink4	00561	Glycerolipid metabolism	1/2	26/771	0.06635	0.06635	0.0116403	gene9817	1	Lipid metabolism	Metabolism	0.500292	0.00670376
pink4	00565	Ether lipid metabolism	1/2	12/771	0.0309061	0.0584527	0.0102549	gene11836	1	Lipid metabolism	Metabolism	0.500292	0.00670376
plum1	00230	Purine metabolism	2/4	127/771	0.128797	0.128797	0.11298	gene16508/gene6097	2	Nucleotide metabolism	Metabolism	-0.24639	0.206256
plum1	00240	Pyrimidine metabolism	2/4	96/771	0.0778321	0.128797	0.11298	gene16508/gene6097	2	Nucleotide metabolism	Metabolism	-0.24639	0.206256
plum1	00562	Inositol phosphate metabolism	1/4	19/771	0.0951675	0.128797	0.11298	gene3728	1	Carbohydrate metabolism	Metabolism	-0.24639	0.206256
plum1	00910	Nitrogen metabolism	1/4	6/771	0.0308263	0.128797	0.11298	gene7458	1	Energy metabolism	Metabolism	-0.24639	0.206256
plum1	04070	Phosphatidylinositol signaling system	1/4	25/771	0.123758	0.128797	0.11298	gene3728	1	Signal transduction	Environmental Information Processing	-0.24639	0.206256
plum1	00250	Alanine, aspartate and glutamate metabolism	1/4	16/771	0.0806128	0.128797	0.11298	gene7458	1	Amino acid metabolism	Metabolism	-0.24639	0.206256
plum2	00770	Pantothenate and CoA biosynthesis	2/6	8/771	0.0013857	0.00969992	0.00583454	gene4437/gene9739	2	Metabolism of cofactors and vitamins	Metabolism	-0.240926	0.21682
plum2	00562	Inositol phosphate metabolism	2/6	19/771	0.00814357	0.0285025	0.0171444	gene12008/gene3703	2	Carbohydrate metabolism	Metabolism	-0.240926	0.21682
plum2	04660	T cell receptor signaling pathway	1/6	40/771	0.274373	0.320102	0.192543	gene3598	1	Immune system	Organismal Systems	-0.240926	0.21682
plum2	04070	Phosphatidylinositol signaling system	2/6	25/771	0.0139892	0.0326415	0.019634	gene12008/gene3703	2	Signal transduction	Environmental Information Processing	-0.240926	0.21682
plum2	04658	Th1 and Th2 cell differentiation	1/6	31/771	0.218897	0.306456	0.184334	gene3598	1	Immune system	Organismal Systems	-0.240926	0.21682
plum2	00030	Pentose phosphate pathway	1/6	19/771	0.13947	0.244072	0.14681	gene2065	1	Carbohydrate metabolism	Metabolism	-0.240926	0.21682
plum2	00230	Purine metabolism	1/6	127/771	0.661691	0.661691	0.398009	gene2065	1	Nucleotide metabolism	Metabolism	-0.240926	0.21682
plum3	00471	D-Glutamine and D-glutamate metabolism	1/1	1/771	0.00129702	0.00389105		gene11358	1	Metabolism of other amino acids	Metabolism	-0.277697	0.1525
plum3	00220	Arginine biosynthesis	1/1	10/771	0.0129702	0.0194553		gene11358	1	Amino acid metabolism	Metabolism	-0.277697	0.1525
plum3	00250	Alanine, aspartate and glutamate metabolism	1/1	16/771	0.0207523	0.0207523		gene11358	1	Amino acid metabolism	Metabolism	-0.277697	0.1525
powderblue	00240	Pyrimidine metabolism	1/3	96/771	0.329332	0.362266	0.362266	gene6511	1	Nucleotide metabolism	Metabolism	-0.443085	0.0182047
powderblue	05165	not available	1/3	47/771	0.172167	0.227127	0.227127	gene12630	1	not available	not available	-0.443085	0.0182047
powderblue	05163	not available	1/3	47/771	0.172167	0.227127	0.227127	gene12630	1	not available	not available	-0.443085	0.0182047
powderblue	05170	not available	1/3	47/771	0.172167	0.227127	0.227127	gene12630	1	not available	not available	-0.443085	0.0182047
powderblue	04926	Relaxin signaling pathway	1/3	46/771	0.168727	0.227127	0.227127	gene12630	1	Endocrine system	Organismal Systems	-0.443085	0.0182047
powderblue	04151	PI3K-Akt signaling pathway	1/3	47/771	0.172167	0.227127	0.227127	gene12630	1	Signal transduction	Environmental Information Processing	-0.443085	0.0182047
powderblue	04150	mTOR signaling pathway	1/3	51/771	0.185831	0.227127	0.227127	gene12630	1	Signal transduction	Environmental Information Processing	-0.443085	0.0182047
powderblue	00562	Inositol phosphate metabolism	1/3	19/771	0.0722145	0.227127	0.227127	gene1514	1	Carbohydrate metabolism	Metabolism	-0.443085	0.0182047
powderblue	00230	Purine metabolism	1/3	127/771	0.417682	0.417682	0.417682	gene6511	1	Nucleotide metabolism	Metabolism	-0.443085	0.0182047
powderblue	04714	Thermogenesis	1/3	46/771	0.168727	0.227127	0.227127	gene12630	1	Environmental adaptation	Organismal Systems	-0.443085	0.0182047
powderblue	04070	Phosphatidylinositol signaling system	1/3	25/771	0.0942745	0.227127	0.227127	gene1514	1	Signal transduction	Environmental Information Processing	-0.443085	0.0182047
purple	00720	Carbon fixation pathways in prokaryotes	2/7	29/771	0.0255277	0.178694	0.161228	gene17454/gene912	2	Energy metabolism	Metabolism	-0.246386	0.206264
purple	00250	Alanine, aspartate and glutamate metabolism	1/7	16/771	0.13703	0.236115	0.213036	gene10562	1	Amino acid metabolism	Metabolism	-0.246386	0.206264
purple	00480	Glutathione metabolism	2/7	28/771	0.0238718	0.178694	0.161228	gene11446/gene17454	2	Metabolism of other amino acids	Metabolism	-0.246386	0.206264
purple	00010	Glycolysis / Gluconeogenesis	1/7	26/771	0.214225	0.249929	0.2255	gene912	1	Carbohydrate metabolism	Metabolism	-0.246386	0.206264
purple	00630	Glyoxylate and dicarboxylate metabolism	1/7	12/771	0.10438	0.236115	0.213036	gene912	1	Carbohydrate metabolism	Metabolism	-0.246386	0.206264
purple	00640	Propanoate metabolism	1/7	20/771	0.168653	0.236115	0.213036	gene912	1	Carbohydrate metabolism	Metabolism	-0.246386	0.206264
purple	00061	Fatty acid biosynthesis	1/7	9/771	0.0792035	0.236115	0.213036	gene3923	1	Lipid metabolism	Metabolism	-0.246386	0.206264
purple	00620	Pyruvate metabolism	1/7	20/771	0.168653	0.236115	0.213036	gene912	1	Carbohydrate metabolism	Metabolism	-0.246386	0.206264
purple	00380	Tryptophan metabolism	1/7	15/771	0.128964	0.236115	0.213036	gene9183	1	Amino acid metabolism	Metabolism	-0.246386	0.206264
purple	00020	Citrate cycle (TCA cycle)	1/7	24/771	0.199279	0.249929	0.2255	gene17454	1	Carbohydrate metabolism	Metabolism	-0.246386	0.206264
purple	00240	Pyrimidine metabolism	1/7	96/771	0.607307	0.654023	0.590096	gene2237	1	Nucleotide metabolism	Metabolism	-0.246386	0.206264
purple	00230	Purine metabolism	1/7	127/771	0.717854	0.717854	0.647688	gene2237	1	Nucleotide metabolism	Metabolism	-0.246386	0.206264
purple	00780	Biotin metabolism	1/7	8/771	0.0706776	0.236115	0.213036	gene3923	1	Metabolism of cofactors and vitamins	Metabolism	-0.246386	0.206264
purple	00680	Methane metabolism	1/7	18/771	0.152968	0.236115	0.213036	gene912	1	Energy metabolism	Metabolism	-0.246386	0.206264
purple2	00780	Biotin metabolism	1/2	8/771	0.0206579	0.0413159	0.0217452	gene5457	1	Metabolism of cofactors and vitamins	Metabolism	-0.341122	0.0756549
purple2	00785	Lipoic acid metabolism	1/2	4/771	0.0103559	0.0413159	0.0217452	gene5457	1	Metabolism of cofactors and vitamins	Metabolism	-0.341122	0.0756549
purple2	04660	T cell receptor signaling pathway	1/2	40/771	0.101134	0.101134	0.0532282	gene10609	1	Immune system	Organismal Systems	-0.341122	0.0756549
purple2	04658	Th1 and Th2 cell differentiation	1/2	31/771	0.0788485	0.101134	0.0532282	gene10609	1	Immune system	Organismal Systems	-0.341122	0.0756549
red	00983	Drug metabolism - other enzymes	1/4	23/771	0.114304	0.148509	0.104217	gene5828	1	Xenobiotics biodegradation and metabolism	Metabolism	-0.103576	0.599932
red	04070	Phosphatidylinositol signaling system	1/4	25/771	0.123758	0.148509	0.104217	gene14938	1	Signal transduction	Environmental Information Processing	-0.103576	0.599932
red	00310	Lysine degradation	1/4	23/771	0.114304	0.148509	0.104217	gene39	1	Amino acid metabolism	Metabolism	-0.103576	0.599932
red	00780	Biotin metabolism	1/4	8/771	0.0409415	0.137908	0.0967776	gene11307	1	Metabolism of cofactors and vitamins	Metabolism	-0.103576	0.599932
red	00061	Fatty acid biosynthesis	1/4	9/771	0.0459693	0.137908	0.0967776	gene11307	1	Lipid metabolism	Metabolism	-0.103576	0.599932
red	00240	Pyrimidine metabolism	1/4	96/771	0.413166	0.413166	0.289941	gene5828	1	Nucleotide metabolism	Metabolism	-0.103576	0.599932
royalblue	00020	Citrate cycle (TCA cycle)	1/5	24/771	0.146606	0.174862	0.163614	gene9247	1	Carbohydrate metabolism	Metabolism	0.143517	0.466258
royalblue	00513	Various types of N-glycan biosynthesis	1/5	13/771	0.0817157	0.174862	0.163614	gene14974	1	Glycan biosynthesis and metabolism	Metabolism	0.143517	0.466258
royalblue	00480	Glutathione metabolism	1/5	28/771	0.169272	0.174862	0.163614	gene8472	1	Metabolism of other amino acids	Metabolism	0.143517	0.466258
royalblue	00730	Thiamine metabolism	1/5	19/771	0.117582	0.174862	0.163614	gene2168	1	Metabolism of cofactors and vitamins	Metabolism	0.143517	0.466258
royalblue	00660	C5-Branched dibasic acid metabolism	1/5	7/771	0.0446927	0.174862	0.163614	gene9247	1	Carbohydrate metabolism	Metabolism	0.143517	0.466258
royalblue	00640	Propanoate metabolism	1/5	20/771	0.123449	0.174862	0.163614	gene9247	1	Carbohydrate metabolism	Metabolism	0.143517	0.466258
royalblue	00510	N-Glycan biosynthesis	1/5	11/771	0.0695046	0.174862	0.163614	gene14974	1	Glycan biosynthesis and metabolism	Metabolism	0.143517	0.466258
royalblue	00310	Lysine degradation	1/5	23/771	0.140863	0.174862	0.163614	gene270	1	Amino acid metabolism	Metabolism	0.143517	0.466258
royalblue	00720	Carbon fixation pathways in prokaryotes	1/5	29/771	0.174862	0.174862	0.163614	gene9247	1	Energy metabolism	Metabolism	0.143517	0.466258
saddlebrown	00900	Terpenoid backbone biosynthesis	1/3	13/771	0.0497991	0.149397	0.10484	gene13632	1	Metabolism of terpenoids and polyketides	Metabolism	-0.205837	0.293334
saddlebrown	04660	T cell receptor signaling pathway	1/3	40/771	0.147889	0.221833	0.155672	gene5121	1	Immune system	Organismal Systems	-0.205837	0.293334
saddlebrown	00230	Purine metabolism	1/3	127/771	0.417682	0.417682	0.29311	gene14393	1	Nucleotide metabolism	Metabolism	-0.205837	0.293334
salmon	00970	Aminoacyl-tRNA biosynthesis	1/6	58/771	0.375518	0.443794	0.395282	gene8146	1	Translation	Genetic Information Processing	0.437176	0.0200025
salmon	00650	Butanoate metabolism	1/6	9/771	0.0682417	0.259529	0.231159	gene634	1	Carbohydrate metabolism	Metabolism	0.437176	0.0200025
salmon	00020	Citrate cycle (TCA cycle)	1/6	24/771	0.173344	0.259529	0.231159	gene12604	1	Carbohydrate metabolism	Metabolism	0.437176	0.0200025
salmon	00281	Geraniol degradation	1/6	5/771	0.0384078	0.249651	0.222361	gene634	1	Metabolism of terpenoids and polyketides	Metabolism	0.437176	0.0200025
salmon	00240	Pyrimidine metabolism	1/6	96/771	0.550956	0.596869	0.531625	gene7798	1	Nucleotide metabolism	Metabolism	0.437176	0.0200025
salmon	00280	Valine, leucine and isoleucine degradation	1/6	13/771	0.0973002	0.259529	0.231159	gene634	1	Amino acid metabolism	Metabolism	0.437176	0.0200025
salmon	00500	Starch and sucrose metabolism	1/6	25/771	0.179984	0.259529	0.231159	gene2185	1	Carbohydrate metabolism	Metabolism	0.437176	0.0200025
salmon	00564	Glycerophospholipid metabolism	1/6	28/771	0.199638	0.259529	0.231159	gene514	1	Lipid metabolism	Metabolism	0.437176	0.0200025
salmon	00072	Synthesis and degradation of ketone bodies	1/6	3/771	0.023195	0.249651	0.222361	gene634	1	Lipid metabolism	Metabolism	0.437176	0.0200025
salmon	00561	Glycerolipid metabolism	1/6	26/771	0.18658	0.259529	0.231159	gene514	1	Lipid metabolism	Metabolism	0.437176	0.0200025
salmon	00230	Purine metabolism	1/6	127/771	0.661691	0.661691	0.58936	gene7798	1	Nucleotide metabolism	Metabolism	0.437176	0.0200025
salmon	00010	Glycolysis / Gluconeogenesis	1/6	26/771	0.18658	0.259529	0.231159	gene12604	1	Carbohydrate metabolism	Metabolism	0.437176	0.0200025
salmon	00620	Pyruvate metabolism	1/6	20/771	0.146335	0.259529	0.231159	gene12604	1	Carbohydrate metabolism	Metabolism	0.437176	0.0200025
salmon1	00730	Thiamine metabolism	1/7	19/771	0.160842	0.196585	0.169308	gene15309	1	Metabolism of cofactors and vitamins	Metabolism	-0.174875	0.373439
salmon1	00591	Linoleic acid metabolism	1/7	15/771	0.128964	0.196585	0.169308	gene11578	1	Lipid metabolism	Metabolism	-0.174875	0.373439
salmon1	00592	alpha-Linolenic acid metabolism	1/7	19/771	0.160842	0.196585	0.169308	gene11578	1	Lipid metabolism	Metabolism	-0.174875	0.373439
salmon1	04660	T cell receptor signaling pathway	2/7	40/771	0.0467254	0.196585	0.169308	gene1780/gene1782	2	Immune system	Organismal Systems	-0.174875	0.373439
salmon1	00564	Glycerophospholipid metabolism	1/7	28/771	0.228932	0.251825	0.216883	gene11578	1	Lipid metabolism	Metabolism	-0.174875	0.373439
salmon1	00562	Inositol phosphate metabolism	1/7	19/771	0.160842	0.196585	0.169308	gene3702	1	Carbohydrate metabolism	Metabolism	-0.174875	0.373439
salmon1	04070	Phosphatidylinositol signaling system	2/7	25/771	0.0191969	0.196585	0.169308	gene3702/gene4642	2	Signal transduction	Environmental Information Processing	-0.174875	0.373439
salmon1	00590	Arachidonic acid metabolism	1/7	16/771	0.13703	0.196585	0.169308	gene11578	1	Lipid metabolism	Metabolism	-0.174875	0.373439
salmon1	00600	Sphingolipid metabolism	1/7	14/771	0.120835	0.196585	0.169308	gene15766	1	Lipid metabolism	Metabolism	-0.174875	0.373439
salmon1	00230	Purine metabolism	1/7	127/771	0.717854	0.717854	0.618248	gene15309	1	Nucleotide metabolism	Metabolism	-0.174875	0.373439
salmon1	00565	Ether lipid metabolism	1/7	12/771	0.10438	0.196585	0.169308	gene11578	1	Lipid metabolism	Metabolism	-0.174875	0.373439
salmon2	00770	Pantothenate and CoA biosynthesis	1/4	8/771	0.0409415	0.166634	0.140323	gene807	1	Metabolism of cofactors and vitamins	Metabolism	-0.537988	0.00314807
salmon2	00073	Cutin, suberine and wax biosynthesis	1/4	18/771	0.0903353	0.166634	0.140323	gene15788	1	Lipid metabolism	Metabolism	-0.537988	0.00314807
salmon2	00230	Purine metabolism	1/4	127/771	0.513977	0.513977	0.432822	gene12915	1	Nucleotide metabolism	Metabolism	-0.537988	0.00314807
salmon2	00062	Fatty acid elongation	1/4	20/771	0.0999804	0.166634	0.140323	gene13264	1	Lipid metabolism	Metabolism	-0.537988	0.00314807
salmon2	00240	Pyrimidine metabolism	1/4	96/771	0.413166	0.513977	0.432822	gene12915	1	Nucleotide metabolism	Metabolism	-0.537988	0.00314807
salmon4	00600	Sphingolipid metabolism	1/1	14/771	0.0181582	0.0181582		gene1985	1	Lipid metabolism	Metabolism	0.0607562	0.758754
sienna2	04658	Th1 and Th2 cell differentiation	1/1	31/771	0.0402075	0.0518807	0.0273056	gene9	1	Immune system	Organismal Systems	-0.13545	0.491934
sienna2	04660	T cell receptor signaling pathway	1/1	40/771	0.0518807	0.0518807	0.0273056	gene9	1	Immune system	Organismal Systems	-0.13545	0.491934
sienna3	00600	Sphingolipid metabolism	2/6	14/771	0.00441022	0.00882044	0.00232117	gene15422/gene824	2	Lipid metabolism	Metabolism	-0.120496	0.541353
sienna3	00270	Cysteine and methionine metabolism	1/6	27/771	0.193131	0.193131	0.0508239	gene4919	1	Amino acid metabolism	Metabolism	-0.120496	0.541353
sienna3	04658	Th1 and Th2 cell differentiation	2/6	31/771	0.02123	0.0283066	0.00744912	gene12959/gene16938	2	Immune system	Organismal Systems	-0.120496	0.541353
sienna3	04660	T cell receptor signaling pathway	3/6	40/771	0.0023259	0.00882044	0.00232117	gene12959/gene16938/gene2148	3	Immune system	Organismal Systems	-0.120496	0.541353
sienna4	00511	Other glycan degradation	1/2	17/771	0.0436404	0.0436404		gene5033	1	Glycan biosynthesis and metabolism	Metabolism	-0.633852	0.000292977
sienna4	00643	Styrene degradation	1/2	1/771	0.00259403	0.0077821		gene17555	1	Xenobiotics biodegradation and metabolism	Metabolism	-0.633852	0.000292977
sienna4	00350	Tyrosine metabolism	1/2	7/771	0.0180875	0.0271312		gene17555	1	Amino acid metabolism	Metabolism	-0.633852	0.000292977
skyblue	00790	Folate biosynthesis	1/4	28/771	0.137796	0.183728	0.183728	gene12105	1	Metabolism of cofactors and vitamins	Metabolism	-0.213884	0.274449
skyblue	00230	Purine metabolism	1/4	127/771	0.513977	0.513977	0.513977	gene7234	1	Nucleotide metabolism	Metabolism	-0.213884	0.274449
skyblue	00564	Glycerophospholipid metabolism	1/4	28/771	0.137796	0.183728	0.183728	gene9211	1	Lipid metabolism	Metabolism	-0.213884	0.274449
skyblue	00062	Fatty acid elongation	1/4	20/771	0.0999804	0.183728	0.183728	gene1356	1	Lipid metabolism	Metabolism	-0.213884	0.274449
skyblue2	00310	Lysine degradation	1/1	23/771	0.0298314	0.0298314		gene2299	1	Amino acid metabolism	Metabolism	0.349267	0.0684938
skyblue3	00970	Aminoacyl-tRNA biosynthesis	1/4	58/771	0.269088	0.448481	0.448481	gene11938	1	Translation	Genetic Information Processing	0.163763	0.405022
skyblue3	00330	Arginine and proline metabolism	1/4	16/771	0.0806128	0.28576	0.28576	gene7963	1	Amino acid metabolism	Metabolism	0.163763	0.405022
skyblue3	00240	Pyrimidine metabolism	1/4	96/771	0.413166	0.513977	0.513977	gene1676	1	Nucleotide metabolism	Metabolism	0.163763	0.405022
skyblue3	00230	Purine metabolism	1/4	127/771	0.513977	0.513977	0.513977	gene1676	1	Nucleotide metabolism	Metabolism	0.163763	0.405022
skyblue3	00310	Lysine degradation	1/4	23/771	0.114304	0.28576	0.28576	gene9584	1	Amino acid metabolism	Metabolism	0.163763	0.405022
skyblue4	00970	Aminoacyl-tRNA biosynthesis	3/5	58/771	0.00363191	0.0181596	0.00764613	gene15077/gene4567/gene4782	3	Translation	Genetic Information Processing	0.2929	0.130377
skyblue4	00250	Alanine, aspartate and glutamate metabolism	1/5	16/771	0.0997917	0.0997917	0.0420175	gene12924	1	Amino acid metabolism	Metabolism	0.2929	0.130377
skyblue4	00460	Cyanoamino acid metabolism	1/5	5/771	0.0320898	0.0534831	0.0225192	gene12924	1	Metabolism of other amino acids	Metabolism	0.2929	0.130377
skyblue4	00550	Peptidoglycan biosynthesis	1/5	2/771	0.0129365	0.0323412	0.0136173	gene11976	1	Glycan biosynthesis and metabolism	Metabolism	0.2929	0.130377
skyblue4	00510	N-Glycan biosynthesis	1/5	11/771	0.0695046	0.0868808	0.0365814	gene11976	1	Glycan biosynthesis and metabolism	Metabolism	0.2929	0.130377
slateblue	00240	Pyrimidine metabolism	1/1	96/771	0.124514	0.124514		gene15387	1	Nucleotide metabolism	Metabolism	0.101393	0.60768
slateblue1	00970	Aminoacyl-tRNA biosynthesis	1/2	58/771	0.144885	0.28977	0.28977	gene11944	1	Translation	Genetic Information Processing	-0.228605	0.241966
slateblue1	00230	Purine metabolism	1/2	127/771	0.302488	0.302488	0.302488	gene4940	1	Nucleotide metabolism	Metabolism	-0.228605	0.241966
steelblue	00230	Purine metabolism	1/1	127/771	0.164721	0.164721	0.164721	gene3247	1	Nucleotide metabolism	Metabolism	-0.383823	0.0437602
steelblue	00240	Pyrimidine metabolism	1/1	96/771	0.124514	0.164721	0.164721	gene3247	1	Nucleotide metabolism	Metabolism	-0.383823	0.0437602
tan	00250	Alanine, aspartate and glutamate metabolism	2/11	16/771	0.0199256	0.0683164	0.044945	gene10671/gene4539	2	Amino acid metabolism	Metabolism	0.595933	0.000819123
tan	00130	Ubiquinone and other terpenoid-quinone biosynthesis	1/11	3/771	0.0422479	0.104257	0.0685901	gene4298	1	Metabolism of cofactors and vitamins	Metabolism	0.595933	0.000819123
tan	00280	Valine, leucine and isoleucine degradation	1/11	13/771	0.171625	0.20595	0.135494	gene12857	1	Amino acid metabolism	Metabolism	0.595933	0.000819123
tan	00360	Phenylalanine metabolism	1/11	9/771	0.121914	0.162552	0.106942	gene10671	1	Amino acid metabolism	Metabolism	0.595933	0.000819123
tan	00020	Citrate cycle (TCA cycle)	3/11	24/771	0.00371946	0.0178534	0.0117457	gene11597/gene12857/gene369	3	Carbohydrate metabolism	Metabolism	0.595933	0.000819123
tan	00960	Tropane, piperidine and pyridine alkaloid biosynthesis	1/11	4/771	0.0559657	0.104257	0.0685901	gene10671	1	Biosynthesis of other secondary metabolites	Metabolism	0.595933	0.000819123
tan	00270	Cysteine and methionine metabolism	2/11	27/771	0.0534753	0.104257	0.0685901	gene10671/gene11597	2	Amino acid metabolism	Metabolism	0.595933	0.000819123
tan	00010	Glycolysis / Gluconeogenesis	4/11	26/771	0.00028704	0.00687971	0.00452612	gene10154/gene12857/gene3844/gene8094	4	Carbohydrate metabolism	Metabolism	0.595933	0.000819123
tan	00860	Porphyrin and chlorophyll metabolism	1/11	14/771	0.183647	0.209882	0.13808	gene4824	1	Metabolism of cofactors and vitamins	Metabolism	0.595933	0.000819123
tan	00630	Glyoxylate and dicarboxylate metabolism	2/11	12/771	0.0113078	0.0452311	0.0297573	gene11597/gene369	2	Carbohydrate metabolism	Metabolism	0.595933	0.000819123
tan	00401	Novobiocin biosynthesis	1/11	4/771	0.0559657	0.104257	0.0685901	gene10671	1	Biosynthesis of other secondary metabolites	Metabolism	0.595933	0.000819123
tan	00230	Purine metabolism	1/11	127/771	0.863863	0.863863	0.568331	gene4539	1	Nucleotide metabolism	Metabolism	0.595933	0.000819123
tan	00350	Tyrosine metabolism	1/11	7/771	0.0960544	0.135606	0.0892146	gene10671	1	Amino acid metabolism	Metabolism	0.595933	0.000819123
tan	00680	Methane metabolism	3/11	18/771	0.00157245	0.0125796	0.00827606	gene10154/gene11597/gene8094	3	Energy metabolism	Metabolism	0.595933	0.000819123
tan	00950	Isoquinoline alkaloid biosynthesis	1/11	5/771	0.0695046	0.104257	0.0685901	gene10671	1	Biosynthesis of other secondary metabolites	Metabolism	0.595933	0.000819123
tan	00620	Pyruvate metabolism	3/11	20/771	0.00216235	0.0129741	0.00853559	gene11597/gene12857/gene6535	3	Carbohydrate metabolism	Metabolism	0.595933	0.000819123
tan	00260	Glycine, serine and threonine metabolism	2/11	20/771	0.0305764	0.0917291	0.0603481	gene12857/gene8094	2	Amino acid metabolism	Metabolism	0.595933	0.000819123
tan	00720	Carbon fixation pathways in prokaryotes	2/11	29/771	0.0608947	0.104257	0.0685901	gene11597/gene369	2	Energy metabolism	Metabolism	0.595933	0.000819123
tan	00220	Arginine biosynthesis	1/11	10/771	0.134589	0.170008	0.111847	gene10671	1	Amino acid metabolism	Metabolism	0.595933	0.000819123
tan	00710	Carbon fixation in photosynthetic organisms	3/11	13/771	0.000573309	0.00687971	0.00452612	gene10671/gene11597/gene3844	3	Energy metabolism	Metabolism	0.595933	0.000819123
tan	00330	Arginine and proline metabolism	1/11	16/771	0.207215	0.226052	0.148719	gene10671	1	Amino acid metabolism	Metabolism	0.595933	0.000819123
tan	00290	Valine, leucine and isoleucine biosynthesis	1/11	5/771	0.0695046	0.104257	0.0685901	gene369	1	Amino acid metabolism	Metabolism	0.595933	0.000819123
tan	00400	Phenylalanine, tyrosine and tryptophan biosynthesis	1/11	5/771	0.0695046	0.104257	0.0685901	gene10671	1	Amino acid metabolism	Metabolism	0.595933	0.000819123
tan	00640	Propanoate metabolism	1/11	20/771	0.252505	0.263483	0.173344	gene12857	1	Carbohydrate metabolism	Metabolism	0.595933	0.000819123
tan2	00980	Metabolism of xenobiotics by cytochrome P45	1/2	10/771	0.0257887	0.0515775	0.0180974	gene2920	1	Xenobiotics biodegradation and metabolism	Metabolism	0.476581	0.0103483
tan2	00480	Glutathione metabolism	1/2	28/771	0.0713595	0.0713595	0.0250384	gene2920	1	Metabolism of other amino acids	Metabolism	0.476581	0.0103483
tan2	00982	not available	1/2	10/771	0.0257887	0.0515775	0.0180974	gene2920	1	not available	not available	0.476581	0.0103483
tan2	00983	Drug metabolism - other enzymes	1/2	23/771	0.0588105	0.0705725	0.0247623	gene2920	1	Xenobiotics biodegradation and metabolism	Metabolism	0.476581	0.0103483
tan2	00860	Porphyrin and chlorophyll metabolism	1/2	14/771	0.0360099	0.0540149	0.0189526	gene15562	1	Metabolism of cofactors and vitamins	Metabolism	0.476581	0.0103483
tan2	00053	Ascorbate and aldarate metabolism	1/2	8/771	0.0206579	0.0515775	0.0180974	gene2920	1	Carbohydrate metabolism	Metabolism	0.476581	0.0103483
tan3	00230	Purine metabolism	2/4	127/771	0.128797	0.137796	0.116039	gene14284/gene14285	2	Nucleotide metabolism	Metabolism	-0.210182	0.283037
tan3	00983	Drug metabolism - other enzymes	2/4	23/771	0.00492957	0.0246478	0.0207561	gene14284/gene14285	2	Xenobiotics biodegradation and metabolism	Metabolism	-0.210182	0.283037
tan3	00790	Folate biosynthesis	1/4	28/771	0.137796	0.137796	0.116039	gene13920	1	Metabolism of cofactors and vitamins	Metabolism	-0.210182	0.283037
tan3	00900	Terpenoid backbone biosynthesis	1/4	13/771	0.0658832	0.12972	0.109238	gene17329	1	Metabolism of terpenoids and polyketides	Metabolism	-0.210182	0.283037
tan3	00240	Pyrimidine metabolism	2/4	96/771	0.0778321	0.12972	0.109238	gene14284/gene14285	2	Nucleotide metabolism	Metabolism	-0.210182	0.283037
tan4	00670	One carbon pool by folate	1/2	20/771	0.0512406	0.0738592	0.051831	gene5419	1	Metabolism of cofactors and vitamins	Metabolism	-0.417349	0.0271285
tan4	00720	Carbon fixation pathways in prokaryotes	1/2	29/771	0.0738592	0.0738592	0.051831	gene5419	1	Energy metabolism	Metabolism	-0.417349	0.0271285
tan4	00940	Phenylpropanoid biosynthesis	1/2	1/771	0.00259403	0.0077821	0.00546112	gene14033	1	Biosynthesis of other secondary metabolites	Metabolism	-0.417349	0.0271285
thistle	00010	Glycolysis / Gluconeogenesis	2/3	26/771	0.00321631	0.00964894	0.00677118	gene11613/gene11886	2	Carbohydrate metabolism	Metabolism	0.283088	0.144368
thistle	00860	Porphyrin and chlorophyll metabolism	1/3	14/771	0.0535598	0.0722145	0.0506768	gene13427	1	Metabolism of cofactors and vitamins	Metabolism	0.283088	0.144368
thistle	00680	Methane metabolism	1/3	18/771	0.0685033	0.0722145	0.0506768	gene11613	1	Energy metabolism	Metabolism	0.283088	0.144368
thistle	00051	Fructose and mannose metabolism	1/3	16/771	0.0610514	0.0722145	0.0506768	gene11613	1	Carbohydrate metabolism	Metabolism	0.283088	0.144368
thistle	00030	Pentose phosphate pathway	1/3	19/771	0.0722145	0.0722145	0.0506768	gene11613	1	Carbohydrate metabolism	Metabolism	0.283088	0.144368
thistle	00710	Carbon fixation in photosynthetic organisms	2/3	13/771	0.000780799	0.0046848	0.00328758	gene11613/gene11886	2	Energy metabolism	Metabolism	0.283088	0.144368
thistle1	00623	Toluene degradation	1/10	4/771	0.0509774	0.297368	0.286189	gene11246	1	Xenobiotics biodegradation and metabolism	Metabolism	-0.31687	0.100399
thistle1	05163	not available	1/10	47/771	0.468893	0.49731	0.478615	gene6703	1	not available	not available	-0.31687	0.100399
thistle1	00230	Purine metabolism	3/10	127/771	0.218421	0.369615	0.35572	gene13730/gene15493/gene17951	3	Nucleotide metabolism	Metabolism	-0.31687	0.100399
thistle1	00533	Glycosaminoglycan biosynthesis - keratan sulfate	1/10	1/771	0.0129702	0.226978	0.218445	gene8590	1	Glycan biosynthesis and metabolism	Metabolism	-0.31687	0.100399
thistle1	00900	Terpenoid backbone biosynthesis	2/10	13/771	0.0109529	0.226978	0.218445	gene3478/gene8964	2	Metabolism of terpenoids and polyketides	Metabolism	-0.31687	0.100399
thistle1	00983	Drug metabolism - other enzymes	1/10	23/771	0.262629	0.383	0.368602	gene15493	1	Xenobiotics biodegradation and metabolism	Metabolism	-0.31687	0.100399
thistle1	00930	Caprolactam degradation	1/10	7/771	0.0876623	0.340909	0.328093	gene11246	1	Xenobiotics biodegradation and metabolism	Metabolism	-0.31687	0.100399
thistle1	00362	Benzoate degradation	1/10	4/771	0.0509774	0.297368	0.286189	gene11246	1	Xenobiotics biodegradation and metabolism	Metabolism	-0.31687	0.100399
thistle1	00592	alpha-Linolenic acid metabolism	1/10	19/771	0.221983	0.369615	0.35572	gene11246	1	Lipid metabolism	Metabolism	-0.31687	0.100399
thistle1	00071	Fatty acid degradation	1/10	15/771	0.179333	0.369215	0.355335	gene11246	1	Lipid metabolism	Metabolism	-0.31687	0.100399
thistle1	00240	Pyrimidine metabolism	1/10	96/771	0.737665	0.737665	0.709933	gene15493	1	Nucleotide metabolism	Metabolism	-0.31687	0.100399
thistle1	00562	Inositol phosphate metabolism	1/10	19/771	0.221983	0.369615	0.35572	gene11316	1	Carbohydrate metabolism	Metabolism	-0.31687	0.100399
thistle1	00903	Limonene and pinene degradation	1/10	4/771	0.0509774	0.297368	0.286189	gene11246	1	Metabolism of terpenoids and polyketides	Metabolism	-0.31687	0.100399
thistle1	05165	not available	1/10	47/771	0.468893	0.49731	0.478615	gene6703	1	not available	not available	-0.31687	0.100399
thistle1	00410	beta-Alanine metabolism	1/10	7/771	0.0876623	0.340909	0.328093	gene11246	1	Metabolism of other amino acids	Metabolism	-0.31687	0.100399
thistle1	00510	N-Glycan biosynthesis	1/10	11/771	0.134589	0.366866	0.353074	gene8590	1	Glycan biosynthesis and metabolism	Metabolism	-0.31687	0.100399
thistle1	04926	Relaxin signaling pathway	1/10	46/771	0.461465	0.49731	0.478615	gene6703	1	Endocrine system	Organismal Systems	-0.31687	0.100399
thistle1	04070	Phosphatidylinositol signaling system	1/10	25/771	0.282226	0.392871	0.378102	gene11316	1	Signal transduction	Environmental Information Processing	-0.31687	0.100399
thistle1	00650	Butanoate metabolism	1/10	9/771	0.111405	0.354469	0.341143	gene11246	1	Carbohydrate metabolism	Metabolism	-0.31687	0.100399
thistle1	00360	Phenylalanine metabolism	1/10	9/771	0.111405	0.354469	0.341143	gene11246	1	Amino acid metabolism	Metabolism	-0.31687	0.100399
thistle1	04151	PI3K-Akt signaling pathway	1/10	47/771	0.468893	0.49731	0.478615	gene6703	1	Signal transduction	Environmental Information Processing	-0.31687	0.100399
thistle1	05170	not available	1/10	47/771	0.468893	0.49731	0.478615	gene6703	1	not available	not available	-0.31687	0.100399
thistle1	00561	Glycerolipid metabolism	1/10	26/771	0.291847	0.392871	0.378102	gene1161	1	Lipid metabolism	Metabolism	-0.31687	0.100399
thistle1	00627	Aminobenzoate degradation	1/10	12/771	0.145976	0.366866	0.353074	gene11246	1	Xenobiotics biodegradation and metabolism	Metabolism	-0.31687	0.100399
thistle1	00720	Carbon fixation pathways in prokaryotes	1/10	29/771	0.32002	0.414841	0.399245	gene11246	1	Energy metabolism	Metabolism	-0.31687	0.100399
thistle1	00730	Thiamine metabolism	2/10	19/771	0.0230291	0.268673	0.258572	gene15493/gene8964	2	Metabolism of cofactors and vitamins	Metabolism	-0.31687	0.100399
thistle1	00062	Fatty acid elongation	1/10	20/771	0.232329	0.369615	0.35572	gene11246	1	Lipid metabolism	Metabolism	-0.31687	0.100399
thistle1	04714	Thermogenesis	1/10	46/771	0.461465	0.49731	0.478615	gene6703	1	Environmental adaptation	Organismal Systems	-0.31687	0.100399
thistle1	00310	Lysine degradation	1/10	23/771	0.262629	0.383	0.368602	gene11246	1	Amino acid metabolism	Metabolism	-0.31687	0.100399
thistle1	04150	mTOR signaling pathway	1/10	51/771	0.497692	0.51233	0.493069	gene6703	1	Signal transduction	Environmental Information Processing	-0.31687	0.100399
thistle1	00513	Various types of N-glycan biosynthesis	1/10	13/771	0.157228	0.366866	0.353074	gene8590	1	Glycan biosynthesis and metabolism	Metabolism	-0.31687	0.100399
thistle1	00640	Propanoate metabolism	1/10	20/771	0.232329	0.369615	0.35572	gene11246	1	Carbohydrate metabolism	Metabolism	-0.31687	0.100399
thistle1	00280	Valine, leucine and isoleucine degradation	1/10	13/771	0.157228	0.366866	0.353074	gene11246	1	Amino acid metabolism	Metabolism	-0.31687	0.100399
thistle1	00380	Tryptophan metabolism	1/10	15/771	0.179333	0.369215	0.355335	gene11246	1	Amino acid metabolism	Metabolism	-0.31687	0.100399
thistle1	00281	Geraniol degradation	1/10	5/771	0.0633505	0.316753	0.304845	gene11246	1	Metabolism of terpenoids and polyketides	Metabolism	-0.31687	0.100399
thistle2	00531	Glycosaminoglycan degradation	1/4	18/771	0.0903353	0.104774	0.0992597	gene12984	1	Glycan biosynthesis and metabolism	Metabolism	0.161846	0.410618
thistle2	00760	Nicotinate and nicotinamide metabolism	1/4	10/771	0.0509774	0.104774	0.0992597	gene13959	1	Metabolism of cofactors and vitamins	Metabolism	0.161846	0.410618
thistle2	00710	Carbon fixation in photosynthetic organisms	1/4	13/771	0.0658832	0.104774	0.0992597	gene17494	1	Energy metabolism	Metabolism	0.161846	0.410618
thistle2	00052	Galactose metabolism	1/4	21/771	0.104774	0.104774	0.0992597	gene12984	1	Carbohydrate metabolism	Metabolism	0.161846	0.410618
thistle2	00062	Fatty acid elongation	1/4	20/771	0.0999804	0.104774	0.0992597	gene5388	1	Lipid metabolism	Metabolism	0.161846	0.410618
thistle2	00030	Pentose phosphate pathway	1/4	19/771	0.0951675	0.104774	0.0992597	gene17494	1	Carbohydrate metabolism	Metabolism	0.161846	0.410618
thistle2	00600	Sphingolipid metabolism	1/4	14/771	0.0708126	0.104774	0.0992597	gene12984	1	Lipid metabolism	Metabolism	0.161846	0.410618
thistle2	00040	Pentose and glucuronate interconversions	1/4	3/771	0.0155036	0.104774	0.0992597	gene17494	1	Carbohydrate metabolism	Metabolism	0.161846	0.410618
thistle2	00511	Other glycan degradation	1/4	17/771	0.0854837	0.104774	0.0992597	gene12984	1	Glycan biosynthesis and metabolism	Metabolism	0.161846	0.410618
thistle2	00604	Glycosphingolipid biosynthesis - ganglio series	1/4	14/771	0.0708126	0.104774	0.0992597	gene12984	1	Glycan biosynthesis and metabolism	Metabolism	0.161846	0.410618
thistle3	04658	Th1 and Th2 cell differentiation	1/3	31/771	0.115982	0.115982	0.0610432	gene2126	1	Immune system	Organismal Systems	0.229707	0.239641
thistle3	00627	Aminobenzoate degradation	1/3	12/771	0.0460285	0.0920569	0.048451	gene4170	1	Xenobiotics biodegradation and metabolism	Metabolism	0.229707	0.239641
thistle3	04660	T cell receptor signaling pathway	2/3	40/771	0.00762347	0.0304939	0.0160494	gene2126/gene8288	2	Immune system	Organismal Systems	0.229707	0.239641
thistle3	00620	Pyruvate metabolism	1/3	20/771	0.0759157	0.101221	0.0532742	gene4170	1	Carbohydrate metabolism	Metabolism	0.229707	0.239641
thistle4	04658	Th1 and Th2 cell differentiation	1/1	31/771	0.0402075	0.0518807	0.0273056	gene3686	1	Immune system	Organismal Systems	-0.108433	0.582842
thistle4	04660	T cell receptor signaling pathway	1/1	40/771	0.0518807	0.0518807	0.0273056	gene3686	1	Immune system	Organismal Systems	-0.108433	0.582842
tomato	04658	Th1 and Th2 cell differentiation	1/4	31/771	0.151665	0.263887	0.252523	gene5484	1	Immune system	Organismal Systems	-0.144626	0.462784
tomato	04151	PI3K-Akt signaling pathway	1/4	47/771	0.222829	0.263887	0.252523	gene16037	1	Signal transduction	Environmental Information Processing	-0.144626	0.462784
tomato	00230	Purine metabolism	1/4	127/771	0.513977	0.513977	0.491844	gene1764	1	Nucleotide metabolism	Metabolism	-0.144626	0.462784
tomato	00770	Pantothenate and CoA biosynthesis	1/4	8/771	0.0409415	0.263887	0.252523	gene4669	1	Metabolism of cofactors and vitamins	Metabolism	-0.144626	0.462784
tomato	05170	not available	1/4	47/771	0.222829	0.263887	0.252523	gene16037	1	not available	not available	-0.144626	0.462784
tomato	05165	not available	1/4	47/771	0.222829	0.263887	0.252523	gene16037	1	not available	not available	-0.144626	0.462784
tomato	00562	Inositol phosphate metabolism	1/4	19/771	0.0951675	0.263887	0.252523	gene16037	1	Carbohydrate metabolism	Metabolism	-0.144626	0.462784
tomato	04660	T cell receptor signaling pathway	1/4	40/771	0.19227	0.263887	0.252523	gene5484	1	Immune system	Organismal Systems	-0.144626	0.462784
tomato	05163	not available	1/4	47/771	0.222829	0.263887	0.252523	gene16037	1	not available	not available	-0.144626	0.462784
tomato	04070	Phosphatidylinositol signaling system	1/4	25/771	0.123758	0.263887	0.252523	gene16037	1	Signal transduction	Environmental Information Processing	-0.144626	0.462784
tomato	04150	mTOR signaling pathway	1/4	51/771	0.239897	0.263887	0.252523	gene16037	1	Signal transduction	Environmental Information Processing	-0.144626	0.462784
tomato2	00660	C5-Branched dibasic acid metabolism	1/4	7/771	0.0358938	0.194998	0.182454	gene8965	1	Carbohydrate metabolism	Metabolism	-0.160095	0.415765
tomato2	00330	Arginine and proline metabolism	1/4	16/771	0.0806128	0.194998	0.182454	gene11004	1	Amino acid metabolism	Metabolism	-0.160095	0.415765
tomato2	00020	Citrate cycle (TCA cycle)	1/4	24/771	0.11904	0.194998	0.182454	gene8965	1	Carbohydrate metabolism	Metabolism	-0.160095	0.415765
tomato2	04660	T cell receptor signaling pathway	1/4	40/771	0.19227	0.216303	0.202389	gene5192	1	Immune system	Organismal Systems	-0.160095	0.415765
tomato2	04150	mTOR signaling pathway	1/4	51/771	0.239897	0.239897	0.224465	gene13563	1	Signal transduction	Environmental Information Processing	-0.160095	0.415765
tomato2	04658	Th1 and Th2 cell differentiation	1/4	31/771	0.151665	0.194998	0.182454	gene5192	1	Immune system	Organismal Systems	-0.160095	0.415765
tomato2	00720	Carbon fixation pathways in prokaryotes	1/4	29/771	0.142438	0.194998	0.182454	gene8965	1	Energy metabolism	Metabolism	-0.160095	0.415765
tomato2	00250	Alanine, aspartate and glutamate metabolism	1/4	16/771	0.0806128	0.194998	0.182454	gene11004	1	Amino acid metabolism	Metabolism	-0.160095	0.415765
tomato2	00640	Propanoate metabolism	1/4	20/771	0.0999804	0.194998	0.182454	gene8965	1	Carbohydrate metabolism	Metabolism	-0.160095	0.415765
turquoise	00604	Glycosphingolipid biosynthesis - ganglio series	1/33	14/771	0.460852	0.7561	0.656613	gene17712	1	Glycan biosynthesis and metabolism	Metabolism	-0.853051	8.12e-09
turquoise	05163	not available	2/33	47/771	0.611479	0.7561	0.656613	gene10350/gene9601	2	not available	not available	-0.853051	8.12e-09
turquoise	00232	Caffeine metabolism	1/33	7/771	0.264671	0.588157	0.510768	gene3105	1	Biosynthesis of other secondary metabolites	Metabolism	-0.853051	8.12e-09
turquoise	04151	PI3K-Akt signaling pathway	2/33	47/771	0.611479	0.7561	0.656613	gene10350/gene9601	2	Signal transduction	Environmental Information Processing	-0.853051	8.12e-09
turquoise	00970	Aminoacyl-tRNA biosynthesis	1/33	58/771	0.928512	0.928512	0.806339	gene3512	1	Translation	Genetic Information Processing	-0.853051	8.12e-09
turquoise	00670	One carbon pool by folate	6/33	20/771	9.74713e-05	0.00389885	0.00338585	gene13621/gene15800/gene3008/gene3512/gene5418/gene5838	6	Metabolism of cofactors and vitamins	Metabolism	-0.853051	8.12e-09
turquoise	00520	Amino sugar and nucleotide sugar metabolism	1/33	39/771	0.826319	0.847506	0.735992	gene17712	1	Carbohydrate metabolism	Metabolism	-0.853051	8.12e-09
turquoise	00073	Cutin, suberine and wax biosynthesis	2/33	18/771	0.177546	0.473455	0.411158	gene2189/gene2934	2	Lipid metabolism	Metabolism	-0.853051	8.12e-09
turquoise	04150	mTOR signaling pathway	2/33	51/771	0.657374	0.7561	0.656613	gene10350/gene9601	2	Signal transduction	Environmental Information Processing	-0.853051	8.12e-09
turquoise	00250	Alanine, aspartate and glutamate metabolism	2/33	16/771	0.146731	0.473455	0.411158	gene15233/gene6890	2	Amino acid metabolism	Metabolism	-0.853051	8.12e-09
turquoise	00220	Arginine biosynthesis	1/33	10/771	0.356013	0.712027	0.618339	gene6890	1	Amino acid metabolism	Metabolism	-0.853051	8.12e-09
turquoise	00332	Carbapenem biosynthesis	1/33	1/771	0.0428016	0.283031	0.24579	gene13537	1	Biosynthesis of other secondary metabolites	Metabolism	-0.853051	8.12e-09
turquoise	04926	Relaxin signaling pathway	2/33	46/771	0.599337	0.7561	0.656613	gene10350/gene9601	2	Endocrine system	Organismal Systems	-0.853051	8.12e-09
turquoise	00630	Glyoxylate and dicarboxylate metabolism	2/33	12/771	0.0896893	0.358757	0.311552	gene13621/gene15800	2	Carbohydrate metabolism	Metabolism	-0.853051	8.12e-09
turquoise	00460	Cyanoamino acid metabolism	2/33	5/771	0.0163951	0.218602	0.189838	gene13621/gene15800	2	Metabolism of other amino acids	Metabolism	-0.853051	8.12e-09
turquoise	05165	not available	2/33	47/771	0.611479	0.7561	0.656613	gene10350/gene9601	2	not available	not available	-0.853051	8.12e-09
turquoise	00603	Glycosphingolipid biosynthesis - globo and isoglobo series	1/33	10/771	0.356013	0.712027	0.618339	gene17712	1	Glycan biosynthesis and metabolism	Metabolism	-0.853051	8.12e-09
turquoise	05170	not available	2/33	47/771	0.611479	0.7561	0.656613	gene10350/gene9601	2	not available	not available	-0.853051	8.12e-09
turquoise	00562	Inositol phosphate metabolism	1/33	19/771	0.56882	0.7561	0.656613	gene10860	1	Carbohydrate metabolism	Metabolism	-0.853051	8.12e-09
turquoise	00561	Glycerolipid metabolism	1/33	26/771	0.68546	0.7561	0.656613	gene6873	1	Lipid metabolism	Metabolism	-0.853051	8.12e-09
turquoise	00330	Arginine and proline metabolism	2/33	16/771	0.146731	0.473455	0.411158	gene13537/gene6237	2	Amino acid metabolism	Metabolism	-0.853051	8.12e-09
turquoise	00720	Carbon fixation pathways in prokaryotes	1/33	29/771	0.725485	0.763668	0.663186	gene5418	1	Energy metabolism	Metabolism	-0.853051	8.12e-09
turquoise	00785	Lipoic acid metabolism	1/33	4/771	0.160818	0.473455	0.411158	gene8783	1	Metabolism of cofactors and vitamins	Metabolism	-0.853051	8.12e-09
turquoise	00511	Other glycan degradation	1/33	17/771	0.528418	0.7561	0.656613	gene17712	1	Glycan biosynthesis and metabolism	Metabolism	-0.853051	8.12e-09
turquoise	00053	Ascorbate and aldarate metabolism	2/33	8/771	0.0423394	0.283031	0.24579	gene10860/gene14081	2	Carbohydrate metabolism	Metabolism	-0.853051	8.12e-09
turquoise	00030	Pentose phosphate pathway	2/33	19/771	0.193334	0.483334	0.419738	gene14081/gene16689	2	Carbohydrate metabolism	Metabolism	-0.853051	8.12e-09
turquoise	00440	Phosphonate and phosphinate metabolism	3/33	4/771	0.00027842	0.0055684	0.00483572	gene13821/gene17990/gene6138	3	Metabolism of other amino acids	Metabolism	-0.853051	8.12e-09
turquoise	00680	Methane metabolism	2/33	18/771	0.177546	0.473455	0.411158	gene13621/gene15800	2	Energy metabolism	Metabolism	-0.853051	8.12e-09
turquoise	04714	Thermogenesis	2/33	46/771	0.599337	0.7561	0.656613	gene10350/gene9601	2	Environmental adaptation	Organismal Systems	-0.853051	8.12e-09
turquoise	00513	Various types of N-glycan biosynthesis	1/33	13/771	0.436312	0.7561	0.656613	gene17712	1	Glycan biosynthesis and metabolism	Metabolism	-0.853051	8.12e-09
turquoise	00240	Pyrimidine metabolism	4/33	96/771	0.605977	0.7561	0.656613	gene15233/gene18094/gene9625/gene9626	4	Nucleotide metabolism	Metabolism	-0.853051	8.12e-09
turquoise	00430	Taurine and hypotaurine metabolism	1/33	2/771	0.0838243	0.358757	0.311552	gene5960	1	Metabolism of other amino acids	Metabolism	-0.853051	8.12e-09
turquoise	00270	Cysteine and methionine metabolism	1/33	27/771	0.699392	0.7561	0.656613	gene5960	1	Amino acid metabolism	Metabolism	-0.853051	8.12e-09
turquoise	00760	Nicotinate and nicotinamide metabolism	2/33	10/771	0.0644969	0.322485	0.280052	gene9625/gene9626	2	Metabolism of cofactors and vitamins	Metabolism	-0.853051	8.12e-09
turquoise	00531	Glycosaminoglycan degradation	1/33	18/771	0.549057	0.7561	0.656613	gene17712	1	Glycan biosynthesis and metabolism	Metabolism	-0.853051	8.12e-09
turquoise	00500	Starch and sucrose metabolism	1/33	25/771	0.670902	0.7561	0.656613	gene7964	1	Carbohydrate metabolism	Metabolism	-0.853051	8.12e-09
turquoise	00930	Caprolactam degradation	1/33	7/771	0.264671	0.588157	0.510768	gene14081	1	Xenobiotics biodegradation and metabolism	Metabolism	-0.853051	8.12e-09
turquoise	00310	Lysine degradation	1/33	23/771	0.6398	0.7561	0.656613	gene16468	1	Amino acid metabolism	Metabolism	-0.853051	8.12e-09
turquoise	00260	Glycine, serine and threonine metabolism	3/33	20/771	0.0495304	0.283031	0.24579	gene13621/gene15800/gene3008	3	Amino acid metabolism	Metabolism	-0.853051	8.12e-09
turquoise	00230	Purine metabolism	10/33	127/771	0.0320722	0.283031	0.24579	gene11041/gene16689/gene17864/gene18094/gene2420/gene3105/gene3512/gene5838/gene9625/gene9626	10	Nucleotide metabolism	Metabolism	-0.853051	8.12e-09
violet	00670	One carbon pool by folate	1/4	20/771	0.0999804	0.165355	0.165355	gene3328	1	Metabolism of cofactors and vitamins	Metabolism	0.401827	0.0340402
violet	00240	Pyrimidine metabolism	2/4	96/771	0.0778321	0.165355	0.165355	gene15234/gene3328	2	Nucleotide metabolism	Metabolism	0.401827	0.0340402
violet	00510	N-Glycan biosynthesis	1/4	11/771	0.0559657	0.165355	0.165355	gene5637	1	Glycan biosynthesis and metabolism	Metabolism	0.401827	0.0340402
violet	00230	Purine metabolism	1/4	127/771	0.513977	0.513977	0.513977	gene15234	1	Nucleotide metabolism	Metabolism	0.401827	0.0340402
violet	00480	Glutathione metabolism	1/4	28/771	0.137796	0.165355	0.165355	gene15522	1	Metabolism of other amino acids	Metabolism	0.401827	0.0340402
violet	00790	Folate biosynthesis	1/4	28/771	0.137796	0.165355	0.165355	gene3328	1	Metabolism of cofactors and vitamins	Metabolism	0.401827	0.0340402
white	00230	Purine metabolism	2/3	127/771	0.0721003	0.0869605	0.0457687	gene14704/gene9475	2	Nucleotide metabolism	Metabolism	0.128847	0.513472
white	00280	Valine, leucine and isoleucine degradation	1/3	13/771	0.0497991	0.0869605	0.0457687	gene11642	1	Amino acid metabolism	Metabolism	0.128847	0.513472
white	00240	Pyrimidine metabolism	2/3	96/771	0.0423306	0.0869605	0.0457687	gene14704/gene9475	2	Nucleotide metabolism	Metabolism	0.128847	0.513472
white	00983	Drug metabolism - other enzymes	1/3	23/771	0.0869605	0.0869605	0.0457687	gene9475	1	Xenobiotics biodegradation and metabolism	Metabolism	0.128847	0.513472
whitesmoke	00564	Glycerophospholipid metabolism	1/1	28/771	0.0363165	0.0363165		gene11453	1	Lipid metabolism	Metabolism	-0.160396	0.414878
whitesmoke	04070	Phosphatidylinositol signaling system	1/1	25/771	0.0324254	0.0363165		gene11453	1	Signal transduction	Environmental Information Processing	-0.160396	0.414878
yellow	00790	Folate biosynthesis	1/1	28/771	0.0363165	0.0363165		gene10277	1	Metabolism of cofactors and vitamins	Metabolism	-0.288969	0.135858
yellow2	00930	Caprolactam degradation	1/4	7/771	0.0358938	0.0965356	0.0532277	gene7124	1	Xenobiotics biodegradation and metabolism	Metabolism	0.0447409	0.82115
yellow2	00362	Benzoate degradation	1/4	4/771	0.0206312	0.0965356	0.0532277	gene7124	1	Xenobiotics biodegradation and metabolism	Metabolism	0.0447409	0.82115
yellow2	00071	Fatty acid degradation	1/4	15/771	0.0757224	0.106011	0.0584524	gene7124	1	Lipid metabolism	Metabolism	0.0447409	0.82115
yellow2	00720	Carbon fixation pathways in prokaryotes	1/4	29/771	0.142438	0.14956	0.082464	gene7124	1	Energy metabolism	Metabolism	0.0447409	0.82115
yellow2	00592	alpha-Linolenic acid metabolism	1/4	19/771	0.0951675	0.116644	0.0643149	gene7124	1	Lipid metabolism	Metabolism	0.0447409	0.82115
yellow2	00650	Butanoate metabolism	1/4	9/771	0.0459693	0.0965356	0.0532277	gene7124	1	Carbohydrate metabolism	Metabolism	0.0447409	0.82115
yellow2	00380	Tryptophan metabolism	1/4	15/771	0.0757224	0.106011	0.0584524	gene7124	1	Amino acid metabolism	Metabolism	0.0447409	0.82115
yellow2	00903	Limonene and pinene degradation	1/4	4/771	0.0206312	0.0965356	0.0532277	gene7124	1	Metabolism of terpenoids and polyketides	Metabolism	0.0447409	0.82115
yellow2	00360	Phenylalanine metabolism	1/4	9/771	0.0459693	0.0965356	0.0532277	gene7124	1	Amino acid metabolism	Metabolism	0.0447409	0.82115
yellow2	00062	Fatty acid elongation	1/4	20/771	0.0999804	0.116644	0.0643149	gene7124	1	Lipid metabolism	Metabolism	0.0447409	0.82115
yellow2	00780	Biotin metabolism	1/4	8/771	0.0409415	0.0965356	0.0532277	gene14982	1	Metabolism of cofactors and vitamins	Metabolism	0.0447409	0.82115
yellow2	00520	Amino sugar and nucleotide sugar metabolism	1/4	39/771	0.187831	0.187831	0.103566	gene16044	1	Carbohydrate metabolism	Metabolism	0.0447409	0.82115
yellow2	00310	Lysine degradation	1/4	23/771	0.114304	0.126336	0.069659	gene7124	1	Amino acid metabolism	Metabolism	0.0447409	0.82115
yellow2	00280	Valine, leucine and isoleucine degradation	1/4	13/771	0.0658832	0.106011	0.0584524	gene7124	1	Amino acid metabolism	Metabolism	0.0447409	0.82115
yellow2	00410	beta-Alanine metabolism	1/4	7/771	0.0358938	0.0965356	0.0532277	gene7124	1	Metabolism of other amino acids	Metabolism	0.0447409	0.82115
yellow2	00627	Aminobenzoate degradation	1/4	12/771	0.0609343	0.106011	0.0584524	gene7124	1	Xenobiotics biodegradation and metabolism	Metabolism	0.0447409	0.82115
yellow2	00623	Toluene degradation	1/4	4/771	0.0206312	0.0965356	0.0532277	gene7124	1	Xenobiotics biodegradation and metabolism	Metabolism	0.0447409	0.82115
yellow2	00640	Propanoate metabolism	1/4	20/771	0.0999804	0.116644	0.0643149	gene7124	1	Carbohydrate metabolism	Metabolism	0.0447409	0.82115
yellow2	00281	Geraniol degradation	1/4	5/771	0.0257387	0.0965356	0.0532277	gene7124	1	Metabolism of terpenoids and polyketides	Metabolism	0.0447409	0.82115
yellow2	00860	Porphyrin and chlorophyll metabolism	1/4	14/771	0.0708126	0.106011	0.0584524	gene1030	1	Metabolism of cofactors and vitamins	Metabolism	0.0447409	0.82115
yellow2	00061	Fatty acid biosynthesis	1/4	9/771	0.0459693	0.0965356	0.0532277	gene14982	1	Lipid metabolism	Metabolism	0.0447409	0.82115
yellow3	00040	Pentose and glucuronate interconversions	1/1	3/771	0.00389105	0.0116732	0.00409584	gene7398	1	Carbohydrate metabolism	Metabolism	0.0871663	0.659175
yellow3	00520	Amino sugar and nucleotide sugar metabolism	1/1	39/771	0.0505837	0.0505837	0.0177487	gene7398	1	Carbohydrate metabolism	Metabolism	0.0871663	0.659175
yellow3	00053	Ascorbate and aldarate metabolism	1/1	8/771	0.0103761	0.0155642	0.00546112	gene7398	1	Carbohydrate metabolism	Metabolism	0.0871663	0.659175
yellow4	00310	Lysine degradation	1/5	23/771	0.140863	0.290439	0.290439	gene5102	1	Amino acid metabolism	Metabolism	-0.292118	0.131454
yellow4	00562	Inositol phosphate metabolism	1/5	19/771	0.117582	0.290439	0.290439	gene14606	1	Carbohydrate metabolism	Metabolism	-0.292118	0.131454
yellow4	00531	Glycosaminoglycan degradation	1/5	18/771	0.111683	0.290439	0.290439	gene5655	1	Glycan biosynthesis and metabolism	Metabolism	-0.292118	0.131454
yellow4	05165	not available	1/5	47/771	0.270452	0.290439	0.290439	gene6238	1	not available	not available	-0.292118	0.131454
yellow4	05170	not available	1/5	47/771	0.270452	0.290439	0.290439	gene6238	1	not available	not available	-0.292118	0.131454
yellow4	04070	Phosphatidylinositol signaling system	1/5	25/771	0.152318	0.290439	0.290439	gene14606	1	Signal transduction	Environmental Information Processing	-0.292118	0.131454
yellow4	04150	mTOR signaling pathway	1/5	51/771	0.290439	0.290439	0.290439	gene6238	1	Signal transduction	Environmental Information Processing	-0.292118	0.131454
yellow4	04151	PI3K-Akt signaling pathway	1/5	47/771	0.270452	0.290439	0.290439	gene6238	1	Signal transduction	Environmental Information Processing	-0.292118	0.131454
yellow4	05163	not available	1/5	47/771	0.270452	0.290439	0.290439	gene6238	1	not available	not available	-0.292118	0.131454
yellow4	04926	Relaxin signaling pathway	1/5	46/771	0.265386	0.290439	0.290439	gene6238	1	Endocrine system	Organismal Systems	-0.292118	0.131454
yellow4	00270	Cysteine and methionine metabolism	1/5	27/771	0.163651	0.290439	0.290439	gene17307	1	Amino acid metabolism	Metabolism	-0.292118	0.131454
yellow4	00480	Glutathione metabolism	1/5	28/771	0.169272	0.290439	0.290439	gene17307	1	Metabolism of other amino acids	Metabolism	-0.292118	0.131454
yellow4	04714	Thermogenesis	1/5	46/771	0.265386	0.290439	0.290439	gene6238	1	Environmental adaptation	Organismal Systems	-0.292118	0.131454
yellowgreen	00660	C5-Branched dibasic acid metabolism	2/4	7/771	0.000420806	0.00112215	0.000590604	gene7481/gene7482	2	Carbohydrate metabolism	Metabolism	0.588968	0.000975973
yellowgreen	00310	Lysine degradation	1/4	23/771	0.114304	0.114304	0.06016	gene8858	1	Amino acid metabolism	Metabolism	0.588968	0.000975973
yellowgreen	00620	Pyruvate metabolism	1/4	20/771	0.0999804	0.114263	0.0601386	gene9816	1	Carbohydrate metabolism	Metabolism	0.588968	0.000975973
yellowgreen	00220	Arginine biosynthesis	1/4	10/771	0.0509774	0.0815638	0.0429283	gene9816	1	Amino acid metabolism	Metabolism	0.588968	0.000975973
yellowgreen	00640	Propanoate metabolism	2/4	20/771	0.00372165	0.0074433	0.00391753	gene7481/gene7482	2	Carbohydrate metabolism	Metabolism	0.588968	0.000975973
yellowgreen	00330	Arginine and proline metabolism	1/4	16/771	0.0806128	0.107484	0.0565704	gene9816	1	Amino acid metabolism	Metabolism	0.588968	0.000975973
yellowgreen	00020	Citrate cycle (TCA cycle)	4/4	24/771	7.27358e-07	5.81887e-06	3.06256e-06	gene7481/gene7482/gene8858/gene9816	4	Carbohydrate metabolism	Metabolism	0.588968	0.000975973
yellowgreen	00720	Carbon fixation pathways in prokaryotes	3/4	29/771	0.000187214	0.000748857	0.000394135	gene7481/gene7482/gene9816	3	Energy metabolism	Metabolism	0.588968	0.000975973

## Sheet: B Precocene effect
Supplementary Data 5 B. KEGG enrichment results for all modules in precocene effect analysis. ID is the KEGG mapper ID. GeneRatio: number of unique genes annotated with this KEGG ID in this module/the number of unique KEGG annotated genes in this module. BgRatio: the number of unique genes annotated with this KEGG in the backgroud gene list/the number of unique KEGG annotated genes in the backgro…
module	ID	Description	GeneRatio	BgRatio	pvalue	p.adjust	qvalue	Csec_gene_number	Count	KEGG category	Higher KEGG category	module_trait_association	pvalue_of_module_trait_association
antiquewhite	00760	Nicotinate and nicotinamide metabolism	1/2	10/771	0.0257887	0.0257887		gene10936	1	Metabolism of cofactors and vitamins	Metabolism	0.00218259	0.993142
antiquewhite	00130	Ubiquinone and other terpenoid-quinone biosynthesis	1/2	3/771	0.00777199	0.015544		gene13775	1	Metabolism of cofactors and vitamins	Metabolism	0.00218259	0.993142
antiquewhite1	04714	Thermogenesis	1/4	46/771	0.218517	0.237684	0.234557	gene3257	1	Environmental adaptation	Organismal Systems	-0.088452	0.727079
antiquewhite1	04660	T cell receptor signaling pathway	1/4	40/771	0.19227	0.237684	0.234557	gene1090	1	Immune system	Organismal Systems	-0.088452	0.727079
antiquewhite1	00511	Other glycan degradation	1/4	17/771	0.0854837	0.237684	0.234557	gene15835	1	Glycan biosynthesis and metabolism	Metabolism	-0.088452	0.727079
antiquewhite1	05165	not available	1/4	47/771	0.222829	0.237684	0.234557	gene3257	1	not available	not available	-0.088452	0.727079
antiquewhite1	00600	Sphingolipid metabolism	1/4	14/771	0.0708126	0.237684	0.234557	gene15835	1	Lipid metabolism	Metabolism	-0.088452	0.727079
antiquewhite1	05163	not available	1/4	47/771	0.222829	0.237684	0.234557	gene3257	1	not available	not available	-0.088452	0.727079
antiquewhite1	04151	PI3K-Akt signaling pathway	1/4	47/771	0.222829	0.237684	0.234557	gene3257	1	Signal transduction	Environmental Information Processing	-0.088452	0.727079
antiquewhite1	00460	Cyanoamino acid metabolism	1/4	5/771	0.0257387	0.237684	0.234557	gene12924	1	Metabolism of other amino acids	Metabolism	-0.088452	0.727079
antiquewhite1	05170	not available	1/4	47/771	0.222829	0.237684	0.234557	gene3257	1	not available	not available	-0.088452	0.727079
antiquewhite1	04926	Relaxin signaling pathway	1/4	46/771	0.218517	0.237684	0.234557	gene3257	1	Endocrine system	Organismal Systems	-0.088452	0.727079
antiquewhite1	04150	mTOR signaling pathway	1/4	51/771	0.239897	0.239897	0.236741	gene3257	1	Signal transduction	Environmental Information Processing	-0.088452	0.727079
antiquewhite1	00052	Galactose metabolism	1/4	21/771	0.104774	0.237684	0.234557	gene15835	1	Carbohydrate metabolism	Metabolism	-0.088452	0.727079
antiquewhite1	04658	Th1 and Th2 cell differentiation	1/4	31/771	0.151665	0.237684	0.234557	gene1090	1	Immune system	Organismal Systems	-0.088452	0.727079
antiquewhite1	00531	Glycosaminoglycan degradation	1/4	18/771	0.0903353	0.237684	0.234557	gene15835	1	Glycan biosynthesis and metabolism	Metabolism	-0.088452	0.727079
antiquewhite1	00250	Alanine, aspartate and glutamate metabolism	1/4	16/771	0.0806128	0.237684	0.234557	gene12924	1	Amino acid metabolism	Metabolism	-0.088452	0.727079
antiquewhite1	00604	Glycosphingolipid biosynthesis - ganglio series	1/4	14/771	0.0708126	0.237684	0.234557	gene15835	1	Glycan biosynthesis and metabolism	Metabolism	-0.088452	0.727079
antiquewhite2	00710	Carbon fixation in photosynthetic organisms	1/1	13/771	0.0168612	0.0337224		gene3844	1	Energy metabolism	Metabolism	0.437575	0.0693663
antiquewhite2	00010	Glycolysis / Gluconeogenesis	1/1	26/771	0.0337224	0.0337224		gene3844	1	Carbohydrate metabolism	Metabolism	0.437575	0.0693663
antiquewhite3	00062	Fatty acid elongation	1/1	20/771	0.0259403	0.0259403		gene3958	1	Lipid metabolism	Metabolism	-0.556815	0.0163843
antiquewhite4	00051	Fructose and mannose metabolism	1/4	16/771	0.0806128	0.137796	0.116039	gene12608	1	Carbohydrate metabolism	Metabolism	0.261482	0.294589
antiquewhite4	00730	Thiamine metabolism	1/4	19/771	0.0951675	0.137796	0.116039	gene14720	1	Metabolism of cofactors and vitamins	Metabolism	0.261482	0.294589
antiquewhite4	00790	Folate biosynthesis	1/4	28/771	0.137796	0.137796	0.116039	gene14720	1	Metabolism of cofactors and vitamins	Metabolism	0.261482	0.294589
antiquewhite4	00520	Amino sugar and nucleotide sugar metabolism	2/4	39/771	0.014034	0.0701702	0.0590907	gene10228/gene12608	2	Carbohydrate metabolism	Metabolism	0.261482	0.294589
antiquewhite4	00500	Starch and sucrose metabolism	1/4	25/771	0.123758	0.137796	0.116039	gene6767	1	Carbohydrate metabolism	Metabolism	0.261482	0.294589
bisque3	00140	Steroid hormone biosynthesis	1/1	5/771	0.00648508	0.0207523		gene4910	1	Lipid metabolism	Metabolism	0.217257	0.3865
bisque3	00380	Tryptophan metabolism	1/1	15/771	0.0194553	0.0207523		gene4910	1	Amino acid metabolism	Metabolism	0.217257	0.3865
bisque3	00591	Linoleic acid metabolism	1/1	15/771	0.0194553	0.0207523		gene4910	1	Lipid metabolism	Metabolism	0.217257	0.3865
bisque3	00830	Retinol metabolism	1/1	6/771	0.0077821	0.0207523		gene4910	1	Metabolism of cofactors and vitamins	Metabolism	0.217257	0.3865
bisque3	00980	Metabolism of xenobiotics by cytochrome P45	1/1	10/771	0.0129702	0.0207523		gene4910	1	Xenobiotics biodegradation and metabolism	Metabolism	0.217257	0.3865
bisque3	00982	not available	1/1	10/771	0.0129702	0.0207523		gene4910	1	not available	not available	0.217257	0.3865
bisque3	00590	Arachidonic acid metabolism	1/1	16/771	0.0207523	0.0207523		gene4910	1	Lipid metabolism	Metabolism	0.217257	0.3865
bisque3	00071	Fatty acid degradation	1/1	15/771	0.0194553	0.0207523		gene4910	1	Lipid metabolism	Metabolism	0.217257	0.3865
bisque3	00627	Aminobenzoate degradation	1/1	12/771	0.0155642	0.0207523		gene4910	1	Xenobiotics biodegradation and metabolism	Metabolism	0.217257	0.3865
bisque3	00232	Caffeine metabolism	1/1	7/771	0.00907912	0.0207523		gene4910	1	Biosynthesis of other secondary metabolites	Metabolism	0.217257	0.3865
bisque4	00230	Purine metabolism	2/6	127/771	0.258261	0.281739	0.148284	gene816/gene9166	2	Nucleotide metabolism	Metabolism	-0.610631	0.00710945
bisque4	05170	not available	2/6	47/771	0.0466352	0.0929604	0.0489265	gene2783/gene5441	2	not available	not available	-0.610631	0.00710945
bisque4	00510	N-Glycan biosynthesis	1/6	11/771	0.0828668	0.1243	0.0654212	gene2377	1	Glycan biosynthesis and metabolism	Metabolism	-0.610631	0.00710945
bisque4	04150	mTOR signaling pathway	2/6	51/771	0.0542269	0.0929604	0.0489265	gene2783/gene5441	2	Signal transduction	Environmental Information Processing	-0.610631	0.00710945
bisque4	00260	Glycine, serine and threonine metabolism	1/6	20/771	0.146335	0.175603	0.0924224	gene1165	1	Amino acid metabolism	Metabolism	-0.610631	0.00710945
bisque4	05163	not available	2/6	47/771	0.0466352	0.0929604	0.0489265	gene2783/gene5441	2	not available	not available	-0.610631	0.00710945
bisque4	04151	PI3K-Akt signaling pathway	2/6	47/771	0.0466352	0.0929604	0.0489265	gene2783/gene5441	2	Signal transduction	Environmental Information Processing	-0.610631	0.00710945
bisque4	04714	Thermogenesis	2/6	46/771	0.0448098	0.0929604	0.0489265	gene2783/gene5441	2	Environmental adaptation	Organismal Systems	-0.610631	0.00710945
bisque4	00730	Thiamine metabolism	1/6	19/771	0.13947	0.175603	0.0924224	gene9166	1	Metabolism of cofactors and vitamins	Metabolism	-0.610631	0.00710945
bisque4	04926	Relaxin signaling pathway	2/6	46/771	0.0448098	0.0929604	0.0489265	gene2783/gene5441	2	Endocrine system	Organismal Systems	-0.610631	0.00710945
bisque4	05165	not available	2/6	47/771	0.0466352	0.0929604	0.0489265	gene2783/gene5441	2	not available	not available	-0.610631	0.00710945
bisque4	00240	Pyrimidine metabolism	1/6	96/771	0.550956	0.550956	0.289977	gene816	1	Nucleotide metabolism	Metabolism	-0.610631	0.00710945
black	00051	Fructose and mannose metabolism	1/4	16/771	0.0806128	0.156682	0.134941	gene17157	1	Carbohydrate metabolism	Metabolism	-0.346808	0.158552
black	00230	Purine metabolism	1/4	127/771	0.513977	0.513977	0.442659	gene6493	1	Nucleotide metabolism	Metabolism	-0.346808	0.158552
black	00640	Propanoate metabolism	1/4	20/771	0.0999804	0.156682	0.134941	gene3647	1	Carbohydrate metabolism	Metabolism	-0.346808	0.158552
black	00710	Carbon fixation in photosynthetic organisms	1/4	13/771	0.0658832	0.156682	0.134941	gene17157	1	Energy metabolism	Metabolism	-0.346808	0.158552
black	00680	Methane metabolism	1/4	18/771	0.0903353	0.156682	0.134941	gene17157	1	Energy metabolism	Metabolism	-0.346808	0.158552
black	00720	Carbon fixation pathways in prokaryotes	1/4	29/771	0.142438	0.156682	0.134941	gene3647	1	Energy metabolism	Metabolism	-0.346808	0.158552
black	00010	Glycolysis / Gluconeogenesis	1/4	26/771	0.128456	0.156682	0.134941	gene17157	1	Carbohydrate metabolism	Metabolism	-0.346808	0.158552
black	00340	Histidine metabolism	1/4	5/771	0.0257387	0.156682	0.134941	gene132	1	Amino acid metabolism	Metabolism	-0.346808	0.158552
black	00020	Citrate cycle (TCA cycle)	1/4	24/771	0.11904	0.156682	0.134941	gene3647	1	Carbohydrate metabolism	Metabolism	-0.346808	0.158552
black	00660	C5-Branched dibasic acid metabolism	1/4	7/771	0.0358938	0.156682	0.134941	gene3647	1	Carbohydrate metabolism	Metabolism	-0.346808	0.158552
black	00030	Pentose phosphate pathway	1/4	19/771	0.0951675	0.156682	0.134941	gene17157	1	Carbohydrate metabolism	Metabolism	-0.346808	0.158552
blanchedalmond	00860	Porphyrin and chlorophyll metabolism	1/1	14/771	0.0181582	0.0181582		gene1334	1	Metabolism of cofactors and vitamins	Metabolism	-0.391734	0.107902
blue	00240	Pyrimidine metabolism	2/4	96/771	0.0778321	0.155664	0.122893	gene2237/gene6097	2	Nucleotide metabolism	Metabolism	-0.0962647	0.70396
blue	00230	Purine metabolism	2/4	127/771	0.128797	0.17173	0.135576	gene2237/gene6097	2	Nucleotide metabolism	Metabolism	-0.0962647	0.70396
blue	00190	Oxidative phosphorylation	1/4	5/771	0.0257387	0.102955	0.0812802	gene15076	1	Energy metabolism	Metabolism	-0.0962647	0.70396
blue	00970	Aminoacyl-tRNA biosynthesis	1/4	58/771	0.269088	0.269088	0.212438	gene3646	1	Translation	Genetic Information Processing	-0.0962647	0.70396
blue3	00590	Arachidonic acid metabolism	1/4	16/771	0.0806128	0.133307	0.133307	gene11577	1	Lipid metabolism	Metabolism	0.221966	0.376033
blue3	00564	Glycerophospholipid metabolism	1/4	28/771	0.137796	0.157481	0.157481	gene11577	1	Lipid metabolism	Metabolism	0.221966	0.376033
blue3	00565	Ether lipid metabolism	1/4	12/771	0.0609343	0.133307	0.133307	gene11577	1	Lipid metabolism	Metabolism	0.221966	0.376033
blue3	00592	alpha-Linolenic acid metabolism	1/4	19/771	0.0951675	0.133307	0.133307	gene11577	1	Lipid metabolism	Metabolism	0.221966	0.376033
blue3	00230	Purine metabolism	1/4	127/771	0.513977	0.513977	0.513977	gene15025	1	Nucleotide metabolism	Metabolism	0.221966	0.376033
blue3	00062	Fatty acid elongation	1/4	20/771	0.0999804	0.133307	0.133307	gene6719	1	Lipid metabolism	Metabolism	0.221966	0.376033
blue3	00240	Pyrimidine metabolism	2/4	96/771	0.0778321	0.133307	0.133307	gene15025/gene15176	2	Nucleotide metabolism	Metabolism	0.221966	0.376033
blue3	00591	Linoleic acid metabolism	1/4	15/771	0.0757224	0.133307	0.133307	gene11577	1	Lipid metabolism	Metabolism	0.221966	0.376033
blue4	04070	Phosphatidylinositol signaling system	1/1	25/771	0.0324254	0.0363165		gene11453	1	Signal transduction	Environmental Information Processing	-0.0721862	0.775917
blue4	00564	Glycerophospholipid metabolism	1/1	28/771	0.0363165	0.0363165		gene11453	1	Lipid metabolism	Metabolism	-0.0721862	0.775917
blueviolet	00240	Pyrimidine metabolism	1/3	96/771	0.329332	0.417682	0.329749	gene10583	1	Nucleotide metabolism	Metabolism	0.333345	0.176447
blueviolet	00983	Drug metabolism - other enzymes	1/3	23/771	0.0869605	0.173921	0.137306	gene10583	1	Xenobiotics biodegradation and metabolism	Metabolism	0.333345	0.176447
blueviolet	00230	Purine metabolism	1/3	127/771	0.417682	0.417682	0.329749	gene10583	1	Nucleotide metabolism	Metabolism	0.333345	0.176447
blueviolet	00270	Cysteine and methionine metabolism	2/3	27/771	0.00347054	0.0138822	0.0109596	gene12327/gene3202	2	Amino acid metabolism	Metabolism	0.333345	0.176447
brown2	00970	Aminoacyl-tRNA biosynthesis	1/3	58/771	0.20938	0.20938	0.20938	gene17976	1	Translation	Genetic Information Processing	-0.0292309	0.908337
brown2	04658	Th1 and Th2 cell differentiation	1/3	31/771	0.115982	0.197185	0.197185	gene13332	1	Immune system	Organismal Systems	-0.0292309	0.908337
brown2	04660	T cell receptor signaling pathway	1/3	40/771	0.147889	0.197185	0.197185	gene13332	1	Immune system	Organismal Systems	-0.0292309	0.908337
brown2	00073	Cutin, suberine and wax biosynthesis	1/3	18/771	0.0685033	0.197185	0.197185	gene7717	1	Lipid metabolism	Metabolism	-0.0292309	0.908337
burlywood	00520	Amino sugar and nucleotide sugar metabolism	1/4	39/771	0.187831	0.221983	0.197717	gene2385	1	Carbohydrate metabolism	Metabolism	0.0751628	0.766913
burlywood	00230	Purine metabolism	1/4	127/771	0.513977	0.513977	0.457793	gene2469	1	Nucleotide metabolism	Metabolism	0.0751628	0.766913
burlywood	00500	Starch and sucrose metabolism	1/4	25/771	0.123758	0.166993	0.148739	gene2385	1	Carbohydrate metabolism	Metabolism	0.0751628	0.766913
burlywood	00592	alpha-Linolenic acid metabolism	1/4	19/771	0.0951675	0.166993	0.148739	gene17199	1	Lipid metabolism	Metabolism	0.0751628	0.766913
burlywood	00521	Streptomycin biosynthesis	1/4	4/771	0.0206312	0.134103	0.119444	gene2385	1	Biosynthesis of other secondary metabolites	Metabolism	0.0751628	0.766913
burlywood	00052	Galactose metabolism	1/4	21/771	0.104774	0.166993	0.148739	gene2385	1	Carbohydrate metabolism	Metabolism	0.0751628	0.766913
burlywood	00240	Pyrimidine metabolism	1/4	96/771	0.413166	0.447596	0.398669	gene2469	1	Nucleotide metabolism	Metabolism	0.0751628	0.766913
burlywood	00524	Neomycin, kanamycin and gentamicin biosynthesis	1/4	2/771	0.0103559	0.134103	0.119444	gene2385	1	Biosynthesis of other secondary metabolites	Metabolism	0.0751628	0.766913
burlywood	00051	Fructose and mannose metabolism	1/4	16/771	0.0806128	0.166993	0.148739	gene2385	1	Carbohydrate metabolism	Metabolism	0.0751628	0.766913
burlywood	00010	Glycolysis / Gluconeogenesis	1/4	26/771	0.128456	0.166993	0.148739	gene2385	1	Carbohydrate metabolism	Metabolism	0.0751628	0.766913
burlywood	00073	Cutin, suberine and wax biosynthesis	1/4	18/771	0.0903353	0.166993	0.148739	gene1544	1	Lipid metabolism	Metabolism	0.0751628	0.766913
burlywood	00561	Glycerolipid metabolism	1/4	26/771	0.128456	0.166993	0.148739	gene1544	1	Lipid metabolism	Metabolism	0.0751628	0.766913
burlywood	00071	Fatty acid degradation	1/4	15/771	0.0757224	0.166993	0.148739	gene17199	1	Lipid metabolism	Metabolism	0.0751628	0.766913
burlywood1	00520	Amino sugar and nucleotide sugar metabolism	3/3	39/771	0.00012011	0.00012011		gene14609/gene15647/gene17896	3	Carbohydrate metabolism	Metabolism	-0.0763463	0.763342
chocolate1	00770	Pantothenate and CoA biosynthesis	1/1	8/771	0.0103761	0.0103761		gene4437	1	Metabolism of cofactors and vitamins	Metabolism	-0.382192	0.117535
chocolate4	00062	Fatty acid elongation	1/2	20/771	0.0512406	0.0738592	0.0621972	gene11473	1	Lipid metabolism	Metabolism	-0.434785	0.0713675
chocolate4	00660	C5-Branched dibasic acid metabolism	1/2	7/771	0.0180875	0.0738592	0.0621972	gene6832	1	Carbohydrate metabolism	Metabolism	-0.434785	0.0713675
chocolate4	00640	Propanoate metabolism	1/2	20/771	0.0512406	0.0738592	0.0621972	gene6832	1	Carbohydrate metabolism	Metabolism	-0.434785	0.0713675
chocolate4	00720	Carbon fixation pathways in prokaryotes	1/2	29/771	0.0738592	0.0738592	0.0621972	gene6832	1	Energy metabolism	Metabolism	-0.434785	0.0713675
chocolate4	00020	Citrate cycle (TCA cycle)	1/2	24/771	0.061327	0.0738592	0.0621972	gene6832	1	Carbohydrate metabolism	Metabolism	-0.434785	0.0713675
coral	00062	Fatty acid elongation	1/2	20/771	0.0512406	0.0512406	0.0269687	gene13264	1	Lipid metabolism	Metabolism	0.108024	0.66963
coral	00073	Cutin, suberine and wax biosynthesis	1/2	18/771	0.0461772	0.0512406	0.0269687	gene1118	1	Lipid metabolism	Metabolism	0.108024	0.66963
coral1	00260	Glycine, serine and threonine metabolism	1/5	20/771	0.123449	0.234394	0.234394	gene5642	1	Amino acid metabolism	Metabolism	0.133063	0.598638
coral1	00480	Glutathione metabolism	1/5	28/771	0.169272	0.234394	0.234394	gene17307	1	Metabolism of other amino acids	Metabolism	0.133063	0.598638
coral1	04658	Th1 and Th2 cell differentiation	1/5	31/771	0.185952	0.234394	0.234394	gene16375	1	Immune system	Organismal Systems	0.133063	0.598638
coral1	04660	T cell receptor signaling pathway	1/5	40/771	0.234394	0.234394	0.234394	gene16375	1	Immune system	Organismal Systems	0.133063	0.598638
coral1	00270	Cysteine and methionine metabolism	1/5	27/771	0.163651	0.234394	0.234394	gene17307	1	Amino acid metabolism	Metabolism	0.133063	0.598638
coral1	00500	Starch and sucrose metabolism	1/5	25/771	0.152318	0.234394	0.234394	gene12247	1	Carbohydrate metabolism	Metabolism	0.133063	0.598638
coral1	00520	Amino sugar and nucleotide sugar metabolism	1/5	39/771	0.229128	0.234394	0.234394	gene11487	1	Carbohydrate metabolism	Metabolism	0.133063	0.598638
coral1	00250	Alanine, aspartate and glutamate metabolism	1/5	16/771	0.0997917	0.234394	0.234394	gene11487	1	Amino acid metabolism	Metabolism	0.133063	0.598638
coral1	00860	Porphyrin and chlorophyll metabolism	1/5	14/771	0.087773	0.234394	0.234394	gene5642	1	Metabolism of cofactors and vitamins	Metabolism	0.133063	0.598638
coral3	00970	Aminoacyl-tRNA biosynthesis	1/2	58/771	0.144885	0.144885	0.0508369	gene13258	1	Translation	Genetic Information Processing	0.0204464	0.935818
coral3	00730	Thiamine metabolism	1/2	19/771	0.0487106	0.0730658	0.0256371	gene8964	1	Metabolism of cofactors and vitamins	Metabolism	0.0204464	0.935818
coral3	00900	Terpenoid backbone biosynthesis	1/2	13/771	0.0334597	0.0730658	0.0256371	gene8964	1	Metabolism of terpenoids and polyketides	Metabolism	0.0204464	0.935818
cornsilk	04714	Thermogenesis	1/2	46/771	0.115839	0.128	0.128	gene6656	1	Environmental adaptation	Organismal Systems	-0.266036	0.285951
cornsilk	04660	T cell receptor signaling pathway	1/2	40/771	0.101134	0.128	0.128	gene9	1	Immune system	Organismal Systems	-0.266036	0.285951
cornsilk	04150	mTOR signaling pathway	1/2	51/771	0.128	0.128	0.128	gene6656	1	Signal transduction	Environmental Information Processing	-0.266036	0.285951
cornsilk	05170	not available	1/2	47/771	0.118278	0.128	0.128	gene6656	1	not available	not available	-0.266036	0.285951
cornsilk	04926	Relaxin signaling pathway	1/2	46/771	0.115839	0.128	0.128	gene6656	1	Endocrine system	Organismal Systems	-0.266036	0.285951
cornsilk	05163	not available	1/2	47/771	0.118278	0.128	0.128	gene6656	1	not available	not available	-0.266036	0.285951
cornsilk	05165	not available	1/2	47/771	0.118278	0.128	0.128	gene6656	1	not available	not available	-0.266036	0.285951
cornsilk	04658	Th1 and Th2 cell differentiation	1/2	31/771	0.0788485	0.128	0.128	gene9	1	Immune system	Organismal Systems	-0.266036	0.285951
cornsilk	04151	PI3K-Akt signaling pathway	1/2	47/771	0.118278	0.128	0.128	gene6656	1	Signal transduction	Environmental Information Processing	-0.266036	0.285951
cornsilk2	00230	Purine metabolism	1/3	127/771	0.417682	0.417682	0.417682	gene6187	1	Nucleotide metabolism	Metabolism	-0.314951	0.203021
cornsilk2	00270	Cysteine and methionine metabolism	1/3	27/771	0.101549	0.210344	0.210344	gene8234	1	Amino acid metabolism	Metabolism	-0.314951	0.203021
cornsilk2	00240	Pyrimidine metabolism	1/3	96/771	0.329332	0.417682	0.417682	gene6187	1	Nucleotide metabolism	Metabolism	-0.314951	0.203021
cornsilk2	00790	Folate biosynthesis	1/3	28/771	0.105172	0.210344	0.210344	gene12105	1	Metabolism of cofactors and vitamins	Metabolism	-0.314951	0.203021
cyan	00240	Pyrimidine metabolism	1/7	96/771	0.607307	0.607307	0.571979	gene8992	1	Nucleotide metabolism	Metabolism	0.059614	0.814231
cyan	00511	Other glycan degradation	1/7	17/771	0.145031	0.3056	0.287823	gene16558	1	Glycan biosynthesis and metabolism	Metabolism	0.059614	0.814231
cyan	00604	Glycosphingolipid biosynthesis - ganglio series	1/7	14/771	0.120835	0.3056	0.287823	gene16558	1	Glycan biosynthesis and metabolism	Metabolism	0.059614	0.814231
cyan	05163	not available	1/7	47/771	0.357287	0.377137	0.355198	gene12020	1	not available	not available	0.059614	0.814231
cyan	00592	alpha-Linolenic acid metabolism	1/7	19/771	0.160842	0.3056	0.287823	gene16191	1	Lipid metabolism	Metabolism	0.059614	0.814231
cyan	00534	Glycosaminoglycan biosynthesis - heparan sulfate / heparin	1/7	2/771	0.0180875	0.171831	0.161835	gene4432	1	Glycan biosynthesis and metabolism	Metabolism	0.059614	0.814231
cyan	04151	PI3K-Akt signaling pathway	1/7	47/771	0.357287	0.377137	0.355198	gene12020	1	Signal transduction	Environmental Information Processing	0.059614	0.814231
cyan	00531	Glycosaminoglycan degradation	1/7	18/771	0.152968	0.3056	0.287823	gene16558	1	Glycan biosynthesis and metabolism	Metabolism	0.059614	0.814231
cyan	05170	not available	1/7	47/771	0.357287	0.377137	0.355198	gene12020	1	not available	not available	0.059614	0.814231
cyan	00513	Various types of N-glycan biosynthesis	1/7	13/771	0.11264	0.3056	0.287823	gene16558	1	Glycan biosynthesis and metabolism	Metabolism	0.059614	0.814231
cyan	04926	Relaxin signaling pathway	1/7	46/771	0.351021	0.377137	0.355198	gene12020	1	Endocrine system	Organismal Systems	0.059614	0.814231
cyan	04150	mTOR signaling pathway	2/7	51/771	0.0727533	0.3056	0.287823	gene10598/gene12020	2	Signal transduction	Environmental Information Processing	0.059614	0.814231
cyan	00983	Drug metabolism - other enzymes	2/7	23/771	0.0163319	0.171831	0.161835	gene12950/gene8992	2	Xenobiotics biodegradation and metabolism	Metabolism	0.059614	0.814231
cyan	00603	Glycosphingolipid biosynthesis - globo and isoglobo series	1/7	10/771	0.0876623	0.3056	0.287823	gene16558	1	Glycan biosynthesis and metabolism	Metabolism	0.059614	0.814231
cyan	00520	Amino sugar and nucleotide sugar metabolism	1/7	39/771	0.305675	0.377137	0.355198	gene16558	1	Carbohydrate metabolism	Metabolism	0.059614	0.814231
cyan	04714	Thermogenesis	1/7	46/771	0.351021	0.377137	0.355198	gene12020	1	Environmental adaptation	Organismal Systems	0.059614	0.814231
cyan	00071	Fatty acid degradation	1/7	15/771	0.128964	0.3056	0.287823	gene16191	1	Lipid metabolism	Metabolism	0.059614	0.814231
cyan	05165	not available	1/7	47/771	0.357287	0.377137	0.355198	gene12020	1	not available	not available	0.059614	0.814231
cyan	00230	Purine metabolism	2/7	127/771	0.324708	0.377137	0.355198	gene12950/gene8992	2	Nucleotide metabolism	Metabolism	0.059614	0.814231
darkgoldenrod1	00600	Sphingolipid metabolism	1/3	14/771	0.0535598	0.135399	0.12471	gene10072	1	Lipid metabolism	Metabolism	0.235556	0.346721
darkgoldenrod1	00983	Drug metabolism - other enzymes	1/3	23/771	0.0869605	0.135399	0.12471	gene14285	1	Xenobiotics biodegradation and metabolism	Metabolism	0.235556	0.346721
darkgoldenrod1	00230	Purine metabolism	1/3	127/771	0.417682	0.417682	0.384707	gene14285	1	Nucleotide metabolism	Metabolism	0.235556	0.346721
darkgoldenrod1	00240	Pyrimidine metabolism	1/3	96/771	0.329332	0.37638	0.346666	gene14285	1	Nucleotide metabolism	Metabolism	0.235556	0.346721
darkgoldenrod1	00270	Cysteine and methionine metabolism	1/3	27/771	0.101549	0.135399	0.12471	gene12129	1	Amino acid metabolism	Metabolism	0.235556	0.346721
darkgoldenrod1	00603	Glycosphingolipid biosynthesis - globo and isoglobo series	1/3	10/771	0.0384573	0.135399	0.12471	gene10072	1	Glycan biosynthesis and metabolism	Metabolism	0.235556	0.346721
darkgoldenrod1	00052	Galactose metabolism	1/3	21/771	0.0796072	0.135399	0.12471	gene10072	1	Carbohydrate metabolism	Metabolism	0.235556	0.346721
darkgoldenrod1	00561	Glycerolipid metabolism	1/3	26/771	0.0979168	0.135399	0.12471	gene10072	1	Lipid metabolism	Metabolism	0.235556	0.346721
darkgoldenrod3	00730	Thiamine metabolism	1/1	19/771	0.0246433	0.0492866	0.0259403	gene15309	1	Metabolism of cofactors and vitamins	Metabolism	-0.298928	0.228206
darkgoldenrod3	00230	Purine metabolism	1/1	127/771	0.164721	0.164721	0.0866953	gene15309	1	Nucleotide metabolism	Metabolism	-0.298928	0.228206
darkgreen	00860	Porphyrin and chlorophyll metabolism	1/4	14/771	0.0708126	0.0999804	0.084194	gene13879	1	Metabolism of cofactors and vitamins	Metabolism	0.283383	0.254481
darkgreen	00563	Glycosylphosphatidylinositol (GPI)-anchor biosynthesis	1/4	3/771	0.0155036	0.0775181	0.0652784	gene6804	1	Glycan biosynthesis and metabolism	Metabolism	0.283383	0.254481
darkgreen	00062	Fatty acid elongation	1/4	20/771	0.0999804	0.0999804	0.084194	gene12550	1	Lipid metabolism	Metabolism	0.283383	0.254481
darkgreen	00620	Pyruvate metabolism	1/4	20/771	0.0999804	0.0999804	0.084194	gene4170	1	Carbohydrate metabolism	Metabolism	0.283383	0.254481
darkgreen	00627	Aminobenzoate degradation	1/4	12/771	0.0609343	0.0999804	0.084194	gene4170	1	Xenobiotics biodegradation and metabolism	Metabolism	0.283383	0.254481
darkgrey	05170	not available	1/1	47/771	0.0609598	0.0661479	0.0661479	gene15397	1	not available	not available	-0.24694	0.323215
darkgrey	04150	mTOR signaling pathway	1/1	51/771	0.0661479	0.0661479	0.0661479	gene15397	1	Signal transduction	Environmental Information Processing	-0.24694	0.323215
darkgrey	04151	PI3K-Akt signaling pathway	1/1	47/771	0.0609598	0.0661479	0.0661479	gene15397	1	Signal transduction	Environmental Information Processing	-0.24694	0.323215
darkgrey	05165	not available	1/1	47/771	0.0609598	0.0661479	0.0661479	gene15397	1	not available	not available	-0.24694	0.323215
darkgrey	04926	Relaxin signaling pathway	1/1	46/771	0.0596628	0.0661479	0.0661479	gene15397	1	Endocrine system	Organismal Systems	-0.24694	0.323215
darkgrey	04714	Thermogenesis	1/1	46/771	0.0596628	0.0661479	0.0661479	gene15397	1	Environmental adaptation	Organismal Systems	-0.24694	0.323215
darkgrey	05163	not available	1/1	47/771	0.0609598	0.0661479	0.0661479	gene15397	1	not available	not available	-0.24694	0.323215
darkmagenta	00590	Arachidonic acid metabolism	1/6	16/771	0.118595	0.223276	0.216948	gene13676	1	Lipid metabolism	Metabolism	0.425671	0.0782023
darkmagenta	00260	Glycine, serine and threonine metabolism	1/6	20/771	0.146335	0.223276	0.216948	gene8094	1	Amino acid metabolism	Metabolism	0.425671	0.0782023
darkmagenta	00565	Ether lipid metabolism	1/6	12/771	0.0901073	0.223276	0.216948	gene13676	1	Lipid metabolism	Metabolism	0.425671	0.0782023
darkmagenta	00720	Carbon fixation pathways in prokaryotes	1/6	29/771	0.206101	0.223276	0.216948	gene17454	1	Energy metabolism	Metabolism	0.425671	0.0782023
darkmagenta	00592	alpha-Linolenic acid metabolism	1/6	19/771	0.13947	0.223276	0.216948	gene13676	1	Lipid metabolism	Metabolism	0.425671	0.0782023
darkmagenta	00564	Glycerophospholipid metabolism	1/6	28/771	0.199638	0.223276	0.216948	gene13676	1	Lipid metabolism	Metabolism	0.425671	0.0782023
darkmagenta	00240	Pyrimidine metabolism	2/6	96/771	0.164913	0.223276	0.216948	gene17683/gene7577	2	Nucleotide metabolism	Metabolism	0.425671	0.0782023
darkmagenta	00230	Purine metabolism	1/6	127/771	0.661691	0.661691	0.642938	gene17683	1	Nucleotide metabolism	Metabolism	0.425671	0.0782023
darkmagenta	00480	Glutathione metabolism	1/6	28/771	0.199638	0.223276	0.216948	gene17454	1	Metabolism of other amino acids	Metabolism	0.425671	0.0782023
darkmagenta	00020	Citrate cycle (TCA cycle)	1/6	24/771	0.173344	0.223276	0.216948	gene17454	1	Carbohydrate metabolism	Metabolism	0.425671	0.0782023
darkmagenta	00680	Methane metabolism	2/6	18/771	0.00731193	0.0950551	0.0923612	gene10130/gene8094	2	Energy metabolism	Metabolism	0.425671	0.0782023
darkmagenta	00010	Glycolysis / Gluconeogenesis	1/6	26/771	0.18658	0.223276	0.216948	gene8094	1	Carbohydrate metabolism	Metabolism	0.425671	0.0782023
darkmagenta	00591	Linoleic acid metabolism	1/6	15/771	0.111544	0.223276	0.216948	gene13676	1	Lipid metabolism	Metabolism	0.425671	0.0782023
darkolivegreen2	00590	Arachidonic acid metabolism	2/12	16/771	0.0236221	0.0536866	0.0293864	gene18113/gene2015	2	Lipid metabolism	Metabolism	0.545689	0.0191546
darkolivegreen2	00230	Purine metabolism	2/12	127/771	0.613623	0.613623	0.335878	gene4084/gene785	2	Nucleotide metabolism	Metabolism	0.545689	0.0191546
darkolivegreen2	00591	Linoleic acid metabolism	2/12	15/771	0.0208498	0.0521244	0.0285312	gene18113/gene2015	2	Lipid metabolism	Metabolism	0.545689	0.0191546
darkolivegreen2	00980	Metabolism of xenobiotics by cytochrome P45	3/12	10/771	0.000326145	0.00407681	0.00223152	gene18113/gene2015/gene2921	3	Xenobiotics biodegradation and metabolism	Metabolism	0.545689	0.0191546
darkolivegreen2	00983	Drug metabolism - other enzymes	1/12	23/771	0.306555	0.383194	0.209748	gene2921	1	Xenobiotics biodegradation and metabolism	Metabolism	0.545689	0.0191546
darkolivegreen2	00232	Caffeine metabolism	2/12	7/771	0.00447039	0.0186266	0.0101956	gene18113/gene2015	2	Biosynthesis of other secondary metabolites	Metabolism	0.545689	0.0191546
darkolivegreen2	00380	Tryptophan metabolism	2/12	15/771	0.0208498	0.0521244	0.0285312	gene18113/gene2015	2	Amino acid metabolism	Metabolism	0.545689	0.0191546
darkolivegreen2	00450	Selenocompound metabolism	1/12	8/771	0.118448	0.211513	0.115776	gene5640	1	Metabolism of other amino acids	Metabolism	0.545689	0.0191546
darkolivegreen2	00040	Pentose and glucuronate interconversions	1/12	3/771	0.0460285	0.0958926	0.0524886	gene5460	1	Carbohydrate metabolism	Metabolism	0.545689	0.0191546
darkolivegreen2	00982	not available	3/12	10/771	0.000326145	0.00407681	0.00223152	gene18113/gene2015/gene2921	3	not available	not available	0.545689	0.0191546
darkolivegreen2	00561	Glycerolipid metabolism	1/12	26/771	0.33944	0.385728	0.211135	gene5460	1	Lipid metabolism	Metabolism	0.545689	0.0191546
darkolivegreen2	00510	N-Glycan biosynthesis	1/12	11/771	0.159443	0.24913	0.136366	gene2215	1	Glycan biosynthesis and metabolism	Metabolism	0.545689	0.0191546
darkolivegreen2	00760	Nicotinate and nicotinamide metabolism	1/12	10/771	0.145976	0.243294	0.133171	gene5871	1	Metabolism of cofactors and vitamins	Metabolism	0.545689	0.0191546
darkolivegreen2	00830	Retinol metabolism	2/12	6/771	0.00322105	0.0161052	0.0088155	gene18113/gene2015	2	Metabolism of cofactors and vitamins	Metabolism	0.545689	0.0191546
darkolivegreen2	00513	Various types of N-glycan biosynthesis	1/12	13/771	0.185795	0.273228	0.149556	gene2215	1	Glycan biosynthesis and metabolism	Metabolism	0.545689	0.0191546
darkolivegreen2	00500	Starch and sucrose metabolism	1/12	25/771	0.328641	0.385728	0.211135	gene5460	1	Carbohydrate metabolism	Metabolism	0.545689	0.0191546
darkolivegreen2	00627	Aminobenzoate degradation	2/12	12/771	0.0134518	0.0480423	0.0262968	gene18113/gene2015	2	Xenobiotics biodegradation and metabolism	Metabolism	0.545689	0.0191546
darkolivegreen2	00140	Steroid hormone biosynthesis	2/12	5/771	0.00216614	0.0135384	0.00741047	gene18113/gene2015	2	Lipid metabolism	Metabolism	0.545689	0.0191546
darkolivegreen2	00240	Pyrimidine metabolism	2/12	96/771	0.452233	0.485496	0.265745	gene4084/gene785	2	Nucleotide metabolism	Metabolism	0.545689	0.0191546
darkolivegreen2	00052	Galactose metabolism	1/12	21/771	0.283805	0.373428	0.204403	gene5460	1	Carbohydrate metabolism	Metabolism	0.545689	0.0191546
darkolivegreen2	00071	Fatty acid degradation	2/12	15/771	0.0208498	0.0521244	0.0285312	gene18113/gene2015	2	Lipid metabolism	Metabolism	0.545689	0.0191546
darkolivegreen2	00030	Pentose phosphate pathway	1/12	19/771	0.260373	0.361629	0.197944	gene6065	1	Carbohydrate metabolism	Metabolism	0.545689	0.0191546
darkolivegreen2	00520	Amino sugar and nucleotide sugar metabolism	1/12	39/771	0.466076	0.485496	0.265745	gene5460	1	Carbohydrate metabolism	Metabolism	0.545689	0.0191546
darkolivegreen2	00053	Ascorbate and aldarate metabolism	1/12	8/771	0.118448	0.211513	0.115776	gene2921	1	Carbohydrate metabolism	Metabolism	0.545689	0.0191546
darkolivegreen2	00480	Glutathione metabolism	4/12	28/771	0.00056641	0.00472008	0.00258363	gene2921/gene6065/gene8472/gene8473	4	Metabolism of other amino acids	Metabolism	0.545689	0.0191546
darkolivegreen4	00564	Glycerophospholipid metabolism	1/2	28/771	0.0713595	0.0713595	0.0107308	gene2183	1	Lipid metabolism	Metabolism	-0.338257	0.169768
darkolivegreen4	00591	Linoleic acid metabolism	1/2	15/771	0.0385568	0.056829	0.00854571	gene2183	1	Lipid metabolism	Metabolism	-0.338257	0.169768
darkolivegreen4	00061	Fatty acid biosynthesis	1/2	9/771	0.023225	0.056829	0.00854571	gene14982	1	Lipid metabolism	Metabolism	-0.338257	0.169768
darkolivegreen4	00565	Ether lipid metabolism	1/2	12/771	0.0309061	0.056829	0.00854571	gene2183	1	Lipid metabolism	Metabolism	-0.338257	0.169768
darkolivegreen4	00780	Biotin metabolism	1/2	8/771	0.0206579	0.056829	0.00854571	gene14982	1	Metabolism of cofactors and vitamins	Metabolism	-0.338257	0.169768
darkolivegreen4	00592	alpha-Linolenic acid metabolism	1/2	19/771	0.0487106	0.056829	0.00854571	gene2183	1	Lipid metabolism	Metabolism	-0.338257	0.169768
darkolivegreen4	00590	Arachidonic acid metabolism	1/2	16/771	0.0411003	0.056829	0.00854571	gene2183	1	Lipid metabolism	Metabolism	-0.338257	0.169768
darkorange	00590	Arachidonic acid metabolism	1/4	16/771	0.0806128	0.153107	0.145049	gene13845	1	Lipid metabolism	Metabolism	-0.398404	0.101513
darkorange	00970	Aminoacyl-tRNA biosynthesis	1/4	58/771	0.269088	0.269088	0.254926	gene11944	1	Translation	Genetic Information Processing	-0.398404	0.101513
darkorange	00564	Glycerophospholipid metabolism	1/4	28/771	0.137796	0.153107	0.145049	gene11550	1	Lipid metabolism	Metabolism	-0.398404	0.101513
darkorange	00980	Metabolism of xenobiotics by cytochrome P45	1/4	10/771	0.0509774	0.153107	0.145049	gene10839	1	Xenobiotics biodegradation and metabolism	Metabolism	-0.398404	0.101513
darkorange	00480	Glutathione metabolism	1/4	28/771	0.137796	0.153107	0.145049	gene10839	1	Metabolism of other amino acids	Metabolism	-0.398404	0.101513
darkorange	00983	Drug metabolism - other enzymes	1/4	23/771	0.114304	0.153107	0.145049	gene10839	1	Xenobiotics biodegradation and metabolism	Metabolism	-0.398404	0.101513
darkorange	04070	Phosphatidylinositol signaling system	1/4	25/771	0.123758	0.153107	0.145049	gene11550	1	Signal transduction	Environmental Information Processing	-0.398404	0.101513
darkorange	00053	Ascorbate and aldarate metabolism	1/4	8/771	0.0409415	0.153107	0.145049	gene10839	1	Carbohydrate metabolism	Metabolism	-0.398404	0.101513
darkorange	00562	Inositol phosphate metabolism	1/4	19/771	0.0951675	0.153107	0.145049	gene11550	1	Carbohydrate metabolism	Metabolism	-0.398404	0.101513
darkorange	00982	not available	1/4	10/771	0.0509774	0.153107	0.145049	gene10839	1	not available	not available	-0.398404	0.101513
darkorange2	00562	Inositol phosphate metabolism	1/2	19/771	0.0487106	0.0683208	0.0359583	gene1822	1	Carbohydrate metabolism	Metabolism	0.182317	0.469017
darkorange2	00521	Streptomycin biosynthesis	1/2	4/771	0.0103559	0.0683208	0.0359583	gene1822	1	Biosynthesis of other secondary metabolites	Metabolism	0.182317	0.469017
darkorange2	00630	Glyoxylate and dicarboxylate metabolism	1/2	12/771	0.0309061	0.0683208	0.0359583	gene912	1	Carbohydrate metabolism	Metabolism	0.182317	0.469017
darkorange2	00640	Propanoate metabolism	1/2	20/771	0.0512406	0.0683208	0.0359583	gene912	1	Carbohydrate metabolism	Metabolism	0.182317	0.469017
darkorange2	00620	Pyruvate metabolism	1/2	20/771	0.0512406	0.0683208	0.0359583	gene912	1	Carbohydrate metabolism	Metabolism	0.182317	0.469017
darkorange2	00720	Carbon fixation pathways in prokaryotes	1/2	29/771	0.0738592	0.0738592	0.0388733	gene912	1	Energy metabolism	Metabolism	0.182317	0.469017
darkorange2	00680	Methane metabolism	1/2	18/771	0.0461772	0.0683208	0.0359583	gene912	1	Energy metabolism	Metabolism	0.182317	0.469017
darkorange2	00010	Glycolysis / Gluconeogenesis	1/2	26/771	0.06635	0.0738592	0.0388733	gene912	1	Carbohydrate metabolism	Metabolism	0.182317	0.469017
darkred	00670	One carbon pool by folate	1/3	20/771	0.0759157	0.101221	0.101221	gene6507	1	Metabolism of cofactors and vitamins	Metabolism	-0.00651053	0.979545
darkred	00260	Glycine, serine and threonine metabolism	1/3	20/771	0.0759157	0.101221	0.101221	gene6507	1	Amino acid metabolism	Metabolism	-0.00651053	0.979545
darkred	00071	Fatty acid degradation	1/3	15/771	0.0573105	0.101221	0.101221	gene1766	1	Lipid metabolism	Metabolism	-0.00651053	0.979545
darkred	00230	Purine metabolism	1/3	127/771	0.417682	0.417682	0.417682	gene4941	1	Nucleotide metabolism	Metabolism	-0.00651053	0.979545
darksalmon	00564	Glycerophospholipid metabolism	1/2	28/771	0.0713595	0.142719	0.142719	gene12024	1	Lipid metabolism	Metabolism	0.0684424	0.787279
darksalmon	00561	Glycerolipid metabolism	1/2	26/771	0.06635	0.142719	0.142719	gene12024	1	Lipid metabolism	Metabolism	0.0684424	0.787279
darksalmon	00230	Purine metabolism	1/2	127/771	0.302488	0.302488	0.302488	gene3638	1	Nucleotide metabolism	Metabolism	0.0684424	0.787279
darksalmon	00240	Pyrimidine metabolism	1/2	96/771	0.233665	0.302488	0.302488	gene3638	1	Nucleotide metabolism	Metabolism	0.0684424	0.787279
darkseagreen	00052	Galactose metabolism	1/4	21/771	0.104774	0.13471	0.126044	gene2926	1	Carbohydrate metabolism	Metabolism	0.20718	0.409433
darkseagreen	00604	Glycosphingolipid biosynthesis - ganglio series	1/4	14/771	0.0708126	0.13471	0.126044	gene2926	1	Glycan biosynthesis and metabolism	Metabolism	0.20718	0.409433
darkseagreen	00760	Nicotinate and nicotinamide metabolism	2/4	10/771	0.000897023	0.0080732	0.00755387	gene7237/gene9625	2	Metabolism of cofactors and vitamins	Metabolism	0.20718	0.409433
darkseagreen	00600	Sphingolipid metabolism	1/4	14/771	0.0708126	0.13471	0.126044	gene2926	1	Lipid metabolism	Metabolism	0.20718	0.409433
darkseagreen	00511	Other glycan degradation	1/4	17/771	0.0854837	0.13471	0.126044	gene2926	1	Glycan biosynthesis and metabolism	Metabolism	0.20718	0.409433
darkseagreen	00240	Pyrimidine metabolism	1/4	96/771	0.413166	0.464812	0.434911	gene9625	1	Nucleotide metabolism	Metabolism	0.20718	0.409433
darkseagreen	00062	Fatty acid elongation	1/4	20/771	0.0999804	0.13471	0.126044	gene12552	1	Lipid metabolism	Metabolism	0.20718	0.409433
darkseagreen	00230	Purine metabolism	1/4	127/771	0.513977	0.513977	0.480914	gene9625	1	Nucleotide metabolism	Metabolism	0.20718	0.409433
darkseagreen	00531	Glycosaminoglycan degradation	1/4	18/771	0.0903353	0.13471	0.126044	gene2926	1	Glycan biosynthesis and metabolism	Metabolism	0.20718	0.409433
darkseagreen1	00983	Drug metabolism - other enzymes	1/3	23/771	0.0869605	0.219619	0.219619	gene16066	1	Xenobiotics biodegradation and metabolism	Metabolism	0.0323171	0.898704
darkseagreen1	05163	not available	1/3	47/771	0.172167	0.219619	0.219619	gene7979	1	not available	not available	0.0323171	0.898704
darkseagreen1	00480	Glutathione metabolism	1/3	28/771	0.105172	0.219619	0.219619	gene16066	1	Metabolism of other amino acids	Metabolism	0.0323171	0.898704
darkseagreen1	04150	mTOR signaling pathway	1/3	51/771	0.185831	0.219619	0.219619	gene7979	1	Signal transduction	Environmental Information Processing	0.0323171	0.898704
darkseagreen1	00230	Purine metabolism	1/3	127/771	0.417682	0.417682	0.417682	gene16066	1	Nucleotide metabolism	Metabolism	0.0323171	0.898704
darkseagreen1	04926	Relaxin signaling pathway	1/3	46/771	0.168727	0.219619	0.219619	gene7979	1	Endocrine system	Organismal Systems	0.0323171	0.898704
darkseagreen1	04714	Thermogenesis	1/3	46/771	0.168727	0.219619	0.219619	gene7979	1	Environmental adaptation	Organismal Systems	0.0323171	0.898704
darkseagreen1	00240	Pyrimidine metabolism	1/3	96/771	0.329332	0.356777	0.356777	gene16066	1	Nucleotide metabolism	Metabolism	0.0323171	0.898704
darkseagreen1	05170	not available	1/3	47/771	0.172167	0.219619	0.219619	gene7979	1	not available	not available	0.0323171	0.898704
darkseagreen1	04660	T cell receptor signaling pathway	1/3	40/771	0.147889	0.219619	0.219619	gene7172	1	Immune system	Organismal Systems	0.0323171	0.898704
darkseagreen1	05165	not available	1/3	47/771	0.172167	0.219619	0.219619	gene7979	1	not available	not available	0.0323171	0.898704
darkseagreen1	04658	Th1 and Th2 cell differentiation	1/3	31/771	0.115982	0.219619	0.219619	gene7172	1	Immune system	Organismal Systems	0.0323171	0.898704
darkseagreen1	04151	PI3K-Akt signaling pathway	1/3	47/771	0.172167	0.219619	0.219619	gene7979	1	Signal transduction	Environmental Information Processing	0.0323171	0.898704
darkseagreen2	00640	Propanoate metabolism	1/3	20/771	0.0759157	0.108785	0.0954256	gene7481	1	Carbohydrate metabolism	Metabolism	0.429199	0.0755014
darkseagreen2	00660	C5-Branched dibasic acid metabolism	1/3	7/771	0.0270256	0.108785	0.0954256	gene7481	1	Carbohydrate metabolism	Metabolism	0.429199	0.0755014
darkseagreen2	00020	Citrate cycle (TCA cycle)	1/3	24/771	0.0906224	0.108785	0.0954256	gene7481	1	Carbohydrate metabolism	Metabolism	0.429199	0.0755014
darkseagreen2	00270	Cysteine and methionine metabolism	1/3	27/771	0.101549	0.108785	0.0954256	gene2998	1	Amino acid metabolism	Metabolism	0.429199	0.0755014
darkseagreen2	00720	Carbon fixation pathways in prokaryotes	1/3	29/771	0.108785	0.108785	0.0954256	gene7481	1	Energy metabolism	Metabolism	0.429199	0.0755014
darkseagreen2	00860	Porphyrin and chlorophyll metabolism	1/3	14/771	0.0535598	0.108785	0.0954256	gene15562	1	Metabolism of cofactors and vitamins	Metabolism	0.429199	0.0755014
darkseagreen3	04151	PI3K-Akt signaling pathway	1/2	47/771	0.118278	0.164572	0.164572	gene10835	1	Signal transduction	Environmental Information Processing	-0.188132	0.454707
darkseagreen3	00230	Purine metabolism	1/2	127/771	0.302488	0.302488	0.302488	gene2235	1	Nucleotide metabolism	Metabolism	-0.188132	0.454707
darkseagreen3	05165	not available	1/2	47/771	0.118278	0.164572	0.164572	gene10835	1	not available	not available	-0.188132	0.454707
darkseagreen3	00240	Pyrimidine metabolism	1/2	96/771	0.233665	0.262873	0.262873	gene2235	1	Nucleotide metabolism	Metabolism	-0.188132	0.454707
darkseagreen3	05170	not available	1/2	47/771	0.118278	0.164572	0.164572	gene10835	1	not available	not available	-0.188132	0.454707
darkseagreen3	04714	Thermogenesis	1/2	46/771	0.115839	0.164572	0.164572	gene10835	1	Environmental adaptation	Organismal Systems	-0.188132	0.454707
darkseagreen3	04150	mTOR signaling pathway	1/2	51/771	0.128	0.164572	0.164572	gene10835	1	Signal transduction	Environmental Information Processing	-0.188132	0.454707
darkseagreen3	04926	Relaxin signaling pathway	1/2	46/771	0.115839	0.164572	0.164572	gene10835	1	Endocrine system	Organismal Systems	-0.188132	0.454707
darkseagreen3	05163	not available	1/2	47/771	0.118278	0.164572	0.164572	gene10835	1	not available	not available	-0.188132	0.454707
darkseagreen4	00520	Amino sugar and nucleotide sugar metabolism	1/7	39/771	0.305675	0.365297	0.365297	gene12698	1	Carbohydrate metabolism	Metabolism	0.233353	0.351381
darkseagreen4	00240	Pyrimidine metabolism	1/7	96/771	0.607307	0.607307	0.607307	gene7585	1	Nucleotide metabolism	Metabolism	0.233353	0.351381
darkseagreen4	00500	Starch and sucrose metabolism	1/7	25/771	0.206782	0.321338	0.321338	gene2185	1	Carbohydrate metabolism	Metabolism	0.233353	0.351381
darkseagreen4	00220	Arginine biosynthesis	1/7	10/771	0.0876623	0.321338	0.321338	gene2278	1	Amino acid metabolism	Metabolism	0.233353	0.351381
darkseagreen4	00230	Purine metabolism	2/7	127/771	0.324708	0.365297	0.365297	gene5595/gene7585	2	Nucleotide metabolism	Metabolism	0.233353	0.351381
darkseagreen4	00620	Pyruvate metabolism	1/7	20/771	0.168653	0.321338	0.321338	gene14746	1	Carbohydrate metabolism	Metabolism	0.233353	0.351381
darkseagreen4	00010	Glycolysis / Gluconeogenesis	1/7	26/771	0.214225	0.321338	0.321338	gene14746	1	Carbohydrate metabolism	Metabolism	0.233353	0.351381
darkseagreen4	00730	Thiamine metabolism	1/7	19/771	0.160842	0.321338	0.321338	gene1609	1	Metabolism of cofactors and vitamins	Metabolism	0.233353	0.351381
darkseagreen4	00020	Citrate cycle (TCA cycle)	1/7	24/771	0.199279	0.321338	0.321338	gene14746	1	Carbohydrate metabolism	Metabolism	0.233353	0.351381
darkslateblue	04714	Thermogenesis	1/4	46/771	0.218517	0.239897	0.239897	gene2644	1	Environmental adaptation	Organismal Systems	-0.46519	0.0517372
darkslateblue	05163	not available	1/4	47/771	0.222829	0.239897	0.239897	gene2644	1	not available	not available	-0.46519	0.0517372
darkslateblue	00564	Glycerophospholipid metabolism	1/4	28/771	0.137796	0.239897	0.239897	gene6415	1	Lipid metabolism	Metabolism	-0.46519	0.0517372
darkslateblue	04150	mTOR signaling pathway	1/4	51/771	0.239897	0.239897	0.239897	gene2644	1	Signal transduction	Environmental Information Processing	-0.46519	0.0517372
darkslateblue	00310	Lysine degradation	1/4	23/771	0.114304	0.239897	0.239897	gene12928	1	Amino acid metabolism	Metabolism	-0.46519	0.0517372
darkslateblue	05165	not available	1/4	47/771	0.222829	0.239897	0.239897	gene2644	1	not available	not available	-0.46519	0.0517372
darkslateblue	04660	T cell receptor signaling pathway	1/4	40/771	0.19227	0.239897	0.239897	gene12960	1	Immune system	Organismal Systems	-0.46519	0.0517372
darkslateblue	00561	Glycerolipid metabolism	1/4	26/771	0.128456	0.239897	0.239897	gene6415	1	Lipid metabolism	Metabolism	-0.46519	0.0517372
darkslateblue	05170	not available	1/4	47/771	0.222829	0.239897	0.239897	gene2644	1	not available	not available	-0.46519	0.0517372
darkslateblue	04926	Relaxin signaling pathway	1/4	46/771	0.218517	0.239897	0.239897	gene2644	1	Endocrine system	Organismal Systems	-0.46519	0.0517372
darkslateblue	04658	Th1 and Th2 cell differentiation	1/4	31/771	0.151665	0.239897	0.239897	gene12960	1	Immune system	Organismal Systems	-0.46519	0.0517372
darkslateblue	04151	PI3K-Akt signaling pathway	1/4	47/771	0.222829	0.239897	0.239897	gene2644	1	Signal transduction	Environmental Information Processing	-0.46519	0.0517372
darkturquoise	00270	Cysteine and methionine metabolism	1/14	27/771	0.395527	0.461155	0.461155	gene2181	1	Amino acid metabolism	Metabolism	0.252765	0.311557
darkturquoise	00040	Pentose and glucuronate interconversions	1/14	3/771	0.0535598	0.43924	0.43924	gene17494	1	Carbohydrate metabolism	Metabolism	0.252765	0.311557
darkturquoise	00310	Lysine degradation	1/14	23/771	0.347972	0.455041	0.455041	gene9584	1	Amino acid metabolism	Metabolism	0.252765	0.311557
darkturquoise	00260	Glycine, serine and threonine metabolism	1/14	20/771	0.310052	0.43924	0.43924	gene13134	1	Amino acid metabolism	Metabolism	0.252765	0.311557
darkturquoise	04658	Th1 and Th2 cell differentiation	1/14	31/771	0.439843	0.467334	0.467334	gene1292	1	Immune system	Organismal Systems	0.252765	0.311557
darkturquoise	00290	Valine, leucine and isoleucine biosynthesis	1/14	5/771	0.087773	0.43924	0.43924	gene13134	1	Amino acid metabolism	Metabolism	0.252765	0.311557
darkturquoise	00970	Aminoacyl-tRNA biosynthesis	3/14	58/771	0.0811685	0.43924	0.43924	gene1929/gene6372/gene8421	3	Translation	Genetic Information Processing	0.252765	0.311557
darkturquoise	00220	Arginine biosynthesis	1/14	10/771	0.168347	0.43924	0.43924	gene3028	1	Amino acid metabolism	Metabolism	0.252765	0.311557
darkturquoise	00480	Glutathione metabolism	1/14	28/771	0.406901	0.461155	0.461155	gene1555	1	Metabolism of other amino acids	Metabolism	0.252765	0.311557
darkturquoise	04660	T cell receptor signaling pathway	1/14	40/771	0.528759	0.528759	0.528759	gene1292	1	Immune system	Organismal Systems	0.252765	0.311557
darkturquoise	00030	Pentose phosphate pathway	1/14	19/771	0.296964	0.43924	0.43924	gene17494	1	Carbohydrate metabolism	Metabolism	0.252765	0.311557
darkturquoise	00073	Cutin, suberine and wax biosynthesis	1/14	18/771	0.283645	0.43924	0.43924	gene15788	1	Lipid metabolism	Metabolism	0.252765	0.311557
darkturquoise	00760	Nicotinate and nicotinamide metabolism	1/14	10/771	0.168347	0.43924	0.43924	gene13959	1	Metabolism of cofactors and vitamins	Metabolism	0.252765	0.311557
darkturquoise	00770	Pantothenate and CoA biosynthesis	1/14	8/771	0.136945	0.43924	0.43924	gene13726	1	Metabolism of cofactors and vitamins	Metabolism	0.252765	0.311557
darkturquoise	00330	Arginine and proline metabolism	1/14	16/771	0.256302	0.43924	0.43924	gene7963	1	Amino acid metabolism	Metabolism	0.252765	0.311557
darkturquoise	00710	Carbon fixation in photosynthetic organisms	1/14	13/771	0.213465	0.43924	0.43924	gene17494	1	Energy metabolism	Metabolism	0.252765	0.311557
darkturquoise	00250	Alanine, aspartate and glutamate metabolism	1/14	16/771	0.256302	0.43924	0.43924	gene3028	1	Amino acid metabolism	Metabolism	0.252765	0.311557
darkviolet	00630	Glyoxylate and dicarboxylate metabolism	1/6	12/771	0.0901073	0.191472	0.191472	gene12789	1	Carbohydrate metabolism	Metabolism	0.184496	0.46363
darkviolet	00531	Glycosaminoglycan degradation	1/6	18/771	0.132558	0.191472	0.191472	gene1789	1	Glycan biosynthesis and metabolism	Metabolism	0.184496	0.46363
darkviolet	00790	Folate biosynthesis	1/6	28/771	0.199638	0.259529	0.259529	gene579	1	Metabolism of cofactors and vitamins	Metabolism	0.184496	0.46363
darkviolet	00073	Cutin, suberine and wax biosynthesis	1/6	18/771	0.132558	0.191472	0.191472	gene10440	1	Lipid metabolism	Metabolism	0.184496	0.46363
darkviolet	00380	Tryptophan metabolism	1/6	15/771	0.111544	0.191472	0.191472	gene12789	1	Amino acid metabolism	Metabolism	0.184496	0.46363
darkviolet	00520	Amino sugar and nucleotide sugar metabolism	1/6	39/771	0.268376	0.317172	0.317172	gene1789	1	Carbohydrate metabolism	Metabolism	0.184496	0.46363
darkviolet	00240	Pyrimidine metabolism	1/6	96/771	0.550956	0.596869	0.596869	gene12597	1	Nucleotide metabolism	Metabolism	0.184496	0.46363
darkviolet	00330	Arginine and proline metabolism	1/6	16/771	0.118595	0.191472	0.191472	gene6237	1	Amino acid metabolism	Metabolism	0.184496	0.46363
darkviolet	00230	Purine metabolism	1/6	127/771	0.661691	0.661691	0.661691	gene12597	1	Nucleotide metabolism	Metabolism	0.184496	0.46363
darkviolet	00511	Other glycan degradation	1/6	17/771	0.1256	0.191472	0.191472	gene1789	1	Glycan biosynthesis and metabolism	Metabolism	0.184496	0.46363
darkviolet	00513	Various types of N-glycan biosynthesis	1/6	13/771	0.0973002	0.191472	0.191472	gene1789	1	Glycan biosynthesis and metabolism	Metabolism	0.184496	0.46363
darkviolet	00603	Glycosphingolipid biosynthesis - globo and isoglobo series	1/6	10/771	0.0755783	0.191472	0.191472	gene1789	1	Glycan biosynthesis and metabolism	Metabolism	0.184496	0.46363
darkviolet	00604	Glycosphingolipid biosynthesis - ganglio series	1/6	14/771	0.104446	0.191472	0.191472	gene1789	1	Glycan biosynthesis and metabolism	Metabolism	0.184496	0.46363
deeppink	00562	Inositol phosphate metabolism	1/2	19/771	0.0487106	0.0713595	0.0375576	gene17341	1	Carbohydrate metabolism	Metabolism	0.0881343	0.728024
deeppink	00730	Thiamine metabolism	1/2	19/771	0.0487106	0.0713595	0.0375576	gene16655	1	Metabolism of cofactors and vitamins	Metabolism	0.0881343	0.728024
deeppink	04070	Phosphatidylinositol signaling system	1/2	25/771	0.0638402	0.0713595	0.0375576	gene17341	1	Signal transduction	Environmental Information Processing	0.0881343	0.728024
deeppink	00790	Folate biosynthesis	1/2	28/771	0.0713595	0.0713595	0.0375576	gene16655	1	Metabolism of cofactors and vitamins	Metabolism	0.0881343	0.728024
deeppink2	00520	Amino sugar and nucleotide sugar metabolism	1/2	39/771	0.098671	0.098671	0.0519321	gene12436	1	Carbohydrate metabolism	Metabolism	-0.515087	0.0287042
deeppink2	00600	Sphingolipid metabolism	1/2	14/771	0.0360099	0.0720198	0.0379052	gene824	1	Lipid metabolism	Metabolism	-0.515087	0.0287042
deepskyblue	00281	Geraniol degradation	1/2	5/771	0.0129365	0.0323412	0.00680867	gene634	1	Metabolism of terpenoids and polyketides	Metabolism	0.218663	0.383358
deepskyblue	00500	Starch and sucrose metabolism	1/2	25/771	0.0638402	0.0638402	0.01344	gene2959	1	Carbohydrate metabolism	Metabolism	0.218663	0.383358
deepskyblue	00650	Butanoate metabolism	1/2	9/771	0.023225	0.0387084	0.00814913	gene634	1	Carbohydrate metabolism	Metabolism	0.218663	0.383358
deepskyblue	00072	Synthesis and degradation of ketone bodies	1/2	3/771	0.00777199	0.0323412	0.00680867	gene634	1	Lipid metabolism	Metabolism	0.218663	0.383358
deepskyblue	00280	Valine, leucine and isoleucine degradation	1/2	13/771	0.0334597	0.0418246	0.00880518	gene634	1	Amino acid metabolism	Metabolism	0.218663	0.383358
deepskyblue4	04658	Th1 and Th2 cell differentiation	1/1	31/771	0.0402075	0.0518807	0.0273056	gene3686	1	Immune system	Organismal Systems	-0.191417	0.446724
deepskyblue4	04660	T cell receptor signaling pathway	1/1	40/771	0.0518807	0.0518807	0.0273056	gene3686	1	Immune system	Organismal Systems	-0.191417	0.446724
dodgerblue3	00500	Starch and sucrose metabolism	1/2	25/771	0.0638402	0.0638402	0.0224001	gene9290	1	Carbohydrate metabolism	Metabolism	-0.481367	0.0431195
dodgerblue3	00785	Lipoic acid metabolism	1/2	4/771	0.0103559	0.0309869	0.0108726	gene5457	1	Metabolism of cofactors and vitamins	Metabolism	-0.481367	0.0431195
dodgerblue3	00780	Biotin metabolism	1/2	8/771	0.0206579	0.0309869	0.0108726	gene5457	1	Metabolism of cofactors and vitamins	Metabolism	-0.481367	0.0431195
dodgerblue4	00970	Aminoacyl-tRNA biosynthesis	3/4	58/771	0.00153498	0.0122799	0.0113104	gene14837/gene15077/gene2056	3	Translation	Genetic Information Processing	-0.601159	0.00832061
dodgerblue4	04151	PI3K-Akt signaling pathway	1/4	47/771	0.222829	0.239897	0.220958	gene17017	1	Signal transduction	Environmental Information Processing	-0.601159	0.00832061
dodgerblue4	04926	Relaxin signaling pathway	1/4	46/771	0.218517	0.239897	0.220958	gene17017	1	Endocrine system	Organismal Systems	-0.601159	0.00832061
dodgerblue4	05170	not available	1/4	47/771	0.222829	0.239897	0.220958	gene17017	1	not available	not available	-0.601159	0.00832061
dodgerblue4	05163	not available	1/4	47/771	0.222829	0.239897	0.220958	gene17017	1	not available	not available	-0.601159	0.00832061
dodgerblue4	05165	not available	1/4	47/771	0.222829	0.239897	0.220958	gene17017	1	not available	not available	-0.601159	0.00832061
dodgerblue4	04714	Thermogenesis	1/4	46/771	0.218517	0.239897	0.220958	gene17017	1	Environmental adaptation	Organismal Systems	-0.601159	0.00832061
dodgerblue4	04150	mTOR signaling pathway	1/4	51/771	0.239897	0.239897	0.220958	gene17017	1	Signal transduction	Environmental Information Processing	-0.601159	0.00832061
firebrick	00620	Pyruvate metabolism	1/2	20/771	0.0512406	0.0738592	0.0583099	gene6612	1	Carbohydrate metabolism	Metabolism	-0.342724	0.163843
firebrick	00730	Thiamine metabolism	1/2	19/771	0.0487106	0.0738592	0.0583099	gene2168	1	Metabolism of cofactors and vitamins	Metabolism	-0.342724	0.163843
firebrick	00020	Citrate cycle (TCA cycle)	1/2	24/771	0.061327	0.0738592	0.0583099	gene6612	1	Carbohydrate metabolism	Metabolism	-0.342724	0.163843
firebrick	00720	Carbon fixation pathways in prokaryotes	1/2	29/771	0.0738592	0.0738592	0.0583099	gene6612	1	Energy metabolism	Metabolism	-0.342724	0.163843
firebrick2	00630	Glyoxylate and dicarboxylate metabolism	1/6	12/771	0.0901073	0.222871	0.222871	gene2936	1	Carbohydrate metabolism	Metabolism	0.364633	0.136823
firebrick2	00520	Amino sugar and nucleotide sugar metabolism	1/6	39/771	0.268376	0.301923	0.301923	gene13198	1	Carbohydrate metabolism	Metabolism	0.364633	0.136823
firebrick2	00380	Tryptophan metabolism	1/6	15/771	0.111544	0.222871	0.222871	gene2936	1	Amino acid metabolism	Metabolism	0.364633	0.136823
firebrick2	00640	Propanoate metabolism	1/6	20/771	0.146335	0.222871	0.222871	gene16980	1	Carbohydrate metabolism	Metabolism	0.364633	0.136823
firebrick2	00310	Lysine degradation	1/6	23/771	0.16666	0.222871	0.222871	gene8858	1	Amino acid metabolism	Metabolism	0.364633	0.136823
firebrick2	00020	Citrate cycle (TCA cycle)	1/6	24/771	0.173344	0.222871	0.222871	gene8858	1	Carbohydrate metabolism	Metabolism	0.364633	0.136823
firebrick2	00970	Aminoacyl-tRNA biosynthesis	1/6	58/771	0.375518	0.375518	0.375518	gene2129	1	Translation	Genetic Information Processing	0.364633	0.136823
firebrick2	00330	Arginine and proline metabolism	1/6	16/771	0.118595	0.222871	0.222871	gene7692	1	Amino acid metabolism	Metabolism	0.364633	0.136823
firebrick2	00280	Valine, leucine and isoleucine degradation	1/6	13/771	0.0973002	0.222871	0.222871	gene16980	1	Amino acid metabolism	Metabolism	0.364633	0.136823
firebrick4	00620	Pyruvate metabolism	1/4	20/771	0.0999804	0.0999804	0.0631455	gene12410	1	Carbohydrate metabolism	Metabolism	0.405169	0.0953145
firebrick4	00627	Aminobenzoate degradation	1/4	12/771	0.0609343	0.0761678	0.048106	gene12410	1	Xenobiotics biodegradation and metabolism	Metabolism	0.405169	0.0953145
firebrick4	00510	N-Glycan biosynthesis	1/4	11/771	0.0559657	0.0761678	0.048106	gene5637	1	Glycan biosynthesis and metabolism	Metabolism	0.405169	0.0953145
firebrick4	04658	Th1 and Th2 cell differentiation	2/4	31/771	0.00893302	0.0368658	0.0232837	gene16301/gene8445	2	Immune system	Organismal Systems	0.405169	0.0953145
firebrick4	04660	T cell receptor signaling pathway	2/4	40/771	0.0147463	0.0368658	0.0232837	gene16301/gene8445	2	Immune system	Organismal Systems	0.405169	0.0953145
green1	00480	Glutathione metabolism	1/1	28/771	0.0363165	0.0363165		gene10060	1	Metabolism of other amino acids	Metabolism	-0.138193	0.584484
green3	00640	Propanoate metabolism	1/2	20/771	0.0512406	0.0580727	0.0107875	gene11177	1	Carbohydrate metabolism	Metabolism	0.34368	0.162593
green3	00280	Valine, leucine and isoleucine degradation	1/2	13/771	0.0334597	0.0504204	0.00936602	gene11177	1	Amino acid metabolism	Metabolism	0.34368	0.162593
green3	00930	Caprolactam degradation	1/2	7/771	0.0180875	0.0438695	0.00814913	gene11177	1	Xenobiotics biodegradation and metabolism	Metabolism	0.34368	0.162593
green3	00360	Phenylalanine metabolism	1/2	9/771	0.023225	0.0438695	0.00814913	gene11177	1	Amino acid metabolism	Metabolism	0.34368	0.162593
green3	00627	Aminobenzoate degradation	1/2	12/771	0.0309061	0.0504204	0.00936602	gene11177	1	Xenobiotics biodegradation and metabolism	Metabolism	0.34368	0.162593
green3	00062	Fatty acid elongation	2/2	20/771	0.000640086	0.0108815	0.00202132	gene11177/gene12549	2	Lipid metabolism	Metabolism	0.34368	0.162593
green3	00650	Butanoate metabolism	1/2	9/771	0.023225	0.0438695	0.00814913	gene11177	1	Carbohydrate metabolism	Metabolism	0.34368	0.162593
green3	00380	Tryptophan metabolism	1/2	15/771	0.0385568	0.0504204	0.00936602	gene11177	1	Amino acid metabolism	Metabolism	0.34368	0.162593
green3	00281	Geraniol degradation	1/2	5/771	0.0129365	0.0438695	0.00814913	gene11177	1	Metabolism of terpenoids and polyketides	Metabolism	0.34368	0.162593
green3	00310	Lysine degradation	1/2	23/771	0.0588105	0.0624861	0.0116073	gene11177	1	Amino acid metabolism	Metabolism	0.34368	0.162593
green3	00903	Limonene and pinene degradation	1/2	4/771	0.0103559	0.0438695	0.00814913	gene11177	1	Metabolism of terpenoids and polyketides	Metabolism	0.34368	0.162593
green3	00071	Fatty acid degradation	1/2	15/771	0.0385568	0.0504204	0.00936602	gene11177	1	Lipid metabolism	Metabolism	0.34368	0.162593
green3	00362	Benzoate degradation	1/2	4/771	0.0103559	0.0438695	0.00814913	gene11177	1	Xenobiotics biodegradation and metabolism	Metabolism	0.34368	0.162593
green3	00623	Toluene degradation	1/2	4/771	0.0103559	0.0438695	0.00814913	gene11177	1	Xenobiotics biodegradation and metabolism	Metabolism	0.34368	0.162593
green3	00592	alpha-Linolenic acid metabolism	1/2	19/771	0.0487106	0.0580727	0.0107875	gene11177	1	Lipid metabolism	Metabolism	0.34368	0.162593
green3	00410	beta-Alanine metabolism	1/2	7/771	0.0180875	0.0438695	0.00814913	gene11177	1	Metabolism of other amino acids	Metabolism	0.34368	0.162593
green3	00720	Carbon fixation pathways in prokaryotes	1/2	29/771	0.0738592	0.0738592	0.01372	gene11177	1	Energy metabolism	Metabolism	0.34368	0.162593
green4	00240	Pyrimidine metabolism	1/4	96/771	0.413166	0.482027	0.482027	gene14284	1	Nucleotide metabolism	Metabolism	0.273825	0.271541
green4	00983	Drug metabolism - other enzymes	1/4	23/771	0.114304	0.265414	0.265414	gene14284	1	Xenobiotics biodegradation and metabolism	Metabolism	0.273825	0.271541
green4	00230	Purine metabolism	1/4	127/771	0.513977	0.513977	0.513977	gene14284	1	Nucleotide metabolism	Metabolism	0.273825	0.271541
green4	04660	T cell receptor signaling pathway	1/4	40/771	0.19227	0.269177	0.269177	gene13885	1	Immune system	Organismal Systems	0.273825	0.271541
green4	04658	Th1 and Th2 cell differentiation	1/4	31/771	0.151665	0.265414	0.265414	gene13885	1	Immune system	Organismal Systems	0.273825	0.271541
green4	00480	Glutathione metabolism	1/4	28/771	0.137796	0.265414	0.265414	gene15106	1	Metabolism of other amino acids	Metabolism	0.273825	0.271541
green4	00900	Terpenoid backbone biosynthesis	1/4	13/771	0.0658832	0.265414	0.265414	gene5080	1	Metabolism of terpenoids and polyketides	Metabolism	0.273825	0.271541
greenyellow	05170	not available	1/9	47/771	0.433981	0.494637	0.485959	gene14325	1	not available	not available	-0.438437	0.0687561
greenyellow	00600	Sphingolipid metabolism	1/9	14/771	0.152781	0.494637	0.485959	gene15766	1	Lipid metabolism	Metabolism	-0.438437	0.0687561
greenyellow	04070	Phosphatidylinositol signaling system	2/9	25/771	0.0316212	0.474318	0.465996	gene4642/gene8058	2	Signal transduction	Environmental Information Processing	-0.438437	0.0687561
greenyellow	00564	Glycerophospholipid metabolism	1/9	28/771	0.28445	0.494637	0.485959	gene9211	1	Lipid metabolism	Metabolism	-0.438437	0.0687561
greenyellow	04926	Relaxin signaling pathway	1/9	46/771	0.426866	0.494637	0.485959	gene14325	1	Endocrine system	Organismal Systems	-0.438437	0.0687561
greenyellow	05165	not available	1/9	47/771	0.433981	0.494637	0.485959	gene14325	1	not available	not available	-0.438437	0.0687561
greenyellow	00240	Pyrimidine metabolism	2/9	96/771	0.311051	0.494637	0.485959	gene17493/gene6847	2	Nucleotide metabolism	Metabolism	-0.438437	0.0687561
greenyellow	04151	PI3K-Akt signaling pathway	1/9	47/771	0.433981	0.494637	0.485959	gene14325	1	Signal transduction	Environmental Information Processing	-0.438437	0.0687561
greenyellow	04150	mTOR signaling pathway	1/9	51/771	0.461661	0.494637	0.485959	gene14325	1	Signal transduction	Environmental Information Processing	-0.438437	0.0687561
greenyellow	00270	Cysteine and methionine metabolism	1/9	27/771	0.275688	0.494637	0.485959	gene4919	1	Amino acid metabolism	Metabolism	-0.438437	0.0687561
greenyellow	00230	Purine metabolism	1/9	127/771	0.803912	0.803912	0.789808	gene7234	1	Nucleotide metabolism	Metabolism	-0.438437	0.0687561
greenyellow	00983	Drug metabolism - other enzymes	1/9	23/771	0.239679	0.494637	0.485959	gene6847	1	Xenobiotics biodegradation and metabolism	Metabolism	-0.438437	0.0687561
greenyellow	04714	Thermogenesis	1/9	46/771	0.426866	0.494637	0.485959	gene14325	1	Environmental adaptation	Organismal Systems	-0.438437	0.0687561
greenyellow	05163	not available	1/9	47/771	0.433981	0.494637	0.485959	gene14325	1	not available	not available	-0.438437	0.0687561
greenyellow	00562	Inositol phosphate metabolism	1/9	19/771	0.202088	0.494637	0.485959	gene8058	1	Carbohydrate metabolism	Metabolism	-0.438437	0.0687561
grey60	04660	T cell receptor signaling pathway	1/4	40/771	0.19227	0.19227	0.19227	gene5672	1	Immune system	Organismal Systems	-0.250803	0.315456
grey60	00230	Purine metabolism	2/4	127/771	0.128797	0.19227	0.19227	gene17951/gene9793	2	Nucleotide metabolism	Metabolism	-0.250803	0.315456
grey60	04070	Phosphatidylinositol signaling system	1/4	25/771	0.123758	0.19227	0.19227	gene10693	1	Signal transduction	Environmental Information Processing	-0.250803	0.315456
grey60	04658	Th1 and Th2 cell differentiation	1/4	31/771	0.151665	0.19227	0.19227	gene5672	1	Immune system	Organismal Systems	-0.250803	0.315456
honeydew	00590	Arachidonic acid metabolism	1/3	16/771	0.0610514	0.185831	0.165518	gene11836	1	Lipid metabolism	Metabolism	-0.354514	0.148887
honeydew	04150	mTOR signaling pathway	1/3	51/771	0.185831	0.185831	0.165518	gene14862	1	Signal transduction	Environmental Information Processing	-0.354514	0.148887
honeydew	04714	Thermogenesis	1/3	46/771	0.168727	0.185831	0.165518	gene14862	1	Environmental adaptation	Organismal Systems	-0.354514	0.148887
honeydew	00592	alpha-Linolenic acid metabolism	1/3	19/771	0.0722145	0.185831	0.165518	gene11836	1	Lipid metabolism	Metabolism	-0.354514	0.148887
honeydew	05170	not available	1/3	47/771	0.172167	0.185831	0.165518	gene14862	1	not available	not available	-0.354514	0.148887
honeydew	00591	Linoleic acid metabolism	1/3	15/771	0.0573105	0.185831	0.165518	gene11836	1	Lipid metabolism	Metabolism	-0.354514	0.148887
honeydew	00770	Pantothenate and CoA biosynthesis	1/3	8/771	0.0308462	0.185831	0.165518	gene17490	1	Metabolism of cofactors and vitamins	Metabolism	-0.354514	0.148887
honeydew	04151	PI3K-Akt signaling pathway	1/3	47/771	0.172167	0.185831	0.165518	gene14862	1	Signal transduction	Environmental Information Processing	-0.354514	0.148887
honeydew	00564	Glycerophospholipid metabolism	1/3	28/771	0.105172	0.185831	0.165518	gene11836	1	Lipid metabolism	Metabolism	-0.354514	0.148887
honeydew	05163	not available	1/3	47/771	0.172167	0.185831	0.165518	gene14862	1	not available	not available	-0.354514	0.148887
honeydew	04926	Relaxin signaling pathway	1/3	46/771	0.168727	0.185831	0.165518	gene14862	1	Endocrine system	Organismal Systems	-0.354514	0.148887
honeydew	05165	not available	1/3	47/771	0.172167	0.185831	0.165518	gene14862	1	not available	not available	-0.354514	0.148887
honeydew	00565	Ether lipid metabolism	1/3	12/771	0.0460285	0.185831	0.165518	gene11836	1	Lipid metabolism	Metabolism	-0.354514	0.148887
indianred	00564	Glycerophospholipid metabolism	1/1	28/771	0.0363165	0.0363165		gene5910	1	Lipid metabolism	Metabolism	-0.48981	0.039081
indianred	00565	Ether lipid metabolism	1/1	12/771	0.0155642	0.0308042		gene5910	1	Lipid metabolism	Metabolism	-0.48981	0.039081
indianred	00591	Linoleic acid metabolism	1/1	15/771	0.0194553	0.0308042		gene5910	1	Lipid metabolism	Metabolism	-0.48981	0.039081
indianred	00590	Arachidonic acid metabolism	1/1	16/771	0.0207523	0.0308042		gene5910	1	Lipid metabolism	Metabolism	-0.48981	0.039081
indianred	00592	alpha-Linolenic acid metabolism	1/1	19/771	0.0246433	0.0308042		gene5910	1	Lipid metabolism	Metabolism	-0.48981	0.039081
indianred2	00970	Aminoacyl-tRNA biosynthesis	1/3	58/771	0.20938	0.20938	0.0734667	gene15752	1	Translation	Genetic Information Processing	-0.404399	0.0960056
indianred2	04658	Th1 and Th2 cell differentiation	2/3	31/771	0.00458143	0.0114352	0.00401235	gene12959/gene16938	2	Immune system	Organismal Systems	-0.404399	0.0960056
indianred2	04660	T cell receptor signaling pathway	2/3	40/771	0.00762347	0.0114352	0.00401235	gene12959/gene16938	2	Immune system	Organismal Systems	-0.404399	0.0960056
indianred3	00604	Glycosphingolipid biosynthesis - ganglio series	1/4	14/771	0.0708126	0.177096	0.177096	gene12315	1	Glycan biosynthesis and metabolism	Metabolism	0.0764871	0.762917
indianred3	00230	Purine metabolism	2/4	127/771	0.128797	0.177096	0.177096	gene1390/gene7798	2	Nucleotide metabolism	Metabolism	0.0764871	0.762917
indianred3	00240	Pyrimidine metabolism	1/4	96/771	0.413166	0.413166	0.413166	gene7798	1	Nucleotide metabolism	Metabolism	0.0764871	0.762917
indianred3	00520	Amino sugar and nucleotide sugar metabolism	1/4	39/771	0.187831	0.229572	0.229572	gene12315	1	Carbohydrate metabolism	Metabolism	0.0764871	0.762917
indianred3	00531	Glycosaminoglycan degradation	1/4	18/771	0.0903353	0.177096	0.177096	gene12315	1	Glycan biosynthesis and metabolism	Metabolism	0.0764871	0.762917
indianred3	00010	Glycolysis / Gluconeogenesis	1/4	26/771	0.128456	0.177096	0.177096	gene1390	1	Carbohydrate metabolism	Metabolism	0.0764871	0.762917
indianred3	00513	Various types of N-glycan biosynthesis	1/4	13/771	0.0658832	0.177096	0.177096	gene12315	1	Glycan biosynthesis and metabolism	Metabolism	0.0764871	0.762917
indianred3	00620	Pyruvate metabolism	1/4	20/771	0.0999804	0.177096	0.177096	gene1390	1	Carbohydrate metabolism	Metabolism	0.0764871	0.762917
indianred3	00970	Aminoacyl-tRNA biosynthesis	1/4	58/771	0.269088	0.295997	0.295997	gene3683	1	Translation	Genetic Information Processing	0.0764871	0.762917
indianred3	00603	Glycosphingolipid biosynthesis - globo and isoglobo series	1/4	10/771	0.0509774	0.177096	0.177096	gene12315	1	Glycan biosynthesis and metabolism	Metabolism	0.0764871	0.762917
indianred3	00511	Other glycan degradation	1/4	17/771	0.0854837	0.177096	0.177096	gene12315	1	Glycan biosynthesis and metabolism	Metabolism	0.0764871	0.762917
indianred4	04926	Relaxin signaling pathway	1/2	46/771	0.115839	0.128	0.128	gene6238	1	Endocrine system	Organismal Systems	-0.137926	0.585216
indianred4	05165	not available	1/2	47/771	0.118278	0.128	0.128	gene6238	1	not available	not available	-0.137926	0.585216
indianred4	05163	not available	1/2	47/771	0.118278	0.128	0.128	gene6238	1	not available	not available	-0.137926	0.585216
indianred4	04070	Phosphatidylinositol signaling system	1/2	25/771	0.0638402	0.128	0.128	gene13186	1	Signal transduction	Environmental Information Processing	-0.137926	0.585216
indianred4	04714	Thermogenesis	1/2	46/771	0.115839	0.128	0.128	gene6238	1	Environmental adaptation	Organismal Systems	-0.137926	0.585216
indianred4	00564	Glycerophospholipid metabolism	1/2	28/771	0.0713595	0.128	0.128	gene13186	1	Lipid metabolism	Metabolism	-0.137926	0.585216
indianred4	00561	Glycerolipid metabolism	1/2	26/771	0.06635	0.128	0.128	gene13186	1	Lipid metabolism	Metabolism	-0.137926	0.585216
indianred4	04151	PI3K-Akt signaling pathway	1/2	47/771	0.118278	0.128	0.128	gene6238	1	Signal transduction	Environmental Information Processing	-0.137926	0.585216
indianred4	05170	not available	1/2	47/771	0.118278	0.128	0.128	gene6238	1	not available	not available	-0.137926	0.585216
indianred4	04150	mTOR signaling pathway	1/2	51/771	0.128	0.128	0.128	gene6238	1	Signal transduction	Environmental Information Processing	-0.137926	0.585216
ivory	00511	Other glycan degradation	1/2	17/771	0.0436404	0.0872808	0.0459373	gene5033	1	Glycan biosynthesis and metabolism	Metabolism	-0.352237	0.151699
ivory	00970	Aminoacyl-tRNA biosynthesis	1/2	58/771	0.144885	0.144885	0.0762554	gene10641	1	Translation	Genetic Information Processing	-0.352237	0.151699
khaki4	00053	Ascorbate and aldarate metabolism	2/5	8/771	0.000928637	0.00278591	0.00146627	gene14081/gene14082	2	Carbohydrate metabolism	Metabolism	-0.25974	0.297934
khaki4	00030	Pentose phosphate pathway	2/5	19/771	0.00551003	0.0110201	0.00580003	gene14081/gene14082	2	Carbohydrate metabolism	Metabolism	-0.25974	0.297934
khaki4	00600	Sphingolipid metabolism	1/5	14/771	0.087773	0.13166	0.0692945	gene15422	1	Lipid metabolism	Metabolism	-0.25974	0.297934
khaki4	00531	Glycosaminoglycan degradation	1/5	18/771	0.111683	0.13402	0.0705368	gene1665	1	Glycan biosynthesis and metabolism	Metabolism	-0.25974	0.297934
khaki4	00310	Lysine degradation	1/5	23/771	0.140863	0.140863	0.0741386	gene39	1	Amino acid metabolism	Metabolism	-0.25974	0.297934
khaki4	00930	Caprolactam degradation	2/5	7/771	0.0006983	0.00278591	0.00146627	gene14081/gene14082	2	Xenobiotics biodegradation and metabolism	Metabolism	-0.25974	0.297934
lavender	00860	Porphyrin and chlorophyll metabolism	1/1	14/771	0.0181582	0.0181582		gene2983	1	Metabolism of cofactors and vitamins	Metabolism	0.478796	0.0444106
lavenderblush	04926	Relaxin signaling pathway	1/4	46/771	0.218517	0.261706	0.261706	gene10832	1	Endocrine system	Organismal Systems	-0.34087	0.166284
lavenderblush	05165	not available	1/4	47/771	0.222829	0.261706	0.261706	gene10832	1	not available	not available	-0.34087	0.166284
lavenderblush	05170	not available	1/4	47/771	0.222829	0.261706	0.261706	gene10832	1	not available	not available	-0.34087	0.166284
lavenderblush	04660	T cell receptor signaling pathway	1/4	40/771	0.19227	0.261706	0.261706	gene5192	1	Immune system	Organismal Systems	-0.34087	0.166284
lavenderblush	04658	Th1 and Th2 cell differentiation	1/4	31/771	0.151665	0.261706	0.261706	gene5192	1	Immune system	Organismal Systems	-0.34087	0.166284
lavenderblush	00562	Inositol phosphate metabolism	1/4	19/771	0.0951675	0.261706	0.261706	gene11315	1	Carbohydrate metabolism	Metabolism	-0.34087	0.166284
lavenderblush	05163	not available	1/4	47/771	0.222829	0.261706	0.261706	gene10832	1	not available	not available	-0.34087	0.166284
lavenderblush	04714	Thermogenesis	1/4	46/771	0.218517	0.261706	0.261706	gene10832	1	Environmental adaptation	Organismal Systems	-0.34087	0.166284
lavenderblush	00230	Purine metabolism	1/4	127/771	0.513977	0.513977	0.513977	gene14393	1	Nucleotide metabolism	Metabolism	-0.34087	0.166284
lavenderblush	04150	mTOR signaling pathway	1/4	51/771	0.239897	0.261706	0.261706	gene10832	1	Signal transduction	Environmental Information Processing	-0.34087	0.166284
lavenderblush	04151	PI3K-Akt signaling pathway	1/4	47/771	0.222829	0.261706	0.261706	gene10832	1	Signal transduction	Environmental Information Processing	-0.34087	0.166284
lavenderblush	04070	Phosphatidylinositol signaling system	1/4	25/771	0.123758	0.261706	0.261706	gene11315	1	Signal transduction	Environmental Information Processing	-0.34087	0.166284
lavenderblush1	00970	Aminoacyl-tRNA biosynthesis	1/2	58/771	0.144885	0.144885	0.0508369	gene13165	1	Translation	Genetic Information Processing	0.213118	0.395833
lavenderblush1	00780	Biotin metabolism	1/2	8/771	0.0206579	0.0348375	0.0122237	gene10279	1	Metabolism of cofactors and vitamins	Metabolism	0.213118	0.395833
lavenderblush1	00061	Fatty acid biosynthesis	1/2	9/771	0.023225	0.0348375	0.0122237	gene10279	1	Lipid metabolism	Metabolism	0.213118	0.395833
lavenderblush2	04150	mTOR signaling pathway	1/5	51/771	0.290439	0.290439	0.283887	gene8455	1	Signal transduction	Environmental Information Processing	-0.0238005	0.925315
lavenderblush2	05163	not available	1/5	47/771	0.270452	0.290439	0.283887	gene8455	1	not available	not available	-0.0238005	0.925315
lavenderblush2	04151	PI3K-Akt signaling pathway	1/5	47/771	0.270452	0.290439	0.283887	gene8455	1	Signal transduction	Environmental Information Processing	-0.0238005	0.925315
lavenderblush2	00510	N-Glycan biosynthesis	1/5	11/771	0.0695046	0.286005	0.279554	gene14974	1	Glycan biosynthesis and metabolism	Metabolism	-0.0238005	0.925315
lavenderblush2	00564	Glycerophospholipid metabolism	1/5	28/771	0.169272	0.290439	0.283887	gene9972	1	Lipid metabolism	Metabolism	-0.0238005	0.925315
lavenderblush2	00310	Lysine degradation	1/5	23/771	0.140863	0.290439	0.283887	gene12868	1	Amino acid metabolism	Metabolism	-0.0238005	0.925315
lavenderblush2	05170	not available	1/5	47/771	0.270452	0.290439	0.283887	gene8455	1	not available	not available	-0.0238005	0.925315
lavenderblush2	00561	Glycerolipid metabolism	1/5	26/771	0.158	0.290439	0.283887	gene9972	1	Lipid metabolism	Metabolism	-0.0238005	0.925315
lavenderblush2	00600	Sphingolipid metabolism	2/5	14/771	0.00297102	0.0415943	0.0406561	gene8384/gene9972	2	Lipid metabolism	Metabolism	-0.0238005	0.925315
lavenderblush2	00513	Various types of N-glycan biosynthesis	1/5	13/771	0.0817157	0.286005	0.279554	gene14974	1	Glycan biosynthesis and metabolism	Metabolism	-0.0238005	0.925315
lavenderblush2	05165	not available	1/5	47/771	0.270452	0.290439	0.283887	gene8455	1	not available	not available	-0.0238005	0.925315
lavenderblush2	00565	Ether lipid metabolism	1/5	12/771	0.0756263	0.286005	0.279554	gene9972	1	Lipid metabolism	Metabolism	-0.0238005	0.925315
lavenderblush2	04926	Relaxin signaling pathway	1/5	46/771	0.265386	0.290439	0.283887	gene8455	1	Endocrine system	Organismal Systems	-0.0238005	0.925315
lavenderblush2	04714	Thermogenesis	1/5	46/771	0.265386	0.290439	0.283887	gene8455	1	Environmental adaptation	Organismal Systems	-0.0238005	0.925315
lavenderblush3	00230	Purine metabolism	1/3	127/771	0.417682	0.417682	0.366387	gene4874	1	Nucleotide metabolism	Metabolism	-0.358227	0.144378
lavenderblush3	00562	Inositol phosphate metabolism	1/3	19/771	0.0722145	0.157758	0.138384	gene4505	1	Carbohydrate metabolism	Metabolism	-0.358227	0.144378
lavenderblush3	04070	Phosphatidylinositol signaling system	2/3	25/771	0.00297153	0.0178292	0.0156396	gene14800/gene4505	2	Signal transduction	Environmental Information Processing	-0.358227	0.144378
lavenderblush3	00240	Pyrimidine metabolism	1/3	96/771	0.329332	0.395199	0.346666	gene4874	1	Nucleotide metabolism	Metabolism	-0.358227	0.144378
lavenderblush3	00561	Glycerolipid metabolism	1/3	26/771	0.0979168	0.157758	0.138384	gene14800	1	Lipid metabolism	Metabolism	-0.358227	0.144378
lavenderblush3	00564	Glycerophospholipid metabolism	1/3	28/771	0.105172	0.157758	0.138384	gene14800	1	Lipid metabolism	Metabolism	-0.358227	0.144378
lightblue	00061	Fatty acid biosynthesis	1/3	9/771	0.0346567	0.0779776	0.0456009	gene17077	1	Lipid metabolism	Metabolism	-0.445739	0.0637493
lightblue	00515	Mannose type O-glycan biosynthesis	1/3	2/771	0.00777199	0.0349285	0.020426	gene12744	1	Glycan biosynthesis and metabolism	Metabolism	-0.445739	0.0637493
lightblue	00254	Aflatoxin biosynthesis	1/3	2/771	0.00777199	0.0349285	0.020426	gene17077	1	Biosynthesis of other secondary metabolites	Metabolism	-0.445739	0.0637493
lightblue	04070	Phosphatidylinositol signaling system	1/3	25/771	0.0942745	0.106059	0.0620227	gene3702	1	Signal transduction	Environmental Information Processing	-0.445739	0.0637493
lightblue	00640	Propanoate metabolism	1/3	20/771	0.0759157	0.0976059	0.0570795	gene17077	1	Carbohydrate metabolism	Metabolism	-0.445739	0.0637493
lightblue	00720	Carbon fixation pathways in prokaryotes	1/3	29/771	0.108785	0.108785	0.0636171	gene17077	1	Energy metabolism	Metabolism	-0.445739	0.0637493
lightblue	00562	Inositol phosphate metabolism	1/3	19/771	0.0722145	0.0976059	0.0570795	gene3702	1	Carbohydrate metabolism	Metabolism	-0.445739	0.0637493
lightblue	00620	Pyruvate metabolism	1/3	20/771	0.0759157	0.0976059	0.0570795	gene17077	1	Carbohydrate metabolism	Metabolism	-0.445739	0.0637493
lightblue	00514	Other types of O-glycan biosynthesis	1/3	3/771	0.0116428	0.0349285	0.020426	gene12744	1	Glycan biosynthesis and metabolism	Metabolism	-0.445739	0.0637493
lightblue3	00232	Caffeine metabolism	1/1	7/771	0.00907912	0.0272374	0.00955697	gene3455	1	Biosynthesis of other secondary metabolites	Metabolism	-0.0922103	0.715928
lightblue3	00230	Purine metabolism	1/1	127/771	0.164721	0.164721	0.0577969	gene3455	1	Nucleotide metabolism	Metabolism	-0.0922103	0.715928
lightblue3	00983	Drug metabolism - other enzymes	1/1	23/771	0.0298314	0.0447471	0.0157007	gene3455	1	Xenobiotics biodegradation and metabolism	Metabolism	-0.0922103	0.715928
lightblue4	00240	Pyrimidine metabolism	1/4	96/771	0.413166	0.413166	0.289941	gene6511	1	Nucleotide metabolism	Metabolism	-0.193391	0.44196
lightblue4	00061	Fatty acid biosynthesis	1/4	9/771	0.0459693	0.137908	0.0967776	gene11307	1	Lipid metabolism	Metabolism	-0.193391	0.44196
lightblue4	00860	Porphyrin and chlorophyll metabolism	1/4	14/771	0.0708126	0.141625	0.0993861	gene5604	1	Metabolism of cofactors and vitamins	Metabolism	-0.193391	0.44196
lightblue4	00780	Biotin metabolism	1/4	8/771	0.0409415	0.137908	0.0967776	gene11307	1	Metabolism of cofactors and vitamins	Metabolism	-0.193391	0.44196
lightblue4	00970	Aminoacyl-tRNA biosynthesis	1/4	58/771	0.269088	0.322906	0.226601	gene5604	1	Translation	Genetic Information Processing	-0.193391	0.44196
lightblue4	00230	Purine metabolism	2/4	127/771	0.128797	0.193196	0.135576	gene1764/gene6511	2	Nucleotide metabolism	Metabolism	-0.193391	0.44196
lightcoral	00908	Zeatin biosynthesis	1/1	1/771	0.00129702	0.00129702		gene10740	1	Metabolism of terpenoids and polyketides	Metabolism	-0.131821	0.602087
lightcyan	00260	Glycine, serine and threonine metabolism	1/13	20/771	0.291354	0.524438	0.511148	gene6397	1	Amino acid metabolism	Metabolism	0.289259	0.244336
lightcyan	00220	Arginine biosynthesis	1/13	10/771	0.157228	0.524438	0.511148	gene1942	1	Amino acid metabolism	Metabolism	0.289259	0.244336
lightcyan	00910	Nitrogen metabolism	1/13	6/771	0.0973002	0.437851	0.426755	gene1942	1	Energy metabolism	Metabolism	0.289259	0.244336
lightcyan	00250	Alanine, aspartate and glutamate metabolism	1/13	16/771	0.240265	0.524438	0.511148	gene1942	1	Amino acid metabolism	Metabolism	0.289259	0.244336
lightcyan	05170	not available	1/13	47/771	0.561459	0.583054	0.568279	gene10301	1	not available	not available	0.289259	0.244336
lightcyan	00010	Glycolysis / Gluconeogenesis	2/13	26/771	0.067906	0.437851	0.426755	gene14651/gene16683	2	Carbohydrate metabolism	Metabolism	0.289259	0.244336
lightcyan	04150	mTOR signaling pathway	1/13	51/771	0.59218	0.59218	0.577174	gene10301	1	Signal transduction	Environmental Information Processing	0.289259	0.244336
lightcyan	00730	Thiamine metabolism	1/13	19/771	0.278888	0.524438	0.511148	gene16653	1	Metabolism of cofactors and vitamins	Metabolism	0.289259	0.244336
lightcyan	00360	Phenylalanine metabolism	1/13	9/771	0.142601	0.524438	0.511148	gene9915	1	Amino acid metabolism	Metabolism	0.289259	0.244336
lightcyan	04926	Relaxin signaling pathway	1/13	46/771	0.553452	0.583054	0.568279	gene10301	1	Endocrine system	Organismal Systems	0.289259	0.244336
lightcyan	00400	Phenylalanine, tyrosine and tryptophan biosynthesis	1/13	5/771	0.0817157	0.437851	0.426755	gene9915	1	Amino acid metabolism	Metabolism	0.289259	0.244336
lightcyan	00630	Glyoxylate and dicarboxylate metabolism	1/13	12/771	0.185795	0.524438	0.511148	gene1942	1	Carbohydrate metabolism	Metabolism	0.289259	0.244336
lightcyan	00680	Methane metabolism	1/13	18/771	0.26622	0.524438	0.511148	gene6397	1	Energy metabolism	Metabolism	0.289259	0.244336
lightcyan	05163	not available	1/13	47/771	0.561459	0.583054	0.568279	gene10301	1	not available	not available	0.289259	0.244336
lightcyan	00500	Starch and sucrose metabolism	1/13	25/771	0.350754	0.530337	0.516897	gene14435	1	Carbohydrate metabolism	Metabolism	0.289259	0.244336
lightcyan	00640	Propanoate metabolism	1/13	20/771	0.291354	0.524438	0.511148	gene16683	1	Carbohydrate metabolism	Metabolism	0.289259	0.244336
lightcyan	00750	Vitamin B6 metabolism	1/13	3/771	0.0497991	0.437851	0.426755	gene1008	1	Metabolism of cofactors and vitamins	Metabolism	0.289259	0.244336
lightcyan	00073	Cutin, suberine and wax biosynthesis	1/13	18/771	0.26622	0.524438	0.511148	gene15786	1	Lipid metabolism	Metabolism	0.289259	0.244336
lightcyan	00020	Citrate cycle (TCA cycle)	1/13	24/771	0.339255	0.530337	0.516897	gene14651	1	Carbohydrate metabolism	Metabolism	0.289259	0.244336
lightcyan	04714	Thermogenesis	1/13	46/771	0.553452	0.583054	0.568279	gene10301	1	Environmental adaptation	Organismal Systems	0.289259	0.244336
lightcyan	05165	not available	1/13	47/771	0.561459	0.583054	0.568279	gene10301	1	not available	not available	0.289259	0.244336
lightcyan	04151	PI3K-Akt signaling pathway	1/13	47/771	0.561459	0.583054	0.568279	gene10301	1	Signal transduction	Environmental Information Processing	0.289259	0.244336
lightcyan	00790	Folate biosynthesis	2/13	28/771	0.0774919	0.437851	0.426755	gene16653/gene9915	2	Metabolism of cofactors and vitamins	Metabolism	0.289259	0.244336
lightcyan	00270	Cysteine and methionine metabolism	1/13	27/771	0.3732	0.530337	0.516897	gene16683	1	Amino acid metabolism	Metabolism	0.289259	0.244336
lightcyan	00620	Pyruvate metabolism	2/13	20/771	0.0420336	0.437851	0.426755	gene14651/gene16683	2	Carbohydrate metabolism	Metabolism	0.289259	0.244336
lightcyan	00240	Pyrimidine metabolism	2/13	96/771	0.495725	0.583054	0.568279	gene10627/gene11149	2	Nucleotide metabolism	Metabolism	0.289259	0.244336
lightcyan	00230	Purine metabolism	3/13	127/771	0.364371	0.530337	0.516897	gene10627/gene11149/gene2295	3	Nucleotide metabolism	Metabolism	0.289259	0.244336
lightcyan1	00240	Pyrimidine metabolism	1/2	96/771	0.233665	0.280398	0.196771	gene16507	1	Nucleotide metabolism	Metabolism	-0.143518	0.569942
lightcyan1	00561	Glycerolipid metabolism	1/2	26/771	0.06635	0.099525	0.0698421	gene11625	1	Lipid metabolism	Metabolism	-0.143518	0.569942
lightcyan1	00230	Purine metabolism	1/2	127/771	0.302488	0.302488	0.212272	gene16507	1	Nucleotide metabolism	Metabolism	-0.143518	0.569942
lightcyan1	00052	Galactose metabolism	1/2	21/771	0.0537672	0.099525	0.0698421	gene11625	1	Carbohydrate metabolism	Metabolism	-0.143518	0.569942
lightcyan1	00600	Sphingolipid metabolism	1/2	14/771	0.0360099	0.099525	0.0698421	gene11625	1	Lipid metabolism	Metabolism	-0.143518	0.569942
lightcyan1	00603	Glycosphingolipid biosynthesis - globo and isoglobo series	1/2	10/771	0.0257887	0.099525	0.0698421	gene11625	1	Glycan biosynthesis and metabolism	Metabolism	-0.143518	0.569942
lightgoldenrodyellow	00480	Glutathione metabolism	1/2	28/771	0.0713595	0.0713595	0.0713595	gene9151	1	Metabolism of other amino acids	Metabolism	0.371612	0.12891
lightgoldenrodyellow	00790	Folate biosynthesis	1/2	28/771	0.0713595	0.0713595	0.0713595	gene7030	1	Metabolism of cofactors and vitamins	Metabolism	0.371612	0.12891
lightgreen	00561	Glycerolipid metabolism	1/9	26/771	0.266831	0.560589	0.555382	gene4002	1	Lipid metabolism	Metabolism	0.329615	0.181637
lightgreen	00230	Purine metabolism	1/9	127/771	0.803912	0.803912	0.796445	gene1955	1	Nucleotide metabolism	Metabolism	0.329615	0.181637
lightgreen	05170	not available	1/9	47/771	0.433981	0.560589	0.555382	gene16617	1	not available	not available	0.329615	0.181637
lightgreen	00970	Aminoacyl-tRNA biosynthesis	1/9	58/771	0.507219	0.574848	0.569509	gene8146	1	Translation	Genetic Information Processing	0.329615	0.181637
lightgreen	05163	not available	1/9	47/771	0.433981	0.560589	0.555382	gene16617	1	not available	not available	0.329615	0.181637
lightgreen	00062	Fatty acid elongation	1/9	20/771	0.211638	0.560589	0.555382	gene12548	1	Lipid metabolism	Metabolism	0.329615	0.181637
lightgreen	00670	One carbon pool by folate	1/9	20/771	0.211638	0.560589	0.555382	gene9745	1	Metabolism of cofactors and vitamins	Metabolism	0.329615	0.181637
lightgreen	00720	Carbon fixation pathways in prokaryotes	1/9	29/771	0.293118	0.560589	0.555382	gene9745	1	Energy metabolism	Metabolism	0.329615	0.181637
lightgreen	05165	not available	1/9	47/771	0.433981	0.560589	0.555382	gene16617	1	not available	not available	0.329615	0.181637
lightgreen	04151	PI3K-Akt signaling pathway	1/9	47/771	0.433981	0.560589	0.555382	gene16617	1	Signal transduction	Environmental Information Processing	0.329615	0.181637
lightgreen	04926	Relaxin signaling pathway	1/9	46/771	0.426866	0.560589	0.555382	gene16617	1	Endocrine system	Organismal Systems	0.329615	0.181637
lightgreen	04714	Thermogenesis	1/9	46/771	0.426866	0.560589	0.555382	gene16617	1	Environmental adaptation	Organismal Systems	0.329615	0.181637
lightgreen	00240	Pyrimidine metabolism	1/9	96/771	0.699851	0.743591	0.736685	gene1955	1	Nucleotide metabolism	Metabolism	0.329615	0.181637
lightgreen	00564	Glycerophospholipid metabolism	1/9	28/771	0.28445	0.560589	0.555382	gene4002	1	Lipid metabolism	Metabolism	0.329615	0.181637
lightgreen	00620	Pyruvate metabolism	1/9	20/771	0.211638	0.560589	0.555382	gene6535	1	Carbohydrate metabolism	Metabolism	0.329615	0.181637
lightgreen	00030	Pentose phosphate pathway	2/9	19/771	0.018697	0.317849	0.314897	gene1907/gene2611	2	Carbohydrate metabolism	Metabolism	0.329615	0.181637
lightgreen	04150	mTOR signaling pathway	1/9	51/771	0.461661	0.560589	0.555382	gene16617	1	Signal transduction	Environmental Information Processing	0.329615	0.181637
lightpink	00030	Pentose phosphate pathway	1/1	19/771	0.0246433	0.0246433		gene15505	1	Carbohydrate metabolism	Metabolism	0.401385	0.0987471
lightpink1	00561	Glycerolipid metabolism	1/2	26/771	0.06635	0.0713595	0.0500768	gene9817	1	Lipid metabolism	Metabolism	-0.28175	0.257346
lightpink1	00564	Glycerophospholipid metabolism	1/2	28/771	0.0713595	0.0713595	0.0500768	gene9817	1	Lipid metabolism	Metabolism	-0.28175	0.257346
lightpink1	00440	Phosphonate and phosphinate metabolism	1/2	4/771	0.0103559	0.0310678	0.0218019	gene6138	1	Metabolism of other amino acids	Metabolism	-0.28175	0.257346
lightskyblue2	00520	Amino sugar and nucleotide sugar metabolism	1/4	39/771	0.187831	0.201248	0.141227	gene193	1	Carbohydrate metabolism	Metabolism	0.523429	0.0257976
lightskyblue2	00980	Metabolism of xenobiotics by cytochrome P45	1/4	10/771	0.0509774	0.109237	0.0766577	gene2165	1	Xenobiotics biodegradation and metabolism	Metabolism	0.523429	0.0257976
lightskyblue2	00260	Glycine, serine and threonine metabolism	2/4	20/771	0.00372165	0.0259403	0.0182037	gene2165/gene7095	2	Amino acid metabolism	Metabolism	0.523429	0.0257976
lightskyblue2	00350	Tyrosine metabolism	1/4	7/771	0.0358938	0.107681	0.075566	gene2165	1	Amino acid metabolism	Metabolism	0.523429	0.0257976
lightskyblue2	00625	Chloroalkane and chloroalkene degradation	1/4	1/771	0.00518807	0.0259403	0.0182037	gene2165	1	Xenobiotics biodegradation and metabolism	Metabolism	0.523429	0.0257976
lightskyblue2	00970	Aminoacyl-tRNA biosynthesis	1/4	58/771	0.269088	0.269088	0.188834	gene11938	1	Translation	Genetic Information Processing	0.523429	0.0257976
lightskyblue2	00830	Retinol metabolism	1/4	6/771	0.0308263	0.107681	0.075566	gene2165	1	Metabolism of cofactors and vitamins	Metabolism	0.523429	0.0257976
lightskyblue2	00010	Glycolysis / Gluconeogenesis	1/4	26/771	0.128456	0.148219	0.104013	gene2165	1	Carbohydrate metabolism	Metabolism	0.523429	0.0257976
lightskyblue2	00592	alpha-Linolenic acid metabolism	1/4	19/771	0.0951675	0.130968	0.0919071	gene2165	1	Lipid metabolism	Metabolism	0.523429	0.0257976
lightskyblue2	00071	Fatty acid degradation	1/4	15/771	0.0757224	0.130968	0.0919071	gene2165	1	Lipid metabolism	Metabolism	0.523429	0.0257976
lightskyblue2	00052	Galactose metabolism	1/4	21/771	0.104774	0.130968	0.0919071	gene193	1	Carbohydrate metabolism	Metabolism	0.523429	0.0257976
lightskyblue2	00626	Naphthalene degradation	1/4	1/771	0.00518807	0.0259403	0.0182037	gene2165	1	Xenobiotics biodegradation and metabolism	Metabolism	0.523429	0.0257976
lightskyblue2	00680	Methane metabolism	1/4	18/771	0.0903353	0.130968	0.0919071	gene2165	1	Energy metabolism	Metabolism	0.523429	0.0257976
lightskyblue2	00982	not available	1/4	10/771	0.0509774	0.109237	0.0766577	gene2165	1	not available	not available	0.523429	0.0257976
lightskyblue2	00670	One carbon pool by folate	1/4	20/771	0.0999804	0.130968	0.0919071	gene7095	1	Metabolism of cofactors and vitamins	Metabolism	0.523429	0.0257976
lightskyblue3	05165	not available	1/1	47/771	0.0609598	0.0661479	0.0661479	gene4229	1	not available	not available	0.381578	0.118175
lightskyblue3	04926	Relaxin signaling pathway	1/1	46/771	0.0596628	0.0661479	0.0661479	gene4229	1	Endocrine system	Organismal Systems	0.381578	0.118175
lightskyblue3	04714	Thermogenesis	1/1	46/771	0.0596628	0.0661479	0.0661479	gene4229	1	Environmental adaptation	Organismal Systems	0.381578	0.118175
lightskyblue3	05170	not available	1/1	47/771	0.0609598	0.0661479	0.0661479	gene4229	1	not available	not available	0.381578	0.118175
lightskyblue3	04150	mTOR signaling pathway	1/1	51/771	0.0661479	0.0661479	0.0661479	gene4229	1	Signal transduction	Environmental Information Processing	0.381578	0.118175
lightskyblue3	05163	not available	1/1	47/771	0.0609598	0.0661479	0.0661479	gene4229	1	not available	not available	0.381578	0.118175
lightskyblue3	04151	PI3K-Akt signaling pathway	1/1	47/771	0.0609598	0.0661479	0.0661479	gene4229	1	Signal transduction	Environmental Information Processing	0.381578	0.118175
lightskyblue4	00620	Pyruvate metabolism	1/3	20/771	0.0759157	0.122396	0.10307	gene12604	1	Carbohydrate metabolism	Metabolism	0.468261	0.0500091
lightskyblue4	00010	Glycolysis / Gluconeogenesis	1/3	26/771	0.0979168	0.122396	0.10307	gene12604	1	Carbohydrate metabolism	Metabolism	0.468261	0.0500091
lightskyblue4	04660	T cell receptor signaling pathway	1/3	40/771	0.147889	0.147889	0.124538	gene8288	1	Immune system	Organismal Systems	0.468261	0.0500091
lightskyblue4	00190	Oxidative phosphorylation	1/3	5/771	0.0193543	0.0967716	0.0814919	gene6787	1	Energy metabolism	Metabolism	0.468261	0.0500091
lightskyblue4	00020	Citrate cycle (TCA cycle)	1/3	24/771	0.0906224	0.122396	0.10307	gene12604	1	Carbohydrate metabolism	Metabolism	0.468261	0.0500091
lightslateblue	00562	Inositol phosphate metabolism	1/4	19/771	0.0951675	0.265414	0.265414	gene1514	1	Carbohydrate metabolism	Metabolism	-0.127351	0.614562
lightslateblue	00900	Terpenoid backbone biosynthesis	1/4	13/771	0.0658832	0.265414	0.265414	gene1682	1	Metabolism of terpenoids and polyketides	Metabolism	-0.127351	0.614562
lightslateblue	04658	Th1 and Th2 cell differentiation	1/4	31/771	0.151665	0.265414	0.265414	gene17694	1	Immune system	Organismal Systems	-0.127351	0.614562
lightslateblue	04660	T cell receptor signaling pathway	1/4	40/771	0.19227	0.269177	0.269177	gene17694	1	Immune system	Organismal Systems	-0.127351	0.614562
lightslateblue	00240	Pyrimidine metabolism	1/4	96/771	0.413166	0.482027	0.482027	gene1676	1	Nucleotide metabolism	Metabolism	-0.127351	0.614562
lightslateblue	00230	Purine metabolism	1/4	127/771	0.513977	0.513977	0.513977	gene1676	1	Nucleotide metabolism	Metabolism	-0.127351	0.614562
lightslateblue	04070	Phosphatidylinositol signaling system	1/4	25/771	0.123758	0.265414	0.265414	gene1514	1	Signal transduction	Environmental Information Processing	-0.127351	0.614562
lightsteelblue	00520	Amino sugar and nucleotide sugar metabolism	1/1	39/771	0.0505837	0.0505837	0.026623	gene3707	1	Carbohydrate metabolism	Metabolism	-0.239003	0.339502
lightsteelblue	00051	Fructose and mannose metabolism	1/1	16/771	0.0207523	0.0415045	0.0218445	gene3707	1	Carbohydrate metabolism	Metabolism	-0.239003	0.339502
lightsteelblue1	00500	Starch and sucrose metabolism	1/4	25/771	0.123758	0.128456	0.0936117	gene6643	1	Carbohydrate metabolism	Metabolism	0.14772	0.558579
lightsteelblue1	00073	Cutin, suberine and wax biosynthesis	1/4	18/771	0.0903353	0.117436	0.0855808	gene15783	1	Lipid metabolism	Metabolism	0.14772	0.558579
lightsteelblue1	00513	Various types of N-glycan biosynthesis	1/4	13/771	0.0658832	0.117436	0.0855808	gene8605	1	Glycan biosynthesis and metabolism	Metabolism	0.14772	0.558579
lightsteelblue1	00511	Other glycan degradation	1/4	17/771	0.0854837	0.117436	0.0855808	gene8605	1	Glycan biosynthesis and metabolism	Metabolism	0.14772	0.558579
lightsteelblue1	00052	Galactose metabolism	1/4	21/771	0.104774	0.123824	0.0902361	gene6643	1	Carbohydrate metabolism	Metabolism	0.14772	0.558579
lightsteelblue1	00524	Neomycin, kanamycin and gentamicin biosynthesis	1/4	2/771	0.0103559	0.0608141	0.044318	gene6643	1	Biosynthesis of other secondary metabolites	Metabolism	0.14772	0.558579
lightsteelblue1	00531	Glycosaminoglycan degradation	1/4	18/771	0.0903353	0.117436	0.0855808	gene8605	1	Glycan biosynthesis and metabolism	Metabolism	0.14772	0.558579
lightsteelblue1	00604	Glycosphingolipid biosynthesis - ganglio series	1/4	14/771	0.0708126	0.117436	0.0855808	gene8605	1	Glycan biosynthesis and metabolism	Metabolism	0.14772	0.558579
lightsteelblue1	00051	Fructose and mannose metabolism	2/4	16/771	0.00236709	0.0307721	0.022425	gene3835/gene6643	2	Carbohydrate metabolism	Metabolism	0.14772	0.558579
lightsteelblue1	00603	Glycosphingolipid biosynthesis - globo and isoglobo series	1/4	10/771	0.0509774	0.117436	0.0855808	gene8605	1	Glycan biosynthesis and metabolism	Metabolism	0.14772	0.558579
lightsteelblue1	00520	Amino sugar and nucleotide sugar metabolism	2/4	39/771	0.014034	0.0608141	0.044318	gene6643/gene8605	2	Carbohydrate metabolism	Metabolism	0.14772	0.558579
lightsteelblue1	00521	Streptomycin biosynthesis	1/4	4/771	0.0206312	0.0670514	0.0488634	gene6643	1	Biosynthesis of other secondary metabolites	Metabolism	0.14772	0.558579
lightsteelblue1	00010	Glycolysis / Gluconeogenesis	1/4	26/771	0.128456	0.128456	0.0936117	gene6643	1	Carbohydrate metabolism	Metabolism	0.14772	0.558579
lightyellow	00970	Aminoacyl-tRNA biosynthesis	1/4	58/771	0.269088	0.269088	0.212438	gene15751	1	Translation	Genetic Information Processing	0.0242638	0.923865
lightyellow	00440	Phosphonate and phosphinate metabolism	1/4	4/771	0.0206312	0.0825248	0.0651512	gene17990	1	Metabolism of other amino acids	Metabolism	0.0242638	0.923865
lightyellow	00230	Purine metabolism	2/4	127/771	0.128797	0.17173	0.135576	gene12735/gene1936	2	Nucleotide metabolism	Metabolism	0.0242638	0.923865
lightyellow	00240	Pyrimidine metabolism	2/4	96/771	0.0778321	0.155664	0.122893	gene12735/gene1936	2	Nucleotide metabolism	Metabolism	0.0242638	0.923865
linen	00720	Carbon fixation pathways in prokaryotes	1/3	29/771	0.108785	0.145047	0.114511	gene11048	1	Energy metabolism	Metabolism	0.291031	0.241328
linen	00052	Galactose metabolism	1/3	21/771	0.0796072	0.144996	0.11447	gene17087	1	Carbohydrate metabolism	Metabolism	0.291031	0.241328
linen	00970	Aminoacyl-tRNA biosynthesis	1/3	58/771	0.20938	0.20938	0.1653	gene11818	1	Translation	Genetic Information Processing	0.291031	0.241328
linen	00190	Oxidative phosphorylation	1/3	5/771	0.0193543	0.138627	0.109442	gene11048	1	Energy metabolism	Metabolism	0.291031	0.241328
linen	00670	One carbon pool by folate	1/3	20/771	0.0759157	0.144996	0.11447	gene11818	1	Metabolism of cofactors and vitamins	Metabolism	0.291031	0.241328
linen	00020	Citrate cycle (TCA cycle)	1/3	24/771	0.0906224	0.144996	0.11447	gene11048	1	Carbohydrate metabolism	Metabolism	0.291031	0.241328
linen	00650	Butanoate metabolism	1/3	9/771	0.0346567	0.138627	0.109442	gene11048	1	Carbohydrate metabolism	Metabolism	0.291031	0.241328
linen	00520	Amino sugar and nucleotide sugar metabolism	1/3	39/771	0.144382	0.165008	0.13027	gene17087	1	Carbohydrate metabolism	Metabolism	0.291031	0.241328
magenta1	00480	Glutathione metabolism	1/3	28/771	0.105172	0.185831	0.185831	gene2815	1	Metabolism of other amino acids	Metabolism	0.631784	0.00491422
magenta1	05170	not available	1/3	47/771	0.172167	0.185831	0.185831	gene12630	1	not available	not available	0.631784	0.00491422
magenta1	04714	Thermogenesis	1/3	46/771	0.168727	0.185831	0.185831	gene12630	1	Environmental adaptation	Organismal Systems	0.631784	0.00491422
magenta1	04150	mTOR signaling pathway	1/3	51/771	0.185831	0.185831	0.185831	gene12630	1	Signal transduction	Environmental Information Processing	0.631784	0.00491422
magenta1	04151	PI3K-Akt signaling pathway	1/3	47/771	0.172167	0.185831	0.185831	gene12630	1	Signal transduction	Environmental Information Processing	0.631784	0.00491422
magenta1	05165	not available	1/3	47/771	0.172167	0.185831	0.185831	gene12630	1	not available	not available	0.631784	0.00491422
magenta1	00790	Folate biosynthesis	1/3	28/771	0.105172	0.185831	0.185831	gene10277	1	Metabolism of cofactors and vitamins	Metabolism	0.631784	0.00491422
magenta1	04926	Relaxin signaling pathway	1/3	46/771	0.168727	0.185831	0.185831	gene12630	1	Endocrine system	Organismal Systems	0.631784	0.00491422
magenta1	05163	not available	1/3	47/771	0.172167	0.185831	0.185831	gene12630	1	not available	not available	0.631784	0.00491422
magenta3	00970	Aminoacyl-tRNA biosynthesis	1/3	58/771	0.20938	0.20938	0.146933	gene778	1	Translation	Genetic Information Processing	0.0227774	0.928518
magenta3	00240	Pyrimidine metabolism	2/3	96/771	0.0423306	0.10815	0.0758951	gene16563/gene6519	2	Nucleotide metabolism	Metabolism	0.0227774	0.928518
magenta3	00230	Purine metabolism	2/3	127/771	0.0721003	0.10815	0.0758951	gene16563/gene6519	2	Nucleotide metabolism	Metabolism	0.0227774	0.928518
magenta4	00532	Glycosaminoglycan biosynthesis - chondroitin sulfate / dermatan sulfate	1/9	1/771	0.0116732	0.0742366	0.0497279	gene1623	1	Glycan biosynthesis and metabolism	Metabolism	-0.394837	0.104895
magenta4	00240	Pyrimidine metabolism	2/9	96/771	0.311051	0.342156	0.229196	gene12915/gene4684	2	Nucleotide metabolism	Metabolism	-0.394837	0.104895
magenta4	00310	Lysine degradation	2/9	23/771	0.0269951	0.0742366	0.0497279	gene16564/gene1770	2	Amino acid metabolism	Metabolism	-0.394837	0.104895
magenta4	00534	Glycosaminoglycan biosynthesis - heparan sulfate / heparin	1/9	2/771	0.023225	0.0742366	0.0497279	gene1623	1	Glycan biosynthesis and metabolism	Metabolism	-0.394837	0.104895
magenta4	00250	Alanine, aspartate and glutamate metabolism	1/9	16/771	0.17282	0.271574	0.181915	gene7458	1	Amino acid metabolism	Metabolism	-0.394837	0.104895
magenta4	00910	Nitrogen metabolism	1/9	6/771	0.0682417	0.150132	0.100567	gene7458	1	Energy metabolism	Metabolism	-0.394837	0.104895
magenta4	00970	Aminoacyl-tRNA biosynthesis	1/9	58/771	0.507219	0.507219	0.339764	gene11548	1	Translation	Genetic Information Processing	-0.394837	0.104895
magenta4	00230	Purine metabolism	3/9	127/771	0.172682	0.271574	0.181915	gene12915/gene17807/gene4684	3	Nucleotide metabolism	Metabolism	-0.394837	0.104895
magenta4	00720	Carbon fixation pathways in prokaryotes	1/9	29/771	0.293118	0.342156	0.229196	gene5419	1	Energy metabolism	Metabolism	-0.394837	0.104895
magenta4	00790	Folate biosynthesis	1/9	28/771	0.28445	0.342156	0.229196	gene4684	1	Metabolism of cofactors and vitamins	Metabolism	-0.394837	0.104895
magenta4	00670	One carbon pool by folate	2/9	20/771	0.020648	0.0742366	0.0497279	gene4684/gene5419	2	Metabolism of cofactors and vitamins	Metabolism	-0.394837	0.104895
maroon	04151	PI3K-Akt signaling pathway	1/3	47/771	0.172167	0.206479	0.195612	gene7368	1	Signal transduction	Environmental Information Processing	-0.510859	0.0302709
maroon	05163	not available	1/3	47/771	0.172167	0.206479	0.195612	gene7368	1	not available	not available	-0.510859	0.0302709
maroon	05165	not available	1/3	47/771	0.172167	0.206479	0.195612	gene7368	1	not available	not available	-0.510859	0.0302709
maroon	04150	mTOR signaling pathway	1/3	51/771	0.185831	0.206479	0.195612	gene7368	1	Signal transduction	Environmental Information Processing	-0.510859	0.0302709
maroon	00770	Pantothenate and CoA biosynthesis	1/3	8/771	0.0308462	0.206479	0.195612	gene9739	1	Metabolism of cofactors and vitamins	Metabolism	-0.510859	0.0302709
maroon	05170	not available	1/3	47/771	0.172167	0.206479	0.195612	gene7368	1	not available	not available	-0.510859	0.0302709
maroon	04926	Relaxin signaling pathway	1/3	46/771	0.168727	0.206479	0.195612	gene7368	1	Endocrine system	Organismal Systems	-0.510859	0.0302709
maroon	04714	Thermogenesis	1/3	46/771	0.168727	0.206479	0.195612	gene7368	1	Environmental adaptation	Organismal Systems	-0.510859	0.0302709
maroon	00230	Purine metabolism	1/3	127/771	0.417682	0.417682	0.395698	gene6402	1	Nucleotide metabolism	Metabolism	-0.510859	0.0302709
maroon	00983	Drug metabolism - other enzymes	1/3	23/771	0.0869605	0.206479	0.195612	gene6402	1	Xenobiotics biodegradation and metabolism	Metabolism	-0.510859	0.0302709
mediumorchid	00380	Tryptophan metabolism	1/2	15/771	0.0385568	0.06635	0.0232807	gene9183	1	Amino acid metabolism	Metabolism	-0.403153	0.0971323
mediumorchid	00561	Glycerolipid metabolism	1/2	26/771	0.06635	0.06635	0.0232807	gene2619	1	Lipid metabolism	Metabolism	-0.403153	0.0971323
mediumorchid	00073	Cutin, suberine and wax biosynthesis	1/2	18/771	0.0461772	0.06635	0.0232807	gene2619	1	Lipid metabolism	Metabolism	-0.403153	0.0971323
mediumorchid2	00900	Terpenoid backbone biosynthesis	1/1	13/771	0.0168612	0.0168612		gene3478	1	Metabolism of terpenoids and polyketides	Metabolism	0.32962	0.181629
mediumorchid4	00240	Pyrimidine metabolism	1/4	96/771	0.413166	0.413166	0.237224	gene14999	1	Nucleotide metabolism	Metabolism	0.365149	0.136227
mediumorchid4	00310	Lysine degradation	1/4	23/771	0.114304	0.130944	0.0751834	gene12477	1	Amino acid metabolism	Metabolism	0.365149	0.136227
mediumorchid4	00640	Propanoate metabolism	1/4	20/771	0.0999804	0.129386	0.0742889	gene12477	1	Carbohydrate metabolism	Metabolism	0.365149	0.136227
mediumorchid4	00650	Butanoate metabolism	1/4	9/771	0.0459693	0.101133	0.0580665	gene12477	1	Carbohydrate metabolism	Metabolism	0.365149	0.136227
mediumorchid4	00983	Drug metabolism - other enzymes	1/4	23/771	0.114304	0.130944	0.0751834	gene14999	1	Xenobiotics biodegradation and metabolism	Metabolism	0.365149	0.136227
mediumorchid4	00360	Phenylalanine metabolism	1/4	9/771	0.0459693	0.101133	0.0580665	gene12477	1	Amino acid metabolism	Metabolism	0.365149	0.136227
mediumorchid4	00380	Tryptophan metabolism	1/4	15/771	0.0757224	0.118992	0.068321	gene12477	1	Amino acid metabolism	Metabolism	0.365149	0.136227
mediumorchid4	00627	Aminobenzoate degradation	1/4	12/771	0.0609343	0.118992	0.068321	gene12477	1	Xenobiotics biodegradation and metabolism	Metabolism	0.365149	0.136227
mediumorchid4	00071	Fatty acid degradation	1/4	15/771	0.0757224	0.118992	0.068321	gene12477	1	Lipid metabolism	Metabolism	0.365149	0.136227
mediumorchid4	00480	Glutathione metabolism	2/4	28/771	0.00730037	0.0861	0.0494354	gene14999/gene7236	2	Metabolism of other amino acids	Metabolism	0.365149	0.136227
mediumorchid4	00623	Toluene degradation	1/4	4/771	0.0206312	0.0907773	0.0521209	gene12477	1	Xenobiotics biodegradation and metabolism	Metabolism	0.365149	0.136227
mediumorchid4	00280	Valine, leucine and isoleucine degradation	1/4	13/771	0.0658832	0.118992	0.068321	gene12477	1	Amino acid metabolism	Metabolism	0.365149	0.136227
mediumorchid4	00230	Purine metabolism	2/4	127/771	0.128797	0.13493	0.077472	gene14999/gene7029	2	Nucleotide metabolism	Metabolism	0.365149	0.136227
mediumorchid4	00062	Fatty acid elongation	1/4	20/771	0.0999804	0.129386	0.0742889	gene12477	1	Lipid metabolism	Metabolism	0.365149	0.136227
mediumorchid4	00020	Citrate cycle (TCA cycle)	1/4	24/771	0.11904	0.130944	0.0751834	gene7236	1	Carbohydrate metabolism	Metabolism	0.365149	0.136227
mediumorchid4	00720	Carbon fixation pathways in prokaryotes	2/4	29/771	0.00782727	0.0861	0.0494354	gene12477/gene7236	2	Energy metabolism	Metabolism	0.365149	0.136227
mediumorchid4	00281	Geraniol degradation	1/4	5/771	0.0257387	0.0943753	0.0541868	gene12477	1	Metabolism of terpenoids and polyketides	Metabolism	0.365149	0.136227
mediumorchid4	00362	Benzoate degradation	1/4	4/771	0.0206312	0.0907773	0.0521209	gene12477	1	Xenobiotics biodegradation and metabolism	Metabolism	0.365149	0.136227
mediumorchid4	00410	beta-Alanine metabolism	1/4	7/771	0.0358938	0.098708	0.0566745	gene12477	1	Metabolism of other amino acids	Metabolism	0.365149	0.136227
mediumorchid4	00903	Limonene and pinene degradation	1/4	4/771	0.0206312	0.0907773	0.0521209	gene12477	1	Metabolism of terpenoids and polyketides	Metabolism	0.365149	0.136227
mediumorchid4	00592	alpha-Linolenic acid metabolism	1/4	19/771	0.0951675	0.129386	0.0742889	gene12477	1	Lipid metabolism	Metabolism	0.365149	0.136227
mediumorchid4	00930	Caprolactam degradation	1/4	7/771	0.0358938	0.098708	0.0566745	gene12477	1	Xenobiotics biodegradation and metabolism	Metabolism	0.365149	0.136227
mediumpurple	00860	Porphyrin and chlorophyll metabolism	1/2	14/771	0.0360099	0.0512406	0.0359583	gene1030	1	Metabolism of cofactors and vitamins	Metabolism	-0.485912	0.040908
mediumpurple	00670	One carbon pool by folate	1/2	20/771	0.0512406	0.0512406	0.0359583	gene3008	1	Metabolism of cofactors and vitamins	Metabolism	-0.485912	0.040908
mediumpurple	00260	Glycine, serine and threonine metabolism	1/2	20/771	0.0512406	0.0512406	0.0359583	gene3008	1	Amino acid metabolism	Metabolism	-0.485912	0.040908
mediumpurple1	00240	Pyrimidine metabolism	1/2	96/771	0.233665	0.233665	0.172174	gene3328	1	Nucleotide metabolism	Metabolism	0.229217	0.360226
mediumpurple1	00710	Carbon fixation in photosynthetic organisms	1/2	13/771	0.0334597	0.0820658	0.0604695	gene11597	1	Energy metabolism	Metabolism	0.229217	0.360226
mediumpurple1	00670	One carbon pool by folate	1/2	20/771	0.0512406	0.0820658	0.0604695	gene3328	1	Metabolism of cofactors and vitamins	Metabolism	0.229217	0.360226
mediumpurple1	00630	Glyoxylate and dicarboxylate metabolism	1/2	12/771	0.0309061	0.0820658	0.0604695	gene11597	1	Carbohydrate metabolism	Metabolism	0.229217	0.360226
mediumpurple1	00270	Cysteine and methionine metabolism	1/2	27/771	0.0688564	0.0820658	0.0604695	gene11597	1	Amino acid metabolism	Metabolism	0.229217	0.360226
mediumpurple1	00680	Methane metabolism	1/2	18/771	0.0461772	0.0820658	0.0604695	gene11597	1	Energy metabolism	Metabolism	0.229217	0.360226
mediumpurple1	00790	Folate biosynthesis	1/2	28/771	0.0713595	0.0820658	0.0604695	gene3328	1	Metabolism of cofactors and vitamins	Metabolism	0.229217	0.360226
mediumpurple1	00620	Pyruvate metabolism	1/2	20/771	0.0512406	0.0820658	0.0604695	gene11597	1	Carbohydrate metabolism	Metabolism	0.229217	0.360226
mediumpurple1	00720	Carbon fixation pathways in prokaryotes	1/2	29/771	0.0738592	0.0820658	0.0604695	gene11597	1	Energy metabolism	Metabolism	0.229217	0.360226
mediumpurple1	00020	Citrate cycle (TCA cycle)	1/2	24/771	0.061327	0.0820658	0.0604695	gene11597	1	Carbohydrate metabolism	Metabolism	0.229217	0.360226
mediumpurple2	00230	Purine metabolism	1/1	127/771	0.164721	0.164721	0.115594	gene9475	1	Nucleotide metabolism	Metabolism	0.389545	0.11006
mediumpurple2	00240	Pyrimidine metabolism	1/1	96/771	0.124514	0.164721	0.115594	gene9475	1	Nucleotide metabolism	Metabolism	0.389545	0.11006
mediumpurple2	00983	Drug metabolism - other enzymes	1/1	23/771	0.0298314	0.0894942	0.0628029	gene9475	1	Xenobiotics biodegradation and metabolism	Metabolism	0.389545	0.11006
mediumpurple3	00270	Cysteine and methionine metabolism	1/2	27/771	0.0688564	0.0713595	0.0500768	gene7850	1	Amino acid metabolism	Metabolism	0.239997	0.337437
mediumpurple3	00480	Glutathione metabolism	1/2	28/771	0.0713595	0.0713595	0.0500768	gene7850	1	Metabolism of other amino acids	Metabolism	0.239997	0.337437
mediumpurple3	00910	Nitrogen metabolism	1/2	6/771	0.0155137	0.046541	0.0326604	gene4674	1	Energy metabolism	Metabolism	0.239997	0.337437
mediumpurple4	04714	Thermogenesis	1/8	46/771	0.390096	0.41336	0.365497	gene7706	1	Environmental adaptation	Organismal Systems	-0.120069	0.6351
mediumpurple4	00670	One carbon pool by folate	1/8	20/771	0.190416	0.340029	0.300658	gene17837	1	Metabolism of cofactors and vitamins	Metabolism	-0.120069	0.6351
mediumpurple4	00960	Tropane, piperidine and pyridine alkaloid biosynthesis	1/8	4/771	0.0409415	0.21227	0.187691	gene5347	1	Biosynthesis of other secondary metabolites	Metabolism	-0.120069	0.6351
mediumpurple4	00130	Ubiquinone and other terpenoid-quinone biosynthesis	1/8	3/771	0.0308462	0.21227	0.187691	gene5347	1	Metabolism of cofactors and vitamins	Metabolism	-0.120069	0.6351
mediumpurple4	00230	Purine metabolism	2/8	127/771	0.389546	0.41336	0.365497	gene11041/gene7139	2	Nucleotide metabolism	Metabolism	-0.120069	0.6351
mediumpurple4	00400	Phenylalanine, tyrosine and tryptophan biosynthesis	1/8	5/771	0.0509447	0.21227	0.187691	gene5347	1	Amino acid metabolism	Metabolism	-0.120069	0.6351
mediumpurple4	04926	Relaxin signaling pathway	1/8	46/771	0.390096	0.41336	0.365497	gene7706	1	Endocrine system	Organismal Systems	-0.120069	0.6351
mediumpurple4	00520	Amino sugar and nucleotide sugar metabolism	1/8	39/771	0.341118	0.41336	0.365497	gene2948	1	Carbohydrate metabolism	Metabolism	-0.120069	0.6351
mediumpurple4	00360	Phenylalanine metabolism	1/8	9/771	0.0900506	0.276677	0.244641	gene5347	1	Amino acid metabolism	Metabolism	-0.120069	0.6351
mediumpurple4	00604	Glycosphingolipid biosynthesis - ganglio series	1/8	14/771	0.136945	0.311239	0.275201	gene2948	1	Glycan biosynthesis and metabolism	Metabolism	-0.120069	0.6351
mediumpurple4	04151	PI3K-Akt signaling pathway	1/8	47/771	0.396826	0.41336	0.365497	gene7706	1	Signal transduction	Environmental Information Processing	-0.120069	0.6351
mediumpurple4	00950	Isoquinoline alkaloid biosynthesis	1/8	5/771	0.0509447	0.21227	0.187691	gene5347	1	Biosynthesis of other secondary metabolites	Metabolism	-0.120069	0.6351
mediumpurple4	00513	Various types of N-glycan biosynthesis	1/8	13/771	0.127739	0.311239	0.275201	gene2948	1	Glycan biosynthesis and metabolism	Metabolism	-0.120069	0.6351
mediumpurple4	00603	Glycosphingolipid biosynthesis - globo and isoglobo series	1/8	10/771	0.0996039	0.276677	0.244641	gene2948	1	Glycan biosynthesis and metabolism	Metabolism	-0.120069	0.6351
mediumpurple4	00350	Tyrosine metabolism	1/8	7/771	0.0706776	0.25242	0.223193	gene5347	1	Amino acid metabolism	Metabolism	-0.120069	0.6351
mediumpurple4	05165	not available	1/8	47/771	0.396826	0.41336	0.365497	gene7706	1	not available	not available	-0.120069	0.6351
mediumpurple4	00340	Histidine metabolism	2/8	5/771	0.000928637	0.0232159	0.0205278	gene17837/gene7400	2	Amino acid metabolism	Metabolism	-0.120069	0.6351
mediumpurple4	05170	not available	1/8	47/771	0.396826	0.41336	0.365497	gene7706	1	not available	not available	-0.120069	0.6351
mediumpurple4	00511	Other glycan degradation	1/8	17/771	0.164055	0.332547	0.294041	gene2948	1	Glycan biosynthesis and metabolism	Metabolism	-0.120069	0.6351
mediumpurple4	05163	not available	1/8	47/771	0.396826	0.41336	0.365497	gene7706	1	not available	not available	-0.120069	0.6351
mediumpurple4	04150	mTOR signaling pathway	1/8	51/771	0.4231	0.4231	0.37411	gene7706	1	Signal transduction	Environmental Information Processing	-0.120069	0.6351
mediumpurple4	00561	Glycerolipid metabolism	1/8	26/771	0.240966	0.389245	0.344175	gene7053	1	Lipid metabolism	Metabolism	-0.120069	0.6351
mediumpurple4	00270	Cysteine and methionine metabolism	1/8	27/771	0.249117	0.389245	0.344175	gene5347	1	Amino acid metabolism	Metabolism	-0.120069	0.6351
mediumpurple4	00401	Novobiocin biosynthesis	1/8	4/771	0.0409415	0.21227	0.187691	gene5347	1	Biosynthesis of other secondary metabolites	Metabolism	-0.120069	0.6351
mediumpurple4	00531	Glycosaminoglycan degradation	1/8	18/771	0.172924	0.332547	0.294041	gene2948	1	Glycan biosynthesis and metabolism	Metabolism	-0.120069	0.6351
midnightblue	00471	D-Glutamine and D-glutamate metabolism	1/7	1/771	0.00907912	0.108949	0.0860127	gene11358	1	Metabolism of other amino acids	Metabolism	-0.565816	0.0143838
midnightblue	00240	Pyrimidine metabolism	2/7	96/771	0.212853	0.232203	0.183318	gene11139/gene9300	2	Nucleotide metabolism	Metabolism	-0.565816	0.0143838
midnightblue	00052	Galactose metabolism	1/7	21/771	0.176402	0.230058	0.181624	gene6161	1	Carbohydrate metabolism	Metabolism	-0.565816	0.0143838
midnightblue	00230	Purine metabolism	1/7	127/771	0.717854	0.717854	0.566727	gene9300	1	Nucleotide metabolism	Metabolism	-0.565816	0.0143838
midnightblue	00520	Amino sugar and nucleotide sugar metabolism	2/7	39/771	0.0445854	0.160268	0.126527	gene6161/gene7398	2	Carbohydrate metabolism	Metabolism	-0.565816	0.0143838
midnightblue	00983	Drug metabolism - other enzymes	1/7	23/771	0.191715	0.230058	0.181624	gene11139	1	Xenobiotics biodegradation and metabolism	Metabolism	-0.565816	0.0143838
midnightblue	00053	Ascorbate and aldarate metabolism	1/7	8/771	0.0706776	0.169626	0.133916	gene7398	1	Carbohydrate metabolism	Metabolism	-0.565816	0.0143838
midnightblue	00310	Lysine degradation	1/7	23/771	0.191715	0.230058	0.181624	gene5102	1	Amino acid metabolism	Metabolism	-0.565816	0.0143838
midnightblue	00220	Arginine biosynthesis	1/7	10/771	0.0876623	0.175325	0.138414	gene11358	1	Amino acid metabolism	Metabolism	-0.565816	0.0143838
midnightblue	00910	Nitrogen metabolism	1/7	6/771	0.0534227	0.160268	0.126527	gene14633	1	Energy metabolism	Metabolism	-0.565816	0.0143838
midnightblue	00040	Pentose and glucuronate interconversions	1/7	3/771	0.0270256	0.160268	0.126527	gene7398	1	Carbohydrate metabolism	Metabolism	-0.565816	0.0143838
midnightblue	00250	Alanine, aspartate and glutamate metabolism	1/7	16/771	0.13703	0.230058	0.181624	gene11358	1	Amino acid metabolism	Metabolism	-0.565816	0.0143838
mistyrose	00710	Carbon fixation in photosynthetic organisms	1/4	13/771	0.0658832	0.142751	0.142751	gene17384	1	Energy metabolism	Metabolism	-0.52087	0.0266636
mistyrose	00564	Glycerophospholipid metabolism	1/4	28/771	0.137796	0.150323	0.150323	gene11578	1	Lipid metabolism	Metabolism	-0.52087	0.0266636
mistyrose	00730	Thiamine metabolism	1/4	19/771	0.0951675	0.142751	0.142751	gene15493	1	Metabolism of cofactors and vitamins	Metabolism	-0.52087	0.0266636
mistyrose	00590	Arachidonic acid metabolism	1/4	16/771	0.0806128	0.142751	0.142751	gene11578	1	Lipid metabolism	Metabolism	-0.52087	0.0266636
mistyrose	00565	Ether lipid metabolism	1/4	12/771	0.0609343	0.142751	0.142751	gene11578	1	Lipid metabolism	Metabolism	-0.52087	0.0266636
mistyrose	00051	Fructose and mannose metabolism	1/4	16/771	0.0806128	0.142751	0.142751	gene17384	1	Carbohydrate metabolism	Metabolism	-0.52087	0.0266636
mistyrose	00030	Pentose phosphate pathway	1/4	19/771	0.0951675	0.142751	0.142751	gene17384	1	Carbohydrate metabolism	Metabolism	-0.52087	0.0266636
mistyrose	00591	Linoleic acid metabolism	1/4	15/771	0.0757224	0.142751	0.142751	gene11578	1	Lipid metabolism	Metabolism	-0.52087	0.0266636
mistyrose	00230	Purine metabolism	2/4	127/771	0.128797	0.150323	0.150323	gene15493/gene17124	2	Nucleotide metabolism	Metabolism	-0.52087	0.0266636
mistyrose	00983	Drug metabolism - other enzymes	1/4	23/771	0.114304	0.150323	0.150323	gene15493	1	Xenobiotics biodegradation and metabolism	Metabolism	-0.52087	0.0266636
mistyrose	00240	Pyrimidine metabolism	1/4	96/771	0.413166	0.413166	0.413166	gene15493	1	Nucleotide metabolism	Metabolism	-0.52087	0.0266636
mistyrose	00592	alpha-Linolenic acid metabolism	1/4	19/771	0.0951675	0.142751	0.142751	gene11578	1	Lipid metabolism	Metabolism	-0.52087	0.0266636
navajowhite	00860	Porphyrin and chlorophyll metabolism	1/2	14/771	0.0360099	0.0360099		gene3398	1	Metabolism of cofactors and vitamins	Metabolism	0.327788	0.184215
navajowhite	00514	Other types of O-glycan biosynthesis	1/2	3/771	0.00777199	0.011658		gene3411	1	Glycan biosynthesis and metabolism	Metabolism	0.327788	0.184215
navajowhite	00515	Mannose type O-glycan biosynthesis	1/2	2/771	0.0051847	0.011658		gene3411	1	Glycan biosynthesis and metabolism	Metabolism	0.327788	0.184215
navajowhite1	00300	Lysine biosynthesis	1/2	1/771	0.00259403	0.00777705	0.00272879	gene6341	1	Amino acid metabolism	Metabolism	-0.0768331	0.761874
navajowhite1	00261	Monobactam biosynthesis	1/2	2/771	0.0051847	0.00777705	0.00272879	gene6341	1	Biosynthesis of other secondary metabolites	Metabolism	-0.0768331	0.761874
navajowhite1	00970	Aminoacyl-tRNA biosynthesis	1/2	58/771	0.144885	0.144885	0.0508369	gene5317	1	Translation	Genetic Information Processing	-0.0768331	0.761874
navajowhite2	00350	Tyrosine metabolism	1/6	7/771	0.0534227	0.320536	0.318662	gene8178	1	Amino acid metabolism	Metabolism	-0.180633	0.473204
navajowhite2	00240	Pyrimidine metabolism	1/6	96/771	0.550956	0.583366	0.579954	gene11671	1	Nucleotide metabolism	Metabolism	-0.180633	0.473204
navajowhite2	00950	Isoquinoline alkaloid biosynthesis	1/6	5/771	0.0384078	0.320536	0.318662	gene8178	1	Biosynthesis of other secondary metabolites	Metabolism	-0.180633	0.473204
navajowhite2	00020	Citrate cycle (TCA cycle)	1/6	24/771	0.173344	0.378259	0.376047	gene3066	1	Carbohydrate metabolism	Metabolism	-0.180633	0.473204
navajowhite2	04151	PI3K-Akt signaling pathway	1/6	47/771	0.315216	0.378259	0.376047	gene8186	1	Signal transduction	Environmental Information Processing	-0.180633	0.473204
navajowhite2	05170	not available	1/6	47/771	0.315216	0.378259	0.376047	gene8186	1	not available	not available	-0.180633	0.473204
navajowhite2	04926	Relaxin signaling pathway	1/6	46/771	0.309501	0.378259	0.376047	gene8186	1	Endocrine system	Organismal Systems	-0.180633	0.473204
navajowhite2	05163	not available	1/6	47/771	0.315216	0.378259	0.376047	gene8186	1	not available	not available	-0.180633	0.473204
navajowhite2	00660	C5-Branched dibasic acid metabolism	1/6	7/771	0.0534227	0.320536	0.318662	gene3066	1	Carbohydrate metabolism	Metabolism	-0.180633	0.473204
navajowhite2	00230	Purine metabolism	1/6	127/771	0.661691	0.661691	0.657821	gene16689	1	Nucleotide metabolism	Metabolism	-0.180633	0.473204
navajowhite2	04714	Thermogenesis	1/6	46/771	0.309501	0.378259	0.376047	gene8186	1	Environmental adaptation	Organismal Systems	-0.180633	0.473204
navajowhite2	00030	Pentose phosphate pathway	1/6	19/771	0.13947	0.378259	0.376047	gene16689	1	Carbohydrate metabolism	Metabolism	-0.180633	0.473204
navajowhite2	00640	Propanoate metabolism	1/6	20/771	0.146335	0.378259	0.376047	gene3066	1	Carbohydrate metabolism	Metabolism	-0.180633	0.473204
navajowhite2	00720	Carbon fixation pathways in prokaryotes	1/6	29/771	0.206101	0.378259	0.376047	gene3066	1	Energy metabolism	Metabolism	-0.180633	0.473204
navajowhite2	00790	Folate biosynthesis	1/6	28/771	0.199638	0.378259	0.376047	gene8178	1	Metabolism of cofactors and vitamins	Metabolism	-0.180633	0.473204
navajowhite2	05165	not available	1/6	47/771	0.315216	0.378259	0.376047	gene8186	1	not available	not available	-0.180633	0.473204
navajowhite2	00760	Nicotinate and nicotinamide metabolism	1/6	10/771	0.0755783	0.340103	0.338114	gene360	1	Metabolism of cofactors and vitamins	Metabolism	-0.180633	0.473204
navajowhite2	04150	mTOR signaling pathway	1/6	51/771	0.337681	0.379891	0.377669	gene8186	1	Signal transduction	Environmental Information Processing	-0.180633	0.473204
navajowhite3	04926	Relaxin signaling pathway	1/2	46/771	0.115839	0.164572	0.164572	gene11138	1	Endocrine system	Organismal Systems	-0.499742	0.034708
navajowhite3	05163	not available	1/2	47/771	0.118278	0.164572	0.164572	gene11138	1	not available	not available	-0.499742	0.034708
navajowhite3	00240	Pyrimidine metabolism	1/2	96/771	0.233665	0.262873	0.262873	gene3640	1	Nucleotide metabolism	Metabolism	-0.499742	0.034708
navajowhite3	04714	Thermogenesis	1/2	46/771	0.115839	0.164572	0.164572	gene11138	1	Environmental adaptation	Organismal Systems	-0.499742	0.034708
navajowhite3	05170	not available	1/2	47/771	0.118278	0.164572	0.164572	gene11138	1	not available	not available	-0.499742	0.034708
navajowhite3	04151	PI3K-Akt signaling pathway	1/2	47/771	0.118278	0.164572	0.164572	gene11138	1	Signal transduction	Environmental Information Processing	-0.499742	0.034708
navajowhite3	05165	not available	1/2	47/771	0.118278	0.164572	0.164572	gene11138	1	not available	not available	-0.499742	0.034708
navajowhite3	00230	Purine metabolism	1/2	127/771	0.302488	0.302488	0.302488	gene3640	1	Nucleotide metabolism	Metabolism	-0.499742	0.034708
navajowhite3	04150	mTOR signaling pathway	1/2	51/771	0.128	0.164572	0.164572	gene11138	1	Signal transduction	Environmental Information Processing	-0.499742	0.034708
navajowhite4	04070	Phosphatidylinositol signaling system	1/1	25/771	0.0324254	0.0324254		gene12008	1	Signal transduction	Environmental Information Processing	-0.445262	0.0640681
navajowhite4	00562	Inositol phosphate metabolism	1/1	19/771	0.0246433	0.0324254		gene12008	1	Carbohydrate metabolism	Metabolism	-0.445262	0.0640681
oldlace	00900	Terpenoid backbone biosynthesis	1/1	13/771	0.0168612	0.0168612		gene12394	1	Metabolism of terpenoids and polyketides	Metabolism	0.161803	0.521238
oldlace	00280	Valine, leucine and isoleucine degradation	1/1	13/771	0.0168612	0.0168612		gene12394	1	Amino acid metabolism	Metabolism	0.161803	0.521238
oldlace	00072	Synthesis and degradation of ketone bodies	1/1	3/771	0.00389105	0.0155642		gene12394	1	Lipid metabolism	Metabolism	0.161803	0.521238
oldlace	00650	Butanoate metabolism	1/1	9/771	0.0116732	0.0168612		gene12394	1	Carbohydrate metabolism	Metabolism	0.161803	0.521238
orange	00970	Aminoacyl-tRNA biosynthesis	2/9	58/771	0.142351	0.241871	0.222776	gene13783/gene7642	2	Translation	Genetic Information Processing	0.167515	0.506432
orange	00062	Fatty acid elongation	3/9	20/771	0.00113829	0.0091063	0.00838738	gene12547/gene12551/gene9858	3	Lipid metabolism	Metabolism	0.167515	0.506432
orange	00620	Pyruvate metabolism	1/9	20/771	0.211638	0.241871	0.222776	gene10645	1	Carbohydrate metabolism	Metabolism	0.167515	0.506432
orange	00510	N-Glycan biosynthesis	1/9	11/771	0.121914	0.241871	0.222776	gene6264	1	Glycan biosynthesis and metabolism	Metabolism	0.167515	0.506432
orange	04070	Phosphatidylinositol signaling system	1/9	25/771	0.257878	0.257878	0.237519	gene5549	1	Signal transduction	Environmental Information Processing	0.167515	0.506432
orange	00511	Other glycan degradation	1/9	17/771	0.18268	0.241871	0.222776	gene1147	1	Glycan biosynthesis and metabolism	Metabolism	0.167515	0.506432
orange	00513	Various types of N-glycan biosynthesis	1/9	13/771	0.142601	0.241871	0.222776	gene6264	1	Glycan biosynthesis and metabolism	Metabolism	0.167515	0.506432
orange	00562	Inositol phosphate metabolism	1/9	19/771	0.202088	0.241871	0.222776	gene5549	1	Carbohydrate metabolism	Metabolism	0.167515	0.506432
orange3	00564	Glycerophospholipid metabolism	1/2	28/771	0.0713595	0.0856314	0.0300461	gene15625	1	Lipid metabolism	Metabolism	0.192364	0.444436
orange3	00565	Ether lipid metabolism	1/2	12/771	0.0309061	0.0730658	0.0256371	gene15625	1	Lipid metabolism	Metabolism	0.192364	0.444436
orange3	00590	Arachidonic acid metabolism	1/2	16/771	0.0411003	0.0730658	0.0256371	gene15625	1	Lipid metabolism	Metabolism	0.192364	0.444436
orange3	04660	T cell receptor signaling pathway	1/2	40/771	0.101134	0.101134	0.0354855	gene8781	1	Immune system	Organismal Systems	0.192364	0.444436
orange3	00592	alpha-Linolenic acid metabolism	1/2	19/771	0.0487106	0.0730658	0.0256371	gene15625	1	Lipid metabolism	Metabolism	0.192364	0.444436
orange3	00591	Linoleic acid metabolism	1/2	15/771	0.0385568	0.0730658	0.0256371	gene15625	1	Lipid metabolism	Metabolism	0.192364	0.444436
orangered	04151	PI3K-Akt signaling pathway	2/2	47/771	0.00364175	0.00485567	0.000638904	gene15641/gene6703	2	Signal transduction	Environmental Information Processing	-0.294951	0.234755
orangered	05170	not available	2/2	47/771	0.00364175	0.00485567	0.000638904	gene15641/gene6703	2	not available	not available	-0.294951	0.234755
orangered	05163	not available	2/2	47/771	0.00364175	0.00485567	0.000638904	gene15641/gene6703	2	not available	not available	-0.294951	0.234755
orangered	05165	not available	2/2	47/771	0.00364175	0.00485567	0.000638904	gene15641/gene6703	2	not available	not available	-0.294951	0.234755
orangered	04926	Relaxin signaling pathway	2/2	46/771	0.00348679	0.00485567	0.000638904	gene15641/gene6703	2	Endocrine system	Organismal Systems	-0.294951	0.234755
orangered	04660	T cell receptor signaling pathway	1/2	40/771	0.101134	0.101134	0.0133071	gene15641	1	Immune system	Organismal Systems	-0.294951	0.234755
orangered	04714	Thermogenesis	2/2	46/771	0.00348679	0.00485567	0.000638904	gene15641/gene6703	2	Environmental adaptation	Organismal Systems	-0.294951	0.234755
orangered	04150	mTOR signaling pathway	2/2	51/771	0.00429532	0.00490893	0.000645912	gene15641/gene6703	2	Signal transduction	Environmental Information Processing	-0.294951	0.234755
orangered1	00030	Pentose phosphate pathway	1/6	19/771	0.13947	0.207309	0.205383	gene7361	1	Carbohydrate metabolism	Metabolism	0.22669	0.365691
orangered1	00020	Citrate cycle (TCA cycle)	2/6	24/771	0.0129154	0.207309	0.205383	gene14289/gene9816	2	Carbohydrate metabolism	Metabolism	0.22669	0.365691
orangered1	00010	Glycolysis / Gluconeogenesis	1/6	26/771	0.18658	0.211457	0.209493	gene7361	1	Carbohydrate metabolism	Metabolism	0.22669	0.365691
orangered1	00051	Fructose and mannose metabolism	1/6	16/771	0.118595	0.207309	0.205383	gene7361	1	Carbohydrate metabolism	Metabolism	0.22669	0.365691
orangered1	00220	Arginine biosynthesis	1/6	10/771	0.0755783	0.207309	0.205383	gene9816	1	Amino acid metabolism	Metabolism	0.22669	0.365691
orangered1	00561	Glycerolipid metabolism	1/6	26/771	0.18658	0.211457	0.209493	gene6539	1	Lipid metabolism	Metabolism	0.22669	0.365691
orangered1	00230	Purine metabolism	1/6	127/771	0.661691	0.661691	0.655545	gene6708	1	Nucleotide metabolism	Metabolism	0.22669	0.365691
orangered1	00330	Arginine and proline metabolism	1/6	16/771	0.118595	0.207309	0.205383	gene9816	1	Amino acid metabolism	Metabolism	0.22669	0.365691
orangered1	00073	Cutin, suberine and wax biosynthesis	1/6	18/771	0.132558	0.207309	0.205383	gene6539	1	Lipid metabolism	Metabolism	0.22669	0.365691
orangered1	00730	Thiamine metabolism	1/6	19/771	0.13947	0.207309	0.205383	gene6708	1	Metabolism of cofactors and vitamins	Metabolism	0.22669	0.365691
orangered1	00720	Carbon fixation pathways in prokaryotes	1/6	29/771	0.206101	0.218982	0.216948	gene9816	1	Energy metabolism	Metabolism	0.22669	0.365691
orangered1	00380	Tryptophan metabolism	1/6	15/771	0.111544	0.207309	0.205383	gene14289	1	Amino acid metabolism	Metabolism	0.22669	0.365691
orangered1	00680	Methane metabolism	1/6	18/771	0.132558	0.207309	0.205383	gene7361	1	Energy metabolism	Metabolism	0.22669	0.365691
orangered1	00710	Carbon fixation in photosynthetic organisms	1/6	13/771	0.0973002	0.207309	0.205383	gene7361	1	Energy metabolism	Metabolism	0.22669	0.365691
orangered1	00310	Lysine degradation	1/6	23/771	0.16666	0.211457	0.209493	gene14289	1	Amino acid metabolism	Metabolism	0.22669	0.365691
orangered1	00620	Pyruvate metabolism	1/6	20/771	0.146335	0.207309	0.205383	gene9816	1	Carbohydrate metabolism	Metabolism	0.22669	0.365691
orangered1	00860	Porphyrin and chlorophyll metabolism	1/6	14/771	0.104446	0.207309	0.205383	gene13427	1	Metabolism of cofactors and vitamins	Metabolism	0.22669	0.365691
orangered3	00340	Histidine metabolism	1/3	5/771	0.0193543	0.0290315	0.0101865	gene17640	1	Amino acid metabolism	Metabolism	-0.134915	0.593512
orangered3	00514	Other types of O-glycan biosynthesis	1/3	3/771	0.0116428	0.0290315	0.0101865	gene14279	1	Glycan biosynthesis and metabolism	Metabolism	-0.134915	0.593512
orangered3	00970	Aminoacyl-tRNA biosynthesis	1/3	58/771	0.20938	0.20938	0.0734667	gene11893	1	Translation	Genetic Information Processing	-0.134915	0.593512
orangered4	04660	T cell receptor signaling pathway	1/1	40/771	0.0518807	0.0518807		gene942	1	Immune system	Organismal Systems	-0.172771	0.492986
paleturquoise	00720	Carbon fixation pathways in prokaryotes	1/6	29/771	0.206101	0.237138	0.230418	gene17075	1	Energy metabolism	Metabolism	-0.561813	0.015248
paleturquoise	00561	Glycerolipid metabolism	1/6	26/771	0.18658	0.237138	0.230418	gene13570	1	Lipid metabolism	Metabolism	-0.561813	0.015248
paleturquoise	00254	Aflatoxin biosynthesis	1/6	2/771	0.0155137	0.201678	0.195962	gene17075	1	Biosynthesis of other secondary metabolites	Metabolism	-0.561813	0.015248
paleturquoise	00061	Fatty acid biosynthesis	1/6	9/771	0.0682417	0.237138	0.230418	gene17075	1	Lipid metabolism	Metabolism	-0.561813	0.015248
paleturquoise	00620	Pyruvate metabolism	1/6	20/771	0.146335	0.237138	0.230418	gene17075	1	Carbohydrate metabolism	Metabolism	-0.561813	0.015248
paleturquoise	00450	Selenocompound metabolism	1/6	8/771	0.0608565	0.237138	0.230418	gene144	1	Metabolism of other amino acids	Metabolism	-0.561813	0.015248
paleturquoise	04658	Th1 and Th2 cell differentiation	1/6	31/771	0.218897	0.237138	0.230418	gene10609	1	Immune system	Organismal Systems	-0.561813	0.015248
paleturquoise	00564	Glycerophospholipid metabolism	1/6	28/771	0.199638	0.237138	0.230418	gene13570	1	Lipid metabolism	Metabolism	-0.561813	0.015248
paleturquoise	04070	Phosphatidylinositol signaling system	1/6	25/771	0.179984	0.237138	0.230418	gene13570	1	Signal transduction	Environmental Information Processing	-0.561813	0.015248
paleturquoise	00640	Propanoate metabolism	1/6	20/771	0.146335	0.237138	0.230418	gene17075	1	Carbohydrate metabolism	Metabolism	-0.561813	0.015248
paleturquoise	00062	Fatty acid elongation	1/6	20/771	0.146335	0.237138	0.230418	gene1356	1	Lipid metabolism	Metabolism	-0.561813	0.015248
paleturquoise	00310	Lysine degradation	1/6	23/771	0.16666	0.237138	0.230418	gene12029	1	Amino acid metabolism	Metabolism	-0.561813	0.015248
paleturquoise	04660	T cell receptor signaling pathway	1/6	40/771	0.274373	0.274373	0.266597	gene10609	1	Immune system	Organismal Systems	-0.561813	0.015248
paleturquoise4	05163	not available	1/2	47/771	0.118278	0.128	0.128	gene6882	1	not available	not available	-0.409054	0.0918813
paleturquoise4	04150	mTOR signaling pathway	1/2	51/771	0.128	0.128	0.128	gene6882	1	Signal transduction	Environmental Information Processing	-0.409054	0.0918813
paleturquoise4	05165	not available	1/2	47/771	0.118278	0.128	0.128	gene6882	1	not available	not available	-0.409054	0.0918813
paleturquoise4	04151	PI3K-Akt signaling pathway	1/2	47/771	0.118278	0.128	0.128	gene6882	1	Signal transduction	Environmental Information Processing	-0.409054	0.0918813
paleturquoise4	04926	Relaxin signaling pathway	1/2	46/771	0.115839	0.128	0.128	gene6882	1	Endocrine system	Organismal Systems	-0.409054	0.0918813
paleturquoise4	05170	not available	1/2	47/771	0.118278	0.128	0.128	gene6882	1	not available	not available	-0.409054	0.0918813
paleturquoise4	04660	T cell receptor signaling pathway	1/2	40/771	0.101134	0.128	0.128	gene1782	1	Immune system	Organismal Systems	-0.409054	0.0918813
paleturquoise4	04714	Thermogenesis	1/2	46/771	0.115839	0.128	0.128	gene6882	1	Environmental adaptation	Organismal Systems	-0.409054	0.0918813
palevioletred	00240	Pyrimidine metabolism	1/3	96/771	0.329332	0.329332	0.23111	gene15234	1	Nucleotide metabolism	Metabolism	0.37664	0.123412
palevioletred	00130	Ubiquinone and other terpenoid-quinone biosynthesis	1/3	3/771	0.0116428	0.0349285	0.0245113	gene4298	1	Metabolism of cofactors and vitamins	Metabolism	0.37664	0.123412
palevioletred	00230	Purine metabolism	2/3	127/771	0.0721003	0.10815	0.0758951	gene15234/gene17773	2	Nucleotide metabolism	Metabolism	0.37664	0.123412
palevioletred1	00290	Valine, leucine and isoleucine biosynthesis	1/1	5/771	0.00648508	0.00648508		gene12061	1	Amino acid metabolism	Metabolism	-0.339753	0.167768
palevioletred2	00720	Carbon fixation pathways in prokaryotes	1/5	29/771	0.174862	0.357463	0.352759	gene9247	1	Energy metabolism	Metabolism	0.317636	0.198987
palevioletred2	00640	Propanoate metabolism	1/5	20/771	0.123449	0.357463	0.352759	gene9247	1	Carbohydrate metabolism	Metabolism	0.317636	0.198987
palevioletred2	05165	not available	1/5	47/771	0.270452	0.357463	0.352759	gene10991	1	not available	not available	0.317636	0.198987
palevioletred2	00020	Citrate cycle (TCA cycle)	1/5	24/771	0.146606	0.357463	0.352759	gene9247	1	Carbohydrate metabolism	Metabolism	0.317636	0.198987
palevioletred2	04070	Phosphatidylinositol signaling system	1/5	25/771	0.152318	0.357463	0.352759	gene14606	1	Signal transduction	Environmental Information Processing	0.317636	0.198987
palevioletred2	00562	Inositol phosphate metabolism	1/5	19/771	0.117582	0.357463	0.352759	gene14606	1	Carbohydrate metabolism	Metabolism	0.317636	0.198987
palevioletred2	00970	Aminoacyl-tRNA biosynthesis	1/5	58/771	0.324359	0.370697	0.365819	gene4003	1	Translation	Genetic Information Processing	0.317636	0.198987
palevioletred2	00230	Purine metabolism	1/5	127/771	0.594452	0.594452	0.586631	gene5674	1	Nucleotide metabolism	Metabolism	0.317636	0.198987
palevioletred2	05170	not available	1/5	47/771	0.270452	0.357463	0.352759	gene10991	1	not available	not available	0.317636	0.198987
palevioletred2	00660	C5-Branched dibasic acid metabolism	1/5	7/771	0.0446927	0.357463	0.352759	gene9247	1	Carbohydrate metabolism	Metabolism	0.317636	0.198987
palevioletred2	05163	not available	1/5	47/771	0.270452	0.357463	0.352759	gene10991	1	not available	not available	0.317636	0.198987
palevioletred2	00240	Pyrimidine metabolism	1/5	96/771	0.486616	0.519057	0.512227	gene5674	1	Nucleotide metabolism	Metabolism	0.317636	0.198987
palevioletred2	04926	Relaxin signaling pathway	1/5	46/771	0.265386	0.357463	0.352759	gene10991	1	Endocrine system	Organismal Systems	0.317636	0.198987
palevioletred2	04714	Thermogenesis	1/5	46/771	0.265386	0.357463	0.352759	gene10991	1	Environmental adaptation	Organismal Systems	0.317636	0.198987
palevioletred2	04150	mTOR signaling pathway	1/5	51/771	0.290439	0.357463	0.352759	gene10991	1	Signal transduction	Environmental Information Processing	0.317636	0.198987
palevioletred2	04151	PI3K-Akt signaling pathway	1/5	47/771	0.270452	0.357463	0.352759	gene10991	1	Signal transduction	Environmental Information Processing	0.317636	0.198987
palevioletred3	05165	not available	1/5	47/771	0.270452	0.270452	0.253055	gene13456	1	not available	not available	0.0188357	0.940866
palevioletred3	00561	Glycerolipid metabolism	1/5	26/771	0.158	0.270452	0.253055	gene1550	1	Lipid metabolism	Metabolism	0.0188357	0.940866
palevioletred3	05163	not available	1/5	47/771	0.270452	0.270452	0.253055	gene13456	1	not available	not available	0.0188357	0.940866
palevioletred3	05170	not available	1/5	47/771	0.270452	0.270452	0.253055	gene13456	1	not available	not available	0.0188357	0.940866
palevioletred3	04926	Relaxin signaling pathway	1/5	46/771	0.265386	0.270452	0.253055	gene13456	1	Endocrine system	Organismal Systems	0.0188357	0.940866
palevioletred3	00230	Purine metabolism	2/5	127/771	0.192073	0.270452	0.253055	gene2420/gene6044	2	Nucleotide metabolism	Metabolism	0.0188357	0.940866
palevioletred3	04151	PI3K-Akt signaling pathway	1/5	47/771	0.270452	0.270452	0.253055	gene13456	1	Signal transduction	Environmental Information Processing	0.0188357	0.940866
palevioletred3	04714	Thermogenesis	1/5	46/771	0.265386	0.270452	0.253055	gene13456	1	Environmental adaptation	Organismal Systems	0.0188357	0.940866
palevioletred3	04150	mTOR signaling pathway	2/5	51/771	0.0377317	0.270452	0.253055	gene13456/gene8483	2	Signal transduction	Environmental Information Processing	0.0188357	0.940866
peru	00980	Metabolism of xenobiotics by cytochrome P45	1/4	10/771	0.0509774	0.109693	0.0950898	gene9178	1	Xenobiotics biodegradation and metabolism	Metabolism	0.162241	0.520095
peru	00627	Aminobenzoate degradation	1/4	12/771	0.0609343	0.109693	0.0950898	gene9178	1	Xenobiotics biodegradation and metabolism	Metabolism	0.162241	0.520095
peru	00140	Steroid hormone biosynthesis	1/4	5/771	0.0257387	0.109693	0.0950898	gene9178	1	Lipid metabolism	Metabolism	0.162241	0.520095
peru	00790	Folate biosynthesis	1/4	28/771	0.137796	0.137796	0.119452	gene4101	1	Metabolism of cofactors and vitamins	Metabolism	0.162241	0.520095
peru	00232	Caffeine metabolism	1/4	7/771	0.0358938	0.109693	0.0950898	gene9178	1	Biosynthesis of other secondary metabolites	Metabolism	0.162241	0.520095
peru	00982	not available	1/4	10/771	0.0509774	0.109693	0.0950898	gene9178	1	not available	not available	0.162241	0.520095
peru	00600	Sphingolipid metabolism	1/4	14/771	0.0708126	0.109693	0.0950898	gene8102	1	Lipid metabolism	Metabolism	0.162241	0.520095
peru	00500	Starch and sucrose metabolism	1/4	25/771	0.123758	0.131493	0.113987	gene7964	1	Carbohydrate metabolism	Metabolism	0.162241	0.520095
peru	00052	Galactose metabolism	1/4	21/771	0.104774	0.118744	0.102936	gene8102	1	Carbohydrate metabolism	Metabolism	0.162241	0.520095
peru	00590	Arachidonic acid metabolism	1/4	16/771	0.0806128	0.109693	0.0950898	gene9178	1	Lipid metabolism	Metabolism	0.162241	0.520095
peru	00604	Glycosphingolipid biosynthesis - ganglio series	1/4	14/771	0.0708126	0.109693	0.0950898	gene8102	1	Glycan biosynthesis and metabolism	Metabolism	0.162241	0.520095
peru	00830	Retinol metabolism	1/4	6/771	0.0308263	0.109693	0.0950898	gene9178	1	Metabolism of cofactors and vitamins	Metabolism	0.162241	0.520095
peru	00071	Fatty acid degradation	1/4	15/771	0.0757224	0.109693	0.0950898	gene9178	1	Lipid metabolism	Metabolism	0.162241	0.520095
peru	00531	Glycosaminoglycan degradation	1/4	18/771	0.0903353	0.109693	0.0950898	gene8102	1	Glycan biosynthesis and metabolism	Metabolism	0.162241	0.520095
peru	00380	Tryptophan metabolism	1/4	15/771	0.0757224	0.109693	0.0950898	gene9178	1	Amino acid metabolism	Metabolism	0.162241	0.520095
peru	00591	Linoleic acid metabolism	1/4	15/771	0.0757224	0.109693	0.0950898	gene9178	1	Lipid metabolism	Metabolism	0.162241	0.520095
peru	00511	Other glycan degradation	1/4	17/771	0.0854837	0.109693	0.0950898	gene8102	1	Glycan biosynthesis and metabolism	Metabolism	0.162241	0.520095
pink	04660	T cell receptor signaling pathway	1/9	40/771	0.382483	0.430293	0.327124	gene14879	1	Immune system	Organismal Systems	0.221772	0.376461
pink	00310	Lysine degradation	1/9	23/771	0.239679	0.308159	0.234273	gene12411	1	Amino acid metabolism	Metabolism	0.221772	0.376461
pink	00970	Aminoacyl-tRNA biosynthesis	1/9	58/771	0.507219	0.537055	0.408288	gene18117	1	Translation	Genetic Information Processing	0.221772	0.376461
pink	00380	Tryptophan metabolism	1/9	15/771	0.162854	0.293037	0.222776	gene12411	1	Amino acid metabolism	Metabolism	0.221772	0.376461
pink	00010	Glycolysis / Gluconeogenesis	3/9	26/771	0.00250504	0.0450907	0.0342795	gene11613/gene11886/gene12857	3	Carbohydrate metabolism	Metabolism	0.221772	0.376461
pink	00230	Purine metabolism	1/9	127/771	0.803912	0.803912	0.611161	gene4539	1	Nucleotide metabolism	Metabolism	0.221772	0.376461
pink	00030	Pentose phosphate pathway	2/9	19/771	0.018697	0.112182	0.0852846	gene11613/gene16307	2	Carbohydrate metabolism	Metabolism	0.221772	0.376461
pink	00480	Glutathione metabolism	2/9	28/771	0.0391186	0.140827	0.107062	gene16307/gene5035	2	Metabolism of other amino acids	Metabolism	0.221772	0.376461
pink	00710	Carbon fixation in photosynthetic organisms	2/9	13/771	0.00884654	0.0796189	0.060529	gene11613/gene11886	2	Energy metabolism	Metabolism	0.221772	0.376461
pink	00051	Fructose and mannose metabolism	1/9	16/771	0.17282	0.293037	0.222776	gene11613	1	Carbohydrate metabolism	Metabolism	0.221772	0.376461
pink	00620	Pyruvate metabolism	1/9	20/771	0.211638	0.293037	0.222776	gene12857	1	Carbohydrate metabolism	Metabolism	0.221772	0.376461
pink	00680	Methane metabolism	1/9	18/771	0.192436	0.293037	0.222776	gene11613	1	Energy metabolism	Metabolism	0.221772	0.376461
pink	04658	Th1 and Th2 cell differentiation	1/9	31/771	0.310173	0.372208	0.282965	gene14879	1	Immune system	Organismal Systems	0.221772	0.376461
pink	00260	Glycine, serine and threonine metabolism	1/9	20/771	0.211638	0.293037	0.222776	gene12857	1	Amino acid metabolism	Metabolism	0.221772	0.376461
pink	00250	Alanine, aspartate and glutamate metabolism	1/9	16/771	0.17282	0.293037	0.222776	gene4539	1	Amino acid metabolism	Metabolism	0.221772	0.376461
pink	00020	Citrate cycle (TCA cycle)	2/9	24/771	0.0292698	0.131714	0.100134	gene12411/gene12857	2	Carbohydrate metabolism	Metabolism	0.221772	0.376461
pink	00280	Valine, leucine and isoleucine degradation	1/9	13/771	0.142601	0.293037	0.222776	gene12857	1	Amino acid metabolism	Metabolism	0.221772	0.376461
pink	00640	Propanoate metabolism	1/9	20/771	0.211638	0.293037	0.222776	gene12857	1	Carbohydrate metabolism	Metabolism	0.221772	0.376461
pink2	00230	Purine metabolism	1/1	127/771	0.164721	0.164721		gene4940	1	Nucleotide metabolism	Metabolism	-0.282989	0.255171
pink3	00500	Starch and sucrose metabolism	1/2	25/771	0.0638402	0.0713595	0.0713595	gene13034	1	Carbohydrate metabolism	Metabolism	-0.11378	0.653046
pink3	00670	One carbon pool by folate	1/2	20/771	0.0512406	0.0713595	0.0713595	gene14484	1	Metabolism of cofactors and vitamins	Metabolism	-0.11378	0.653046
pink3	00790	Folate biosynthesis	1/2	28/771	0.0713595	0.0713595	0.0713595	gene14484	1	Metabolism of cofactors and vitamins	Metabolism	-0.11378	0.653046
pink4	00052	Galactose metabolism	1/2	21/771	0.0537672	0.06635	0.0465614	gene9438	1	Carbohydrate metabolism	Metabolism	0.470445	0.0488067
pink4	00010	Glycolysis / Gluconeogenesis	1/2	26/771	0.06635	0.06635	0.0465614	gene9438	1	Carbohydrate metabolism	Metabolism	0.470445	0.0488067
pink4	00785	Lipoic acid metabolism	1/2	4/771	0.0103559	0.0310678	0.0218019	gene6103	1	Metabolism of cofactors and vitamins	Metabolism	0.470445	0.0488067
plum	00970	Aminoacyl-tRNA biosynthesis	1/3	58/771	0.20938	0.20938	0.146933	gene6678	1	Translation	Genetic Information Processing	-0.306331	0.216332
plum	00760	Nicotinate and nicotinamide metabolism	1/3	10/771	0.0384573	0.0971734	0.0681919	gene16537	1	Metabolism of cofactors and vitamins	Metabolism	-0.306331	0.216332
plum	00511	Other glycan degradation	1/3	17/771	0.0647823	0.0971734	0.0681919	gene2050	1	Glycan biosynthesis and metabolism	Metabolism	-0.306331	0.216332
plum1	00240	Pyrimidine metabolism	1/10	96/771	0.737665	0.737665	0.591611	gene15387	1	Nucleotide metabolism	Metabolism	0.321745	0.192916
plum1	00960	Tropane, piperidine and pyridine alkaloid biosynthesis	1/10	4/771	0.0509774	0.147818	0.118551	gene10671	1	Biosynthesis of other secondary metabolites	Metabolism	0.321745	0.192916
plum1	00400	Phenylalanine, tyrosine and tryptophan biosynthesis	1/10	5/771	0.0633505	0.147818	0.118551	gene10671	1	Amino acid metabolism	Metabolism	0.321745	0.192916
plum1	00730	Thiamine metabolism	1/10	19/771	0.221983	0.256785	0.205943	gene1372	1	Metabolism of cofactors and vitamins	Metabolism	0.321745	0.192916
plum1	00562	Inositol phosphate metabolism	1/10	19/771	0.221983	0.256785	0.205943	gene8821	1	Carbohydrate metabolism	Metabolism	0.321745	0.192916
plum1	00950	Isoquinoline alkaloid biosynthesis	1/10	5/771	0.0633505	0.147818	0.118551	gene10671	1	Biosynthesis of other secondary metabolites	Metabolism	0.321745	0.192916
plum1	04660	T cell receptor signaling pathway	3/10	40/771	0.0120575	0.0844028	0.0676914	gene2126/gene2709/gene9662	3	Immune system	Organismal Systems	0.321745	0.192916
plum1	00360	Phenylalanine metabolism	1/10	9/771	0.111405	0.212682	0.170572	gene10671	1	Amino acid metabolism	Metabolism	0.321745	0.192916
plum1	04658	Th1 and Th2 cell differentiation	3/10	31/771	0.00584158	0.0844028	0.0676914	gene2126/gene2709/gene9662	3	Immune system	Organismal Systems	0.321745	0.192916
plum1	00350	Tyrosine metabolism	1/10	7/771	0.0876623	0.184091	0.147642	gene10671	1	Amino acid metabolism	Metabolism	0.321745	0.192916
plum1	00740	Riboflavin metabolism	1/10	3/771	0.0384573	0.147818	0.118551	gene1372	1	Metabolism of cofactors and vitamins	Metabolism	0.321745	0.192916
plum1	00330	Arginine and proline metabolism	1/10	16/771	0.190188	0.256785	0.205943	gene10671	1	Amino acid metabolism	Metabolism	0.321745	0.192916
plum1	00531	Glycosaminoglycan degradation	1/10	18/771	0.211512	0.256785	0.205943	gene12859	1	Glycan biosynthesis and metabolism	Metabolism	0.321745	0.192916
plum1	00270	Cysteine and methionine metabolism	2/10	27/771	0.0447069	0.147818	0.118551	gene10671/gene12325	2	Amino acid metabolism	Metabolism	0.321745	0.192916
plum1	00062	Fatty acid elongation	1/10	20/771	0.232329	0.256785	0.205943	gene5388	1	Lipid metabolism	Metabolism	0.321745	0.192916
plum1	00051	Fructose and mannose metabolism	1/10	16/771	0.190188	0.256785	0.205943	gene8821	1	Carbohydrate metabolism	Metabolism	0.321745	0.192916
plum1	00401	Novobiocin biosynthesis	1/10	4/771	0.0509774	0.147818	0.118551	gene10671	1	Biosynthesis of other secondary metabolites	Metabolism	0.321745	0.192916
plum1	00250	Alanine, aspartate and glutamate metabolism	1/10	16/771	0.190188	0.256785	0.205943	gene10671	1	Amino acid metabolism	Metabolism	0.321745	0.192916
plum1	00220	Arginine biosynthesis	1/10	10/771	0.123066	0.215365	0.172724	gene10671	1	Amino acid metabolism	Metabolism	0.321745	0.192916
plum1	00010	Glycolysis / Gluconeogenesis	1/10	26/771	0.291847	0.30644	0.245766	gene8821	1	Carbohydrate metabolism	Metabolism	0.321745	0.192916
plum1	00710	Carbon fixation in photosynthetic organisms	2/10	13/771	0.0109529	0.0844028	0.0676914	gene10671/gene8821	2	Energy metabolism	Metabolism	0.321745	0.192916
plum2	00970	Aminoacyl-tRNA biosynthesis	1/2	58/771	0.144885	0.144885	0.101674	gene1502	1	Translation	Genetic Information Processing	-0.433361	0.0724048
plum2	00310	Lysine degradation	1/2	23/771	0.0588105	0.0882157	0.0619057	gene12693	1	Amino acid metabolism	Metabolism	-0.433361	0.0724048
plum2	00450	Selenocompound metabolism	1/2	8/771	0.0206579	0.0619738	0.0434904	gene1502	1	Metabolism of other amino acids	Metabolism	-0.433361	0.0724048
plum3	00970	Aminoacyl-tRNA biosynthesis	1/4	58/771	0.269088	0.269088	0.141626	gene14363	1	Translation	Genetic Information Processing	0.436741	0.0699597
plum3	00430	Taurine and hypotaurine metabolism	1/4	2/771	0.0103559	0.0310678	0.0163515	gene5927	1	Metabolism of other amino acids	Metabolism	0.436741	0.0699597
plum3	00860	Porphyrin and chlorophyll metabolism	1/4	14/771	0.0708126	0.106219	0.0559047	gene4824	1	Metabolism of cofactors and vitamins	Metabolism	0.436741	0.0699597
plum3	00480	Glutathione metabolism	1/4	28/771	0.137796	0.165355	0.0870291	gene5927	1	Metabolism of other amino acids	Metabolism	0.436741	0.0699597
plum3	00460	Cyanoamino acid metabolism	1/4	5/771	0.0257387	0.0514775	0.0270934	gene5927	1	Metabolism of other amino acids	Metabolism	0.436741	0.0699597
plum3	00550	Peptidoglycan biosynthesis	1/4	2/771	0.0103559	0.0310678	0.0163515	gene5777	1	Glycan biosynthesis and metabolism	Metabolism	0.436741	0.0699597
plum4	04070	Phosphatidylinositol signaling system	1/2	25/771	0.0638402	0.0851202	0.0448001	gene5768	1	Signal transduction	Environmental Information Processing	0.0828444	0.743813
plum4	00562	Inositol phosphate metabolism	1/2	19/771	0.0487106	0.0851202	0.0448001	gene5768	1	Carbohydrate metabolism	Metabolism	0.0828444	0.743813
plum4	00521	Streptomycin biosynthesis	1/2	4/771	0.0103559	0.0414237	0.0218019	gene5768	1	Biosynthesis of other secondary metabolites	Metabolism	0.0828444	0.743813
plum4	00520	Amino sugar and nucleotide sugar metabolism	1/2	39/771	0.098671	0.098671	0.0519321	gene4205	1	Carbohydrate metabolism	Metabolism	0.0828444	0.743813
powderblue	05165	not available	2/4	47/771	0.0201823	0.0467977	0.0172413	gene1115/gene8457	2	not available	not available	-0.48564	0.0410376
powderblue	00350	Tyrosine metabolism	1/4	7/771	0.0358938	0.0598231	0.0220401	gene11437	1	Amino acid metabolism	Metabolism	-0.48564	0.0410376
powderblue	04714	Thermogenesis	2/4	46/771	0.0193582	0.0467977	0.0172413	gene1115/gene8457	2	Environmental adaptation	Organismal Systems	-0.48564	0.0410376
powderblue	05170	not available	2/4	47/771	0.0201823	0.0467977	0.0172413	gene1115/gene8457	2	not available	not available	-0.48564	0.0410376
powderblue	00400	Phenylalanine, tyrosine and tryptophan biosynthesis	1/4	5/771	0.0257387	0.0467977	0.0172413	gene11437	1	Amino acid metabolism	Metabolism	-0.48564	0.0410376
powderblue	05163	not available	2/4	47/771	0.0201823	0.0467977	0.0172413	gene1115/gene8457	2	not available	not available	-0.48564	0.0410376
powderblue	00360	Phenylalanine metabolism	1/4	9/771	0.0459693	0.0707221	0.0260555	gene11437	1	Amino acid metabolism	Metabolism	-0.48564	0.0410376
powderblue	04926	Relaxin signaling pathway	2/4	46/771	0.0193582	0.0467977	0.0172413	gene1115/gene8457	2	Endocrine system	Organismal Systems	-0.48564	0.0410376
powderblue	00710	Carbon fixation in photosynthetic organisms	1/4	13/771	0.0658832	0.0878443	0.0323637	gene11437	1	Energy metabolism	Metabolism	-0.48564	0.0410376
powderblue	00250	Alanine, aspartate and glutamate metabolism	1/4	16/771	0.0806128	0.0948386	0.0349405	gene11437	1	Amino acid metabolism	Metabolism	-0.48564	0.0410376
powderblue	00270	Cysteine and methionine metabolism	1/4	27/771	0.133136	0.147928	0.0544999	gene11437	1	Amino acid metabolism	Metabolism	-0.48564	0.0410376
powderblue	00960	Tropane, piperidine and pyridine alkaloid biosynthesis	1/4	4/771	0.0206312	0.0467977	0.0172413	gene11437	1	Biosynthesis of other secondary metabolites	Metabolism	-0.48564	0.0410376
powderblue	00220	Arginine biosynthesis	1/4	10/771	0.0509774	0.0728248	0.0268302	gene11437	1	Amino acid metabolism	Metabolism	-0.48564	0.0410376
powderblue	04150	mTOR signaling pathway	2/4	51/771	0.0236337	0.0467977	0.0172413	gene1115/gene8457	2	Signal transduction	Environmental Information Processing	-0.48564	0.0410376
powderblue	00950	Isoquinoline alkaloid biosynthesis	1/4	5/771	0.0257387	0.0467977	0.0172413	gene11437	1	Biosynthesis of other secondary metabolites	Metabolism	-0.48564	0.0410376
powderblue	04151	PI3K-Akt signaling pathway	2/4	47/771	0.0201823	0.0467977	0.0172413	gene1115/gene8457	2	Signal transduction	Environmental Information Processing	-0.48564	0.0410376
powderblue	04658	Th1 and Th2 cell differentiation	1/4	31/771	0.151665	0.159647	0.0588175	gene273	1	Immune system	Organismal Systems	-0.48564	0.0410376
powderblue	00401	Novobiocin biosynthesis	1/4	4/771	0.0206312	0.0467977	0.0172413	gene11437	1	Biosynthesis of other secondary metabolites	Metabolism	-0.48564	0.0410376
powderblue	04660	T cell receptor signaling pathway	1/4	40/771	0.19227	0.19227	0.0708361	gene273	1	Immune system	Organismal Systems	-0.48564	0.0410376
powderblue	00330	Arginine and proline metabolism	1/4	16/771	0.0806128	0.0948386	0.0349405	gene11437	1	Amino acid metabolism	Metabolism	-0.48564	0.0410376
purple	00630	Glyoxylate and dicarboxylate metabolism	1/7	12/771	0.10438	0.271744	0.266976	gene369	1	Carbohydrate metabolism	Metabolism	0.226054	0.367073
purple	00604	Glycosphingolipid biosynthesis - ganglio series	1/7	14/771	0.120835	0.271744	0.266976	gene11987	1	Glycan biosynthesis and metabolism	Metabolism	0.226054	0.367073
purple	00073	Cutin, suberine and wax biosynthesis	1/7	18/771	0.152968	0.271744	0.266976	gene6557	1	Lipid metabolism	Metabolism	0.226054	0.367073
purple	00600	Sphingolipid metabolism	1/7	14/771	0.120835	0.271744	0.266976	gene11987	1	Lipid metabolism	Metabolism	0.226054	0.367073
purple	00310	Lysine degradation	1/7	23/771	0.191715	0.271744	0.266976	gene16468	1	Amino acid metabolism	Metabolism	0.226054	0.367073
purple	00531	Glycosaminoglycan degradation	1/7	18/771	0.152968	0.271744	0.266976	gene11987	1	Glycan biosynthesis and metabolism	Metabolism	0.226054	0.367073
purple	00290	Valine, leucine and isoleucine biosynthesis	1/7	5/771	0.0446927	0.271744	0.266976	gene369	1	Amino acid metabolism	Metabolism	0.226054	0.367073
purple	00511	Other glycan degradation	1/7	17/771	0.145031	0.271744	0.266976	gene11987	1	Glycan biosynthesis and metabolism	Metabolism	0.226054	0.367073
purple	00052	Galactose metabolism	1/7	21/771	0.176402	0.271744	0.266976	gene11987	1	Carbohydrate metabolism	Metabolism	0.226054	0.367073
purple	00983	Drug metabolism - other enzymes	1/7	23/771	0.191715	0.271744	0.266976	gene15806	1	Xenobiotics biodegradation and metabolism	Metabolism	0.226054	0.367073
purple	00020	Citrate cycle (TCA cycle)	1/7	24/771	0.199279	0.271744	0.266976	gene369	1	Carbohydrate metabolism	Metabolism	0.226054	0.367073
purple	00970	Aminoacyl-tRNA biosynthesis	1/7	58/771	0.422864	0.453069	0.44512	gene3494	1	Translation	Genetic Information Processing	0.226054	0.367073
purple	00480	Glutathione metabolism	1/7	28/771	0.228932	0.272534	0.267753	gene11446	1	Metabolism of other amino acids	Metabolism	0.226054	0.367073
purple	00240	Pyrimidine metabolism	1/7	96/771	0.607307	0.607307	0.596652	gene15806	1	Nucleotide metabolism	Metabolism	0.226054	0.367073
purple	00720	Carbon fixation pathways in prokaryotes	1/7	29/771	0.236196	0.272534	0.267753	gene369	1	Energy metabolism	Metabolism	0.226054	0.367073
red	00970	Aminoacyl-tRNA biosynthesis	1/10	58/771	0.544727	0.544727	0.487387	gene11503	1	Translation	Genetic Information Processing	0.0612668	0.809169
red	00250	Alanine, aspartate and glutamate metabolism	1/10	16/771	0.190188	0.35743	0.319806	gene6890	1	Amino acid metabolism	Metabolism	0.0612668	0.809169
red	00670	One carbon pool by folate	2/10	20/771	0.0254102	0.171925	0.153828	gene11503/gene17599	2	Metabolism of cofactors and vitamins	Metabolism	0.0612668	0.809169
red	00261	Monobactam biosynthesis	1/10	2/771	0.0257887	0.171925	0.153828	gene11383	1	Biosynthesis of other secondary metabolites	Metabolism	0.0612668	0.809169
red	00450	Selenocompound metabolism	1/10	8/771	0.0996039	0.307665	0.275279	gene11383	1	Metabolism of other amino acids	Metabolism	0.0612668	0.809169
red	00920	Sulfur metabolism	1/10	1/771	0.0129702	0.171925	0.153828	gene11383	1	Energy metabolism	Metabolism	0.0612668	0.809169
red	00780	Biotin metabolism	1/10	8/771	0.0996039	0.307665	0.275279	gene3923	1	Metabolism of cofactors and vitamins	Metabolism	0.0612668	0.809169
red	04660	T cell receptor signaling pathway	1/10	40/771	0.414899	0.460998	0.412472	gene14986	1	Immune system	Organismal Systems	0.0612668	0.809169
red	00230	Purine metabolism	2/10	127/771	0.509779	0.53661	0.480124	gene11383/gene3105	2	Nucleotide metabolism	Metabolism	0.0612668	0.809169
red	00220	Arginine biosynthesis	1/10	10/771	0.123066	0.307665	0.275279	gene6890	1	Amino acid metabolism	Metabolism	0.0612668	0.809169
red	00232	Caffeine metabolism	1/10	7/771	0.0876623	0.307665	0.275279	gene3105	1	Biosynthesis of other secondary metabolites	Metabolism	0.0612668	0.809169
red	00592	alpha-Linolenic acid metabolism	1/10	19/771	0.221983	0.35743	0.319806	gene3604	1	Lipid metabolism	Metabolism	0.0612668	0.809169
red	00680	Methane metabolism	1/10	18/771	0.211512	0.35743	0.319806	gene4385	1	Energy metabolism	Metabolism	0.0612668	0.809169
red	00071	Fatty acid degradation	1/10	15/771	0.179333	0.35743	0.319806	gene3604	1	Lipid metabolism	Metabolism	0.0612668	0.809169
red	00260	Glycine, serine and threonine metabolism	1/10	20/771	0.232329	0.35743	0.319806	gene4385	1	Amino acid metabolism	Metabolism	0.0612668	0.809169
red	00061	Fatty acid biosynthesis	1/10	9/771	0.111405	0.307665	0.275279	gene3923	1	Lipid metabolism	Metabolism	0.0612668	0.809169
red	00564	Glycerophospholipid metabolism	1/10	28/771	0.310743	0.397926	0.356039	gene514	1	Lipid metabolism	Metabolism	0.0612668	0.809169
red	00720	Carbon fixation pathways in prokaryotes	1/10	29/771	0.32002	0.397926	0.356039	gene17599	1	Energy metabolism	Metabolism	0.0612668	0.809169
red	04658	Th1 and Th2 cell differentiation	1/10	31/771	0.338237	0.397926	0.356039	gene14986	1	Immune system	Organismal Systems	0.0612668	0.809169
red	00561	Glycerolipid metabolism	1/10	26/771	0.291847	0.397926	0.356039	gene514	1	Lipid metabolism	Metabolism	0.0612668	0.809169
red1	00280	Valine, leucine and isoleucine degradation	1/1	13/771	0.0168612	0.0337224		gene1256	1	Amino acid metabolism	Metabolism	0.197333	0.432528
red1	00640	Propanoate metabolism	1/1	20/771	0.0259403	0.0345871		gene1256	1	Carbohydrate metabolism	Metabolism	0.197333	0.432528
red1	00720	Carbon fixation pathways in prokaryotes	1/1	29/771	0.0376135	0.0376135		gene1256	1	Energy metabolism	Metabolism	0.197333	0.432528
red1	00630	Glyoxylate and dicarboxylate metabolism	1/1	12/771	0.0155642	0.0337224		gene1256	1	Carbohydrate metabolism	Metabolism	0.197333	0.432528
royalblue	00230	Purine metabolism	1/2	127/771	0.302488	0.302488	0.302488	gene16508	1	Nucleotide metabolism	Metabolism	0.0560305	0.82523
royalblue	00240	Pyrimidine metabolism	1/2	96/771	0.233665	0.302488	0.302488	gene16508	1	Nucleotide metabolism	Metabolism	0.0560305	0.82523
royalblue	00970	Aminoacyl-tRNA biosynthesis	1/2	58/771	0.144885	0.302488	0.302488	gene3641	1	Translation	Genetic Information Processing	0.0560305	0.82523
royalblue2	00450	Selenocompound metabolism	1/2	8/771	0.0206579	0.0413159	0.0217452	gene17676	1	Metabolism of other amino acids	Metabolism	0.513344	0.0293423
royalblue2	00970	Aminoacyl-tRNA biosynthesis	1/2	58/771	0.144885	0.144885	0.0762554	gene13602	1	Translation	Genetic Information Processing	0.513344	0.0293423
royalblue3	00230	Purine metabolism	2/6	127/771	0.258261	0.258261	0.226545	gene4875/gene8080	2	Nucleotide metabolism	Metabolism	0.518164	0.0276036
royalblue3	00062	Fatty acid elongation	2/6	20/771	0.00901675	0.0541005	0.0474566	gene1359/gene6724	2	Lipid metabolism	Metabolism	0.518164	0.0276036
royalblue3	00051	Fructose and mannose metabolism	1/6	16/771	0.118595	0.197895	0.173593	gene14533	1	Carbohydrate metabolism	Metabolism	0.518164	0.0276036
royalblue3	00592	alpha-Linolenic acid metabolism	1/6	19/771	0.13947	0.197895	0.173593	gene17198	1	Lipid metabolism	Metabolism	0.518164	0.0276036
royalblue3	00071	Fatty acid degradation	1/6	15/771	0.111544	0.197895	0.173593	gene17198	1	Lipid metabolism	Metabolism	0.518164	0.0276036
royalblue3	00240	Pyrimidine metabolism	2/6	96/771	0.164913	0.197895	0.173593	gene4875/gene8080	2	Nucleotide metabolism	Metabolism	0.518164	0.0276036
saddlebrown	00500	Starch and sucrose metabolism	1/3	25/771	0.0942745	0.14023	0.14023	gene6118	1	Carbohydrate metabolism	Metabolism	0.19211	0.445048
saddlebrown	00051	Fructose and mannose metabolism	1/3	16/771	0.0610514	0.14023	0.14023	gene7156	1	Carbohydrate metabolism	Metabolism	0.19211	0.445048
saddlebrown	00520	Amino sugar and nucleotide sugar metabolism	1/3	39/771	0.144382	0.144382	0.144382	gene7156	1	Carbohydrate metabolism	Metabolism	0.19211	0.445048
saddlebrown	00564	Glycerophospholipid metabolism	1/3	28/771	0.105172	0.14023	0.14023	gene4715	1	Lipid metabolism	Metabolism	0.19211	0.445048
salmon	00970	Aminoacyl-tRNA biosynthesis	1/9	58/771	0.507219	0.546236	0.546236	gene4567	1	Translation	Genetic Information Processing	0.0513205	0.839733
salmon	04151	PI3K-Akt signaling pathway	1/9	47/771	0.433981	0.526759	0.526759	gene173	1	Signal transduction	Environmental Information Processing	0.0513205	0.839733
salmon	00280	Valine, leucine and isoleucine degradation	1/9	13/771	0.142601	0.526759	0.526759	gene11642	1	Amino acid metabolism	Metabolism	0.0513205	0.839733
salmon	00240	Pyrimidine metabolism	1/9	96/771	0.699851	0.699851	0.699851	gene14704	1	Nucleotide metabolism	Metabolism	0.0513205	0.839733
salmon	05165	not available	1/9	47/771	0.433981	0.526759	0.526759	gene173	1	not available	not available	0.0513205	0.839733
salmon	04150	mTOR signaling pathway	2/9	51/771	0.114614	0.526759	0.526759	gene173/gene6186	2	Signal transduction	Environmental Information Processing	0.0513205	0.839733
salmon	05170	not available	1/9	47/771	0.433981	0.526759	0.526759	gene173	1	not available	not available	0.0513205	0.839733
salmon	00500	Starch and sucrose metabolism	1/9	25/771	0.257878	0.526759	0.526759	gene9552	1	Carbohydrate metabolism	Metabolism	0.0513205	0.839733
salmon	00051	Fructose and mannose metabolism	1/9	16/771	0.17282	0.526759	0.526759	gene1363	1	Carbohydrate metabolism	Metabolism	0.0513205	0.839733
salmon	00230	Purine metabolism	2/9	127/771	0.451508	0.526759	0.526759	gene13623/gene14704	2	Nucleotide metabolism	Metabolism	0.0513205	0.839733
salmon	04714	Thermogenesis	1/9	46/771	0.426866	0.526759	0.526759	gene173	1	Environmental adaptation	Organismal Systems	0.0513205	0.839733
salmon	04926	Relaxin signaling pathway	1/9	46/771	0.426866	0.526759	0.526759	gene173	1	Endocrine system	Organismal Systems	0.0513205	0.839733
salmon	05163	not available	1/9	47/771	0.433981	0.526759	0.526759	gene173	1	not available	not available	0.0513205	0.839733
salmon	00561	Glycerolipid metabolism	1/9	26/771	0.266831	0.526759	0.526759	gene6873	1	Lipid metabolism	Metabolism	0.0513205	0.839733
salmon1	00360	Phenylalanine metabolism	1/6	9/771	0.0682417	0.200699	0.172851	gene11436	1	Amino acid metabolism	Metabolism	0.335471	0.173534
salmon1	00330	Arginine and proline metabolism	1/6	16/771	0.118595	0.200699	0.172851	gene11436	1	Amino acid metabolism	Metabolism	0.335471	0.173534
salmon1	00052	Galactose metabolism	1/6	21/771	0.153156	0.209144	0.180124	gene9439	1	Carbohydrate metabolism	Metabolism	0.335471	0.173534
salmon1	00240	Pyrimidine metabolism	2/6	96/771	0.164913	0.209144	0.180124	gene5828/gene7559	2	Nucleotide metabolism	Metabolism	0.335471	0.173534
salmon1	00983	Drug metabolism - other enzymes	1/6	23/771	0.16666	0.209144	0.180124	gene5828	1	Xenobiotics biodegradation and metabolism	Metabolism	0.335471	0.173534
salmon1	00564	Glycerophospholipid metabolism	1/6	28/771	0.199638	0.209144	0.180124	gene2184	1	Lipid metabolism	Metabolism	0.335471	0.173534
salmon1	00401	Novobiocin biosynthesis	1/6	4/771	0.0308263	0.200699	0.172851	gene11436	1	Biosynthesis of other secondary metabolites	Metabolism	0.335471	0.173534
salmon1	00960	Tropane, piperidine and pyridine alkaloid biosynthesis	1/6	4/771	0.0308263	0.200699	0.172851	gene11436	1	Biosynthesis of other secondary metabolites	Metabolism	0.335471	0.173534
salmon1	00220	Arginine biosynthesis	1/6	10/771	0.0755783	0.200699	0.172851	gene11436	1	Amino acid metabolism	Metabolism	0.335471	0.173534
salmon1	00230	Purine metabolism	1/6	127/771	0.661691	0.661691	0.569877	gene7559	1	Nucleotide metabolism	Metabolism	0.335471	0.173534
salmon1	00400	Phenylalanine, tyrosine and tryptophan biosynthesis	1/6	5/771	0.0384078	0.200699	0.172851	gene11436	1	Amino acid metabolism	Metabolism	0.335471	0.173534
salmon1	00710	Carbon fixation in photosynthetic organisms	1/6	13/771	0.0973002	0.200699	0.172851	gene11436	1	Energy metabolism	Metabolism	0.335471	0.173534
salmon1	00010	Glycolysis / Gluconeogenesis	1/6	26/771	0.18658	0.209144	0.180124	gene9439	1	Carbohydrate metabolism	Metabolism	0.335471	0.173534
salmon1	00590	Arachidonic acid metabolism	1/6	16/771	0.118595	0.200699	0.172851	gene2184	1	Lipid metabolism	Metabolism	0.335471	0.173534
salmon1	00592	alpha-Linolenic acid metabolism	1/6	19/771	0.13947	0.209144	0.180124	gene2184	1	Lipid metabolism	Metabolism	0.335471	0.173534
salmon1	00250	Alanine, aspartate and glutamate metabolism	1/6	16/771	0.118595	0.200699	0.172851	gene11436	1	Amino acid metabolism	Metabolism	0.335471	0.173534
salmon1	00591	Linoleic acid metabolism	1/6	15/771	0.111544	0.200699	0.172851	gene2184	1	Lipid metabolism	Metabolism	0.335471	0.173534
salmon1	00561	Glycerolipid metabolism	1/6	26/771	0.18658	0.209144	0.180124	gene4349	1	Lipid metabolism	Metabolism	0.335471	0.173534
salmon1	00565	Ether lipid metabolism	1/6	12/771	0.0901073	0.200699	0.172851	gene2184	1	Lipid metabolism	Metabolism	0.335471	0.173534
salmon1	00270	Cysteine and methionine metabolism	1/6	27/771	0.193131	0.209144	0.180124	gene11436	1	Amino acid metabolism	Metabolism	0.335471	0.173534
salmon1	00950	Isoquinoline alkaloid biosynthesis	1/6	5/771	0.0384078	0.200699	0.172851	gene11436	1	Biosynthesis of other secondary metabolites	Metabolism	0.335471	0.173534
salmon1	00350	Tyrosine metabolism	1/6	7/771	0.0534227	0.200699	0.172851	gene11436	1	Amino acid metabolism	Metabolism	0.335471	0.173534
salmon2	00240	Pyrimidine metabolism	1/1	96/771	0.124514	0.164721	0.164721	gene7352	1	Nucleotide metabolism	Metabolism	-0.32854	0.183151
salmon2	00230	Purine metabolism	1/1	127/771	0.164721	0.164721	0.164721	gene7352	1	Nucleotide metabolism	Metabolism	-0.32854	0.183151
salmon4	04070	Phosphatidylinositol signaling system	1/4	25/771	0.123758	0.206263	0.130271	gene14938	1	Signal transduction	Environmental Information Processing	-0.340659	0.166564
salmon4	00230	Purine metabolism	1/4	127/771	0.513977	0.513977	0.324617	gene6424	1	Nucleotide metabolism	Metabolism	-0.340659	0.166564
salmon4	00520	Amino sugar and nucleotide sugar metabolism	1/4	39/771	0.187831	0.234789	0.148288	gene16044	1	Carbohydrate metabolism	Metabolism	-0.340659	0.166564
salmon4	00350	Tyrosine metabolism	1/4	7/771	0.0358938	0.0897346	0.0566745	gene17555	1	Amino acid metabolism	Metabolism	-0.340659	0.166564
salmon4	00643	Styrene degradation	1/4	1/771	0.00518807	0.0259403	0.0163834	gene17555	1	Xenobiotics biodegradation and metabolism	Metabolism	-0.340659	0.166564
seashell4	04150	mTOR signaling pathway	1/2	51/771	0.128	0.128	0.0673686	gene13563	1	Signal transduction	Environmental Information Processing	-0.478631	0.0444942
seashell4	00450	Selenocompound metabolism	1/2	8/771	0.0206579	0.0413159	0.0217452	gene3162	1	Metabolism of other amino acids	Metabolism	-0.478631	0.0444942
sienna	00240	Pyrimidine metabolism	1/3	96/771	0.329332	0.417682	0.219832	gene8485	1	Nucleotide metabolism	Metabolism	0.390046	0.109564
sienna	00900	Terpenoid backbone biosynthesis	1/3	13/771	0.0497991	0.0995982	0.0524201	gene1569	1	Metabolism of terpenoids and polyketides	Metabolism	0.390046	0.109564
sienna	00230	Purine metabolism	1/3	127/771	0.417682	0.417682	0.219832	gene8485	1	Nucleotide metabolism	Metabolism	0.390046	0.109564
sienna	00563	Glycosylphosphatidylinositol (GPI)-anchor biosynthesis	1/3	3/771	0.0116428	0.0465714	0.0245113	gene14364	1	Glycan biosynthesis and metabolism	Metabolism	0.390046	0.109564
sienna1	04150	mTOR signaling pathway	1/8	51/771	0.4231	0.458359	0.408255	gene8153	1	Signal transduction	Environmental Information Processing	-0.382309	0.117413
sienna1	05170	not available	1/8	47/771	0.396826	0.458359	0.408255	gene8153	1	not available	not available	-0.382309	0.117413
sienna1	04714	Thermogenesis	1/8	46/771	0.390096	0.458359	0.408255	gene8153	1	Environmental adaptation	Organismal Systems	-0.382309	0.117413
sienna1	00260	Glycine, serine and threonine metabolism	2/8	20/771	0.0163125	0.106031	0.0944407	gene13103/gene15579	2	Amino acid metabolism	Metabolism	-0.382309	0.117413
sienna1	00720	Carbon fixation pathways in prokaryotes	1/8	29/771	0.265189	0.458359	0.408255	gene5418	1	Energy metabolism	Metabolism	-0.382309	0.117413
sienna1	05165	not available	1/8	47/771	0.396826	0.458359	0.408255	gene8153	1	not available	not available	-0.382309	0.117413
sienna1	00230	Purine metabolism	3/8	127/771	0.130193	0.458359	0.408255	gene17789/gene3512/gene5838	3	Nucleotide metabolism	Metabolism	-0.382309	0.117413
sienna1	04926	Relaxin signaling pathway	1/8	46/771	0.390096	0.458359	0.408255	gene8153	1	Endocrine system	Organismal Systems	-0.382309	0.117413
sienna1	04151	PI3K-Akt signaling pathway	1/8	47/771	0.396826	0.458359	0.408255	gene8153	1	Signal transduction	Environmental Information Processing	-0.382309	0.117413
sienna1	00970	Aminoacyl-tRNA biosynthesis	1/8	58/771	0.466678	0.466678	0.415665	gene3512	1	Translation	Genetic Information Processing	-0.382309	0.117413
sienna1	00670	One carbon pool by folate	4/8	20/771	2.17029e-05	0.000282138	0.000251297	gene13103/gene3512/gene5418/gene5838	4	Metabolism of cofactors and vitamins	Metabolism	-0.382309	0.117413
sienna1	00561	Glycerolipid metabolism	1/8	26/771	0.240966	0.458359	0.408255	gene1420	1	Lipid metabolism	Metabolism	-0.382309	0.117413
sienna1	05163	not available	1/8	47/771	0.396826	0.458359	0.408255	gene8153	1	not available	not available	-0.382309	0.117413
sienna2	00240	Pyrimidine metabolism	1/1	96/771	0.124514	0.164721	0.164721	gene2045	1	Nucleotide metabolism	Metabolism	-0.00323703	0.989829
sienna2	00230	Purine metabolism	1/1	127/771	0.164721	0.164721	0.164721	gene2045	1	Nucleotide metabolism	Metabolism	-0.00323703	0.989829
sienna3	00280	Valine, leucine and isoleucine degradation	1/1	13/771	0.0168612	0.0168612		gene16346	1	Amino acid metabolism	Metabolism	0.314182	0.204185
sienna3	00072	Synthesis and degradation of ketone bodies	1/1	3/771	0.00389105	0.0155642		gene16346	1	Lipid metabolism	Metabolism	0.314182	0.204185
sienna3	00650	Butanoate metabolism	1/1	9/771	0.0116732	0.0168612		gene16346	1	Carbohydrate metabolism	Metabolism	0.314182	0.204185
sienna3	00900	Terpenoid backbone biosynthesis	1/1	13/771	0.0168612	0.0168612		gene16346	1	Metabolism of terpenoids and polyketides	Metabolism	0.314182	0.204185
sienna4	00450	Selenocompound metabolism	1/2	8/771	0.0206579	0.0206579		gene14143	1	Metabolism of other amino acids	Metabolism	0.434644	0.0714697
sienna4	00970	Aminoacyl-tRNA biosynthesis	2/2	58/771	0.00556875	0.0111375		gene14143/gene2367	2	Translation	Genetic Information Processing	0.434644	0.0714697
skyblue	00533	Glycosaminoglycan biosynthesis - keratan sulfate	1/2	1/771	0.00259403	0.0129702	0.00546112	gene8590	1	Glycan biosynthesis and metabolism	Metabolism	-0.177757	0.480394
skyblue	00240	Pyrimidine metabolism	1/2	96/771	0.233665	0.292081	0.122982	gene16601	1	Nucleotide metabolism	Metabolism	-0.177757	0.480394
skyblue	00510	N-Glycan biosynthesis	1/2	11/771	0.0283491	0.0557661	0.0234805	gene8590	1	Glycan biosynthesis and metabolism	Metabolism	-0.177757	0.480394
skyblue	00513	Various types of N-glycan biosynthesis	1/2	13/771	0.0334597	0.0557661	0.0234805	gene8590	1	Glycan biosynthesis and metabolism	Metabolism	-0.177757	0.480394
skyblue	00230	Purine metabolism	1/2	127/771	0.302488	0.302488	0.127363	gene16601	1	Nucleotide metabolism	Metabolism	-0.177757	0.480394
skyblue1	04150	mTOR signaling pathway	1/3	51/771	0.185831	0.185831	0.176051	gene4361	1	Signal transduction	Environmental Information Processing	-0.361935	0.139971
skyblue1	04151	PI3K-Akt signaling pathway	1/3	47/771	0.172167	0.185831	0.176051	gene4361	1	Signal transduction	Environmental Information Processing	-0.361935	0.139971
skyblue1	00410	beta-Alanine metabolism	1/3	7/771	0.0270256	0.185831	0.176051	gene6586	1	Metabolism of other amino acids	Metabolism	-0.361935	0.139971
skyblue1	00640	Propanoate metabolism	1/3	20/771	0.0759157	0.185831	0.176051	gene6586	1	Carbohydrate metabolism	Metabolism	-0.361935	0.139971
skyblue1	05165	not available	1/3	47/771	0.172167	0.185831	0.176051	gene4361	1	not available	not available	-0.361935	0.139971
skyblue1	05163	not available	1/3	47/771	0.172167	0.185831	0.176051	gene4361	1	not available	not available	-0.361935	0.139971
skyblue1	04660	T cell receptor signaling pathway	1/3	40/771	0.147889	0.185831	0.176051	gene2148	1	Immune system	Organismal Systems	-0.361935	0.139971
skyblue1	04714	Thermogenesis	1/3	46/771	0.168727	0.185831	0.176051	gene4361	1	Environmental adaptation	Organismal Systems	-0.361935	0.139971
skyblue1	04926	Relaxin signaling pathway	1/3	46/771	0.168727	0.185831	0.176051	gene4361	1	Endocrine system	Organismal Systems	-0.361935	0.139971
skyblue1	05170	not available	1/3	47/771	0.172167	0.185831	0.176051	gene4361	1	not available	not available	-0.361935	0.139971
skyblue2	00053	Ascorbate and aldarate metabolism	1/1	8/771	0.0103761	0.0216169		gene2920	1	Carbohydrate metabolism	Metabolism	0.320257	0.195101
skyblue2	00980	Metabolism of xenobiotics by cytochrome P45	1/1	10/771	0.0129702	0.0216169		gene2920	1	Xenobiotics biodegradation and metabolism	Metabolism	0.320257	0.195101
skyblue2	00983	Drug metabolism - other enzymes	1/1	23/771	0.0298314	0.0363165		gene2920	1	Xenobiotics biodegradation and metabolism	Metabolism	0.320257	0.195101
skyblue2	00982	not available	1/1	10/771	0.0129702	0.0216169		gene2920	1	not available	not available	0.320257	0.195101
skyblue2	00480	Glutathione metabolism	1/1	28/771	0.0363165	0.0363165		gene2920	1	Metabolism of other amino acids	Metabolism	0.320257	0.195101
skyblue3	00750	Vitamin B6 metabolism	1/5	3/771	0.0193543	0.058063	0.0407459	gene16816	1	Metabolism of cofactors and vitamins	Metabolism	-0.497873	0.0355006
skyblue3	00230	Purine metabolism	1/5	127/771	0.594452	0.594452	0.41716	gene4964	1	Nucleotide metabolism	Metabolism	-0.497873	0.0355006
skyblue3	04660	T cell receptor signaling pathway	1/5	40/771	0.234394	0.281272	0.197384	gene3598	1	Immune system	Organismal Systems	-0.497873	0.0355006
skyblue3	00250	Alanine, aspartate and glutamate metabolism	1/5	16/771	0.0997917	0.199583	0.140058	gene11004	1	Amino acid metabolism	Metabolism	-0.497873	0.0355006
skyblue3	00330	Arginine and proline metabolism	2/5	16/771	0.00389731	0.0233839	0.0164097	gene11004/gene4256	2	Amino acid metabolism	Metabolism	-0.497873	0.0355006
skyblue3	04658	Th1 and Th2 cell differentiation	1/5	31/771	0.185952	0.278929	0.195739	gene3598	1	Immune system	Organismal Systems	-0.497873	0.0355006
skyblue4	00280	Valine, leucine and isoleucine degradation	1/2	13/771	0.0334597	0.100379	0.0704414	gene13354	1	Amino acid metabolism	Metabolism	-0.205404	0.413547
skyblue4	00770	Pantothenate and CoA biosynthesis	1/2	8/771	0.0206579	0.0826318	0.0579872	gene13354	1	Metabolism of cofactors and vitamins	Metabolism	-0.205404	0.413547
skyblue4	00270	Cysteine and methionine metabolism	1/2	27/771	0.0688564	0.128	0.0898248	gene13354	1	Amino acid metabolism	Metabolism	-0.205404	0.413547
skyblue4	04714	Thermogenesis	1/2	46/771	0.115839	0.128	0.0898248	gene3850	1	Environmental adaptation	Organismal Systems	-0.205404	0.413547
skyblue4	00290	Valine, leucine and isoleucine biosynthesis	1/2	5/771	0.0129365	0.0776189	0.0544694	gene13354	1	Amino acid metabolism	Metabolism	-0.205404	0.413547
skyblue4	05165	not available	1/2	47/771	0.118278	0.128	0.0898248	gene3850	1	not available	not available	-0.205404	0.413547
skyblue4	04150	mTOR signaling pathway	1/2	51/771	0.128	0.128	0.0898248	gene3850	1	Signal transduction	Environmental Information Processing	-0.205404	0.413547
skyblue4	00966	Glucosinolate biosynthesis	1/2	1/771	0.00259403	0.0311284	0.0218445	gene13354	1	Biosynthesis of other secondary metabolites	Metabolism	-0.205404	0.413547
skyblue4	05163	not available	1/2	47/771	0.118278	0.128	0.0898248	gene3850	1	not available	not available	-0.205404	0.413547
skyblue4	04151	PI3K-Akt signaling pathway	1/2	47/771	0.118278	0.128	0.0898248	gene3850	1	Signal transduction	Environmental Information Processing	-0.205404	0.413547
skyblue4	05170	not available	1/2	47/771	0.118278	0.128	0.0898248	gene3850	1	not available	not available	-0.205404	0.413547
skyblue4	04926	Relaxin signaling pathway	1/2	46/771	0.115839	0.128	0.0898248	gene3850	1	Endocrine system	Organismal Systems	-0.205404	0.413547
slateblue	00970	Aminoacyl-tRNA biosynthesis	1/4	58/771	0.269088	0.269088	0.157362	gene8444	1	Translation	Genetic Information Processing	0.190698	0.448464
slateblue	00930	Caprolactam degradation	1/4	7/771	0.0358938	0.103431	0.060486	gene13633	1	Xenobiotics biodegradation and metabolism	Metabolism	0.190698	0.448464
slateblue	00053	Ascorbate and aldarate metabolism	1/4	8/771	0.0409415	0.103431	0.060486	gene13633	1	Carbohydrate metabolism	Metabolism	0.190698	0.448464
slateblue	00030	Pentose phosphate pathway	1/4	19/771	0.0951675	0.160243	0.0937091	gene13633	1	Carbohydrate metabolism	Metabolism	0.190698	0.448464
slateblue	00190	Oxidative phosphorylation	1/4	5/771	0.0257387	0.103431	0.060486	gene11135	1	Energy metabolism	Metabolism	0.190698	0.448464
slateblue	00020	Citrate cycle (TCA cycle)	1/4	24/771	0.11904	0.160243	0.0937091	gene11135	1	Carbohydrate metabolism	Metabolism	0.190698	0.448464
slateblue	00650	Butanoate metabolism	1/4	9/771	0.0459693	0.103431	0.060486	gene11135	1	Carbohydrate metabolism	Metabolism	0.190698	0.448464
slateblue	00720	Carbon fixation pathways in prokaryotes	1/4	29/771	0.142438	0.160243	0.0937091	gene11135	1	Energy metabolism	Metabolism	0.190698	0.448464
slateblue	00790	Folate biosynthesis	1/4	28/771	0.137796	0.160243	0.0937091	gene578	1	Metabolism of cofactors and vitamins	Metabolism	0.190698	0.448464
slateblue1	00860	Porphyrin and chlorophyll metabolism	2/2	14/771	0.000306568	0.000306568		gene10221/gene2256	2	Metabolism of cofactors and vitamins	Metabolism	0.357237	0.145571
slateblue2	00240	Pyrimidine metabolism	1/1	96/771	0.124514	0.124514	0.0655335	gene10351	1	Nucleotide metabolism	Metabolism	0.35597	0.147107
slateblue2	00983	Drug metabolism - other enzymes	1/1	23/771	0.0298314	0.0596628	0.0314015	gene10351	1	Xenobiotics biodegradation and metabolism	Metabolism	0.35597	0.147107
slateblue3	00785	Lipoic acid metabolism	1/3	4/771	0.0155036	0.0620145	0.0489588	gene8783	1	Metabolism of cofactors and vitamins	Metabolism	0.524846	0.0253273
slateblue3	00230	Purine metabolism	1/3	127/771	0.417682	0.417682	0.329749	gene9527	1	Nucleotide metabolism	Metabolism	0.524846	0.0253273
slateblue3	00310	Lysine degradation	1/3	23/771	0.0869605	0.115947	0.0915373	gene15582	1	Amino acid metabolism	Metabolism	0.524846	0.0253273
slateblue3	00250	Alanine, aspartate and glutamate metabolism	1/3	16/771	0.0610514	0.115947	0.0915373	gene9527	1	Amino acid metabolism	Metabolism	0.524846	0.0253273
steelblue	00970	Aminoacyl-tRNA biosynthesis	1/5	58/771	0.324359	0.324359	0.227621	gene2852	1	Translation	Genetic Information Processing	0.328478	0.183237
steelblue	00900	Terpenoid backbone biosynthesis	1/5	13/771	0.0817157	0.163431	0.114689	gene3173	1	Metabolism of terpenoids and polyketides	Metabolism	0.328478	0.183237
steelblue	04658	Th1 and Th2 cell differentiation	1/5	31/771	0.185952	0.278929	0.195739	gene4273	1	Immune system	Organismal Systems	0.328478	0.183237
steelblue	00473	D-Alanine metabolism	1/5	2/771	0.0129365	0.0776189	0.0544694	gene13339	1	Metabolism of other amino acids	Metabolism	0.328478	0.183237
steelblue	00290	Valine, leucine and isoleucine biosynthesis	1/5	5/771	0.0320898	0.0962695	0.0675576	gene15168	1	Amino acid metabolism	Metabolism	0.328478	0.183237
steelblue	04660	T cell receptor signaling pathway	1/5	40/771	0.234394	0.281272	0.197384	gene4273	1	Immune system	Organismal Systems	0.328478	0.183237
tan	00310	Lysine degradation	1/3	23/771	0.0869605	0.0869605	0.0305124	gene2299	1	Amino acid metabolism	Metabolism	-0.24799	0.321094
tan	00562	Inositol phosphate metabolism	2/3	19/771	0.00170276	0.0044573	0.00156396	gene11316/gene8285	2	Carbohydrate metabolism	Metabolism	-0.24799	0.321094
tan	04070	Phosphatidylinositol signaling system	2/3	25/771	0.00297153	0.0044573	0.00156396	gene11316/gene8285	2	Signal transduction	Environmental Information Processing	-0.24799	0.321094
tan1	00983	Drug metabolism - other enzymes	1/3	23/771	0.0869605	0.144934	0.144934	gene2617	1	Xenobiotics biodegradation and metabolism	Metabolism	0.442912	0.0656544
tan1	00052	Galactose metabolism	1/3	21/771	0.0796072	0.144934	0.144934	gene1755	1	Carbohydrate metabolism	Metabolism	0.442912	0.0656544
tan1	00240	Pyrimidine metabolism	1/3	96/771	0.329332	0.329332	0.329332	gene2617	1	Nucleotide metabolism	Metabolism	0.442912	0.0656544
tan1	00030	Pentose phosphate pathway	1/3	19/771	0.0722145	0.144934	0.144934	gene10767	1	Carbohydrate metabolism	Metabolism	0.442912	0.0656544
tan1	00520	Amino sugar and nucleotide sugar metabolism	1/3	39/771	0.144382	0.180478	0.180478	gene1755	1	Carbohydrate metabolism	Metabolism	0.442912	0.0656544
tan2	00680	Methane metabolism	1/2	18/771	0.0461772	0.0584527	0.0102549	gene8533	1	Energy metabolism	Metabolism	-0.323531	0.190317
tan2	00051	Fructose and mannose metabolism	1/2	16/771	0.0411003	0.0584527	0.0102549	gene8533	1	Carbohydrate metabolism	Metabolism	-0.323531	0.190317
tan2	00052	Galactose metabolism	2/2	21/771	0.000707464	0.00328465	0.000576255	gene13244/gene8533	2	Carbohydrate metabolism	Metabolism	-0.323531	0.190317
tan2	00030	Pentose phosphate pathway	1/2	19/771	0.0487106	0.0584527	0.0102549	gene8533	1	Carbohydrate metabolism	Metabolism	-0.323531	0.190317
tan2	00500	Starch and sucrose metabolism	1/2	25/771	0.0638402	0.0638402	0.0112	gene13244	1	Carbohydrate metabolism	Metabolism	-0.323531	0.190317
tan2	00010	Glycolysis / Gluconeogenesis	2/2	26/771	0.00109488	0.00328465	0.000576255	gene13244/gene8533	2	Carbohydrate metabolism	Metabolism	-0.323531	0.190317
tan3	04714	Thermogenesis	1/2	46/771	0.115839	0.128	0.128	gene8759	1	Environmental adaptation	Organismal Systems	-0.241652	0.334014
tan3	04150	mTOR signaling pathway	1/2	51/771	0.128	0.128	0.128	gene8759	1	Signal transduction	Environmental Information Processing	-0.241652	0.334014
tan3	04660	T cell receptor signaling pathway	1/2	40/771	0.101134	0.128	0.128	gene2995	1	Immune system	Organismal Systems	-0.241652	0.334014
tan3	05163	not available	1/2	47/771	0.118278	0.128	0.128	gene8759	1	not available	not available	-0.241652	0.334014
tan3	04926	Relaxin signaling pathway	1/2	46/771	0.115839	0.128	0.128	gene8759	1	Endocrine system	Organismal Systems	-0.241652	0.334014
tan3	05165	not available	1/2	47/771	0.118278	0.128	0.128	gene8759	1	not available	not available	-0.241652	0.334014
tan3	05170	not available	1/2	47/771	0.118278	0.128	0.128	gene8759	1	not available	not available	-0.241652	0.334014
tan3	04151	PI3K-Akt signaling pathway	1/2	47/771	0.118278	0.128	0.128	gene8759	1	Signal transduction	Environmental Information Processing	-0.241652	0.334014
tan4	00010	Glycolysis / Gluconeogenesis	1/3	26/771	0.0979168	0.185831	0.185831	gene11121	1	Carbohydrate metabolism	Metabolism	0.21764	0.385642
tan4	04658	Th1 and Th2 cell differentiation	1/3	31/771	0.115982	0.185831	0.185831	gene1657	1	Immune system	Organismal Systems	0.21764	0.385642
tan4	05165	not available	1/3	47/771	0.172167	0.185831	0.185831	gene4511	1	not available	not available	0.21764	0.385642
tan4	04926	Relaxin signaling pathway	1/3	46/771	0.168727	0.185831	0.185831	gene4511	1	Endocrine system	Organismal Systems	0.21764	0.385642
tan4	00620	Pyruvate metabolism	1/3	20/771	0.0759157	0.185831	0.185831	gene11121	1	Carbohydrate metabolism	Metabolism	0.21764	0.385642
tan4	04151	PI3K-Akt signaling pathway	1/3	47/771	0.172167	0.185831	0.185831	gene4511	1	Signal transduction	Environmental Information Processing	0.21764	0.385642
tan4	04660	T cell receptor signaling pathway	1/3	40/771	0.147889	0.185831	0.185831	gene1657	1	Immune system	Organismal Systems	0.21764	0.385642
tan4	05163	not available	1/3	47/771	0.172167	0.185831	0.185831	gene4511	1	not available	not available	0.21764	0.385642
tan4	05170	not available	1/3	47/771	0.172167	0.185831	0.185831	gene4511	1	not available	not available	0.21764	0.385642
tan4	00020	Citrate cycle (TCA cycle)	1/3	24/771	0.0906224	0.185831	0.185831	gene11121	1	Carbohydrate metabolism	Metabolism	0.21764	0.385642
tan4	04150	mTOR signaling pathway	1/3	51/771	0.185831	0.185831	0.185831	gene4511	1	Signal transduction	Environmental Information Processing	0.21764	0.385642
tan4	04714	Thermogenesis	1/3	46/771	0.168727	0.185831	0.185831	gene4511	1	Environmental adaptation	Organismal Systems	0.21764	0.385642
thistle	00900	Terpenoid backbone biosynthesis	1/5	13/771	0.0817157	0.190398	0.190398	gene13632	1	Metabolism of terpenoids and polyketides	Metabolism	-0.433622	0.0722142
thistle	00230	Purine metabolism	2/5	127/771	0.192073	0.192073	0.192073	gene12678/gene3247	2	Nucleotide metabolism	Metabolism	-0.433622	0.0722142
thistle	00500	Starch and sucrose metabolism	1/5	25/771	0.152318	0.190398	0.190398	gene6697	1	Carbohydrate metabolism	Metabolism	-0.433622	0.0722142
thistle	00770	Pantothenate and CoA biosynthesis	1/5	8/771	0.0509447	0.190398	0.190398	gene4669	1	Metabolism of cofactors and vitamins	Metabolism	-0.433622	0.0722142
thistle	00240	Pyrimidine metabolism	2/5	96/771	0.119366	0.190398	0.190398	gene12678/gene3247	2	Nucleotide metabolism	Metabolism	-0.433622	0.0722142
thistle1	00010	Glycolysis / Gluconeogenesis	1/2	26/771	0.06635	0.0738592	0.0444266	gene786	1	Carbohydrate metabolism	Metabolism	0.521704	0.026379
thistle1	00680	Methane metabolism	1/2	18/771	0.0461772	0.0717368	0.04315	gene786	1	Energy metabolism	Metabolism	0.521704	0.026379
thistle1	00620	Pyruvate metabolism	1/2	20/771	0.0512406	0.0717368	0.04315	gene786	1	Carbohydrate metabolism	Metabolism	0.521704	0.026379
thistle1	00720	Carbon fixation pathways in prokaryotes	1/2	29/771	0.0738592	0.0738592	0.0444266	gene786	1	Energy metabolism	Metabolism	0.521704	0.026379
thistle1	00785	Lipoic acid metabolism	1/2	4/771	0.0103559	0.0717368	0.04315	gene2627	1	Metabolism of cofactors and vitamins	Metabolism	0.521704	0.026379
thistle1	00640	Propanoate metabolism	1/2	20/771	0.0512406	0.0717368	0.04315	gene786	1	Carbohydrate metabolism	Metabolism	0.521704	0.026379
thistle1	00630	Glyoxylate and dicarboxylate metabolism	1/2	12/771	0.0309061	0.0717368	0.04315	gene786	1	Carbohydrate metabolism	Metabolism	0.521704	0.026379
thistle2	00790	Folate biosynthesis	1/6	28/771	0.199638	0.218897	0.184334	gene3214	1	Metabolism of cofactors and vitamins	Metabolism	-0.396505	0.103303
thistle2	00565	Ether lipid metabolism	1/6	12/771	0.0901073	0.218897	0.184334	gene818	1	Lipid metabolism	Metabolism	-0.396505	0.103303
thistle2	04660	T cell receptor signaling pathway	3/6	40/771	0.0023259	0.0116295	0.00979325	gene1780/gene5121/gene5484	3	Immune system	Organismal Systems	-0.396505	0.103303
thistle2	04658	Th1 and Th2 cell differentiation	1/6	31/771	0.218897	0.218897	0.184334	gene5484	1	Immune system	Organismal Systems	-0.396505	0.103303
thistle2	00073	Cutin, suberine and wax biosynthesis	1/6	18/771	0.132558	0.218897	0.184334	gene15789	1	Lipid metabolism	Metabolism	-0.396505	0.103303
thistle3	00230	Purine metabolism	1/5	127/771	0.594452	0.594452	0.594452	gene6052	1	Nucleotide metabolism	Metabolism	0.400626	0.0994458
thistle3	00970	Aminoacyl-tRNA biosynthesis	1/5	58/771	0.324359	0.454103	0.454103	gene4024	1	Translation	Genetic Information Processing	0.400626	0.0994458
thistle3	00010	Glycolysis / Gluconeogenesis	1/5	26/771	0.158	0.296225	0.296225	gene10154	1	Carbohydrate metabolism	Metabolism	0.400626	0.0994458
thistle3	00510	N-Glycan biosynthesis	1/5	11/771	0.0695046	0.296225	0.296225	gene4108	1	Glycan biosynthesis and metabolism	Metabolism	0.400626	0.0994458
thistle3	00240	Pyrimidine metabolism	1/5	96/771	0.486616	0.567718	0.567718	gene6052	1	Nucleotide metabolism	Metabolism	0.400626	0.0994458
thistle3	00680	Methane metabolism	1/5	18/771	0.111683	0.296225	0.296225	gene10154	1	Energy metabolism	Metabolism	0.400626	0.0994458
thistle3	00790	Folate biosynthesis	1/5	28/771	0.169272	0.296225	0.296225	gene17078	1	Metabolism of cofactors and vitamins	Metabolism	0.400626	0.0994458
thistle4	00270	Cysteine and methionine metabolism	1/6	27/771	0.193131	0.247321	0.247321	gene10953	1	Amino acid metabolism	Metabolism	-0.454597	0.0580459
thistle4	00970	Aminoacyl-tRNA biosynthesis	1/6	58/771	0.375518	0.409656	0.409656	gene5296	1	Translation	Genetic Information Processing	-0.454597	0.0580459
thistle4	00660	C5-Branched dibasic acid metabolism	1/6	7/771	0.0534227	0.247321	0.247321	gene8965	1	Carbohydrate metabolism	Metabolism	-0.454597	0.0580459
thistle4	00562	Inositol phosphate metabolism	1/6	19/771	0.13947	0.247321	0.247321	gene3703	1	Carbohydrate metabolism	Metabolism	-0.454597	0.0580459
thistle4	00020	Citrate cycle (TCA cycle)	1/6	24/771	0.173344	0.247321	0.247321	gene8965	1	Carbohydrate metabolism	Metabolism	-0.454597	0.0580459
thistle4	00860	Porphyrin and chlorophyll metabolism	1/6	14/771	0.104446	0.247321	0.247321	gene5296	1	Metabolism of cofactors and vitamins	Metabolism	-0.454597	0.0580459
thistle4	00983	Drug metabolism - other enzymes	1/6	23/771	0.16666	0.247321	0.247321	gene16215	1	Xenobiotics biodegradation and metabolism	Metabolism	-0.454597	0.0580459
thistle4	00640	Propanoate metabolism	1/6	20/771	0.146335	0.247321	0.247321	gene8965	1	Carbohydrate metabolism	Metabolism	-0.454597	0.0580459
thistle4	00564	Glycerophospholipid metabolism	1/6	28/771	0.199638	0.247321	0.247321	gene11419	1	Lipid metabolism	Metabolism	-0.454597	0.0580459
thistle4	00240	Pyrimidine metabolism	1/6	96/771	0.550956	0.550956	0.550956	gene16215	1	Nucleotide metabolism	Metabolism	-0.454597	0.0580459
thistle4	04070	Phosphatidylinositol signaling system	1/6	25/771	0.179984	0.247321	0.247321	gene3703	1	Signal transduction	Environmental Information Processing	-0.454597	0.0580459
thistle4	00720	Carbon fixation pathways in prokaryotes	1/6	29/771	0.206101	0.247321	0.247321	gene8965	1	Energy metabolism	Metabolism	-0.454597	0.0580459
tomato2	00592	alpha-Linolenic acid metabolism	1/1	19/771	0.0246433	0.0308042		gene615	1	Lipid metabolism	Metabolism	-0.475668	0.0460202
tomato2	00590	Arachidonic acid metabolism	1/1	16/771	0.0207523	0.0308042		gene615	1	Lipid metabolism	Metabolism	-0.475668	0.0460202
tomato2	00564	Glycerophospholipid metabolism	1/1	28/771	0.0363165	0.0363165		gene615	1	Lipid metabolism	Metabolism	-0.475668	0.0460202
tomato2	00591	Linoleic acid metabolism	1/1	15/771	0.0194553	0.0308042		gene615	1	Lipid metabolism	Metabolism	-0.475668	0.0460202
tomato2	00565	Ether lipid metabolism	1/1	12/771	0.0155642	0.0308042		gene615	1	Lipid metabolism	Metabolism	-0.475668	0.0460202
tomato4	00520	Amino sugar and nucleotide sugar metabolism	1/3	39/771	0.144382	0.144382	0.113986	gene1908	1	Carbohydrate metabolism	Metabolism	0.482653	0.0424847
tomato4	00030	Pentose phosphate pathway	1/3	19/771	0.0722145	0.125699	0.0992363	gene1908	1	Carbohydrate metabolism	Metabolism	0.482653	0.0424847
tomato4	00900	Terpenoid backbone biosynthesis	1/3	13/771	0.0497991	0.125699	0.0992363	gene1831	1	Metabolism of terpenoids and polyketides	Metabolism	0.482653	0.0424847
tomato4	00500	Starch and sucrose metabolism	1/3	25/771	0.0942745	0.125699	0.0992363	gene12736	1	Carbohydrate metabolism	Metabolism	0.482653	0.0424847
turquoise	00790	Folate biosynthesis	1/13	28/771	0.384152	0.588195	0.588195	gene9351	1	Metabolism of cofactors and vitamins	Metabolism	-0.029429	0.907718
turquoise	00561	Glycerolipid metabolism	1/13	26/771	0.362068	0.588195	0.588195	gene6416	1	Lipid metabolism	Metabolism	-0.029429	0.907718
turquoise	00230	Purine metabolism	5/13	127/771	0.0474588	0.588195	0.588195	gene16774/gene17865/gene3996/gene590/gene9626	5	Nucleotide metabolism	Metabolism	-0.029429	0.907718
turquoise	00052	Galactose metabolism	1/13	21/771	0.303621	0.588195	0.588195	gene9516	1	Carbohydrate metabolism	Metabolism	-0.029429	0.907718
turquoise	00062	Fatty acid elongation	1/13	20/771	0.291354	0.588195	0.588195	gene6723	1	Lipid metabolism	Metabolism	-0.029429	0.907718
turquoise	00500	Starch and sucrose metabolism	1/13	25/771	0.350754	0.588195	0.588195	gene8944	1	Carbohydrate metabolism	Metabolism	-0.029429	0.907718
turquoise	04714	Thermogenesis	1/13	46/771	0.553452	0.588195	0.588195	gene14353	1	Environmental adaptation	Organismal Systems	-0.029429	0.907718
turquoise	04150	mTOR signaling pathway	1/13	51/771	0.59218	0.59218	0.59218	gene14353	1	Signal transduction	Environmental Information Processing	-0.029429	0.907718
turquoise	00520	Amino sugar and nucleotide sugar metabolism	1/13	39/771	0.493511	0.588195	0.588195	gene9516	1	Carbohydrate metabolism	Metabolism	-0.029429	0.907718
turquoise	04151	PI3K-Akt signaling pathway	1/13	47/771	0.561459	0.588195	0.588195	gene14353	1	Signal transduction	Environmental Information Processing	-0.029429	0.907718
turquoise	00250	Alanine, aspartate and glutamate metabolism	1/13	16/771	0.240265	0.588195	0.588195	gene17865	1	Amino acid metabolism	Metabolism	-0.029429	0.907718
turquoise	04926	Relaxin signaling pathway	1/13	46/771	0.553452	0.588195	0.588195	gene14353	1	Endocrine system	Organismal Systems	-0.029429	0.907718
turquoise	00730	Thiamine metabolism	1/13	19/771	0.278888	0.588195	0.588195	gene9351	1	Metabolism of cofactors and vitamins	Metabolism	-0.029429	0.907718
turquoise	00564	Glycerophospholipid metabolism	1/13	28/771	0.384152	0.588195	0.588195	gene6416	1	Lipid metabolism	Metabolism	-0.029429	0.907718
turquoise	05165	not available	1/13	47/771	0.561459	0.588195	0.588195	gene14353	1	not available	not available	-0.029429	0.907718
turquoise	05170	not available	1/13	47/771	0.561459	0.588195	0.588195	gene14353	1	not available	not available	-0.029429	0.907718
turquoise	00562	Inositol phosphate metabolism	1/13	19/771	0.278888	0.588195	0.588195	gene10860	1	Carbohydrate metabolism	Metabolism	-0.029429	0.907718
turquoise	05163	not available	1/13	47/771	0.561459	0.588195	0.588195	gene14353	1	not available	not available	-0.029429	0.907718
turquoise	00240	Pyrimidine metabolism	4/13	96/771	0.0665009	0.588195	0.588195	gene16774/gene3996/gene590/gene9626	4	Nucleotide metabolism	Metabolism	-0.029429	0.907718
turquoise	00053	Ascorbate and aldarate metabolism	1/13	8/771	0.127739	0.588195	0.588195	gene10860	1	Carbohydrate metabolism	Metabolism	-0.029429	0.907718
turquoise	00760	Nicotinate and nicotinamide metabolism	1/13	10/771	0.157228	0.588195	0.588195	gene9626	1	Metabolism of cofactors and vitamins	Metabolism	-0.029429	0.907718
turquoise	00600	Sphingolipid metabolism	1/13	14/771	0.213465	0.588195	0.588195	gene1985	1	Lipid metabolism	Metabolism	-0.029429	0.907718
violet	00051	Fructose and mannose metabolism	1/3	16/771	0.0610514	0.0942745	0.0942745	gene3310	1	Carbohydrate metabolism	Metabolism	-0.260176	0.297095
violet	00310	Lysine degradation	1/3	23/771	0.0869605	0.0942745	0.0942745	gene13741	1	Amino acid metabolism	Metabolism	-0.260176	0.297095
violet	00562	Inositol phosphate metabolism	1/3	19/771	0.0722145	0.0942745	0.0942745	gene3728	1	Carbohydrate metabolism	Metabolism	-0.260176	0.297095
violet	04070	Phosphatidylinositol signaling system	1/3	25/771	0.0942745	0.0942745	0.0942745	gene3728	1	Signal transduction	Environmental Information Processing	-0.260176	0.297095
wheat1	00061	Fatty acid biosynthesis	1/2	9/771	0.023225	0.104513	0.0855659	gene17131	1	Lipid metabolism	Metabolism	-0.20374	0.417424
wheat1	05165	not available	1/2	47/771	0.118278	0.128	0.104796	gene10350	1	not available	not available	-0.20374	0.417424
wheat1	05170	not available	1/2	47/771	0.118278	0.128	0.104796	gene10350	1	not available	not available	-0.20374	0.417424
wheat1	04150	mTOR signaling pathway	1/2	51/771	0.128	0.128	0.104796	gene10350	1	Signal transduction	Environmental Information Processing	-0.20374	0.417424
wheat1	00780	Biotin metabolism	1/2	8/771	0.0206579	0.104513	0.0855659	gene17131	1	Metabolism of cofactors and vitamins	Metabolism	-0.20374	0.417424
wheat1	05163	not available	1/2	47/771	0.118278	0.128	0.104796	gene10350	1	not available	not available	-0.20374	0.417424
wheat1	04926	Relaxin signaling pathway	1/2	46/771	0.115839	0.128	0.104796	gene10350	1	Endocrine system	Organismal Systems	-0.20374	0.417424
wheat1	04714	Thermogenesis	1/2	46/771	0.115839	0.128	0.104796	gene10350	1	Environmental adaptation	Organismal Systems	-0.20374	0.417424
wheat1	04151	PI3K-Akt signaling pathway	1/2	47/771	0.118278	0.128	0.104796	gene10350	1	Signal transduction	Environmental Information Processing	-0.20374	0.417424
wheat3	05170	not available	1/4	47/771	0.222829	0.239897	0.229567	gene9601	1	not available	not available	0.29803	0.229676
wheat3	00480	Glutathione metabolism	1/4	28/771	0.137796	0.239897	0.229567	gene15522	1	Metabolism of other amino acids	Metabolism	0.29803	0.229676
wheat3	00052	Galactose metabolism	1/4	21/771	0.104774	0.239897	0.229567	gene4760	1	Carbohydrate metabolism	Metabolism	0.29803	0.229676
wheat3	04714	Thermogenesis	1/4	46/771	0.218517	0.239897	0.229567	gene9601	1	Environmental adaptation	Organismal Systems	0.29803	0.229676
wheat3	04150	mTOR signaling pathway	1/4	51/771	0.239897	0.239897	0.229567	gene9601	1	Signal transduction	Environmental Information Processing	0.29803	0.229676
wheat3	00520	Amino sugar and nucleotide sugar metabolism	1/4	39/771	0.187831	0.239897	0.229567	gene4760	1	Carbohydrate metabolism	Metabolism	0.29803	0.229676
wheat3	05163	not available	1/4	47/771	0.222829	0.239897	0.229567	gene9601	1	not available	not available	0.29803	0.229676
wheat3	00190	Oxidative phosphorylation	1/4	5/771	0.0257387	0.239897	0.229567	gene2161	1	Energy metabolism	Metabolism	0.29803	0.229676
wheat3	04926	Relaxin signaling pathway	1/4	46/771	0.218517	0.239897	0.229567	gene9601	1	Endocrine system	Organismal Systems	0.29803	0.229676
wheat3	04151	PI3K-Akt signaling pathway	1/4	47/771	0.222829	0.239897	0.229567	gene9601	1	Signal transduction	Environmental Information Processing	0.29803	0.229676
wheat3	05165	not available	1/4	47/771	0.222829	0.239897	0.229567	gene9601	1	not available	not available	0.29803	0.229676
white	00561	Glycerolipid metabolism	1/3	26/771	0.0979168	0.105172	0.105172	gene13953	1	Lipid metabolism	Metabolism	-0.384943	0.114697
white	00310	Lysine degradation	1/3	23/771	0.0869605	0.105172	0.105172	gene7339	1	Amino acid metabolism	Metabolism	-0.384943	0.114697
white	04070	Phosphatidylinositol signaling system	1/3	25/771	0.0942745	0.105172	0.105172	gene13953	1	Signal transduction	Environmental Information Processing	-0.384943	0.114697
white	00790	Folate biosynthesis	1/3	28/771	0.105172	0.105172	0.105172	gene9347	1	Metabolism of cofactors and vitamins	Metabolism	-0.384943	0.114697
white	00564	Glycerophospholipid metabolism	1/3	28/771	0.105172	0.105172	0.105172	gene13953	1	Lipid metabolism	Metabolism	-0.384943	0.114697
white	00730	Thiamine metabolism	1/3	19/771	0.0722145	0.105172	0.105172	gene9347	1	Metabolism of cofactors and vitamins	Metabolism	-0.384943	0.114697
whitesmoke	00460	Cyanoamino acid metabolism	1/3	5/771	0.0193543	0.0759157	0.0399557	gene4325	1	Metabolism of other amino acids	Metabolism	-0.109506	0.665345
whitesmoke	00620	Pyruvate metabolism	1/3	20/771	0.0759157	0.0759157	0.0399557	gene9381	1	Carbohydrate metabolism	Metabolism	-0.109506	0.665345
whitesmoke	00330	Arginine and proline metabolism	1/3	16/771	0.0610514	0.0759157	0.0399557	gene4325	1	Amino acid metabolism	Metabolism	-0.109506	0.665345
whitesmoke	00073	Cutin, suberine and wax biosynthesis	1/3	18/771	0.0685033	0.0759157	0.0399557	gene15791	1	Lipid metabolism	Metabolism	-0.109506	0.665345
whitesmoke	00220	Arginine biosynthesis	1/3	10/771	0.0384573	0.0759157	0.0399557	gene4325	1	Amino acid metabolism	Metabolism	-0.109506	0.665345
whitesmoke	00627	Aminobenzoate degradation	1/3	12/771	0.0460285	0.0759157	0.0399557	gene9381	1	Xenobiotics biodegradation and metabolism	Metabolism	-0.109506	0.665345
yellow	00240	Pyrimidine metabolism	1/7	96/771	0.607307	0.650686	0.593608	gene9001	1	Nucleotide metabolism	Metabolism	-0.273686	0.271793
yellow	00260	Glycine, serine and threonine metabolism	1/7	20/771	0.168653	0.477294	0.435426	gene13104	1	Amino acid metabolism	Metabolism	-0.273686	0.271793
yellow	05165	not available	1/7	47/771	0.357287	0.477294	0.435426	gene10378	1	not available	not available	-0.273686	0.271793
yellow	04714	Thermogenesis	1/7	46/771	0.351021	0.477294	0.435426	gene10378	1	Environmental adaptation	Organismal Systems	-0.273686	0.271793
yellow	05163	not available	1/7	47/771	0.357287	0.477294	0.435426	gene10378	1	not available	not available	-0.273686	0.271793
yellow	05170	not available	1/7	47/771	0.357287	0.477294	0.435426	gene10378	1	not available	not available	-0.273686	0.271793
yellow	04150	mTOR signaling pathway	1/7	51/771	0.381836	0.477294	0.435426	gene10378	1	Signal transduction	Environmental Information Processing	-0.273686	0.271793
yellow	04151	PI3K-Akt signaling pathway	1/7	47/771	0.357287	0.477294	0.435426	gene10378	1	Signal transduction	Environmental Information Processing	-0.273686	0.271793
yellow	04926	Relaxin signaling pathway	1/7	46/771	0.351021	0.477294	0.435426	gene10378	1	Endocrine system	Organismal Systems	-0.273686	0.271793
yellow	00430	Taurine and hypotaurine metabolism	1/7	2/771	0.0180875	0.179039	0.163333	gene5960	1	Metabolism of other amino acids	Metabolism	-0.273686	0.271793
yellow	00270	Cysteine and methionine metabolism	1/7	27/771	0.221608	0.477294	0.435426	gene5960	1	Amino acid metabolism	Metabolism	-0.273686	0.271793
yellow	00670	One carbon pool by folate	1/7	20/771	0.168653	0.477294	0.435426	gene13104	1	Metabolism of cofactors and vitamins	Metabolism	-0.273686	0.271793
yellow	00790	Folate biosynthesis	2/7	28/771	0.0238718	0.179039	0.163333	gene2971/gene2972	2	Metabolism of cofactors and vitamins	Metabolism	-0.273686	0.271793
yellow	00230	Purine metabolism	1/7	127/771	0.717854	0.717854	0.654885	gene9001	1	Nucleotide metabolism	Metabolism	-0.273686	0.271793
yellow	00970	Aminoacyl-tRNA biosynthesis	1/7	58/771	0.422864	0.48792	0.44512	gene14838	1	Translation	Genetic Information Processing	-0.273686	0.271793
yellow2	00970	Aminoacyl-tRNA biosynthesis	1/4	58/771	0.269088	0.269088	0.226601	gene11924	1	Translation	Genetic Information Processing	0.321819	0.192808
yellow2	00790	Folate biosynthesis	1/4	28/771	0.137796	0.172245	0.145049	gene5410	1	Metabolism of cofactors and vitamins	Metabolism	0.321819	0.192808
yellow2	00480	Glutathione metabolism	1/4	28/771	0.137796	0.172245	0.145049	gene3217	1	Metabolism of other amino acids	Metabolism	0.321819	0.192808
yellow2	00510	N-Glycan biosynthesis	1/4	11/771	0.0559657	0.139914	0.117822	gene11976	1	Glycan biosynthesis and metabolism	Metabolism	0.321819	0.192808
yellow2	00550	Peptidoglycan biosynthesis	1/4	2/771	0.0103559	0.0517796	0.0436039	gene11976	1	Glycan biosynthesis and metabolism	Metabolism	0.321819	0.192808
yellow3	00500	Starch and sucrose metabolism	1/1	25/771	0.0324254	0.0324254		gene11543	1	Carbohydrate metabolism	Metabolism	-0.413577	0.0879978
yellowgreen	00500	Starch and sucrose metabolism	1/3	25/771	0.0942745	0.14023	0.14023	gene6165	1	Carbohydrate metabolism	Metabolism	0.15868	0.529418
yellowgreen	00790	Folate biosynthesis	1/3	28/771	0.105172	0.14023	0.14023	gene16656	1	Metabolism of cofactors and vitamins	Metabolism	0.15868	0.529418
yellowgreen	00520	Amino sugar and nucleotide sugar metabolism	1/3	39/771	0.144382	0.144382	0.144382	gene4198	1	Carbohydrate metabolism	Metabolism	0.15868	0.529418
yellowgreen	00730	Thiamine metabolism	1/3	19/771	0.0722145	0.14023	0.14023	gene16656	1	Metabolism of cofactors and vitamins	Metabolism	0.15868	0.529418

## Sheet: C Solvent effect
Supplementary Data 5 C. KEGG enrichment results for all modules solvent effect analysis. ID is the KEGG mapper ID. GeneRatio: number of unique genes annotated with this KEGG ID in this module/the number of unique KEGG annotated genes in this module. BgRatio: the number of unique genes annotated with this KEGG in the backgroud gene list/the number of unique KEGG annotated genes in the background g…
module	ID	Description	GeneRatio	BgRatio	pvalue	p.adjust	qvalue	Csec_gene_number	Count	KEGG category	Higher KEGG category	module_treatment_assocaition	pvalue_of_module_trait_association
aliceblue	00240	Pyrimidine metabolism	1/1	96/771	0.124514	0.124514		gene7577	1	Nucleotide metabolism	Metabolism	0.529685	0.0626446
antiquewhite1	00562	Inositol phosphate metabolism	1/6	19/771	0.13947	0.185959	0.0815611	gene16037	1	Carbohydrate metabolism	Metabolism	-0.576985	0.0389667
antiquewhite1	04658	Th1 and Th2 cell differentiation	1/6	31/771	0.218897	0.238797	0.104735	gene9	1	Immune system	Organismal Systems	-0.576985	0.0389667
antiquewhite1	05163	not available	4/6	47/771	0.000167086	0.000501259	0.00021985	gene10809/gene16037/gene3257/gene6703	4	not available	not available	-0.576985	0.0389667
antiquewhite1	05170	not available	4/6	47/771	0.000167086	0.000501259	0.00021985	gene10809/gene16037/gene3257/gene6703	4	not available	not available	-0.576985	0.0389667
antiquewhite1	05165	not available	4/6	47/771	0.000167086	0.000501259	0.00021985	gene10809/gene16037/gene3257/gene6703	4	not available	not available	-0.576985	0.0389667
antiquewhite1	00073	Cutin, suberine and wax biosynthesis	1/6	18/771	0.132558	0.185959	0.0815611	gene15789	1	Lipid metabolism	Metabolism	-0.576985	0.0389667
antiquewhite1	04150	mTOR signaling pathway	4/6	51/771	0.00023206	0.000556945	0.000244274	gene10809/gene16037/gene3257/gene6703	4	Signal transduction	Environmental Information Processing	-0.576985	0.0389667
antiquewhite1	04151	PI3K-Akt signaling pathway	4/6	47/771	0.000167086	0.000501259	0.00021985	gene10809/gene16037/gene3257/gene6703	4	Signal transduction	Environmental Information Processing	-0.576985	0.0389667
antiquewhite1	04070	Phosphatidylinositol signaling system	1/6	25/771	0.179984	0.215981	0.0947286	gene16037	1	Signal transduction	Environmental Information Processing	-0.576985	0.0389667
antiquewhite1	04926	Relaxin signaling pathway	3/6	46/771	0.00350912	0.00601563	0.00263843	gene10809/gene3257/gene6703	3	Endocrine system	Organismal Systems	-0.576985	0.0389667
antiquewhite1	04714	Thermogenesis	3/6	46/771	0.00350912	0.00601563	0.00263843	gene10809/gene3257/gene6703	3	Environmental adaptation	Organismal Systems	-0.576985	0.0389667
antiquewhite1	04660	T cell receptor signaling pathway	1/6	40/771	0.274373	0.274373	0.120339	gene9	1	Immune system	Organismal Systems	-0.576985	0.0389667
antiquewhite3	04658	Th1 and Th2 cell differentiation	1/2	31/771	0.0788485	0.202267	0.202267	gene13885	1	Immune system	Organismal Systems	0.499071	0.0825248
antiquewhite3	04660	T cell receptor signaling pathway	1/2	40/771	0.101134	0.202267	0.202267	gene13885	1	Immune system	Organismal Systems	0.499071	0.0825248
antiquewhite3	00240	Pyrimidine metabolism	1/2	96/771	0.233665	0.302488	0.302488	gene15972	1	Nucleotide metabolism	Metabolism	0.499071	0.0825248
antiquewhite3	00230	Purine metabolism	1/2	127/771	0.302488	0.302488	0.302488	gene15972	1	Nucleotide metabolism	Metabolism	0.499071	0.0825248
antiquewhite4	00230	Purine metabolism	1/4	127/771	0.513977	0.513977	0.270514	gene13623	1	Nucleotide metabolism	Metabolism	-0.357691	0.230163
antiquewhite4	04658	Th1 and Th2 cell differentiation	2/4	31/771	0.00893302	0.0294926	0.0155224	gene17694/gene3686	2	Immune system	Organismal Systems	-0.357691	0.230163
antiquewhite4	00790	Folate biosynthesis	1/4	28/771	0.137796	0.183728	0.096699	gene13920	1	Metabolism of cofactors and vitamins	Metabolism	-0.357691	0.230163
antiquewhite4	04660	T cell receptor signaling pathway	2/4	40/771	0.0147463	0.0294926	0.0155224	gene17694/gene3686	2	Immune system	Organismal Systems	-0.357691	0.230163
bisque4	00240	Pyrimidine metabolism	1/5	96/771	0.486616	0.556132	0.512227	gene16066	1	Nucleotide metabolism	Metabolism	-0.260648	0.389734
bisque4	00020	Citrate cycle (TCA cycle)	1/5	24/771	0.146606	0.225695	0.207877	gene11121	1	Carbohydrate metabolism	Metabolism	-0.260648	0.389734
bisque4	00983	Drug metabolism - other enzymes	1/5	23/771	0.140863	0.225695	0.207877	gene16066	1	Xenobiotics biodegradation and metabolism	Metabolism	-0.260648	0.389734
bisque4	00010	Glycolysis / Gluconeogenesis	1/5	26/771	0.158	0.225695	0.207877	gene11121	1	Carbohydrate metabolism	Metabolism	-0.260648	0.389734
bisque4	00480	Glutathione metabolism	1/5	28/771	0.169272	0.225695	0.207877	gene16066	1	Metabolism of other amino acids	Metabolism	-0.260648	0.389734
bisque4	00230	Purine metabolism	1/5	127/771	0.594452	0.594452	0.547522	gene16066	1	Nucleotide metabolism	Metabolism	-0.260648	0.389734
bisque4	00620	Pyruvate metabolism	1/5	20/771	0.123449	0.225695	0.207877	gene11121	1	Carbohydrate metabolism	Metabolism	-0.260648	0.389734
bisque4	00970	Aminoacyl-tRNA biosynthesis	3/5	58/771	0.00363191	0.0290553	0.0267614	gene13258/gene5317/gene778	3	Translation	Genetic Information Processing	-0.260648	0.389734
black	00480	Glutathione metabolism	2/19	28/771	0.148742	0.471015	0.41752	gene14999/gene7236	2	Metabolism of other amino acids	Metabolism	0.586334	0.0351952
black	00460	Cyanoamino acid metabolism	1/19	5/771	0.117582	0.406192	0.360059	gene15800	1	Metabolism of other amino acids	Metabolism	0.586334	0.0351952
black	00770	Pantothenate and CoA biosynthesis	1/19	8/771	0.181711	0.480803	0.426197	gene13726	1	Metabolism of cofactors and vitamins	Metabolism	0.586334	0.0351952
black	05170	not available	1/19	47/771	0.701708	0.726804	0.644259	gene9601	1	not available	not available	0.586334	0.0351952
black	00630	Glyoxylate and dicarboxylate metabolism	2/19	12/771	0.0327956	0.293961	0.260575	gene12789/gene15800	2	Carbohydrate metabolism	Metabolism	0.586334	0.0351952
black	00730	Thiamine metabolism	1/19	19/771	0.381084	0.60213	0.533744	gene6708	1	Metabolism of cofactors and vitamins	Metabolism	0.586334	0.0351952
black	04150	mTOR signaling pathway	1/19	51/771	0.731869	0.731869	0.648749	gene9601	1	Signal transduction	Environmental Information Processing	0.586334	0.0351952
black	05163	not available	1/19	47/771	0.701708	0.726804	0.644259	gene9601	1	not available	not available	0.586334	0.0351952
black	00380	Tryptophan metabolism	1/19	15/771	0.314609	0.569293	0.504636	gene12789	1	Amino acid metabolism	Metabolism	0.586334	0.0351952
black	00450	Selenocompound metabolism	1/19	8/771	0.181711	0.480803	0.426197	gene11383	1	Metabolism of other amino acids	Metabolism	0.586334	0.0351952
black	00720	Carbon fixation pathways in prokaryotes	1/19	29/771	0.521575	0.660662	0.585628	gene7236	1	Energy metabolism	Metabolism	0.586334	0.0351952
black	00785	Lipoic acid metabolism	1/19	4/771	0.0951675	0.361636	0.320564	gene8783	1	Metabolism of cofactors and vitamins	Metabolism	0.586334	0.0351952
black	00604	Glycosphingolipid biosynthesis - ganglio series	2/19	14/771	0.0439085	0.293961	0.260575	gene12315/gene8102	2	Glycan biosynthesis and metabolism	Metabolism	0.586334	0.0351952
black	00520	Amino sugar and nucleotide sugar metabolism	2/19	39/771	0.249027	0.556648	0.493428	gene12315/gene7156	2	Carbohydrate metabolism	Metabolism	0.586334	0.0351952
black	00261	Monobactam biosynthesis	1/19	2/771	0.0487106	0.293961	0.260575	gene11383	1	Biosynthesis of other secondary metabolites	Metabolism	0.586334	0.0351952
black	00030	Pentose phosphate pathway	1/19	19/771	0.381084	0.60213	0.533744	gene11613	1	Carbohydrate metabolism	Metabolism	0.586334	0.0351952
black	00600	Sphingolipid metabolism	1/19	14/771	0.296964	0.564231	0.500149	gene8102	1	Lipid metabolism	Metabolism	0.586334	0.0351952
black	00983	Drug metabolism - other enzymes	1/19	23/771	0.441419	0.618324	0.548099	gene14999	1	Xenobiotics biodegradation and metabolism	Metabolism	0.586334	0.0351952
black	00670	One carbon pool by folate	1/19	20/771	0.396721	0.60213	0.533744	gene15800	1	Metabolism of cofactors and vitamins	Metabolism	0.586334	0.0351952
black	00511	Other glycan degradation	3/19	17/771	0.00694691	0.211079	0.187106	gene1147/gene12315/gene8102	3	Glycan biosynthesis and metabolism	Metabolism	0.586334	0.0351952
black	04714	Thermogenesis	1/19	46/771	0.69368	0.726804	0.644259	gene9601	1	Environmental adaptation	Organismal Systems	0.586334	0.0351952
black	04926	Relaxin signaling pathway	1/19	46/771	0.69368	0.726804	0.644259	gene9601	1	Endocrine system	Organismal Systems	0.586334	0.0351952
black	04151	PI3K-Akt signaling pathway	1/19	47/771	0.701708	0.726804	0.644259	gene9601	1	Signal transduction	Environmental Information Processing	0.586334	0.0351952
black	00531	Glycosaminoglycan degradation	2/19	18/771	0.0696224	0.293961	0.260575	gene12315/gene8102	2	Glycan biosynthesis and metabolism	Metabolism	0.586334	0.0351952
black	00010	Glycolysis / Gluconeogenesis	1/19	26/771	0.482966	0.632853	0.560977	gene11613	1	Carbohydrate metabolism	Metabolism	0.586334	0.0351952
black	00680	Methane metabolism	2/19	18/771	0.0696224	0.293961	0.260575	gene11613/gene15800	2	Energy metabolism	Metabolism	0.586334	0.0351952
black	00052	Galactose metabolism	1/19	21/771	0.411984	0.60213	0.533744	gene8102	1	Carbohydrate metabolism	Metabolism	0.586334	0.0351952
black	00710	Carbon fixation in photosynthetic organisms	1/19	13/771	0.278888	0.557776	0.494428	gene11613	1	Energy metabolism	Metabolism	0.586334	0.0351952
black	05165	not available	1/19	47/771	0.701708	0.726804	0.644259	gene9601	1	not available	not available	0.586334	0.0351952
black	00260	Glycine, serine and threonine metabolism	1/19	20/771	0.396721	0.60213	0.533744	gene15800	1	Amino acid metabolism	Metabolism	0.586334	0.0351952
black	00230	Purine metabolism	5/19	127/771	0.189791	0.480803	0.426197	gene11383/gene14999/gene1955/gene6708/gene7029	5	Nucleotide metabolism	Metabolism	0.586334	0.0351952
black	00603	Glycosphingolipid biosynthesis - globo and isoglobo series	1/19	10/771	0.221983	0.527211	0.467334	gene12315	1	Glycan biosynthesis and metabolism	Metabolism	0.586334	0.0351952
black	00920	Sulfur metabolism	1/19	1/771	0.0246433	0.293961	0.260575	gene11383	1	Energy metabolism	Metabolism	0.586334	0.0351952
black	00240	Pyrimidine metabolism	2/19	96/771	0.707678	0.726804	0.644259	gene14999/gene1955	2	Nucleotide metabolism	Metabolism	0.586334	0.0351952
black	00513	Various types of N-glycan biosynthesis	1/19	13/771	0.278888	0.557776	0.494428	gene12315	1	Glycan biosynthesis and metabolism	Metabolism	0.586334	0.0351952
black	00062	Fatty acid elongation	3/19	20/771	0.0111094	0.211079	0.187106	gene12547/gene12551/gene9858	3	Lipid metabolism	Metabolism	0.586334	0.0351952
black	00020	Citrate cycle (TCA cycle)	1/19	24/771	0.455607	0.618324	0.548099	gene7236	1	Carbohydrate metabolism	Metabolism	0.586334	0.0351952
black	00051	Fructose and mannose metabolism	2/19	16/771	0.0562276	0.293961	0.260575	gene11613/gene7156	2	Carbohydrate metabolism	Metabolism	0.586334	0.0351952
blue	00511	Other glycan degradation	1/10	17/771	0.200914	0.265519	0.262026	gene16558	1	Glycan biosynthesis and metabolism	Metabolism	0.0800412	0.794918
blue	05163	not available	2/10	47/771	0.119773	0.246132	0.242893	gene10378/gene5441	2	not available	not available	0.0800412	0.794918
blue	05165	not available	2/10	47/771	0.119773	0.246132	0.242893	gene10378/gene5441	2	not available	not available	0.0800412	0.794918
blue	00380	Tryptophan metabolism	1/10	15/771	0.179333	0.260848	0.257416	gene2015	1	Amino acid metabolism	Metabolism	0.0800412	0.794918
blue	00140	Steroid hormone biosynthesis	1/10	5/771	0.0633505	0.246132	0.242893	gene2015	1	Lipid metabolism	Metabolism	0.0800412	0.794918
blue	00071	Fatty acid degradation	2/10	15/771	0.0145403	0.232645	0.229584	gene16191/gene2015	2	Lipid metabolism	Metabolism	0.0800412	0.794918
blue	00232	Caffeine metabolism	1/10	7/771	0.0876623	0.246132	0.242893	gene2015	1	Biosynthesis of other secondary metabolites	Metabolism	0.0800412	0.794918
blue	00240	Pyrimidine metabolism	1/10	96/771	0.737665	0.76146	0.751441	gene4684	1	Nucleotide metabolism	Metabolism	0.0800412	0.794918
blue	00982	not available	1/10	10/771	0.123066	0.246132	0.242893	gene2015	1	not available	not available	0.0800412	0.794918
blue	04714	Thermogenesis	2/10	46/771	0.115478	0.246132	0.242893	gene10378/gene5441	2	Environmental adaptation	Organismal Systems	0.0800412	0.794918
blue	00670	One carbon pool by folate	1/10	20/771	0.232329	0.265519	0.262026	gene4684	1	Metabolism of cofactors and vitamins	Metabolism	0.0800412	0.794918
blue	04926	Relaxin signaling pathway	2/10	46/771	0.115478	0.246132	0.242893	gene10378/gene5441	2	Endocrine system	Organismal Systems	0.0800412	0.794918
blue	00230	Purine metabolism	1/10	127/771	0.836593	0.836593	0.825585	gene4684	1	Nucleotide metabolism	Metabolism	0.0800412	0.794918
blue	00590	Arachidonic acid metabolism	1/10	16/771	0.190188	0.26461	0.261128	gene2015	1	Lipid metabolism	Metabolism	0.0800412	0.794918
blue	00603	Glycosphingolipid biosynthesis - globo and isoglobo series	1/10	10/771	0.123066	0.246132	0.242893	gene16558	1	Glycan biosynthesis and metabolism	Metabolism	0.0800412	0.794918
blue	00830	Retinol metabolism	1/10	6/771	0.0755783	0.246132	0.242893	gene2015	1	Metabolism of cofactors and vitamins	Metabolism	0.0800412	0.794918
blue	00643	Styrene degradation	1/10	1/771	0.0129702	0.232645	0.229584	gene17555	1	Xenobiotics biodegradation and metabolism	Metabolism	0.0800412	0.794918
blue	04150	mTOR signaling pathway	2/10	51/771	0.137386	0.25861	0.255207	gene10378/gene5441	2	Signal transduction	Environmental Information Processing	0.0800412	0.794918
blue	00350	Tyrosine metabolism	1/10	7/771	0.0876623	0.246132	0.242893	gene17555	1	Amino acid metabolism	Metabolism	0.0800412	0.794918
blue	00591	Linoleic acid metabolism	1/10	15/771	0.179333	0.260848	0.257416	gene2015	1	Lipid metabolism	Metabolism	0.0800412	0.794918
blue	00627	Aminobenzoate degradation	1/10	12/771	0.145976	0.259514	0.256099	gene2015	1	Xenobiotics biodegradation and metabolism	Metabolism	0.0800412	0.794918
blue	00513	Various types of N-glycan biosynthesis	1/10	13/771	0.157228	0.260848	0.257416	gene16558	1	Glycan biosynthesis and metabolism	Metabolism	0.0800412	0.794918
blue	00980	Metabolism of xenobiotics by cytochrome P45	1/10	10/771	0.123066	0.246132	0.242893	gene2015	1	Xenobiotics biodegradation and metabolism	Metabolism	0.0800412	0.794918
blue	00531	Glycosaminoglycan degradation	1/10	18/771	0.211512	0.265519	0.262026	gene16558	1	Glycan biosynthesis and metabolism	Metabolism	0.0800412	0.794918
blue	00592	alpha-Linolenic acid metabolism	1/10	19/771	0.221983	0.265519	0.262026	gene16191	1	Lipid metabolism	Metabolism	0.0800412	0.794918
blue	00520	Amino sugar and nucleotide sugar metabolism	2/10	39/771	0.0868084	0.246132	0.242893	gene12436/gene16558	2	Carbohydrate metabolism	Metabolism	0.0800412	0.794918
blue	00790	Folate biosynthesis	1/10	28/771	0.310743	0.331459	0.327098	gene4684	1	Metabolism of cofactors and vitamins	Metabolism	0.0800412	0.794918
blue	00062	Fatty acid elongation	1/10	20/771	0.232329	0.265519	0.262026	gene6719	1	Lipid metabolism	Metabolism	0.0800412	0.794918
blue	04151	PI3K-Akt signaling pathway	2/10	47/771	0.119773	0.246132	0.242893	gene10378/gene5441	2	Signal transduction	Environmental Information Processing	0.0800412	0.794918
blue	05170	not available	2/10	47/771	0.119773	0.246132	0.242893	gene10378/gene5441	2	not available	not available	0.0800412	0.794918
blue	00561	Glycerolipid metabolism	1/10	26/771	0.291847	0.322039	0.317801	gene1161	1	Lipid metabolism	Metabolism	0.0800412	0.794918
blue	00604	Glycosphingolipid biosynthesis - ganglio series	1/10	14/771	0.168347	0.260848	0.257416	gene16558	1	Glycan biosynthesis and metabolism	Metabolism	0.0800412	0.794918
blue4	00250	Alanine, aspartate and glutamate metabolism	1/2	16/771	0.0411003	0.056829	0.00854571	gene7458	1	Amino acid metabolism	Metabolism	-0.456864	0.116542
blue4	00910	Nitrogen metabolism	1/2	6/771	0.0155137	0.056829	0.00854571	gene7458	1	Energy metabolism	Metabolism	-0.456864	0.116542
blue4	00564	Glycerophospholipid metabolism	1/2	28/771	0.0713595	0.0713595	0.0107308	gene11836	1	Lipid metabolism	Metabolism	-0.456864	0.116542
blue4	00590	Arachidonic acid metabolism	1/2	16/771	0.0411003	0.056829	0.00854571	gene11836	1	Lipid metabolism	Metabolism	-0.456864	0.116542
blue4	00592	alpha-Linolenic acid metabolism	1/2	19/771	0.0487106	0.056829	0.00854571	gene11836	1	Lipid metabolism	Metabolism	-0.456864	0.116542
blue4	00565	Ether lipid metabolism	1/2	12/771	0.0309061	0.056829	0.00854571	gene11836	1	Lipid metabolism	Metabolism	-0.456864	0.116542
[truncated: 1,277 more rows]

## Sheet: D JH effect
Supplementary Data 5 D. KEGG enrichment results for all modules in JH effect analysis. ID is the KEGG mapper ID. GeneRatio: number of unique genes annotated with this KEGG ID in this module/the number of unique KEGG annotated genes in this module. BgRatio: the number of unique genes annotated with this KEGG in the backgroud gene list/the number of unique KEGG annotated genes in the background gen…
[truncated: 1,387 more rows]
