# Supplementary material for: Transcriptomic analyses of the termite, Cryptotermes secundus, reveal a gene network underlying a long lifespan and high fecundity
Source: Commun Biol. 2021 Mar 22;4:384. doi: 10.1038/s42003-021-01892-x (PMC7985136; doi:10.1038/s42003-021-01892-x)
Supplement: Supplementary file 9 — Supplementary Data 6 [file 42003_2021_1892_MOESM9_ESM.xlsx]

## Sheet: A Queen network experiment
Supplementary Data 6 A. Gene ontology enrichment results for all modules in queen network experiment.
GO.ID	Term	Annotated	Significant	Expected	Fisher	module
GO:0007264	small GTPase mediated signal transductio...	68	5	0.4	0.0051	skyblue
GO:0001507	acetylcholine catabolic process in synap...	1	1	0.01	0.0059	skyblue
GO:0007283	spermatogenesis	1	1	0.01	0.0059	skyblue
GO:0007266	Rho protein signal transduction	32	2	0.19	0.0113	skyblue
GO:0032324	molybdopterin cofactor biosynthetic proc...	2	1	0.01	0.0117	skyblue
GO:0018344	protein geranylgeranylation	2	1	0.01	0.0117	skyblue
GO:0006171	cAMP biosynthetic process	3	1	0.02	0.0175	skyblue
GO:0032012	regulation of ARF protein signal transdu...	6	1	0.04	0.0346	skyblue
GO:0007186	G protein-coupled receptor signaling pat...	181	3	1.06	0.087	skyblue
GO:0006470	protein dephosphorylation	30	1	0.18	0.162	skyblue
GO:0035023	regulation of Rho protein signal transdu...	30	1	0.18	0.162	skyblue
GO:0006468	protein phosphorylation	249	3	1.46	0.1759	skyblue
GO:0007018	microtubule-based movement	40	1	0.23	0.2101	skyblue
GO:0007166	cell surface receptor signaling pathway	66	1	0.39	0.3232	skyblue
GO:0035556	intracellular signal transduction	155	6	0.91	0.3362	skyblue
GO:0006886	intracellular protein transport	90	1	0.53	0.4137	skyblue
GO:0055085	transmembrane transport	417	3	2.44	0.447	skyblue
GO:0005975	carbohydrate metabolic process	152	1	0.89	0.5969	skyblue
GO:0006629	lipid metabolic process	155	1	0.91	0.6042	skyblue
GO:0055114	oxidation-reduction process	407	2	2.38	0.7037	skyblue
GO:0006811	ion transport	270	1	1.58	0.8055	skyblue
GO:0006355	regulation of transcription, DNA-templat...	286	1	1.67	0.8241	skyblue
GO:1901575	organic substance catabolic process	232	1	1.36	1	skyblue
GO:0042445	hormone metabolic process	1	1	0.01	1	skyblue
GO:1901576	organic substance biosynthetic process	823	3	4.82	1	skyblue
GO:0007156	homophilic cell adhesion via plasma memb...	28	3	0.1	0.00013	darkslateblue
GO:0006424	glutamyl-tRNA aminoacylation	2	1	0.01	0.00748	darkslateblue
GO:0007034	vacuolar transport	12	1	0.04	0.0441	darkslateblue
GO:0016567	protein ubiquitination	20	1	0.07	0.07247	darkslateblue
GO:0035556	intracellular signal transduction	155	2	0.58	0.11269	darkslateblue
GO:0009058	biosynthetic process	854	2	3.2	0.11929	darkslateblue
GO:0007018	microtubule-based movement	40	1	0.15	0.14	darkslateblue
GO:0006520	cellular amino acid metabolic process	102	2	0.38	0.18457	darkslateblue
GO:0055085	transmembrane transport	417	3	1.56	0.20046	darkslateblue
GO:0006886	intracellular protein transport	90	1	0.34	0.2892	darkslateblue
GO:0007186	G protein-coupled receptor signaling pat...	181	1	0.68	0.50047	darkslateblue
GO:0006468	protein phosphorylation	249	1	0.93	0.61819	darkslateblue
GO:0006508	proteolysis	382	1	1.43	0.77729	darkslateblue
GO:0043603	cellular amide metabolic process	206	1	0.77	1	darkslateblue
GO:0044267	cellular protein metabolic process	742	3	2.78	1	darkslateblue
GO:0043604	amide biosynthetic process	185	1	0.69	1	darkslateblue
GO:0000338	protein deneddylation	1	1	0	0.0037	yellow4
GO:0048268	clathrin coat assembly	2	1	0.01	0.0075	yellow4
GO:0032957	inositol trisphosphate metabolic process	2	1	0.01	0.0075	yellow4
GO:0006750	glutathione biosynthetic process	2	1	0.01	0.0075	yellow4
GO:0046856	phosphatidylinositol dephosphorylation	5	1	0.02	0.0186	yellow4
GO:0030203	glycosaminoglycan metabolic process	9	1	0.03	0.0332	yellow4
GO:0007156	homophilic cell adhesion via plasma memb...	28	1	0.1	0.1001	yellow4
GO:0006468	protein phosphorylation	249	2	0.93	0.2386	yellow4
GO:0016192	vesicle-mediated transport	86	1	0.32	0.2782	yellow4
GO:0006886	intracellular protein transport	90	1	0.34	0.2892	yellow4
GO:0006508	proteolysis	382	3	1.43	0.35	yellow4
GO:0055085	transmembrane transport	417	2	1.56	0.4725	yellow4
GO:0007186	G protein-coupled receptor signaling pat...	181	1	0.68	0.5005	yellow4
GO:0006355	regulation of transcription, DNA-templat...	286	1	1.07	0.6708	yellow4
GO:0055114	oxidation-reduction process	407	1	1.52	0.7992	yellow4
GO:0008104	protein localization	110	1	0.41	1	yellow4
GO:0016573	histone acetylation	9	2	0.06	0.0013	grey60
GO:0051321	meiotic cell cycle	2	1	0.01	0.0126	grey60
GO:0016055	Wnt signaling pathway	12	1	0.08	0.0734	grey60
GO:0071805	potassium ion transmembrane transport	15	1	0.09	0.0909	grey60
GO:0006261	DNA-dependent DNA replication	17	1	0.11	0.1024	grey60
GO:0030036	actin cytoskeleton organization	18	1	0.11	0.1081	grey60
GO:0006812	cation transport	157	3	0.99	0.1091	grey60
GO:0006915	apoptotic process	19	1	0.12	0.1137	grey60
GO:0007165	signal transduction	486	8	3.07	0.1419	grey60
GO:0006470	protein dephosphorylation	30	1	0.19	0.1738	grey60
GO:0006260	DNA replication	49	2	0.31	0.1787	grey60
GO:0006814	sodium ion transport	35	1	0.22	0.1998	grey60
GO:0006468	protein phosphorylation	249	3	1.57	0.2061	grey60
GO:0006355	regulation of transcription, DNA-templat...	286	3	1.81	0.2694	grey60
GO:0007166	cell surface receptor signaling pathway	66	2	0.42	0.283	grey60
GO:0007186	G protein-coupled receptor signaling pat...	181	2	1.14	0.3183	grey60
GO:0007264	small GTPase mediated signal transductio...	68	1	0.43	0.3525	grey60
GO:0007275	multicellular organism development	82	1	0.52	0.4085	grey60
GO:0035556	intracellular signal transduction	155	2	0.98	0.4204	grey60
GO:0006464	cellular protein modification process	465	7	2.94	0.5148	grey60
GO:0055085	transmembrane transport	417	3	2.64	0.6229	grey60
GO:0006508	proteolysis	382	1	2.41	0.921	grey60
GO:0055114	oxidation-reduction process	407	1	2.57	0.9336	grey60
GO:0006139	nucleobase-containing compound metabolic...	994	5	6.28	1	grey60
GO:0006796	phosphate-containing compound metabolic ...	469	4	2.96	1	grey60
GO:0006807	nitrogen compound metabolic process	2067	11	13.07	1	grey60
GO:0016043	cellular component organization	206	3	1.3	1	grey60
GO:0000398	mRNA splicing, via spliceosome	36	4	0.33	0.00028	violet
GO:0006412	translation	173	8	1.58	0.00058	violet
GO:0006396	RNA processing	180	9	1.64	0.00431	violet
GO:0006480	N-terminal protein amino acid methylatio...	1	1	0.01	0.00913	violet
GO:0006231	dTMP biosynthetic process	1	1	0.01	0.00913	violet
GO:0090266	regulation of mitotic cell cycle spindle...	1	1	0.01	0.00913	violet
GO:0033617	mitochondrial respiratory chain complex ...	2	1	0.02	0.01818	violet
GO:0000469	cleavage involved in rRNA processing	2	1	0.02	0.01818	violet
GO:0042256	mature ribosome assembly	2	1	0.02	0.01818	violet
GO:0006730	one-carbon metabolic process	3	1	0.03	0.02715	violet
GO:0042274	ribosomal small subunit biogenesis	3	1	0.03	0.02715	violet
GO:0006744	ubiquinone biosynthetic process	4	1	0.04	0.03604	violet
GO:0018342	protein prenylation	5	1	0.05	0.04485	violet
GO:0006415	translational termination	5	1	0.05	0.04485	violet
GO:0016226	iron-sulfur cluster assembly	7	1	0.06	0.06224	violet
GO:0006614	SRP-dependent cotranslational protein ta...	8	1	0.07	0.07081	violet
GO:0022904	respiratory electron transport chain	10	1	0.09	0.08774	violet
GO:0000956	nuclear-transcribed mRNA catabolic proce...	12	1	0.11	0.10436	violet
GO:0001522	pseudouridine synthesis	13	1	0.12	0.11257	violet
GO:0000413	protein peptidyl-prolyl isomerization	14	1	0.13	0.12069	violet
GO:0006886	intracellular protein transport	90	3	0.82	0.14074	violet
GO:0016192	vesicle-mediated transport	86	2	0.79	0.18474	violet
GO:0006397	mRNA processing	65	5	0.59	0.21453	violet
GO:0006357	regulation of transcription by RNA polym...	32	1	0.29	0.25519	violet
GO:0045454	cell redox homeostasis	35	1	0.32	0.27556	violet
GO:0051603	proteolysis involved in cellular protein...	127	2	1.16	0.32383	violet
GO:0006351	transcription, DNA-templated	348	3	3.18	0.32688	violet
GO:0006508	proteolysis	382	5	3.49	0.40035	violet
GO:0006355	regulation of transcription, DNA-templat...	286	2	2.61	0.90545	violet
GO:0055114	oxidation-reduction process	407	2	3.72	0.9706	violet
GO:0072657	protein localization to membrane	8	1	0.07	1	violet
GO:0008213	protein alkylation	16	1	0.15	1	violet
GO:0019438	aromatic compound biosynthetic process	469	4	4.28	1	violet
GO:0019439	aromatic compound catabolic process	52	1	0.47	1	violet
GO:0046907	intracellular transport	110	3	1	1	violet
GO:0019725	cellular homeostasis	42	1	0.38	1	violet
GO:0006364	rRNA processing	21	1	0.19	1	violet
GO:0019219	regulation of nucleobase-containing comp...	290	2	2.65	1	violet
GO:0050794	regulation of cellular process	874	4	7.98	1	violet
GO:0050909	sensory perception of taste	58	3	0.05	9.4e-06	brown3
GO:0007018	microtubule-based movement	40	1	0.04	0.037	brown3
GO:0032501	multicellular organismal process	203	3	0.19	1	brown3
GO:0009987	cellular process	2742	1	2.57	1	brown3
GO:0006869	lipid transport	35	9	1.05	6.9e-07	turquoise
GO:0006189	'de novo' IMP biosynthetic process	3	3	0.09	2.6e-05	turquoise
GO:0055085	transmembrane transport	417	25	12.5	9e-05	turquoise
GO:0007016	cytoskeletal anchoring at plasma membran...	2	2	0.06	0.00089	turquoise
GO:0019310	inositol catabolic process	1	1	0.03	0.02997	turquoise
GO:0030334	regulation of cell migration	1	1	0.03	0.02997	turquoise
GO:0019264	glycine biosynthetic process from serine	1	1	0.03	0.02997	turquoise
GO:0030155	regulation of cell adhesion	1	1	0.03	0.02997	turquoise
GO:0019700	organic phosphonate catabolic process	1	1	0.03	0.02997	turquoise
GO:0035999	tetrahydrofolate interconversion	1	1	0.03	0.02997	turquoise
GO:0032923	organic phosphonate biosynthetic process	1	1	0.03	0.02997	turquoise
GO:0045329	carnitine biosynthetic process	1	1	0.03	0.02997	turquoise
GO:1904983	glycine import into mitochondrion	1	1	0.03	0.02997	turquoise
GO:0045995	regulation of embryonic development	1	1	0.03	0.02997	turquoise
GO:0006807	nitrogen compound metabolic process	2067	48	61.95	0.03288	turquoise
GO:0009116	nucleoside metabolic process	24	3	0.72	0.03362	turquoise
GO:0009156	ribonucleoside monophosphate biosyntheti...	33	4	0.99	0.0581	turquoise
GO:0007160	cell-matrix adhesion	2	1	0.06	0.05905	turquoise
GO:0006526	arginine biosynthetic process	2	1	0.06	0.05905	turquoise
GO:0009113	purine nucleobase biosynthetic process	2	1	0.06	0.05905	turquoise
GO:0006164	purine nucleotide biosynthetic process	54	5	1.62	0.08561	turquoise
GO:0018149	peptide cross-linking	3	1	0.09	0.08726	turquoise
GO:0006561	proline biosynthetic process	3	1	0.09	0.08726	turquoise
GO:0006171	cAMP biosynthetic process	3	1	0.09	0.08726	turquoise
GO:0006541	glutamine metabolic process	3	1	0.09	0.08726	turquoise
GO:0006546	glycine catabolic process	3	1	0.09	0.08726	turquoise
GO:0006072	glycerol-3-phosphate metabolic process	3	1	0.09	0.08726	turquoise
GO:0055114	oxidation-reduction process	407	17	12.2	0.098	turquoise
GO:0005992	trehalose biosynthetic process	4	1	0.12	0.11463	turquoise
GO:0006207	'de novo' pyrimidine nucleobase biosynth...	4	1	0.12	0.11463	turquoise
GO:0006144	purine nucleobase metabolic process	7	2	0.21	0.14022	turquoise
GO:0009253	peptidoglycan catabolic process	7	1	0.21	0.19196	turquoise
GO:0060964	regulation of gene silencing by miRNA	8	1	0.24	0.21622	turquoise
GO:0015914	phospholipid transport	8	1	0.24	0.21622	turquoise
GO:0070588	calcium ion transmembrane transport	10	1	0.3	0.26258	turquoise
GO:0005975	carbohydrate metabolic process	152	7	4.56	0.27341	turquoise
GO:0009165	nucleotide biosynthetic process	80	7	2.4	0.27711	turquoise
GO:0006955	immune response	11	1	0.33	0.28474	turquoise
GO:0007186	G protein-coupled receptor signaling pat...	181	7	5.42	0.29864	turquoise
GO:0009190	cyclic nucleotide biosynthetic process	22	2	0.66	0.32553	turquoise
GO:0009166	nucleotide catabolic process	18	1	0.54	0.42236	turquoise
GO:0006811	ion transport	270	7	8.09	0.4917	turquoise
GO:0006629	lipid metabolic process	155	5	4.65	0.49922	turquoise
GO:0006310	DNA recombination	27	1	0.81	0.56137	turquoise
GO:0006486	protein glycosylation	29	1	0.87	0.58743	turquoise
GO:0007166	cell surface receptor signaling pathway	66	2	1.98	0.59413	turquoise
GO:0006470	protein dephosphorylation	30	1	0.9	0.59988	turquoise
GO:0006355	regulation of transcription, DNA-templat...	286	8	8.57	0.63359	turquoise
GO:0006814	sodium ion transport	35	1	1.05	0.65675	turquoise
GO:0006508	proteolysis	382	8	11.45	0.67447	turquoise
GO:0006030	chitin metabolic process	44	1	1.32	0.73965	turquoise
GO:0007155	cell adhesion	49	3	1.47	0.7499	turquoise
GO:0006468	protein phosphorylation	249	6	7.46	0.76671	turquoise
GO:0006260	DNA replication	49	1	1.47	0.77677	turquoise
GO:0007608	sensory perception of smell	51	1	1.53	0.7901	turquoise
GO:0030001	metal ion transport	102	3	3.06	0.80129	turquoise
GO:0050909	sensory perception of taste	58	1	1.74	0.83084	turquoise
GO:0015074	DNA integration	106	2	3.18	0.83367	turquoise
GO:0006397	mRNA processing	65	1	1.95	0.86372	turquoise
GO:0007165	signal transduction	486	11	14.57	0.89791	turquoise
GO:0007275	multicellular organism development	82	2	2.46	0.91276	turquoise
GO:0006281	DNA repair	83	1	2.49	0.92195	turquoise
GO:0016192	vesicle-mediated transport	86	1	2.58	0.92889	turquoise
GO:0006464	cellular protein modification process	465	11	13.94	0.95055	turquoise
GO:0035556	intracellular signal transduction	155	2	4.65	0.95107	turquoise
GO:0006511	ubiquitin-dependent protein catabolic pr...	119	1	3.57	0.97459	turquoise
GO:0006026	aminoglycan catabolic process	7	1	0.21	1	turquoise
GO:0046700	heterocycle catabolic process	52	1	1.56	1	turquoise
GO:0034404	nucleobase-containing small molecule bio...	27	1	0.81	1	turquoise
GO:0006027	glycosaminoglycan catabolic process	7	1	0.21	1	turquoise
GO:0042558	pteridine-containing compound metabolic ...	9	1	0.27	1	turquoise
GO:0007010	cytoskeleton organization	37	2	1.11	1	turquoise
GO:0072521	purine-containing compound metabolic pro...	78	6	2.34	1	turquoise
GO:0009790	embryo development	2	1	0.06	1	turquoise
GO:0072522	purine-containing compound biosynthetic ...	57	5	1.71	1	turquoise
GO:0009084	glutamine family amino acid biosynthetic...	7	2	0.21	1	turquoise
GO:0006810	transport	719	36	21.55	1	turquoise
GO:0009889	regulation of biosynthetic process	296	8	8.87	1	turquoise
GO:0006812	cation transport	157	4	4.71	1	turquoise
GO:0072527	pyrimidine-containing compound metabolic...	14	1	0.42	1	turquoise
GO:0072528	pyrimidine-containing compound biosynthe...	11	1	0.33	1	turquoise
GO:0006760	folic acid-containing compound metabolic...	6	1	0.18	1	turquoise
GO:0043090	amino acid import	1	1	0.03	1	turquoise
GO:0006816	calcium ion transport	13	1	0.39	1	turquoise
GO:0031323	regulation of cellular metabolic process	307	8	9.2	1	turquoise
GO:0031326	regulation of cellular biosynthetic proc...	295	8	8.84	1	turquoise
GO:0046164	alcohol catabolic process	2	1	0.06	1	turquoise
GO:0050789	regulation of biological process	895	21	26.82	1	turquoise
GO:0070085	glycosylation	29	1	0.87	1	turquoise
GO:0009070	serine family amino acid biosynthetic pr...	7	1	0.21	1	turquoise
GO:0009071	serine family amino acid catabolic proce...	3	1	0.09	1	turquoise
GO:0072511	divalent inorganic cation transport	14	1	0.42	1	turquoise
GO:0043170	macromolecule metabolic process	1834	31	54.96	1	turquoise
GO:0055086	nucleobase-containing small molecule met...	135	12	4.05	1	turquoise
GO:0042493	response to drug	4	1	0.12	1	turquoise
GO:0065007	biological regulation	936	25	28.05	1	turquoise
GO:0060966	regulation of gene silencing by RNA	8	1	0.24	1	turquoise
GO:0065008	regulation of biological quality	83	4	2.49	1	turquoise
GO:0015672	monovalent inorganic cation transport	98	1	2.94	1	turquoise
GO:0060968	regulation of gene silencing	8	1	0.24	1	turquoise
GO:0034654	nucleobase-containing compound biosynthe...	447	16	13.4	1	turquoise
GO:0034655	nucleobase-containing compound catabolic...	43	1	1.29	1	turquoise
GO:0006040	amino sugar metabolic process	46	1	1.38	1	turquoise
GO:0006753	nucleoside phosphate metabolic process	111	8	3.33	1	turquoise
GO:0006351	transcription, DNA-templated	348	8	10.43	1	turquoise
GO:1901135	carbohydrate derivative metabolic proces...	201	11	6.02	1	turquoise
GO:1901136	carbohydrate derivative catabolic proces...	11	1	0.33	1	turquoise
GO:0002376	immune system process	11	1	0.33	1	turquoise
GO:1901137	carbohydrate derivative biosynthetic pro...	105	5	3.15	1	turquoise
GO:0009100	glycoprotein metabolic process	30	1	0.9	1	turquoise
GO:0009101	glycoprotein biosynthetic process	29	1	0.87	1	turquoise
GO:2001141	regulation of RNA biosynthetic process	286	8	8.57	1	turquoise
GO:0006836	neurotransmitter transport	3	1	0.09	1	turquoise
GO:0043603	cellular amide metabolic process	206	1	6.17	1	turquoise
GO:0006839	mitochondrial transport	10	1	0.3	1	turquoise
GO:2000026	regulation of multicellular organismal d...	1	1	0.03	1	turquoise
GO:1902475	L-alpha-amino acid transmembrane transpo...	1	1	0.03	1	turquoise
GO:0010605	negative regulation of macromolecule met...	36	1	1.08	1	turquoise
GO:0097164	ammonium ion metabolic process	9	1	0.27	1	turquoise
GO:0010608	posttranscriptional regulation of gene e...	15	1	0.45	1	turquoise
GO:1901071	glucosamine-containing compound metaboli...	46	1	1.38	1	turquoise
GO:1903825	organic acid transmembrane transport	3	1	0.09	1	turquoise
GO:0045185	maintenance of protein location	4	2	0.12	1	turquoise
GO:0003008	system process	114	2	3.42	1	turquoise
GO:0030163	protein catabolic process	137	1	4.11	1	turquoise
GO:0046174	polyol catabolic process	2	1	0.06	1	turquoise
GO:0000270	peptidoglycan metabolic process	7	1	0.21	1	turquoise
GO:1903506	regulation of nucleic acid-templated tra...	286	8	8.57	1	turquoise
GO:0048598	embryonic morphogenesis	1	1	0.01	0.0056	bisque4
GO:0032968	positive regulation of transcription elo...	2	1	0.01	0.0112	bisque4
GO:0002949	tRNA threonylcarbamoyladenosine modifica...	2	1	0.01	0.0112	bisque4
GO:0006303	double-strand break repair via nonhomolo...	3	1	0.02	0.0168	bisque4
GO:0017183	peptidyl-diphthamide biosynthetic proces...	3	1	0.02	0.0168	bisque4
GO:0006370	7-methylguanosine mRNA capping	3	1	0.02	0.0168	bisque4
GO:0000077	DNA damage checkpoint	3	1	0.02	0.0168	bisque4
GO:0032222	regulation of synaptic transmission, cho...	4	1	0.02	0.0223	bisque4
GO:0030431	sleep	4	1	0.02	0.0223	bisque4
GO:1903818	positive regulation of voltage-gated pot...	4	1	0.02	0.0223	bisque4
GO:0006379	mRNA cleavage	5	1	0.03	0.0278	bisque4
GO:0006366	transcription by RNA polymerase II	52	2	0.29	0.0375	bisque4
GO:0000723	telomere maintenance	8	1	0.04	0.0441	bisque4
GO:0006904	vesicle docking involved in exocytosis	8	1	0.04	0.0441	bisque4
GO:0006281	DNA repair	83	3	0.47	0.0595	bisque4
GO:0006367	transcription initiation from RNA polyme...	11	1	0.06	0.0602	bisque4
GO:0001522	pseudouridine synthesis	13	1	0.07	0.0707	bisque4
GO:0048193	Golgi vesicle transport	16	1	0.09	0.0864	bisque4
GO:0006364	rRNA processing	21	1	0.12	0.1119	bisque4
GO:0006351	transcription, DNA-templated	348	5	1.96	0.1416	bisque4
GO:0016579	protein deubiquitination	35	1	0.2	0.1796	bisque4
GO:0006412	translation	173	3	0.97	0.2056	bisque4
GO:0006260	DNA replication	49	1	0.28	0.2425	bisque4
GO:0006355	regulation of transcription, DNA-templat...	286	3	1.61	0.4031	bisque4
GO:0015074	DNA integration	106	2	0.12	0.0058	plum4
GO:0006313	transposition, DNA-mediated	12	1	0.01	0.014	plum4
GO:0007275	multicellular organism development	82	1	0.1	0.0924	plum4
GO:0007017	microtubule-based process	92	1	0.11	0.1032	plum4
GO:0006511	ubiquitin-dependent protein catabolic pr...	119	1	0.14	0.1318	plum4
GO:0015074	DNA integration	106	2	0.12	0.0058	ivory
GO:0006508	proteolysis	382	1	0.45	0.3742	ivory
GO:0055085	transmembrane transport	417	1	0.49	0.4019	ivory
GO:0006464	cellular protein modification process	465	1	0.54	0.4382	ivory
GO:0007165	signal transduction	486	1	0.57	0.4535	ivory
GO:0001522	pseudouridine synthesis	13	2	0.15	0.0089	red
GO:0009399	nitrogen fixation	1	1	0.01	0.0112	red
GO:0015889	cobalamin transport	1	1	0.01	0.0112	red
GO:0006468	protein phosphorylation	249	7	2.8	0.0199	red
GO:0010826	negative regulation of centrosome duplic...	2	1	0.02	0.0224	red
GO:0048870	cell motility	2	1	0.02	0.0224	red
GO:0032007	negative regulation of TOR signaling	2	1	0.02	0.0224	red
GO:0015893	drug transport	4	2	0.04	0.0327	red
GO:0031110	regulation of microtubule polymerization...	3	1	0.03	0.0333	red
GO:0043547	positive regulation of GTPase activity	4	1	0.04	0.0442	red
GO:0060271	cilium assembly	4	1	0.04	0.0442	red
GO:0006284	base-excision repair	5	1	0.06	0.055	red
GO:0051726	regulation of cell cycle	20	2	0.22	0.0645	red
GO:0034968	histone lysine methylation	7	1	0.08	0.0761	red
GO:0051056	regulation of small GTPase mediated sign...	44	2	0.49	0.0855	red
GO:0006665	sphingolipid metabolic process	10	1	0.11	0.107	red
GO:0006270	DNA replication initiation	10	1	0.11	0.107	red
GO:0009166	nucleotide catabolic process	18	1	0.2	0.1844	red
GO:0006355	regulation of transcription, DNA-templat...	286	5	3.21	0.216	red
GO:0009116	nucleoside metabolic process	24	1	0.27	0.2381	red
GO:0035556	intracellular signal transduction	155	4	1.74	0.2383	red
GO:0016192	vesicle-mediated transport	86	2	0.97	0.2517	red
GO:0006811	ion transport	270	4	3.03	0.2687	red
GO:0009058	biosynthetic process	854	9	9.6	0.2799	red
GO:0035023	regulation of Rho protein signal transdu...	30	1	0.34	0.2884	red
GO:0006260	DNA replication	49	2	0.55	0.3001	red
GO:0045454	cell redox homeostasis	35	1	0.39	0.3278	red
GO:0007017	microtubule-based process	92	4	1.03	0.3431	red
GO:0006813	potassium ion transport	39	1	0.44	0.3577	red
GO:0007018	microtubule-based movement	40	1	0.45	0.365	red
GO:0016311	dephosphorylation	46	1	0.52	0.4071	red
GO:0007155	cell adhesion	49	1	0.55	0.4271	red
GO:0050909	sensory perception of taste	58	1	0.65	0.4831	red
GO:0006629	lipid metabolic process	155	2	1.74	0.5011	red
GO:0055085	transmembrane transport	417	5	4.69	0.5187	red
GO:0007186	G protein-coupled receptor signaling pat...	181	2	2.03	0.6106	red
GO:0034220	ion transmembrane transport	85	1	0.96	0.621	red
GO:0046907	intracellular transport	110	1	1.24	0.7162	red
GO:0019752	carboxylic acid metabolic process	165	1	1.85	0.8507	red
GO:0055114	oxidation-reduction process	407	2	4.57	0.9514	red
GO:0120031	plasma membrane bounded cell projection ...	4	1	0.04	1	red
GO:0050789	regulation of biological process	895	13	10.06	1	red
GO:0008150	biological_process	4271	48	48	1	red
GO:0051234	establishment of localization	719	11	8.08	1	red
GO:0008152	metabolic process	2731	27	30.69	1	red
GO:0120036	plasma membrane bounded cell projection ...	7	1	0.08	1	red
GO:0006810	transport	719	11	8.08	1	red
GO:0006812	cation transport	157	1	1.76	1	red
GO:0006303	double-strand break repair via nonhomolo...	3	1	0.01	0.011	brown2
GO:0007179	transforming growth factor beta receptor...	3	1	0.01	0.011	brown2
GO:0006821	chloride transport	5	1	0.02	0.017	brown2
GO:0006351	transcription, DNA-templated	348	3	1.22	0.019	brown2
GO:0006633	fatty acid biosynthetic process	7	1	0.02	0.024	brown2
GO:0016192	vesicle-mediated transport	86	2	0.3	0.036	brown2
GO:0055085	transmembrane transport	417	4	1.46	0.051	brown2
GO:0007186	G protein-coupled receptor signaling pat...	181	2	0.64	0.131	brown2
GO:0007165	signal transduction	486	5	1.71	0.186	brown2
GO:0006355	regulation of transcription, DNA-templat...	286	1	1	0.647	brown2
GO:0033554	cellular response to stress	88	1	0.31	1	brown2
GO:0008150	biological_process	4271	15	15	1	brown2
GO:0008152	metabolic process	2731	5	9.59	1	brown2
GO:0006810	transport	719	6	2.53	1	brown2
GO:0006259	DNA metabolic process	251	1	0.88	1	brown2
GO:0032465	regulation of cytokinesis	1	1	0	0.0028	coral
GO:0035329	hippo signaling	1	1	0	0.0028	coral
GO:0006177	GMP biosynthetic process	1	1	0	0.0028	coral
GO:0009052	pentose-phosphate shunt, non-oxidative b...	1	1	0	0.0028	coral
GO:1903818	positive regulation of voltage-gated pot...	4	1	0.01	0.0112	coral
GO:0032222	regulation of synaptic transmission, cho...	4	1	0.01	0.0112	coral
GO:0030431	sleep	4	1	0.01	0.0112	coral
GO:0034314	Arp2/3 complex-mediated actin nucleation	5	1	0.01	0.014	coral
GO:0051056	regulation of small GTPase mediated sign...	44	2	0.12	0.0206	coral
GO:0006886	intracellular protein transport	90	2	0.25	0.0253	coral
GO:0048193	Golgi vesicle transport	16	1	0.04	0.0441	coral
GO:0006915	apoptotic process	19	1	0.05	0.0522	coral
GO:0005975	carbohydrate metabolic process	152	10	1.78	7.3e-06	cyan
GO:0006030	chitin metabolic process	44	4	0.52	0.0016	cyan
GO:0007029	endoplasmic reticulum organization	1	1	0.01	0.0117	cyan
GO:0055085	transmembrane transport	417	10	4.88	0.0134	cyan
GO:0016539	intein-mediated protein splicing	2	1	0.02	0.0233	cyan
GO:0006102	isocitrate metabolic process	2	1	0.02	0.0233	cyan
GO:0006423	cysteinyl-tRNA aminoacylation	3	1	0.04	0.0347	cyan
GO:0016255	attachment of GPI anchor to protein	3	1	0.04	0.0347	cyan
GO:0006885	regulation of pH	4	1	0.05	0.046	cyan
GO:0006635	fatty acid beta-oxidation	5	1	0.06	0.0572	cyan
GO:0006182	cGMP biosynthetic process	6	1	0.07	0.0683	cyan
GO:0042981	regulation of apoptotic process	13	1	0.15	0.1421	cyan
GO:0007267	cell-cell signaling	20	1	0.23	0.2103	cyan
GO:0006486	protein glycosylation	29	1	0.34	0.2901	cyan
GO:0006508	proteolysis	382	6	4.47	0.3141	cyan
GO:0009058	biosynthetic process	854	5	10	0.3238	cyan
GO:0006814	sodium ion transport	35	1	0.41	0.3389	cyan
GO:0045454	cell redox homeostasis	35	1	0.41	0.3389	cyan
GO:0007018	microtubule-based movement	40	1	0.47	0.377	cyan
GO:0006629	lipid metabolic process	155	3	1.81	0.4608	cyan
GO:0006520	cellular amino acid metabolic process	102	2	1.19	0.4879	cyan
GO:0051276	chromosome organization	66	1	0.77	0.5431	cyan
GO:0007275	multicellular organism development	82	1	0.96	0.6228	cyan
GO:0034220	ion transmembrane transport	85	1	1	0.6361	cyan
GO:0016192	vesicle-mediated transport	86	1	1.01	0.6405	cyan
GO:0006886	intracellular protein transport	90	1	1.05	0.6574	cyan
GO:0006811	ion transport	270	3	3.16	0.6584	cyan
GO:0055114	oxidation-reduction process	407	5	4.76	0.6916	cyan
GO:0015074	DNA integration	106	1	1.24	0.7175	cyan
GO:0006511	ubiquitin-dependent protein catabolic pr...	119	1	1.39	0.7586	cyan
GO:0006259	DNA metabolic process	251	2	2.94	0.8256	cyan
GO:0035556	intracellular signal transduction	155	1	1.81	0.8442	cyan
GO:0007165	signal transduction	486	3	5.69	0.9144	cyan
GO:0006468	protein phosphorylation	249	1	2.92	0.9513	cyan
GO:0006399	tRNA metabolic process	88	1	1.03	1	cyan
GO:0050789	regulation of biological process	895	5	10.48	1	cyan
GO:0008150	biological_process	4271	50	50	1	cyan
GO:0051234	establishment of localization	719	11	8.42	1	cyan
GO:0008152	metabolic process	2731	32	31.97	1	cyan
GO:0006810	transport	719	11	8.42	1	cyan
GO:0015031	protein transport	104	1	1.22	1	cyan
GO:0006812	cation transport	157	1	1.84	1	cyan
GO:0009187	cyclic nucleotide metabolic process	23	1	0.27	1	cyan
GO:0045184	establishment of protein localization	104	1	1.22	1	cyan
GO:0010467	gene expression	737	2	8.63	1	cyan
GO:0034660	ncRNA metabolic process	116	1	1.36	1	cyan
GO:0051641	cellular localization	128	1	1.5	1	cyan
GO:0046068	cGMP metabolic process	6	1	0.07	1	cyan
GO:0098771	inorganic ion homeostasis	11	1	0.13	1	cyan
GO:0010941	regulation of cell death	13	1	0.15	1	cyan
GO:0090116	C-5 methylation of cytosine	1	1	0	0.0042	darkseagreen4
GO:0046600	negative regulation of centriole replica...	1	1	0	0.0042	darkseagreen4
GO:0043044	ATP-dependent chromatin remodeling	2	1	0.01	0.0084	darkseagreen4
GO:0009056	catabolic process	242	2	1.02	0.0084	darkseagreen4
GO:0043087	regulation of GTPase activity	12	1	0.05	0.0495	darkseagreen4
GO:0006396	RNA processing	180	3	0.76	0.0772	darkseagreen4
GO:0051276	chromosome organization	66	2	0.28	0.114	darkseagreen4
GO:0007165	signal transduction	486	4	2.05	0.1171	darkseagreen4
GO:0006470	protein dephosphorylation	30	1	0.13	0.1194	darkseagreen4
GO:0035023	regulation of Rho protein signal transdu...	30	1	0.13	0.1194	darkseagreen4
GO:0016579	protein deubiquitination	35	1	0.15	0.1379	darkseagreen4
GO:0007018	microtubule-based movement	40	1	0.17	0.1561	darkseagreen4
GO:0007608	sensory perception of smell	51	1	0.21	0.1948	darkseagreen4
GO:0006397	mRNA processing	65	1	0.27	0.2416	darkseagreen4
GO:0035556	intracellular signal transduction	155	2	0.65	0.294	darkseagreen4
GO:0006511	ubiquitin-dependent protein catabolic pr...	119	1	0.5	0.3993	darkseagreen4
GO:0007186	G protein-coupled receptor signaling pat...	181	1	0.76	0.5421	darkseagreen4
GO:0006468	protein phosphorylation	249	1	1.05	0.6616	darkseagreen4
GO:0043666	regulation of phosphoprotein phosphatase...	1	1	0	0.0026	thistle4
GO:0016180	snRNA processing	3	1	0.01	0.0077	thistle4
GO:0009452	7-methylguanosine RNA capping	5	1	0.01	0.0128	thistle4
GO:0031124	mRNA 3'-end processing	8	1	0.02	0.0204	thistle4
GO:0008272	sulfate transport	8	1	0.02	0.0204	thistle4
GO:0001510	RNA methylation	11	1	0.03	0.028	thistle4
GO:0043087	regulation of GTPase activity	12	1	0.03	0.0305	thistle4
GO:0006313	transposition, DNA-mediated	12	1	0.03	0.0305	thistle4
GO:0006396	RNA processing	180	4	0.46	0.0839	thistle4
GO:0009966	regulation of signal transduction	59	1	0.15	0.142	thistle4
GO:0007017	microtubule-based process	92	1	0.24	0.2132	thistle4
GO:0032418	lysosome localization	1	1	0	0.004	navajowhite2
GO:0006357	regulation of transcription by RNA polym...	32	2	0.13	0.0069	navajowhite2
GO:0006659	phosphatidylserine biosynthetic process	2	1	0.01	0.0079	navajowhite2
GO:0007601	visual perception	4	1	0.02	0.0158	navajowhite2
GO:0006821	chloride transport	5	1	0.02	0.0198	navajowhite2
GO:0033014	tetrapyrrole biosynthetic process	10	1	0.04	0.0391	navajowhite2
GO:0071805	potassium ion transmembrane transport	15	1	0.06	0.0582	navajowhite2
GO:0008033	tRNA processing	42	1	0.17	0.1549	navajowhite2
GO:0006811	ion transport	270	3	1.07	0.1825	navajowhite2
GO:0006355	regulation of transcription, DNA-templat...	286	4	1.14	0.2257	navajowhite2
GO:0007166	cell surface receptor signaling pathway	66	1	0.26	0.233	navajowhite2
GO:0016192	vesicle-mediated transport	86	1	0.34	0.2928	navajowhite2
GO:0006886	intracellular protein transport	90	1	0.36	0.3042	navajowhite2
GO:0055114	oxidation-reduction process	407	2	1.62	0.4918	navajowhite2
GO:0007186	G protein-coupled receptor signaling pat...	181	1	0.72	0.5217	navajowhite2
GO:0006468	protein phosphorylation	249	1	0.99	0.6405	navajowhite2
GO:0055085	transmembrane transport	417	2	1.66	0.7341	navajowhite2
GO:0006499	N-terminal protein myristoylation	1	1	0	0.003	lavenderblush2
GO:0090114	COPII-coated vesicle budding	2	1	0.01	0.0061	lavenderblush2
GO:0006465	signal peptide processing	4	1	0.01	0.0121	lavenderblush2
GO:0006886	intracellular protein transport	90	2	0.27	0.0295	lavenderblush2
GO:0006364	rRNA processing	21	1	0.06	0.0622	lavenderblush2
GO:0045454	cell redox homeostasis	35	1	0.11	0.1016	lavenderblush2
GO:0016579	protein deubiquitination	35	1	0.11	0.1016	lavenderblush2
GO:0055114	oxidation-reduction process	407	3	1.24	0.1198	lavenderblush2
GO:0016192	vesicle-mediated transport	86	2	0.26	0.1807	lavenderblush2
GO:0006511	ubiquitin-dependent protein catabolic pr...	119	1	0.36	0.3078	lavenderblush2
GO:0005975	carbohydrate metabolic process	152	1	0.46	0.3761	lavenderblush2
GO:0006412	translation	173	1	0.53	0.4163	lavenderblush2
GO:0006468	protein phosphorylation	249	1	0.76	0.5425	lavenderblush2
GO:1901642	nucleoside transmembrane transport	4	1	0.01	0.0084	palevioletred1
GO:0050482	arachidonic acid secretion	8	1	0.02	0.0167	palevioletred1
GO:0006470	protein dephosphorylation	30	1	0.06	0.0615	palevioletred1
GO:0006644	phospholipid metabolic process	54	1	0.11	0.1083	palevioletred1
GO:0006397	mRNA processing	65	1	0.14	0.129	palevioletred1
GO:0007166	cell surface receptor signaling pathway	66	1	0.14	0.1309	palevioletred1
GO:0015074	DNA integration	106	1	0.22	0.2026	palevioletred1
GO:0007186	G protein-coupled receptor signaling pat...	181	1	0.38	0.323	palevioletred1
GO:0007165	signal transduction	486	2	1.02	0.4218	palevioletred1
GO:0006099	tricarboxylic acid cycle	17	3	0.13	0.00027	yellowgreen
GO:0015986	ATP synthesis coupled proton transport	14	2	0.11	0.00497	yellowgreen
GO:0016598	protein arginylation	1	1	0.01	0.00773	yellowgreen
GO:0006106	fumarate metabolic process	1	1	0.01	0.00773	yellowgreen
GO:0071985	multivesicular body sorting pathway	2	1	0.02	0.0154	yellowgreen
GO:0006874	cellular calcium ion homeostasis	2	1	0.02	0.0154	yellowgreen
GO:0006525	arginine metabolic process	3	1	0.02	0.02301	yellowgreen
GO:0000902	cell morphogenesis	4	1	0.03	0.03056	yellowgreen
GO:0006457	protein folding	36	2	0.28	0.03097	yellowgreen
GO:0007010	cytoskeleton organization	37	2	0.29	0.03258	yellowgreen
GO:0006606	protein import into nucleus	5	1	0.04	0.03806	yellowgreen
GO:0006415	translational termination	5	1	0.04	0.03806	yellowgreen
GO:0043161	proteasome-mediated ubiquitin-dependent ...	7	1	0.05	0.05288	yellowgreen
GO:0055085	transmembrane transport	417	8	3.22	0.08416	yellowgreen
GO:0006816	calcium ion transport	13	1	0.1	0.09605	yellowgreen
GO:0006506	GPI anchor biosynthetic process	14	1	0.11	0.10305	yellowgreen
GO:0006414	translational elongation	14	1	0.11	0.10305	yellowgreen
GO:0071805	potassium ion transmembrane transport	15	1	0.12	0.11001	yellowgreen
GO:0006352	DNA-templated transcription, initiation	27	1	0.21	0.18947	yellowgreen
GO:0055114	oxidation-reduction process	407	7	3.14	0.27165	yellowgreen
GO:0030001	metal ion transport	102	3	0.79	0.30478	yellowgreen
GO:0006260	DNA replication	49	1	0.38	0.31766	yellowgreen
GO:0006520	cellular amino acid metabolic process	102	2	0.79	0.40527	yellowgreen
GO:0006811	ion transport	270	6	2.09	0.46471	yellowgreen
GO:0006468	protein phosphorylation	249	2	1.92	0.58178	yellowgreen
GO:0006412	translation	173	3	1.34	0.68496	yellowgreen
GO:0007165	signal transduction	486	1	3.76	0.98173	yellowgreen
GO:0050789	regulation of biological process	895	1	6.92	1	yellowgreen
GO:0008150	biological_process	4271	33	33	1	yellowgreen
GO:0051234	establishment of localization	719	11	5.56	1	yellowgreen
GO:0008152	metabolic process	2731	19	21.1	1	yellowgreen
GO:0006810	transport	719	11	5.56	1	yellowgreen
GO:0015031	protein transport	104	1	0.8	1	yellowgreen
GO:0000290	deadenylation-dependent decapping of nuc...	1	1	0	0.0042	honeydew1
GO:0000398	mRNA splicing, via spliceosome	36	2	0.15	0.0097	honeydew1
GO:0008053	mitochondrial fusion	3	1	0.01	0.0126	honeydew1
GO:0043066	negative regulation of apoptotic process	3	1	0.01	0.0126	honeydew1
GO:0030150	protein import into mitochondrial matrix	4	1	0.02	0.0168	honeydew1
GO:0005992	trehalose biosynthetic process	4	1	0.02	0.0168	honeydew1
GO:0043085	positive regulation of catalytic activit...	8	1	0.03	0.0332	honeydew1
GO:0006096	glycolytic process	11	1	0.05	0.0454	honeydew1
GO:0006355	regulation of transcription, DNA-templat...	286	3	1.21	0.1151	honeydew1
GO:0007018	microtubule-based movement	40	1	0.17	0.1561	honeydew1
GO:0006351	transcription, DNA-templated	348	4	1.47	0.2099	honeydew1
GO:0015074	DNA integration	106	1	0.45	0.3645	honeydew1
GO:0006412	translation	173	1	0.73	0.5256	honeydew1
GO:0007186	G protein-coupled receptor signaling pat...	181	1	0.76	0.5421	honeydew1
GO:0006468	protein phosphorylation	249	1	1.05	0.6616	honeydew1
GO:0007165	signal transduction	486	2	2.05	0.7329	honeydew1
GO:0055114	oxidation-reduction process	407	1	1.72	0.8358	honeydew1
GO:0000956	nuclear-transcribed mRNA catabolic proce...	12	1	0.05	1	honeydew1
GO:0015074	DNA integration	106	3	0.35	0.0044	darkviolet
GO:0009435	NAD biosynthetic process	3	1	0.01	0.0098	darkviolet
GO:0006486	protein glycosylation	29	1	0.1	0.0911	darkviolet
GO:0009058	biosynthetic process	854	3	2.8	0.0966	darkviolet
GO:0016579	protein deubiquitination	35	1	0.11	0.109	darkviolet
GO:0050909	sensory perception of taste	58	1	0.19	0.1745	darkviolet
GO:0006468	protein phosphorylation	249	2	0.82	0.1947	darkviolet
GO:0006281	DNA repair	83	1	0.27	0.2406	darkviolet
GO:0006511	ubiquitin-dependent protein catabolic pr...	119	1	0.39	0.3271	darkviolet
GO:0007186	G protein-coupled receptor signaling pat...	181	1	0.59	0.4551	darkviolet
GO:0006508	proteolysis	382	2	1.25	0.5528	darkviolet
GO:0055085	transmembrane transport	417	1	1.37	0.7632	darkviolet
GO:0006793	phosphorus metabolic process	472	3	1.55	1	darkviolet
GO:1901564	organonitrogen compound metabolic proces...	1254	6	4.11	1	darkviolet
GO:0006468	protein phosphorylation	249	5	0.82	0.00084	salmon1
GO:0030148	sphingolipid biosynthetic process	1	1	0	0.00328	salmon1
GO:0007163	establishment or maintenance of cell pol...	2	1	0.01	0.00655	salmon1
GO:0050482	arachidonic acid secretion	8	1	0.03	0.02595	salmon1
GO:0035556	intracellular signal transduction	155	2	0.51	0.08953	salmon1
GO:0006357	regulation of transcription by RNA polym...	32	1	0.1	0.10008	salmon1
GO:0006629	lipid metabolic process	155	3	0.51	0.14988	salmon1
GO:0006644	phospholipid metabolic process	54	1	0.18	0.1634	salmon1
GO:0009966	regulation of signal transduction	59	1	0.19	0.1772	salmon1
GO:0006139	nucleobase-containing compound metabolic...	994	2	3.26	0.19803	salmon1
GO:0055085	transmembrane transport	417	2	1.37	0.40333	salmon1
GO:0007186	G protein-coupled receptor signaling pat...	181	1	0.59	0.45512	salmon1
GO:0006793	phosphorus metabolic process	472	6	1.55	1	salmon1
GO:1901564	organonitrogen compound metabolic proces...	1254	6	4.11	1	salmon1
GO:0042176	regulation of protein catabolic process	2	1	0.01	0.0056	skyblue2
GO:0016075	rRNA catabolic process	3	1	0.01	0.0084	skyblue2
GO:0006914	autophagy	5	1	0.01	0.014	skyblue2
GO:0034968	histone lysine methylation	7	1	0.02	0.0195	skyblue2
GO:0006508	proteolysis	382	2	1.07	0.2922	skyblue2
GO:0055114	oxidation-reduction process	407	2	1.14	0.3193	skyblue2
GO:0055085	transmembrane transport	417	2	1.17	0.3301	skyblue2
GO:0006396	RNA processing	180	1	0.51	0.4039	skyblue2
GO:0006355	regulation of transcription, DNA-templat...	286	1	0.8	0.5652	skyblue2
GO:0007165	signal transduction	486	1	1.37	0.7658	skyblue2
GO:0030163	protein catabolic process	137	1	0.38	1	skyblue2
GO:0044265	cellular macromolecule catabolic process	150	1	0.42	1	skyblue2
GO:0006468	protein phosphorylation	249	9	3.73	0.011	brown
GO:0006313	transposition, DNA-mediated	12	2	0.18	0.013	brown
GO:0051289	protein homotetramerization	1	1	0.01	0.015	brown
GO:0006003	fructose 2,6-bisphosphate metabolic proc...	2	1	0.03	0.03	brown
GO:0006659	phosphatidylserine biosynthetic process	2	1	0.03	0.03	brown
GO:0006979	response to oxidative stress	19	2	0.28	0.032	brown
GO:0006355	regulation of transcription, DNA-templat...	286	9	4.29	0.032	brown
GO:0006000	fructose metabolic process	3	1	0.04	0.044	brown
GO:0045944	positive regulation of transcription by ...	3	1	0.04	0.044	brown
GO:0006564	L-serine biosynthetic process	3	1	0.04	0.044	brown
GO:0006629	lipid metabolic process	155	5	2.32	0.05	brown
GO:0005978	glycogen biosynthetic process	4	1	0.06	0.059	brown
GO:0000350	generation of catalytic spliceosome for ...	5	1	0.07	0.073	brown
GO:0046856	phosphatidylinositol dephosphorylation	5	1	0.07	0.073	brown
GO:0006801	superoxide metabolic process	5	1	0.07	0.073	brown
GO:0006821	chloride transport	5	1	0.07	0.073	brown
GO:0008272	sulfate transport	8	1	0.12	0.114	brown
GO:0015914	phospholipid transport	8	1	0.12	0.114	brown
GO:0007018	microtubule-based movement	40	2	0.6	0.12	brown
GO:0007165	signal transduction	486	8	7.28	0.121	brown
GO:0055085	transmembrane transport	417	9	6.25	0.123	brown
GO:0070588	calcium ion transmembrane transport	10	1	0.15	0.14	brown
GO:0042981	regulation of apoptotic process	13	1	0.19	0.178	brown
GO:0016567	protein ubiquitination	20	1	0.3	0.261	brown
GO:0006812	cation transport	157	2	2.35	0.265	brown
GO:0045454	cell redox homeostasis	35	1	0.52	0.412	brown
GO:0016579	protein deubiquitination	35	1	0.52	0.412	brown
GO:0016311	dephosphorylation	46	2	0.69	0.458	brown
GO:0055114	oxidation-reduction process	407	7	6.1	0.489	brown
GO:0007166	cell surface receptor signaling pathway	66	1	0.99	0.634	brown
GO:0006520	cellular amino acid metabolic process	102	2	1.53	0.642	brown
GO:0035556	intracellular signal transduction	155	2	2.32	0.682	brown
GO:0007186	G protein-coupled receptor signaling pat...	181	2	2.71	0.762	brown
GO:0015074	DNA integration	106	1	1.59	0.802	brown
GO:0009117	nucleotide metabolic process	109	1	1.63	0.811	brown
GO:0016043	cellular component organization	206	3	3.09	0.82	brown
GO:0006508	proteolysis	382	2	5.72	0.996	brown
GO:0015748	organophosphate ester transport	8	1	0.12	1	brown
GO:0050789	regulation of biological process	895	18	13.41	1	brown
GO:0008150	biological_process	4271	64	64	1	brown
GO:0022618	ribonucleoprotein complex assembly	17	1	0.25	1	brown
GO:0071826	ribonucleoprotein complex subunit organi...	17	1	0.25	1	brown
GO:0051234	establishment of localization	719	11	10.77	1	brown
GO:0042398	cellular modified amino acid biosyntheti...	9	1	0.13	1	brown
GO:0044042	glucan metabolic process	4	1	0.06	1	brown
GO:0008152	metabolic process	2731	41	40.92	1	brown
GO:0006810	transport	719	11	10.77	1	brown
GO:0006811	ion transport	270	5	4.05	1	brown
GO:0006816	calcium ion transport	13	1	0.19	1	brown
GO:0010467	gene expression	737	10	11.04	1	brown
GO:0010468	regulation of gene expression	316	9	4.74	1	brown
GO:0010941	regulation of cell death	13	1	0.19	1	brown
GO:0006091	generation of precursor metabolites and ...	46	1	0.69	1	brown
GO:0010628	positive regulation of gene expression	5	1	0.07	1	brown
GO:0048522	positive regulation of cellular process	22	1	0.33	1	brown
GO:0006793	phosphorus metabolic process	472	14	7.07	1	brown
GO:0015698	inorganic anion transport	17	2	0.25	1	brown
GO:0006796	phosphate-containing compound metabolic ...	469	14	7.03	1	brown
GO:0000271	polysaccharide biosynthetic process	4	1	0.06	1	brown
GO:0016051	carbohydrate biosynthetic process	14	1	0.21	1	brown
GO:0006950	response to stress	120	2	1.8	1	brown
GO:0071840	cellular component organization or bioge...	238	3	3.57	1	brown
GO:0016053	organic acid biosynthetic process	40	1	0.6	1	brown
GO:0051716	cellular response to stimulus	574	8	8.6	1	brown
GO:0006000	fructose metabolic process	3	1	0.01	0.0056	aliceblue
GO:0007275	multicellular organism development	82	1	0.15	0.1438	aliceblue
GO:0055085	transmembrane transport	417	2	0.78	0.1798	aliceblue
GO:0006511	ubiquitin-dependent protein catabolic pr...	119	1	0.22	0.2025	aliceblue
GO:0007186	G protein-coupled receptor signaling pat...	181	1	0.34	0.293	aliceblue
GO:0006468	protein phosphorylation	249	1	0.47	0.3818	aliceblue
GO:0007165	signal transduction	486	2	0.91	0.4189	aliceblue
GO:0006355	regulation of transcription, DNA-templat...	286	1	0.54	0.4259	aliceblue
GO:0055085	transmembrane transport	417	8	2.54	0.0025	antiquewhite4
GO:0035556	intracellular signal transduction	155	4	0.94	0.0133	antiquewhite4
GO:0006814	sodium ion transport	35	2	0.21	0.0187	antiquewhite4
GO:0007165	signal transduction	486	8	2.96	0.0226	antiquewhite4
GO:0007205	protein kinase C-activating G protein-co...	4	1	0.02	0.0241	antiquewhite4
GO:0006182	cGMP biosynthetic process	6	1	0.04	0.036	antiquewhite4
GO:0007268	chemical synaptic transmission	7	1	0.04	0.0419	antiquewhite4
GO:0006811	ion transport	270	6	1.64	0.0832	antiquewhite4
GO:0007156	homophilic cell adhesion via plasma memb...	28	1	0.17	0.1576	antiquewhite4
GO:0035023	regulation of Rho protein signal transdu...	30	1	0.18	0.1679	antiquewhite4
GO:0045454	cell redox homeostasis	35	1	0.21	0.1931	antiquewhite4
GO:0006813	potassium ion transport	39	1	0.24	0.2128	antiquewhite4
GO:0007018	microtubule-based movement	40	1	0.24	0.2176	antiquewhite4
GO:0007166	cell surface receptor signaling pathway	66	1	0.4	0.3338	antiquewhite4
GO:0034220	ion transmembrane transport	85	1	0.52	0.408	antiquewhite4
GO:0016192	vesicle-mediated transport	86	1	0.52	0.4117	antiquewhite4
GO:0005975	carbohydrate metabolic process	152	1	0.93	0.6113	antiquewhite4
GO:0006629	lipid metabolic process	155	1	0.94	0.6186	antiquewhite4
GO:0007186	G protein-coupled receptor signaling pat...	181	2	1.1	0.6543	antiquewhite4
GO:0006468	protein phosphorylation	249	1	1.52	0.7912	antiquewhite4
GO:0006508	proteolysis	382	1	2.33	0.9132	antiquewhite4
GO:0055114	oxidation-reduction process	407	1	2.48	0.9266	antiquewhite4
GO:0006793	phosphorus metabolic process	472	2	2.87	1	antiquewhite4
GO:1901564	organonitrogen compound metabolic proces...	1254	3	7.63	1	antiquewhite4
GO:0044281	small molecule metabolic process	335	1	2.04	1	antiquewhite4
GO:0043412	macromolecule modification	510	1	3.1	1	antiquewhite4
GO:0006508	proteolysis	382	17	3.13	1.8e-10	maroon
GO:0042246	tissue regeneration	3	1	0.02	0.024	maroon
GO:0006685	sphingomyelin catabolic process	5	1	0.04	0.04	maroon
GO:0006206	pyrimidine nucleobase metabolic process	5	1	0.04	0.04	maroon
GO:0006635	fatty acid beta-oxidation	5	1	0.04	0.04	maroon
GO:0006213	pyrimidine nucleoside metabolic process	7	1	0.06	0.056	maroon
GO:0007275	multicellular organism development	82	2	0.67	0.145	maroon
GO:0006511	ubiquitin-dependent protein catabolic pr...	119	2	0.98	0.255	maroon
GO:0006030	chitin metabolic process	44	1	0.36	0.305	maroon
GO:0007155	cell adhesion	49	1	0.4	0.333	maroon
GO:0005975	carbohydrate metabolic process	152	2	1.25	0.356	maroon
GO:0006397	mRNA processing	65	1	0.53	0.417	maroon
GO:0007186	G protein-coupled receptor signaling pat...	181	2	1.48	0.441	maroon
GO:0055085	transmembrane transport	417	4	3.42	0.45	maroon
GO:0006468	protein phosphorylation	249	1	2.04	0.879	maroon
GO:0006811	ion transport	270	1	2.21	0.899	maroon
GO:0006355	regulation of transcription, DNA-templat...	286	1	2.34	0.912	maroon
GO:0007165	signal transduction	486	3	3.98	0.923	maroon
GO:0055114	oxidation-reduction process	407	2	3.34	0.966	maroon
GO:0050794	regulation of cellular process	874	4	7.16	1	maroon
GO:0009611	response to wounding	3	1	0.02	1	maroon
GO:0009062	fatty acid catabolic process	5	1	0.04	1	maroon
GO:0006684	sphingomyelin metabolic process	5	1	0.04	1	maroon
GO:0044248	cellular catabolic process	215	4	1.76	1	maroon
GO:0009888	tissue development	3	1	0.02	1	maroon
GO:0044249	cellular biosynthetic process	809	1	6.63	1	maroon
GO:0006040	amino sugar metabolic process	46	1	0.38	1	maroon
GO:0009889	regulation of biosynthetic process	296	1	2.43	1	maroon
GO:0046483	heterocycle metabolic process	1029	3	8.43	1	maroon
GO:0051234	establishment of localization	719	4	5.89	1	maroon
GO:0031099	regeneration	3	1	0.02	1	maroon
GO:0010467	gene expression	737	2	6.04	1	maroon
GO:0019538	protein metabolic process	995	18	8.15	1	maroon
GO:0016310	phosphorylation	280	1	2.29	1	maroon
GO:0032774	RNA biosynthetic process	351	1	2.88	1	maroon
GO:0006751	glutathione catabolic process	2	1	0.01	0.0084	darkmagenta
GO:0042246	tissue regeneration	3	1	0.01	0.0126	darkmagenta
GO:0050912	detection of chemical stimulus involved ...	7	1	0.03	0.0292	darkmagenta
GO:0006468	protein phosphorylation	249	3	1.05	0.0836	darkmagenta
GO:0000398	mRNA splicing, via spliceosome	36	1	0.15	0.1416	darkmagenta
GO:0007155	cell adhesion	49	1	0.21	0.1879	darkmagenta
GO:0006508	proteolysis	382	3	1.61	0.2139	darkmagenta
GO:0034220	ion transmembrane transport	85	1	0.36	0.3041	darkmagenta
GO:0007017	microtubule-based process	92	1	0.39	0.3248	darkmagenta
GO:0006355	regulation of transcription, DNA-templat...	286	2	1.21	0.3419	darkmagenta
GO:0007165	signal transduction	486	3	2.05	0.483	darkmagenta
GO:0035556	intracellular signal transduction	155	1	0.65	0.4866	darkmagenta
GO:0006811	ion transport	270	2	1.14	0.537	darkmagenta
GO:0007186	G protein-coupled receptor signaling pat...	181	1	0.76	0.5421	darkmagenta
GO:0055085	transmembrane transport	417	2	1.76	0.7553	darkmagenta
GO:0006793	phosphorus metabolic process	472	3	1.99	1	darkmagenta
GO:1901564	organonitrogen compound metabolic proces...	1254	7	5.28	1	darkmagenta
GO:0043412	macromolecule modification	510	3	2.15	1	darkmagenta
GO:0007218	neuropeptide signaling pathway	4	2	0.02	0.00018	paleturquoise
GO:0055070	copper ion homeostasis	4	2	0.02	0.00018	paleturquoise
GO:0045116	protein neddylation	2	1	0.01	0.01121	paleturquoise
GO:0006072	glycerol-3-phosphate metabolic process	3	1	0.02	0.01677	paleturquoise
GO:0006744	ubiquinone biosynthetic process	4	1	0.02	0.0223	paleturquoise
GO:0006284	base-excision repair	5	1	0.03	0.0278	paleturquoise
GO:0006606	protein import into nucleus	5	1	0.03	0.0278	paleturquoise
GO:0006302	double-strand break repair	9	1	0.05	0.0495	paleturquoise
GO:0070588	calcium ion transmembrane transport	10	1	0.06	0.05485	paleturquoise
GO:0006289	nucleotide-excision repair	10	1	0.06	0.05485	paleturquoise
GO:0006367	transcription initiation from RNA polyme...	11	1	0.06	0.06017	paleturquoise
GO:0000956	nuclear-transcribed mRNA catabolic proce...	12	1	0.07	0.06547	paleturquoise
GO:0016567	protein ubiquitination	20	1	0.11	0.10681	paleturquoise
GO:0006396	RNA processing	180	3	1.01	0.12935	paleturquoise
GO:0042254	ribosome biogenesis	36	1	0.2	0.1843	paleturquoise
GO:0055114	oxidation-reduction process	407	4	2.29	0.18994	paleturquoise
GO:0006397	mRNA processing	65	1	0.37	0.30862	paleturquoise
GO:0055085	transmembrane transport	417	3	2.34	0.55498	paleturquoise
GO:0005975	carbohydrate metabolic process	152	1	0.85	0.58193	paleturquoise
GO:0006518	peptide metabolic process	184	1	1.03	0.65348	paleturquoise
GO:0006355	regulation of transcription, DNA-templat...	286	1	1.61	0.8114	paleturquoise
GO:0050794	regulation of cellular process	874	3	4.91	1	paleturquoise
GO:0098771	inorganic ion homeostasis	11	2	0.06	1	paleturquoise
GO:0044248	cellular catabolic process	215	1	1.21	1	paleturquoise
GO:0006508	proteolysis	382	1	0.09		lavenderblush1
GO:0007186	G protein-coupled receptor signaling pat...	181	3	0.59	0.019	blue4
GO:0016055	Wnt signaling pathway	12	1	0.04	0.039	blue4
GO:0006508	proteolysis	382	4	1.25	0.039	blue4
GO:0009190	cyclic nucleotide biosynthetic process	22	1	0.07	0.07	blue4
GO:0016579	protein deubiquitination	35	1	0.11	0.109	blue4
GO:0007166	cell surface receptor signaling pathway	66	2	0.22	0.153	blue4
GO:0007275	multicellular organism development	82	1	0.27	0.238	blue4
GO:0006355	regulation of transcription, DNA-templat...	286	2	0.94	0.24	blue4
GO:0007165	signal transduction	486	6	1.59	0.252	blue4
GO:0015074	DNA integration	106	1	0.35	0.297	blue4
GO:0006511	ubiquitin-dependent protein catabolic pr...	119	1	0.39	0.327	blue4
GO:0005975	carbohydrate metabolic process	152	1	0.5	0.398	blue4
GO:0035556	intracellular signal transduction	155	1	0.51	0.404	blue4
GO:0030163	protein catabolic process	137	1	0.45	1	blue4
GO:0006457	protein folding	36	4	0.44	0.00086	salmon
GO:0006414	translational elongation	14	2	0.17	0.01205	salmon
GO:0032981	mitochondrial respiratory chain complex ...	1	1	0.01	0.01218	salmon
GO:0045737	positive regulation of cyclin-dependent ...	1	1	0.01	0.01218	salmon
GO:0048478	replication fork protection	1	1	0.01	0.01218	salmon
GO:0006384	transcription initiation from RNA polyme...	1	1	0.01	0.01218	salmon
GO:0046952	ketone body catabolic process	1	1	0.01	0.01218	salmon
GO:0000027	ribosomal large subunit assembly	1	1	0.01	0.01218	salmon
GO:0006413	translational initiation	15	2	0.18	0.0138	salmon
GO:0019348	dolichol metabolic process	2	1	0.02	0.0242	salmon
GO:0007623	circadian rhythm	2	1	0.02	0.0242	salmon
GO:0006428	isoleucyl-tRNA aminoacylation	2	1	0.02	0.0242	salmon
GO:0006086	acetyl-CoA biosynthetic process from pyr...	2	1	0.02	0.0242	salmon
GO:0006890	retrograde vesicle-mediated transport, G...	3	1	0.04	0.03609	salmon
GO:0006974	cellular response to DNA damage stimulus	86	2	1.05	0.0361	salmon
GO:0006351	transcription, DNA-templated	348	5	4.24	0.04345	salmon
GO:0005978	glycogen biosynthetic process	4	1	0.05	0.04783	salmon
GO:0030150	protein import into mitochondrial matrix	4	1	0.05	0.04783	salmon
GO:0000154	rRNA modification	4	1	0.05	0.04783	salmon
GO:0000387	spliceosomal snRNP assembly	5	1	0.06	0.05944	salmon
GO:0006606	protein import into nucleus	5	1	0.06	0.05944	salmon
GO:0006633	fatty acid biosynthetic process	7	1	0.09	0.08223	salmon
GO:0006412	translation	173	8	2.11	0.10481	salmon
GO:0006289	nucleotide-excision repair	10	1	0.12	0.11541	salmon
GO:0042254	ribosome biogenesis	36	4	0.44	0.12	salmon
GO:0006367	transcription initiation from RNA polyme...	11	1	0.13	0.1262	salmon
GO:0043087	regulation of GTPase activity	12	1	0.15	0.13687	salmon
GO:0048193	Golgi vesicle transport	16	2	0.19	0.14487	salmon
GO:0015031	protein transport	104	4	1.27	0.15236	salmon
GO:0071805	potassium ion transmembrane transport	15	1	0.18	0.16811	salmon
GO:0046907	intracellular transport	110	4	1.34	0.18204	salmon
GO:0006364	rRNA processing	21	2	0.26	0.18519	salmon
GO:0006401	RNA catabolic process	21	1	0.26	0.22729	salmon
GO:0009058	biosynthetic process	854	19	10.4	0.24332	salmon
GO:0009116	nucleoside metabolic process	24	1	0.29	0.25532	salmon
GO:0019752	carboxylic acid metabolic process	165	4	2.01	0.27606	salmon
GO:0006260	DNA replication	49	2	0.6	0.30459	salmon
GO:0006869	lipid transport	35	1	0.43	0.3498	salmon
GO:0006366	transcription by RNA polymerase II	52	2	0.63	0.39113	salmon
GO:0016311	dephosphorylation	46	1	0.56	0.43249	salmon
GO:0009966	regulation of signal transduction	59	1	0.72	0.51699	salmon
GO:0044255	cellular lipid metabolic process	94	3	1.14	0.53455	salmon
GO:0006886	intracellular protein transport	90	3	1.1	0.56098	salmon
GO:0016192	vesicle-mediated transport	86	3	1.05	0.5658	salmon
GO:0007017	microtubule-based process	92	1	1.12	0.67994	salmon
GO:0007186	G protein-coupled receptor signaling pat...	181	1	2.2	0.89623	salmon
GO:0006355	regulation of transcription, DNA-templat...	286	1	3.48	0.97339	salmon
GO:0055085	transmembrane transport	417	3	5.08	0.98338	salmon
GO:0006508	proteolysis	382	1	4.65	0.99258	salmon
GO:1990542	mitochondrial transmembrane transport	7	1	0.09	1	salmon
GO:0072521	purine-containing compound metabolic pro...	78	1	0.95	1	salmon
GO:0051716	cellular response to stimulus	574	4	6.99	1	salmon
GO:0006013	mannose metabolic process	4	2	0.03	0.00037	saddlebrown
GO:0007186	G protein-coupled receptor signaling pat...	181	5	1.44	0.01324	saddlebrown
GO:0007156	homophilic cell adhesion via plasma memb...	28	2	0.22	0.02043	saddlebrown
GO:0006171	cAMP biosynthetic process	3	1	0.02	0.0237	saddlebrown
GO:0006836	neurotransmitter transport	3	1	0.02	0.0237	saddlebrown
GO:0007165	signal transduction	486	14	3.87	0.02878	saddlebrown
GO:0032012	regulation of ARF protein signal transdu...	6	1	0.05	0.04685	saddlebrown
GO:0051056	regulation of small GTPase mediated sign...	44	3	0.35	0.05892	saddlebrown
GO:0015914	phospholipid transport	8	1	0.06	0.06199	saddlebrown
GO:0000723	telomere maintenance	8	1	0.06	0.06199	saddlebrown
GO:0043087	regulation of GTPase activity	12	1	0.1	0.09157	saddlebrown
GO:0009190	cyclic nucleotide biosynthetic process	22	2	0.18	0.09624	saddlebrown
GO:0008299	isoprenoid biosynthetic process	13	1	0.1	0.09882	saddlebrown
GO:0006811	ion transport	270	4	2.15	0.11641	saddlebrown
GO:0035556	intracellular signal transduction	155	6	1.23	0.12236	saddlebrown
GO:0007264	small GTPase mediated signal transductio...	68	4	0.54	0.14363	saddlebrown
GO:0007155	cell adhesion	49	3	0.39	0.14731	saddlebrown
GO:0006486	protein glycosylation	29	1	0.23	0.20749	saddlebrown
GO:0035023	regulation of Rho protein signal transdu...	30	1	0.24	0.21384	saddlebrown
GO:0016579	protein deubiquitination	35	1	0.28	0.24487	saddlebrown
GO:0006814	sodium ion transport	35	1	0.28	0.24487	saddlebrown
GO:0007166	cell surface receptor signaling pathway	66	1	0.53	0.41232	saddlebrown
GO:0055085	transmembrane transport	417	4	3.32	0.42773	saddlebrown
GO:0006281	DNA repair	83	1	0.66	0.48822	saddlebrown
GO:0006468	protein phosphorylation	249	2	1.98	0.59825	saddlebrown
GO:0006511	ubiquitin-dependent protein catabolic pr...	119	1	0.95	0.61885	saddlebrown
GO:0006355	regulation of transcription, DNA-templat...	286	2	2.28	0.67522	saddlebrown
GO:0006508	proteolysis	382	2	3.04	0.87103	saddlebrown
GO:1901575	organic substance catabolic process	232	1	1.85	1	saddlebrown
GO:0043632	modification-dependent macromolecule cat...	119	1	0.95	1	saddlebrown
GO:1901576	organic substance biosynthetic process	823	6	6.55	1	saddlebrown
GO:0009100	glycoprotein metabolic process	30	1	0.24	1	saddlebrown
GO:0009101	glycoprotein biosynthetic process	29	1	0.23	1	saddlebrown
GO:0051716	cellular response to stimulus	574	15	4.57	1	saddlebrown
GO:0035023	regulation of Rho protein signal transdu...	30	2	0.1	0.0041	green3
GO:0006419	alanyl-tRNA aminoacylation	4	1	0.01	0.0131	green3
GO:0032958	inositol phosphate biosynthetic process	5	1	0.02	0.0163	green3
GO:0006098	pentose-phosphate shunt	5	1	0.02	0.0163	green3
GO:0006468	protein phosphorylation	249	3	0.82	0.0442	green3
GO:0007156	homophilic cell adhesion via plasma memb...	28	1	0.09	0.0881	green3
GO:0006030	chitin metabolic process	44	1	0.14	0.1351	green3
GO:0055114	oxidation-reduction process	407	2	1.33	0.3911	green3
GO:0005975	carbohydrate metabolic process	152	1	0.5	0.3984	green3
GO:0007165	signal transduction	486	3	1.59	0.6207	green3
GO:0006355	regulation of transcription, DNA-templat...	286	1	0.94	0.6216	green3
GO:0006508	proteolysis	382	1	1.25	0.7312	green3
GO:0006139	nucleobase-containing compound metabolic...	994	3	3.26	1	green3
GO:0006796	phosphate-containing compound metabolic ...	469	5	1.54	1	green3
GO:0006468	protein phosphorylation	249	7	1.28	0.00017	darkolivegreen4
GO:0006431	methionyl-tRNA aminoacylation	2	1	0.01	0.01028	darkolivegreen4
GO:0006355	regulation of transcription, DNA-templat...	286	5	1.47	0.01331	darkolivegreen4
GO:0006368	transcription elongation from RNA polyme...	5	1	0.03	0.0255	darkolivegreen4
GO:0006644	phospholipid metabolic process	54	2	0.28	0.03084	darkolivegreen4
GO:0007169	transmembrane receptor protein tyrosine ...	8	1	0.04	0.04051	darkolivegreen4
GO:0050482	arachidonic acid secretion	8	1	0.04	0.04051	darkolivegreen4
GO:0016042	lipid catabolic process	17	1	0.09	0.0842	darkolivegreen4
GO:0007156	homophilic cell adhesion via plasma memb...	28	1	0.14	0.13503	darkolivegreen4
GO:0006470	protein dephosphorylation	30	1	0.15	0.14398	darkolivegreen4
GO:0007264	small GTPase mediated signal transductio...	68	1	0.35	0.2981	darkolivegreen4
GO:0035556	intracellular signal transduction	155	2	0.8	0.35616	darkolivegreen4
GO:0016192	vesicle-mediated transport	86	1	0.44	0.36149	darkolivegreen4
GO:0006886	intracellular protein transport	90	1	0.46	0.37482	darkolivegreen4
GO:0006508	proteolysis	382	1	1.97	0.87339	darkolivegreen4
GO:0055114	oxidation-reduction process	407	1	2.1	0.89018	darkolivegreen4
GO:0015908	fatty acid transport	8	1	0.04	1	darkolivegreen4
GO:0008104	protein localization	110	1	0.57	1	darkolivegreen4
GO:0015711	organic anion transport	19	1	0.1	1	darkolivegreen4
GO:0006139	nucleobase-containing compound metabolic...	994	7	5.12	1	darkolivegreen4
GO:0015909	long-chain fatty acid transport	8	1	0.04	1	darkolivegreen4
GO:0006796	phosphate-containing compound metabolic ...	469	10	2.42	1	darkolivegreen4
GO:0003352	regulation of cilium movement	1	1	0	0.0026	green2
GO:0006269	DNA replication, synthesis of RNA primer	2	1	0.01	0.0051	green2
GO:0016575	histone deacetylation	4	1	0.01	0.0103	green2
GO:0006955	immune response	11	1	0.03	0.028	green2
GO:0016567	protein ubiquitination	20	1	0.05	0.0504	green2
GO:0055114	oxidation-reduction process	407	3	1.05	0.0796	green2
GO:0007275	multicellular organism development	82	1	0.21	0.1922	green2
GO:0006511	ubiquitin-dependent protein catabolic pr...	119	1	0.31	0.2674	green2
GO:0005975	carbohydrate metabolic process	152	1	0.39	0.3291	green2
GO:0019752	carboxylic acid metabolic process	165	1	0.42	0.352	green2
GO:0006508	proteolysis	382	2	0.98	0.4705	green2
GO:0046855	inositol phosphate dephosphorylation	1	1	0	0.0044	floralwhite
GO:0051013	microtubule severing	1	1	0	0.0044	floralwhite
GO:0008284	positive regulation of cell proliferatio...	1	1	0	0.0044	floralwhite
GO:0008543	fibroblast growth factor receptor signal...	1	1	0	0.0044	floralwhite
GO:0019464	glycine decarboxylation via glycine clea...	1	1	0	0.0044	floralwhite
GO:0008053	mitochondrial fusion	3	1	0.01	0.0133	floralwhite
GO:0007219	Notch signaling pathway	5	1	0.02	0.0221	floralwhite
GO:0046854	phosphatidylinositol phosphorylation	6	1	0.03	0.0264	floralwhite
GO:0043248	proteasome assembly	6	1	0.03	0.0264	floralwhite
GO:0034968	histone lysine methylation	7	1	0.03	0.0307	floralwhite
GO:0007034	vacuolar transport	12	1	0.05	0.0522	floralwhite
GO:0007005	mitochondrion organization	16	2	0.07	0.0535	floralwhite
GO:0000278	mitotic cell cycle	14	1	0.06	0.0606	floralwhite
GO:0015991	ATP hydrolysis coupled proton transport	15	1	0.07	0.0648	floralwhite
GO:0006979	response to oxidative stress	19	1	0.08	0.0814	floralwhite
GO:0006400	tRNA modification	21	1	0.09	0.0896	floralwhite
GO:0006470	protein dephosphorylation	30	1	0.13	0.1256	floralwhite
GO:0009058	biosynthetic process	854	2	3.8	0.1369	floralwhite
GO:0006030	chitin metabolic process	44	1	0.2	0.179	floralwhite
GO:0008615	pyridoxine biosynthetic process	1	1	0	0.0044	palevioletred3
GO:0015689	molybdate ion transport	2	1	0.01	0.0089	palevioletred3
GO:0035434	copper ion transmembrane transport	2	1	0.01	0.0089	palevioletred3
GO:0045454	cell redox homeostasis	35	2	0.16	0.0102	palevioletred3
GO:0006098	pentose-phosphate shunt	5	1	0.02	0.0221	palevioletred3
GO:0007154	cell communication	495	4	2.2	0.0374	palevioletred3
GO:0043087	regulation of GTPase activity	12	1	0.05	0.0522	palevioletred3
GO:0001522	pseudouridine synthesis	13	1	0.06	0.0564	palevioletred3
GO:0008654	phospholipid biosynthetic process	24	1	0.11	0.1017	palevioletred3
GO:0005975	carbohydrate metabolic process	152	2	0.68	0.1452	palevioletred3
GO:0006457	protein folding	36	1	0.16	0.1489	palevioletred3
GO:0032259	methylation	37	1	0.16	0.1527	palevioletred3
GO:0016311	dephosphorylation	46	1	0.2	0.1863	palevioletred3
GO:0007166	cell surface receptor signaling pathway	66	1	0.29	0.2566	palevioletred3
GO:0006281	DNA repair	83	1	0.37	0.3118	palevioletred3
GO:0006886	intracellular protein transport	90	1	0.4	0.3334	palevioletred3
GO:0035556	intracellular signal transduction	155	1	0.69	0.5053	palevioletred3
GO:0007165	signal transduction	486	3	2.16	0.6869	palevioletred3
GO:0006508	proteolysis	382	1	1.7	0.8321	palevioletred3
GO:0022904	respiratory electron transport chain	10	1	0	0.0047	plum
GO:0055085	transmembrane transport	417	1	0.2	0.1858	plum
GO:0006096	glycolytic process	11	3	0.12	0.00018	tan
GO:0016579	protein deubiquitination	35	4	0.38	0.00048	tan
GO:0006099	tricarboxylic acid cycle	17	3	0.18	0.00072	tan
GO:0006904	vesicle docking involved in exocytosis	8	2	0.09	0.00305	tan
GO:0006511	ubiquitin-dependent protein catabolic pr...	119	6	1.28	0.00605	tan
GO:0015986	ATP synthesis coupled proton transport	14	2	0.15	0.00951	tan
GO:0019243	methylglyoxal catabolic process to D-lac...	1	1	0.01	0.01077	tan
GO:0006788	heme oxidation	1	1	0.01	0.01077	tan
GO:0042773	ATP synthesis coupled electron transport	7	2	0.08	0.02099	tan
GO:0007094	mitotic spindle assembly checkpoint	2	1	0.02	0.02143	tan
GO:0006164	purine nucleotide biosynthetic process	54	6	0.58	0.02887	tan
GO:0006120	mitochondrial electron transport, NADH t...	3	1	0.03	0.03197	tan
GO:0000245	spliceosomal complex assembly	4	1	0.04	0.0424	tan
GO:0006388	tRNA splicing, via endonucleolytic cleav...	4	1	0.04	0.0424	tan
GO:0006914	autophagy	5	1	0.05	0.05273	tan
GO:0045454	cell redox homeostasis	35	2	0.38	0.05393	tan
GO:0043161	proteasome-mediated ubiquitin-dependent ...	7	1	0.08	0.07305	tan
GO:0007017	microtubule-based process	92	3	0.99	0.0756	tan
GO:0006289	nucleotide-excision repair	10	1	0.11	0.10273	tan
GO:0000956	nuclear-transcribed mRNA catabolic proce...	12	1	0.13	0.122	tan
GO:0009058	biosynthetic process	854	11	9.2	0.25569	tan
GO:0006397	mRNA processing	65	2	0.7	0.26716	tan
GO:0006357	regulation of transcription by RNA polym...	32	1	0.34	0.29375	tan
GO:0006814	sodium ion transport	35	1	0.38	0.3165	tan
GO:0006813	potassium ion transport	39	1	0.42	0.34572	tan
GO:0006351	transcription, DNA-templated	348	4	3.75	0.36895	tan
GO:0018193	peptidyl-amino acid modification	46	1	0.5	0.39394	tan
GO:0007275	multicellular organism development	82	1	0.88	0.59202	tan
GO:0006520	cellular amino acid metabolic process	102	1	1.1	0.67303	tan
GO:0055114	oxidation-reduction process	407	9	4.38	0.69721	tan
GO:0005975	carbohydrate metabolic process	152	4	1.64	0.7593	tan
GO:0006355	regulation of transcription, DNA-templat...	286	3	3.08	0.76177	tan
GO:0055085	transmembrane transport	417	4	4.49	0.87507	tan
GO:0006468	protein phosphorylation	249	1	2.68	0.93785	tan
GO:0007165	signal transduction	486	1	5.23	0.99626	tan
GO:0071174	mitotic spindle checkpoint	2	1	0.02	1	tan
GO:0046903	secretion	22	2	0.24	1	tan
GO:0051276	chromosome organization	66	1	0.71	1	tan
GO:0033043	regulation of organelle organization	20	1	0.22	1	tan
GO:0033044	regulation of chromosome organization	6	1	0.06	1	tan
GO:0072521	purine-containing compound metabolic pro...	78	8	0.84	1	tan
GO:0034660	ncRNA metabolic process	116	1	1.25	1	tan
GO:0033045	regulation of sister chromatid segregati...	4	1	0.04	1	tan
GO:0048285	organelle fission	9	1	0.1	1	tan
GO:0072522	purine-containing compound biosynthetic ...	57	6	0.61	1	tan
GO:0051716	cellular response to stimulus	574	2	6.18	1	tan
GO:0045947	negative regulation of translational ini...	1	1	0	0.003	green4
GO:0006182	cGMP biosynthetic process	6	1	0.02	0.018	green4
GO:0006139	nucleobase-containing compound metabolic...	994	5	3.03	0.038	green4
GO:0006355	regulation of transcription, DNA-templat...	286	3	0.87	0.051	green4
GO:0006030	chitin metabolic process	44	1	0.13	0.126	green4
GO:0007264	small GTPase mediated signal transductio...	68	1	0.21	0.189	green4
GO:0035556	intracellular signal transduction	155	2	0.47	0.222	green4
GO:0030163	protein catabolic process	137	1	0.42	0.346	green4
GO:0006468	protein phosphorylation	249	1	0.76	0.543	green4
GO:0007165	signal transduction	486	3	1.48	0.603	green4
GO:0006508	proteolysis	382	1	1.16	0.705	green4
GO:0055085	transmembrane transport	417	1	1.27	0.738	green4
GO:0009190	cyclic nucleotide biosynthetic process	22	1	0.07	1	green4
GO:0045823	positive regulation of heart contraction	1	1	0	0.003	salmon4
GO:0015671	oxygen transport	1	1	0	0.003	salmon4
GO:0008203	cholesterol metabolic process	2	1	0.01	0.0061	salmon4
GO:0002098	tRNA wobble uridine modification	7	1	0.02	0.0211	salmon4
GO:0015074	DNA integration	106	2	0.32	0.0398	salmon4
GO:0016042	lipid catabolic process	17	1	0.05	0.0506	salmon4
GO:0006355	regulation of transcription, DNA-templat...	286	2	0.87	0.2148	salmon4
GO:0007275	multicellular organism development	82	1	0.25	0.223	salmon4
GO:0006511	ubiquitin-dependent protein catabolic pr...	119	1	0.36	0.3078	salmon4
GO:0006812	cation transport	157	1	0.48	0.3859	salmon4
GO:0006508	proteolysis	382	2	1.16	0.5338	salmon4
GO:0006468	protein phosphorylation	249	1	0.76	0.5425	salmon4
GO:0055114	oxidation-reduction process	407	1	1.24	0.7285	salmon4
GO:0016480	negative regulation of transcription by ...	1	1	0	0.0026	tomato2
GO:0010133	proline catabolic process to glutamate	1	1	0	0.0026	tomato2
GO:0030261	chromosome condensation	2	1	0.01	0.0051	tomato2
GO:0051180	vitamin transport	3	1	0.01	0.0077	tomato2
GO:0070588	calcium ion transmembrane transport	10	1	0.03	0.0255	tomato2
GO:0000278	mitotic cell cycle	14	1	0.04	0.0355	tomato2
GO:0006099	tricarboxylic acid cycle	17	1	0.04	0.043	tomato2
GO:0016567	protein ubiquitination	20	1	0.05	0.0504	tomato2
GO:0007018	microtubule-based movement	40	1	0.1	0.0984	tomato2
GO:0006468	protein phosphorylation	249	2	0.64	0.1316	tomato2
GO:0055114	oxidation-reduction process	407	3	1.05	0.2195	tomato2
GO:0006423	cysteinyl-tRNA aminoacylation	3	2	0.03	0.00023	blue
GO:0048011	neurotrophin TRK receptor signaling path...	1	1	0.01	0.0089	blue
GO:0000289	nuclear-transcribed mRNA poly(A) tail sh...	1	1	0.01	0.0089	blue
GO:0032007	negative regulation of TOR signaling	2	1	0.02	0.01772	blue
GO:0006397	mRNA processing	65	4	0.58	0.0247	blue
GO:0008053	mitochondrial fusion	3	1	0.03	0.02646	blue
GO:0031110	regulation of microtubule polymerization...	3	1	0.03	0.02646	blue
GO:0006729	tetrahydrobiopterin biosynthetic process	3	1	0.03	0.02646	blue
GO:0042147	retrograde transport, endosome to Golgi	3	1	0.03	0.02646	blue
GO:0006885	regulation of pH	4	1	0.04	0.03513	blue
GO:0000387	spliceosomal snRNP assembly	5	1	0.04	0.04372	blue
GO:0009966	regulation of signal transduction	59	2	0.52	0.09237	blue
GO:0015986	ATP synthesis coupled proton transport	14	1	0.12	0.11778	blue
GO:0006099	tricarboxylic acid cycle	17	1	0.15	0.1412	blue
GO:0016192	vesicle-mediated transport	86	3	0.77	0.15221	blue
GO:0006400	tRNA modification	21	1	0.19	0.17149	blue
GO:0006468	protein phosphorylation	249	4	2.22	0.17813	blue
GO:0006886	intracellular protein transport	90	2	0.8	0.19033	blue
GO:0000398	mRNA splicing, via spliceosome	36	2	0.32	0.23738	blue
GO:0006814	sodium ion transport	35	1	0.31	0.26952	blue
GO:0007017	microtubule-based process	92	3	0.82	0.28524	blue
GO:0007018	microtubule-based movement	40	1	0.36	0.30172	blue
GO:0006260	DNA replication	49	1	0.44	0.35622	blue
GO:0005975	carbohydrate metabolic process	152	2	1.35	0.39434	blue
GO:0006351	transcription, DNA-templated	348	3	3.1	0.43278	blue
GO:0030001	metal ion transport	102	2	0.91	0.44702	blue
GO:0051276	chromosome organization	66	1	0.59	0.44811	blue
GO:0015074	DNA integration	106	1	0.94	0.61681	blue
GO:0035556	intracellular signal transduction	155	2	1.38	0.6214	blue
GO:0006511	ubiquitin-dependent protein catabolic pr...	119	1	1.06	0.65991	blue
GO:0006508	proteolysis	382	3	3.4	0.67452	blue
GO:0006355	regulation of transcription, DNA-templat...	286	2	2.54	0.73372	blue
GO:0006629	lipid metabolic process	155	1	1.38	0.75609	blue
GO:0055085	transmembrane transport	417	3	3.71	0.80447	blue
GO:0055114	oxidation-reduction process	407	3	3.62	0.85208	blue
GO:0007165	signal transduction	486	4	4.32	0.90153	blue
GO:0019438	aromatic compound biosynthetic process	469	5	4.17	1	blue
GO:0015672	monovalent inorganic cation transport	98	2	0.87	1	blue
GO:0071630	nuclear protein quality control by the u...	1	1	0.01	0.0094	greenyellow
GO:0031144	proteasome localization	1	1	0.01	0.0094	greenyellow
GO:0009443	pyridoxal 5'-phosphate salvage	1	1	0.01	0.0094	greenyellow
GO:0006069	ethanol oxidation	1	1	0.01	0.0094	greenyellow
GO:0045132	meiotic chromosome segregation	1	1	0.01	0.0094	greenyellow
GO:0031175	neuron projection development	2	1	0.02	0.0186	greenyellow
GO:0006437	tyrosyl-tRNA aminoacylation	2	1	0.02	0.0186	greenyellow
GO:0051301	cell division	3	1	0.03	0.0278	greenyellow
GO:0006685	sphingomyelin catabolic process	5	1	0.05	0.046	greenyellow
GO:0006406	mRNA export from nucleus	6	1	0.06	0.0549	greenyellow
GO:0006334	nucleosome assembly	7	1	0.07	0.0638	greenyellow
GO:0006807	nitrogen compound metabolic process	2067	22	19.36	0.0668	greenyellow
GO:0006302	double-strand break repair	9	1	0.08	0.0813	greenyellow
GO:0030163	protein catabolic process	137	3	1.28	0.0881	greenyellow
GO:0006270	DNA replication initiation	10	1	0.09	0.0899	greenyellow
GO:0006367	transcription initiation from RNA polyme...	11	1	0.1	0.0984	greenyellow
GO:0007034	vacuolar transport	12	1	0.11	0.1069	greenyellow
GO:0015031	protein transport	104	3	0.97	0.1202	greenyellow
GO:0000413	protein peptidyl-prolyl isomerization	14	1	0.13	0.1236	greenyellow
GO:0000278	mitotic cell cycle	14	1	0.13	0.1236	greenyellow
GO:0071805	potassium ion transmembrane transport	15	1	0.14	0.1318	greenyellow
GO:0015991	ATP hydrolysis coupled proton transport	15	1	0.14	0.1318	greenyellow
GO:0009190	cyclic nucleotide biosynthetic process	22	1	0.21	0.1874	greenyellow
GO:0008654	phospholipid biosynthetic process	24	1	0.22	0.2026	greenyellow
GO:0006486	protein glycosylation	29	1	0.27	0.2395	greenyellow
GO:0006260	DNA replication	49	2	0.46	0.2561	greenyellow
GO:0016310	phosphorylation	280	2	2.62	0.2615	greenyellow
GO:0006457	protein folding	36	1	0.34	0.2883	greenyellow
GO:0042254	ribosome biogenesis	36	1	0.34	0.2883	greenyellow
GO:0007018	microtubule-based movement	40	1	0.37	0.3149	greenyellow
GO:0008380	RNA splicing	46	1	0.43	0.3528	greenyellow
GO:0006508	proteolysis	382	5	3.58	0.4172	greenyellow
GO:0006397	mRNA processing	65	1	0.61	0.46	greenyellow
GO:0006281	DNA repair	83	2	0.78	0.4965	greenyellow
GO:0006886	intracellular protein transport	90	2	0.84	0.5413	greenyellow
GO:0016192	vesicle-mediated transport	86	1	0.81	0.5584	greenyellow
GO:0006511	ubiquitin-dependent protein catabolic pr...	119	2	1.11	0.6475	greenyellow
GO:0006464	cellular protein modification process	465	4	4.35	0.7462	greenyellow
GO:0005975	carbohydrate metabolic process	152	1	1.42	0.7669	greenyellow
GO:0035556	intracellular signal transduction	155	1	1.45	0.7736	greenyellow
GO:0055085	transmembrane transport	417	17	4.39	9.2e-08	darkgreen
GO:0032958	inositol phosphate biosynthetic process	5	2	0.05	0.0011	darkgreen
GO:0055114	oxidation-reduction process	407	10	4.29	0.0084	darkgreen
GO:0001678	cellular glucose homeostasis	2	1	0.02	0.021	darkgreen
GO:0019236	response to pheromone	2	1	0.02	0.021	darkgreen
GO:0005975	carbohydrate metabolic process	152	5	1.6	0.0528	darkgreen
GO:0006812	cation transport	157	3	1.65	0.0722	darkgreen
GO:0006096	glycolytic process	11	1	0.12	0.1101	darkgreen
GO:0042981	regulation of apoptotic process	13	1	0.14	0.1288	darkgreen
GO:0015991	ATP hydrolysis coupled proton transport	15	1	0.16	0.1471	darkgreen
GO:0007275	multicellular organism development	82	2	0.86	0.2136	darkgreen
GO:0044237	cellular metabolic process	1982	8	20.88	0.2952	darkgreen
GO:0006511	ubiquitin-dependent protein catabolic pr...	119	2	1.25	0.3584	darkgreen
GO:0006030	chitin metabolic process	44	1	0.46	0.374	darkgreen
GO:0006508	proteolysis	382	5	4.02	0.4989	darkgreen
GO:0006520	cellular amino acid metabolic process	102	1	1.07	0.6649	darkgreen
GO:0015031	protein transport	104	1	1.1	0.6721	darkgreen
GO:0007186	G protein-coupled receptor signaling pat...	181	1	1.91	0.859	darkgreen
GO:0019725	cellular homeostasis	42	1	0.44	1	darkgreen
GO:1901575	organic substance catabolic process	232	3	2.44	1	darkgreen
GO:0043632	modification-dependent macromolecule cat...	119	2	1.25	1	darkgreen
GO:1901576	organic substance biosynthetic process	823	3	8.67	1	darkgreen
GO:0051716	cellular response to stimulus	574	1	6.05	1	darkgreen
GO:0044281	small molecule metabolic process	335	4	3.53	1	darkgreen
GO:0044283	small molecule biosynthetic process	74	3	0.78	1	darkgreen
GO:0006807	nitrogen compound metabolic process	2067	8	21.78	1	darkgreen
GO:0009161	ribonucleoside monophosphate metabolic p...	42	1	0.44	1	darkgreen
GO:0009108	coenzyme biosynthetic process	43	1	0.45	1	darkgreen
GO:0071702	organic substance transport	156	1	1.64	1	darkgreen
GO:0009165	nucleotide biosynthetic process	80	1	0.84	1	darkgreen
GO:0009166	nucleotide catabolic process	18	1	0.19	1	darkgreen
GO:0071704	organic substance metabolic process	2365	14	24.92	1	darkgreen
GO:0009167	purine ribonucleoside monophosphate meta...	40	1	0.42	1	darkgreen
GO:0071705	nitrogen compound transport	124	1	1.31	1	darkgreen
GO:0009168	purine ribonucleoside monophosphate bios...	31	1	0.33	1	darkgreen
GO:1901071	glucosamine-containing compound metaboli...	46	1	0.48	1	darkgreen
GO:0006022	aminoglycan metabolic process	53	1	0.56	1	darkgreen
GO:0051603	proteolysis involved in cellular protein...	127	2	1.34	1	darkgreen
GO:0044270	cellular nitrogen compound catabolic pro...	51	1	0.54	1	darkgreen
GO:0044271	cellular nitrogen compound biosynthetic ...	650	1	6.85	1	darkgreen
GO:0007165	signal transduction	486	1	5.12	1	darkgreen
GO:0017144	drug metabolic process	123	2	1.3	1	darkgreen
GO:0009150	purine ribonucleotide metabolic process	65	1	0.68	1	darkgreen
GO:0006139	nucleobase-containing compound metabolic...	994	1	10.47	1	darkgreen
GO:0009152	purine ribonucleotide biosynthetic proce...	51	1	0.54	1	darkgreen
GO:0007218	neuropeptide signaling pathway	4	1	0.01	0.0056	darkseagreen3
GO:0006289	nucleotide-excision repair	10	1	0.01	0.014	darkseagreen3
GO:0000398	mRNA splicing, via spliceosome	36	1	0.05	0.0495	darkseagreen3
GO:0050909	sensory perception of taste	58	1	0.08	0.0788	darkseagreen3
GO:0006886	intracellular protein transport	90	1	0.13	0.12	darkseagreen3
GO:0015074	DNA integration	106	1	0.15	0.14	darkseagreen3
GO:0032367	intracellular cholesterol transport	3	2	0.03	0.00031	black
GO:0055114	oxidation-reduction process	407	11	4.19	0.00217	black
GO:0006672	ceramide metabolic process	1	1	0.01	0.0103	black
GO:0042744	hydrogen peroxide catabolic process	3	1	0.03	0.0306	black
GO:0005975	carbohydrate metabolic process	152	4	1.57	0.06969	black
GO:0006665	sphingolipid metabolic process	10	2	0.1	0.08714	black
GO:0006298	mismatch repair	12	1	0.12	0.117	black
GO:0006979	response to oxidative stress	19	1	0.2	0.17895	black
GO:0034220	ion transmembrane transport	85	2	0.88	0.21788	black
GO:0006470	protein dephosphorylation	30	1	0.31	0.26782	black
GO:0007186	G protein-coupled receptor signaling pat...	181	3	1.86	0.28565	black
GO:0006814	sodium ion transport	35	1	0.36	0.30504	black
GO:0032259	methylation	37	1	0.38	0.3194	black
GO:0006355	regulation of transcription, DNA-templat...	286	4	2.95	0.3401	black
GO:0006030	chitin metabolic process	44	1	0.45	0.36743	black
GO:0055085	transmembrane transport	417	6	4.3	0.42977	black
GO:0007166	cell surface receptor signaling pathway	66	1	0.68	0.49779	black
GO:0006281	DNA repair	83	2	0.86	0.5164	black
GO:0007017	microtubule-based process	92	1	0.95	0.61827	black
GO:0006520	cellular amino acid metabolic process	102	1	1.05	0.65665	black
GO:0006468	protein phosphorylation	249	2	2.57	0.73662	black
GO:0007165	signal transduction	486	4	5.01	0.94035	black
GO:0006508	proteolysis	382	1	3.94	0.98415	black
GO:0032365	intracellular lipid transport	3	2	0.03	1	black
GO:0006139	nucleobase-containing compound metabolic...	994	6	10.24	1	black
GO:0032366	intracellular sterol transport	3	2	0.03	1	black
GO:0006796	phosphate-containing compound metabolic ...	469	3	4.83	1	black
GO:0006807	nitrogen compound metabolic process	2067	14	21.29	1	black
GO:0090304	nucleic acid metabolic process	845	6	8.71	1	black
GO:0036211	protein modification process	465	3	4.79	1	black
GO:0051186	cofactor metabolic process	78	1	0.8	1	black
GO:0051187	cofactor catabolic process	8	1	0.08	1	black
GO:0006974	cellular response to DNA damage stimulus	86	2	0.89	1	black
GO:0044248	cellular catabolic process	215	1	2.21	1	black
GO:0043170	macromolecule metabolic process	1834	11	18.89	1	black
GO:2001141	regulation of RNA biosynthetic process	286	4	2.95	1	black
GO:0044249	cellular biosynthetic process	809	4	8.33	1	black
GO:0051252	regulation of RNA metabolic process	287	4	2.96	1	black
GO:0043603	cellular amide metabolic process	206	1	2.12	1	black
GO:1901135	carbohydrate derivative metabolic proces...	201	1	2.07	1	black
GO:2000112	regulation of cellular macromolecule bio...	295	4	3.04	1	black
GO:0051171	regulation of nitrogen compound metaboli...	307	4	3.16	1	black
GO:0050896	response to stimulus	625	7	6.44	1	black
GO:0043412	macromolecule modification	510	3	5.25	1	black
GO:0006030	chitin metabolic process	44	8	0.48	1.5e-08	pink
GO:0006812	cation transport	157	4	1.73	0.0011	pink
GO:0055085	transmembrane transport	417	10	4.59	0.0089	pink
GO:0007411	axon guidance	1	1	0.01	0.011	pink
GO:0007172	signal complex assembly	1	1	0.01	0.011	pink
GO:0042423	catecholamine biosynthetic process	1	1	0.01	0.011	pink
GO:0006979	response to oxidative stress	19	2	0.21	0.018	pink
GO:0006751	glutathione catabolic process	2	1	0.02	0.0219	pink
GO:0055114	oxidation-reduction process	407	9	4.48	0.0307	pink
GO:0005975	carbohydrate metabolic process	152	5	1.67	0.0508	pink
GO:0006006	glucose metabolic process	5	1	0.06	0.0538	pink
GO:0009072	aromatic amino acid family metabolic pro...	10	1	0.11	0.1049	pink
GO:0008299	isoprenoid biosynthetic process	13	1	0.14	0.1342	pink
GO:0006413	translational initiation	15	1	0.17	0.1532	pink
GO:0071805	potassium ion transmembrane transport	15	1	0.17	0.1532	pink
GO:0006508	proteolysis	382	6	4.2	0.2403	pink
GO:0006486	protein glycosylation	29	1	0.32	0.2753	pink
GO:1901137	carbohydrate derivative biosynthetic pro...	105	2	1.16	0.5666	pink
GO:0006811	ion transport	270	5	2.97	0.6177	pink
GO:0007017	microtubule-based process	92	1	1.01	0.6427	pink
GO:0006468	protein phosphorylation	249	2	2.74	0.7694	pink
GO:0006412	translation	173	2	1.9	0.8262	pink
GO:0006355	regulation of transcription, DNA-templat...	286	1	3.15	0.9622	pink
GO:0006520	cellular amino acid metabolic process	102	1	1.12	1	pink
GO:1901575	organic substance catabolic process	232	1	2.55	1	pink
GO:1901576	organic substance biosynthetic process	823	7	9.06	1	pink
GO:0009100	glycoprotein metabolic process	30	1	0.33	1	pink
GO:0042219	cellular modified amino acid catabolic p...	5	1	0.06	1	pink
GO:0009101	glycoprotein biosynthetic process	29	1	0.32	1	pink
GO:0051716	cellular response to stimulus	574	1	6.32	1	pink
GO:0044281	small molecule metabolic process	335	2	3.69	1	pink
GO:1903506	regulation of nucleic acid-templated tra...	286	1	3.15	1	pink
GO:0006807	nitrogen compound metabolic process	2067	22	22.75	1	pink
GO:0022607	cellular component assembly	86	1	0.95	1	pink
GO:0048699	generation of neurons	2	1	0.02	1	pink
GO:0051252	regulation of RNA metabolic process	287	1	3.16	1	pink
GO:0071704	organic substance metabolic process	2365	27	26.03	1	pink
GO:0048468	cell development	2	1	0.02	1	pink
GO:1901071	glucosamine-containing compound metaboli...	46	8	0.51	1	pink
GO:0010467	gene expression	737	3	8.11	1	pink
GO:0006022	aminoglycan metabolic process	53	8	0.58	1	pink
GO:0010468	regulation of gene expression	316	1	3.48	1	pink
GO:0120036	plasma membrane bounded cell projection ...	7	1	0.08	1	pink
GO:0006518	peptide metabolic process	184	3	2.02	1	pink
GO:0044271	cellular nitrogen compound biosynthetic ...	650	3	7.15	1	pink
GO:0007165	signal transduction	486	1	5.35	1	pink
GO:0017144	drug metabolic process	123	8	1.35	1	pink
GO:0015074	DNA integration	106	1	0.05	0.049	magenta4
GO:0035556	intracellular signal transduction	155	1	0.07	0.071	magenta4
GO:0055085	transmembrane transport	417	7	2.44	0.0081	darkorange2
GO:0007160	cell-matrix adhesion	2	1	0.01	0.0117	darkorange2
GO:0006508	proteolysis	382	6	2.24	0.0137	darkorange2
GO:0007031	peroxisome organization	4	1	0.02	0.0232	darkorange2
GO:0055114	oxidation-reduction process	407	6	2.38	0.0267	darkorange2
GO:0009168	purine ribonucleoside monophosphate bios...	31	1	0.18	0.1669	darkorange2
GO:0006030	chitin metabolic process	44	1	0.26	0.2287	darkorange2
GO:0008610	lipid biosynthetic process	51	1	0.3	0.2601	darkorange2
GO:0007166	cell surface receptor signaling pathway	66	1	0.39	0.3232	darkorange2
GO:0007275	multicellular organism development	82	1	0.48	0.3849	darkorange2
GO:0006511	ubiquitin-dependent protein catabolic pr...	119	1	0.7	0.5076	darkorange2
GO:0005975	carbohydrate metabolic process	152	1	0.89	0.5969	darkorange2
GO:0007186	G protein-coupled receptor signaling pat...	181	1	1.06	0.6623	darkorange2
GO:0006468	protein phosphorylation	249	1	1.46	0.7782	darkorange2
GO:0030163	protein catabolic process	137	1	0.8	1	darkorange2
GO:0044265	cellular macromolecule catabolic process	150	1	0.88	1	darkorange2
GO:0044267	cellular protein metabolic process	742	2	4.34	1	darkorange2
GO:0008150	biological_process	4271	25	25	1	darkorange2
GO:0043412	macromolecule modification	510	1	2.99	1	darkorange2
GO:0008152	metabolic process	2731	15	15.99	1	darkorange2
GO:0006040	amino sugar metabolic process	46	1	0.27	1	darkorange2
GO:0031589	cell-substrate adhesion	2	1	0.01	1	darkorange2
GO:0009156	ribonucleoside monophosphate biosyntheti...	33	1	0.19	1	darkorange2
GO:0032501	multicellular organismal process	203	1	1.19	1	darkorange2
GO:0006810	transport	719	7	4.21	1	darkorange2
GO:0007275	multicellular organism development	82	5	0.38	2.9e-05	skyblue1
GO:0006508	proteolysis	382	11	1.79	0.00016	skyblue1
GO:0006511	ubiquitin-dependent protein catabolic pr...	119	5	0.56	0.00017	skyblue1
GO:0007156	homophilic cell adhesion via plasma memb...	28	1	0.13	0.12352	skyblue1
GO:0007010	cytoskeleton organization	37	1	0.17	0.16004	skyblue1
GO:0008610	lipid biosynthetic process	51	1	0.24	0.214	skyblue1
GO:0006629	lipid metabolic process	155	2	0.73	0.3782	skyblue1
GO:0005975	carbohydrate metabolic process	152	1	0.71	0.51635	skyblue1
GO:0055114	oxidation-reduction process	407	2	1.91	0.58135	skyblue1
GO:0006468	protein phosphorylation	249	1	1.17	0.70005	skyblue1
GO:0006811	ion transport	270	1	1.26	0.72993	skyblue1
GO:0006355	regulation of transcription, DNA-templat...	286	1	1.34	0.75078	skyblue1
GO:0055085	transmembrane transport	417	1	1.95	0.87249	skyblue1
GO:0030163	protein catabolic process	137	5	0.64	1	skyblue1
GO:0044265	cellular macromolecule catabolic process	150	5	0.7	1	skyblue1
GO:0044267	cellular protein metabolic process	742	6	3.47	1	skyblue1
GO:0008150	biological_process	4271	20	20	1	skyblue1
GO:0043412	macromolecule modification	510	1	2.39	1	skyblue1
GO:0008152	metabolic process	2731	17	12.79	1	skyblue1
GO:0032501	multicellular organismal process	203	5	0.95	1	skyblue1
GO:0051382	kinetochore assembly	1	1	0.01	0.0063	orangered4
GO:0010387	COP9 signalosome assembly	1	1	0.01	0.0063	orangered4
GO:0019287	isopentenyl diphosphate biosynthetic pro...	1	1	0.01	0.0063	orangered4
GO:0032469	endoplasmic reticulum calcium ion homeos...	1	1	0.01	0.0063	orangered4
GO:0044205	'de novo' UMP biosynthetic process	1	1	0.01	0.0063	orangered4
GO:0000469	cleavage involved in rRNA processing	2	1	0.01	0.0126	orangered4
GO:0000122	negative regulation of transcription by ...	2	1	0.01	0.0126	orangered4
GO:0042147	retrograde transport, endosome to Golgi	3	1	0.02	0.0188	orangered4
GO:0006207	'de novo' pyrimidine nucleobase biosynth...	4	1	0.03	0.0251	orangered4
GO:0034314	Arp2/3 complex-mediated actin nucleation	5	1	0.03	0.0312	orangered4
GO:0006265	DNA topological change	5	1	0.03	0.0312	orangered4
GO:0006614	SRP-dependent cotranslational protein ta...	8	1	0.05	0.0495	orangered4
GO:0006289	nucleotide-excision repair	10	1	0.06	0.0615	orangered4
GO:0001510	RNA methylation	11	1	0.07	0.0675	orangered4
GO:0006367	transcription initiation from RNA polyme...	11	1	0.07	0.0675	orangered4
GO:0006352	DNA-templated transcription, initiation	27	2	0.17	0.0935	orangered4
GO:0048193	Golgi vesicle transport	16	1	0.1	0.0967	orangered4
GO:0006364	rRNA processing	21	2	0.13	0.1098	orangered4
GO:0006357	regulation of transcription by RNA polym...	32	2	0.2	0.168	orangered4
GO:0016579	protein deubiquitination	35	1	0.22	0.1998	orangered4
GO:0006457	protein folding	36	1	0.23	0.2049	orangered4
GO:0000398	mRNA splicing, via spliceosome	36	1	0.23	0.2049	orangered4
GO:0006412	translation	173	2	1.09	0.2994	orangered4
GO:0016192	vesicle-mediated transport	86	3	0.54	0.3165	orangered4
GO:0006281	DNA repair	83	2	0.52	0.3628	orangered4
GO:0006511	ubiquitin-dependent protein catabolic pr...	119	1	0.75	0.5348	orangered4
GO:0007186	G protein-coupled receptor signaling pat...	181	1	1.14	0.6905	orangered4
GO:0006506	GPI anchor biosynthetic process	14	3	0.15	0.00042	green
GO:0007034	vacuolar transport	12	2	0.13	0.00729	green
GO:0071230	cellular response to amino acid stimulus	1	1	0.01	0.011	green
GO:0007229	integrin-mediated signaling pathway	1	1	0.01	0.011	green
GO:0042632	cholesterol homeostasis	1	1	0.01	0.011	green
GO:0032008	positive regulation of TOR signaling	1	1	0.01	0.011	green
GO:0007040	lysosome organization	1	1	0.01	0.011	green
GO:0043410	positive regulation of MAPK cascade	1	1	0.01	0.011	green
GO:0001919	regulation of receptor recycling	1	1	0.01	0.011	green
GO:0051694	pointed-end actin filament capping	1	1	0.01	0.011	green
GO:0007420	brain development	1	1	0.01	0.011	green
GO:0042779	tRNA 3'-trailer cleavage	2	1	0.02	0.02189	green
GO:0019509	L-methionine salvage from methylthioaden...	2	1	0.02	0.02189	green
GO:0006481	C-terminal protein methylation	2	1	0.02	0.02189	green
GO:0006424	glutamyl-tRNA aminoacylation	2	1	0.02	0.02189	green
GO:0009435	NAD biosynthetic process	3	1	0.03	0.03266	green
GO:0006094	gluconeogenesis	3	1	0.03	0.03266	green
GO:0007179	transforming growth factor beta receptor...	3	1	0.03	0.03266	green
GO:0043547	positive regulation of GTPase activity	4	1	0.04	0.04331	green
GO:0006801	superoxide metabolic process	5	1	0.06	0.05385	green
GO:0045454	cell redox homeostasis	35	2	0.39	0.05604	green
GO:0016197	endosomal transport	6	1	0.07	0.06427	green
GO:0031124	mRNA 3'-end processing	8	1	0.09	0.08479	green
GO:0060964	regulation of gene silencing by miRNA	8	1	0.09	0.08479	green
GO:0070588	calcium ion transmembrane transport	10	1	0.11	0.10486	green
GO:0006096	glycolytic process	11	1	0.12	0.11473	green
GO:0006413	translational initiation	15	1	0.17	0.15317	green
GO:0048193	Golgi vesicle transport	16	1	0.18	0.16252	green
GO:0006605	protein targeting	16	1	0.18	0.16252	green
GO:0016567	protein ubiquitination	20	1	0.22	0.19893	green
GO:0006352	DNA-templated transcription, initiation	27	1	0.3	0.25895	green
GO:0006351	transcription, DNA-templated	348	6	3.83	0.27504	green
GO:0006486	protein glycosylation	29	1	0.32	0.27527	green
GO:0006357	regulation of transcription by RNA polym...	32	1	0.35	0.2991	green
GO:0008380	RNA splicing	46	1	0.51	0.40054	green
GO:0006397	mRNA processing	65	2	0.72	0.46341	green
GO:0006468	protein phosphorylation	249	4	2.74	0.49213	green
GO:0016192	vesicle-mediated transport	86	3	0.95	0.49669	green
GO:0055085	transmembrane transport	417	5	4.59	0.50135	green
GO:0006355	regulation of transcription, DNA-templat...	286	4	3.15	0.52666	green
GO:0006886	intracellular protein transport	90	2	0.99	0.55575	green
GO:0007275	multicellular organism development	82	2	0.9	0.57395	green
GO:0030001	metal ion transport	102	2	1.12	0.61941	green
GO:0007017	microtubule-based process	92	1	1.01	0.64267	green
GO:0006412	translation	173	3	1.9	0.71714	green
GO:0055114	oxidation-reduction process	407	3	4.48	0.83941	green
GO:0048878	chemical homeostasis	15	1	0.17	1	green
GO:0006285	base-excision repair, AP site formation	1	1	0	0.003	antiquewhite1
GO:0034508	centromere complex assembly	2	1	0.01	0.0061	antiquewhite1
GO:0007093	mitotic cell cycle checkpoint	4	1	0.01	0.0121	antiquewhite1
GO:0006144	purine nucleobase metabolic process	7	1	0.02	0.0211	antiquewhite1
GO:0006313	transposition, DNA-mediated	12	1	0.04	0.036	antiquewhite1
GO:0015074	DNA integration	106	2	0.32	0.0398	antiquewhite1
GO:0016579	protein deubiquitination	35	1	0.11	0.1016	antiquewhite1
GO:0007608	sensory perception of smell	51	1	0.16	0.1448	antiquewhite1
GO:0006511	ubiquitin-dependent protein catabolic pr...	119	1	0.36	0.3078	antiquewhite1
GO:0035556	intracellular signal transduction	155	1	0.47	0.382	antiquewhite1
GO:0006508	proteolysis	382	2	1.16	0.5242	antiquewhite1
GO:0006468	protein phosphorylation	249	1	0.76	0.5425	antiquewhite1
GO:0006811	ion transport	270	1	0.82	0.5727	antiquewhite1
GO:0007349	cellularization	1	1	0	0.0026	firebrick3
GO:0006564	L-serine biosynthetic process	3	1	0.01	0.0077	firebrick3
GO:0006635	fatty acid beta-oxidation	5	1	0.01	0.0128	firebrick3
GO:0016055	Wnt signaling pathway	12	1	0.03	0.0305	firebrick3
GO:0006414	translational elongation	14	1	0.04	0.0355	firebrick3
GO:0016579	protein deubiquitination	35	1	0.09	0.0866	firebrick3
GO:0007155	cell adhesion	49	1	0.13	0.1193	firebrick3
GO:0007275	multicellular organism development	82	2	0.21	0.1745	firebrick3
GO:0030001	metal ion transport	102	1	0.26	0.2337	firebrick3
GO:0006811	ion transport	270	2	0.7	0.2433	firebrick3
GO:0006511	ubiquitin-dependent protein catabolic pr...	119	1	0.31	0.2674	firebrick3
GO:0006396	RNA processing	180	6	0.93	6.7e-05	white
GO:0006529	asparagine biosynthetic process	2	1	0.01	0.01	white
GO:0007064	mitotic sister chromatid cohesion	2	1	0.01	0.01	white
GO:0016075	rRNA catabolic process	3	1	0.02	0.015	white
GO:0000724	double-strand break repair via homologou...	3	1	0.02	0.015	white
GO:0016197	endosomal transport	6	1	0.03	0.031	white
GO:0000723	telomere maintenance	8	1	0.04	0.041	white
GO:0001510	RNA methylation	11	1	0.06	0.055	white
GO:0006298	mismatch repair	12	1	0.06	0.06	white
GO:0035023	regulation of Rho protein signal transdu...	30	1	0.15	0.144	white
GO:0009058	biosynthetic process	854	4	4.4	0.144	white
GO:0006139	nucleobase-containing compound metabolic...	994	13	5.12	0.151	white
GO:0008033	tRNA processing	42	1	0.22	0.196	white
GO:0006281	DNA repair	83	3	0.43	0.255	white
GO:0006351	transcription, DNA-templated	348	2	1.79	0.281	white
GO:0006397	mRNA processing	65	1	0.33	0.287	white
GO:0006468	protein phosphorylation	249	2	1.28	0.37	white
GO:0055085	transmembrane transport	417	2	2.15	0.648	white
GO:0006811	ion transport	270	1	1.39	0.763	white
GO:0006355	regulation of transcription, DNA-templat...	286	1	1.47	0.783	white
GO:0055114	oxidation-reduction process	407	1	2.1	0.89	white
GO:0032200	telomere organization	8	1	0.04	1	white
GO:0015991	ATP hydrolysis coupled proton transport	15	2	0.09	0.0033	brown4
GO:0071929	alpha-tubulin acetylation	1	1	0.01	0.0059	brown4
GO:0018344	protein geranylgeranylation	2	1	0.01	0.0117	brown4
GO:0000209	protein polyubiquitination	2	1	0.01	0.0117	brown4
GO:0008592	regulation of Toll signaling pathway	2	1	0.01	0.0117	brown4
GO:0006897	endocytosis	3	1	0.02	0.0175	brown4
GO:0009968	negative regulation of signal transducti...	4	1	0.02	0.0232	brown4
GO:0016055	Wnt signaling pathway	12	1	0.07	0.0681	brown4
GO:0015031	protein transport	104	3	0.61	0.0744	brown4
GO:0006413	translational initiation	15	1	0.09	0.0844	brown4
GO:0006886	intracellular protein transport	90	2	0.53	0.0964	brown4
GO:0016567	protein ubiquitination	20	2	0.12	0.0967	brown4
GO:0006511	ubiquitin-dependent protein catabolic pr...	119	2	0.7	0.1527	brown4
GO:0006508	proteolysis	382	5	2.24	0.1651	brown4
GO:0006357	regulation of transcription by RNA polym...	32	1	0.19	0.1718	brown4
GO:0006814	sodium ion transport	35	1	0.2	0.1864	brown4
GO:0006813	potassium ion transport	39	1	0.23	0.2055	brown4
GO:0007264	small GTPase mediated signal transductio...	68	1	0.4	0.3313	brown4
GO:0007275	multicellular organism development	82	1	0.48	0.3849	brown4
GO:0007017	microtubule-based process	92	1	0.54	0.4207	brown4
GO:0007165	signal transduction	486	6	2.84	0.4512	brown4
GO:0007186	G protein-coupled receptor signaling pat...	181	1	1.06	0.6623	brown4
GO:0006355	regulation of transcription, DNA-templat...	286	2	1.67	0.774	brown4
GO:0006468	protein phosphorylation	249	1	1.46	0.7782	brown4
GO:0050794	regulation of cellular process	874	8	5.12	1	brown4
GO:0006429	leucyl-tRNA aminoacylation	2	1	0.01	0.0051	indianred1
GO:0016925	protein sumoylation	2	1	0.01	0.0051	indianred1
GO:0006777	Mo-molybdopterin cofactor biosynthetic p...	4	1	0.01	0.0103	indianred1
GO:0006886	intracellular protein transport	90	2	0.23	0.0213	indianred1
GO:0001522	pseudouridine synthesis	13	1	0.03	0.033	indianred1
GO:0006260	DNA replication	49	1	0.13	0.1193	indianred1
GO:0006164	purine nucleotide biosynthetic process	54	1	0.14	0.1308	indianred1
GO:0006468	protein phosphorylation	249	2	0.64	0.1316	indianred1
GO:0006396	RNA processing	180	1	0.46	0.3776	indianred1
GO:0007186	G protein-coupled receptor signaling pat...	181	1	0.47	0.3793	indianred1
GO:0055114	oxidation-reduction process	407	1	1.05	0.6681	indianred1
GO:0006412	translation	173	5	0.69	0.0023	lightpink2
GO:0006233	dTDP biosynthetic process	1	1	0	0.004	lightpink2
GO:0033566	gamma-tubulin complex localization	1	1	0	0.004	lightpink2
GO:0042779	tRNA 3'-trailer cleavage	2	1	0.01	0.0079	lightpink2
GO:0042176	regulation of protein catabolic process	2	1	0.01	0.0079	lightpink2
GO:0006614	SRP-dependent cotranslational protein ta...	8	1	0.03	0.0314	lightpink2
GO:0006413	translational initiation	15	1	0.06	0.0582	lightpink2
GO:0016567	protein ubiquitination	20	1	0.08	0.0768	lightpink2
GO:0006511	ubiquitin-dependent protein catabolic pr...	119	2	0.47	0.0798	lightpink2
GO:0006364	rRNA processing	21	1	0.08	0.0805	lightpink2
GO:0006457	protein folding	36	1	0.14	0.1343	lightpink2
GO:0043039	tRNA aminoacylation	45	1	0.18	0.1651	lightpink2
GO:0006397	mRNA processing	65	1	0.26	0.2299	lightpink2
GO:0044248	cellular catabolic process	215	2	0.86	1	lightpink2
GO:0031123	RNA 3'-end processing	12	1	0.05	1	lightpink2
GO:0044249	cellular biosynthetic process	809	6	3.22	1	lightpink2
GO:0009132	nucleoside diphosphate metabolic process	15	1	0.06	1	lightpink2
GO:0034316	negative regulation of Arp2/3 complex-me...	1	1	0	0.003	darkseagreen
GO:0061817	endoplasmic reticulum-plasma membrane te...	1	1	0	0.003	darkseagreen
GO:0016075	rRNA catabolic process	3	1	0.01	0.0091	darkseagreen
GO:0009395	phospholipid catabolic process	6	1	0.02	0.0181	darkseagreen
GO:0007010	cytoskeleton organization	37	2	0.11	0.0389	darkseagreen
GO:0009116	nucleoside metabolic process	24	1	0.07	0.0707	darkseagreen
GO:0035556	intracellular signal transduction	155	2	0.47	0.0786	darkseagreen
GO:0006486	protein glycosylation	29	1	0.09	0.0849	darkseagreen
GO:0006869	lipid transport	35	1	0.11	0.1016	darkseagreen
GO:0006468	protein phosphorylation	249	2	0.76	0.1732	darkseagreen
GO:0007165	signal transduction	486	4	1.48	0.3377	darkseagreen
GO:0006396	RNA processing	180	1	0.55	0.4291	darkseagreen
GO:0007186	G protein-coupled receptor signaling pat...	181	1	0.55	0.4309	darkseagreen
GO:0015986	ATP synthesis coupled proton transport	14	2	0.05	0.0012	lightpink1
GO:0048034	heme O biosynthetic process	1	1	0	0.0037	lightpink1
GO:0006108	malate metabolic process	1	1	0	0.0037	lightpink1
GO:0097428	protein maturation by iron-sulfur cluste...	3	1	0.01	0.0112	lightpink1
GO:0006633	fatty acid biosynthetic process	7	1	0.03	0.0259	lightpink1
GO:0016567	protein ubiquitination	20	1	0.07	0.0725	lightpink1
GO:0035556	intracellular signal transduction	155	2	0.58	0.1127	lightpink1
GO:0006508	proteolysis	382	3	1.43	0.1668	lightpink1
GO:0015672	monovalent inorganic cation transport	98	3	0.37	0.2028	lightpink1
GO:0044255	cellular lipid metabolic process	94	2	0.35	0.2454	lightpink1
GO:0030163	protein catabolic process	137	1	0.51	0.407	lightpink1
GO:0005975	carbohydrate metabolic process	152	1	0.57	0.4406	lightpink1
GO:0055085	transmembrane transport	417	3	1.56	0.6861	lightpink1
GO:0006351	transcription, DNA-templated	348	1	1.3	0.7439	lightpink1
GO:0055114	oxidation-reduction process	407	1	1.52	0.7992	lightpink1
GO:0050794	regulation of cellular process	874	2	3.27	1	lightpink1
GO:0006099	tricarboxylic acid cycle	17	4	0.07	5.1e-07	orangered
GO:0055114	oxidation-reduction process	407	10	1.72	0.00075	orangered
GO:0009450	gamma-aminobutyric acid catabolic proces...	1	1	0	0.00421	orangered
GO:0006662	glycerol ether metabolic process	2	1	0.01	0.00841	orangered
GO:0016226	iron-sulfur cluster assembly	7	1	0.03	0.02915	orangered
GO:0006357	regulation of transcription by RNA polym...	32	1	0.13	0.12684	orangered
GO:0045454	cell redox homeostasis	35	1	0.15	0.13792	orangered
GO:0006457	protein folding	36	1	0.15	0.14159	orangered
GO:0006468	protein phosphorylation	249	2	1.05	0.28285	orangered
GO:0006811	ion transport	270	1	1.14	0.69207	orangered
GO:0007165	signal transduction	486	1	2.05	0.88685	orangered
GO:0006793	phosphorus metabolic process	472	2	1.99	1	orangered
GO:0015980	energy derivation by oxidation of organi...	32	4	0.13	1	orangered
GO:1901564	organonitrogen compound metabolic proces...	1254	3	5.28	1	orangered
GO:0044281	small molecule metabolic process	335	6	1.41	1	orangered
GO:0043412	macromolecule modification	510	2	2.15	1	orangered
GO:1901565	organonitrogen compound catabolic proces...	171	1	0.72	1	orangered
GO:0044282	small molecule catabolic process	27	1	0.11	1	orangered
GO:0006839	mitochondrial transport	10	1	0.02	0.019	purple2
GO:0007186	G protein-coupled receptor signaling pat...	181	2	0.34	0.042	purple2
GO:0007018	microtubule-based movement	40	1	0.07	0.073	purple2
GO:0009966	regulation of signal transduction	59	1	0.11	0.105	purple2
GO:0007275	multicellular organism development	82	1	0.15	0.144	purple2
GO:0006464	cellular protein modification process	465	2	0.87	0.321	purple2
GO:0006468	protein phosphorylation	249	1	0.47	0.382	purple2
GO:0006811	ion transport	270	1	0.51	0.407	purple2
GO:0032324	molybdopterin cofactor biosynthetic proc...	2	1	0.01	0.0093	darkolivegreen
GO:0017183	peptidyl-diphthamide biosynthetic proces...	3	1	0.01	0.014	darkolivegreen
GO:0006777	Mo-molybdopterin cofactor biosynthetic p...	4	1	0.02	0.0186	darkolivegreen
GO:0006265	DNA topological change	5	1	0.02	0.0232	darkolivegreen
GO:0006334	nucleosome assembly	7	1	0.03	0.0323	darkolivegreen
GO:0006979	response to oxidative stress	19	1	0.09	0.0855	darkolivegreen
GO:0006468	protein phosphorylation	249	3	1.17	0.1073	darkolivegreen
GO:0009058	biosynthetic process	854	6	4	0.1154	darkolivegreen
GO:0006486	protein glycosylation	29	1	0.14	0.1277	darkolivegreen
GO:0006470	protein dephosphorylation	30	1	0.14	0.1318	darkolivegreen
GO:0051056	regulation of small GTPase mediated sign...	44	1	0.21	0.1874	darkolivegreen
GO:0007186	G protein-coupled receptor signaling pat...	181	2	0.85	0.207	darkolivegreen
GO:0006886	intracellular protein transport	90	1	0.42	0.3475	darkolivegreen
GO:0006355	regulation of transcription, DNA-templat...	286	2	1.34	0.3913	darkolivegreen
GO:0015074	DNA integration	106	1	0.5	0.3958	darkolivegreen
GO:0005975	carbohydrate metabolic process	152	1	0.71	0.5164	darkolivegreen
GO:0006508	proteolysis	382	1	1.79	0.8472	darkolivegreen
GO:0055114	oxidation-reduction process	407	1	1.91	0.8657	darkolivegreen
GO:0071103	DNA conformation change	15	2	0.07	1	darkolivegreen
GO:1901576	organic substance biosynthetic process	823	5	3.85	1	darkolivegreen
GO:0008654	phospholipid biosynthetic process	24	2	0.15	0.0098	midnightblue
GO:0045010	actin nucleation	6	1	0.04	0.0374	midnightblue
GO:0043161	proteasome-mediated ubiquitin-dependent ...	7	1	0.04	0.0435	midnightblue
GO:0008272	sulfate transport	8	1	0.05	0.0495	midnightblue
GO:0006614	SRP-dependent cotranslational protein ta...	8	1	0.05	0.0495	midnightblue
GO:0000413	protein peptidyl-prolyl isomerization	14	1	0.09	0.0851	midnightblue
GO:0007186	G protein-coupled receptor signaling pat...	181	3	1.14	0.1041	midnightblue
GO:0055114	oxidation-reduction process	407	5	2.57	0.1079	midnightblue
GO:0006511	ubiquitin-dependent protein catabolic pr...	119	3	0.75	0.148	midnightblue
GO:0006486	protein glycosylation	29	1	0.18	0.1685	midnightblue
GO:0016579	protein deubiquitination	35	1	0.22	0.1998	midnightblue
GO:0006814	sodium ion transport	35	1	0.22	0.1998	midnightblue
GO:0000398	mRNA splicing, via spliceosome	36	1	0.23	0.2049	midnightblue
GO:0030001	metal ion transport	102	2	0.64	0.3402	midnightblue
GO:0006811	ion transport	270	4	1.71	0.3605	midnightblue
GO:0007275	multicellular organism development	82	1	0.52	0.4085	midnightblue
GO:0006468	protein phosphorylation	249	2	1.57	0.4728	midnightblue
GO:0006396	RNA processing	180	2	1.14	0.4836	midnightblue
GO:0055085	transmembrane transport	417	3	2.64	0.4992	midnightblue
GO:0006355	regulation of transcription, DNA-templat...	286	2	1.81	0.5486	midnightblue
GO:0032271	regulation of protein polymerization	9	1	0.06	1	midnightblue
GO:0032273	positive regulation of protein polymeriz...	6	1	0.04	1	midnightblue
GO:1901575	organic substance catabolic process	232	3	1.47	1	midnightblue
GO:0043632	modification-dependent macromolecule cat...	119	3	0.75	1	midnightblue
GO:1901576	organic substance biosynthetic process	823	5	5.2	1	midnightblue
GO:0009100	glycoprotein metabolic process	30	1	0.19	1	midnightblue
GO:0009101	glycoprotein biosynthetic process	29	1	0.18	1	midnightblue
GO:0051225	spindle assembly	1	1	0	0.0042	thistle3
GO:0006357	regulation of transcription by RNA polym...	32	2	0.13	0.0077	thistle3
GO:0032784	regulation of DNA-templated transcriptio...	3	1	0.01	0.0126	thistle3
GO:0016575	histone deacetylation	4	1	0.02	0.0168	thistle3
GO:0016226	iron-sulfur cluster assembly	7	1	0.03	0.0292	thistle3
GO:0006614	SRP-dependent cotranslational protein ta...	8	1	0.03	0.0332	thistle3
GO:0000278	mitotic cell cycle	14	1	0.06	0.0575	thistle3
GO:0016311	dephosphorylation	46	2	0.19	0.0624	thistle3
GO:0006400	tRNA modification	21	1	0.09	0.0851	thistle3
GO:0006470	protein dephosphorylation	30	1	0.13	0.1194	thistle3
GO:0006457	protein folding	36	1	0.15	0.1416	thistle3
GO:0006351	transcription, DNA-templated	348	4	1.47	0.1479	thistle3
GO:0006468	protein phosphorylation	249	2	1.05	0.2828	thistle3
GO:0006464	cellular protein modification process	465	5	1.96	0.4446	thistle3
GO:0035556	intracellular signal transduction	155	1	0.65	0.4866	thistle3
GO:0006355	regulation of transcription, DNA-templat...	286	3	1.21	0.6286	thistle3
GO:0055114	oxidation-reduction process	407	1	1.72	0.8358	thistle3
GO:0055085	transmembrane transport	417	1	1.76	0.8433	thistle3
GO:0007602	phototransduction	3	2	0.02	0.00019	darkturquoise
GO:0007601	visual perception	4	2	0.03	0.00039	darkturquoise
GO:0009056	catabolic process	242	4	1.98	0.01582	darkturquoise
GO:0043039	tRNA aminoacylation	45	2	0.37	0.02393	darkturquoise
GO:0006303	double-strand break repair via nonhomolo...	3	1	0.02	0.02439	darkturquoise
GO:0006419	alanyl-tRNA aminoacylation	4	1	0.03	0.03239	darkturquoise
GO:0018342	protein prenylation	5	1	0.04	0.04033	darkturquoise
GO:0000723	telomere maintenance	8	1	0.07	0.06376	darkturquoise
GO:0050482	arachidonic acid secretion	8	1	0.07	0.06376	darkturquoise
GO:0070588	calcium ion transmembrane transport	10	1	0.08	0.07907	darkturquoise
GO:0033014	tetrapyrrole biosynthetic process	10	1	0.08	0.07907	darkturquoise
GO:0001510	RNA methylation	11	1	0.09	0.08664	darkturquoise
GO:0006887	exocytosis	12	1	0.1	0.09414	darkturquoise
GO:0006413	translational initiation	15	1	0.12	0.1163	darkturquoise
GO:0016042	lipid catabolic process	17	1	0.14	0.13077	darkturquoise
GO:0006468	protein phosphorylation	249	4	2.04	0.14404	darkturquoise
GO:0006310	DNA recombination	27	1	0.22	0.19977	darkturquoise
GO:0006470	protein dephosphorylation	30	1	0.25	0.21941	darkturquoise
GO:0006396	RNA processing	180	3	1.48	0.23197	darkturquoise
GO:0016579	protein deubiquitination	35	1	0.29	0.25111	darkturquoise
GO:0006511	ubiquitin-dependent protein catabolic pr...	119	2	0.98	0.25487	darkturquoise
GO:0008033	tRNA processing	42	1	0.34	0.29339	darkturquoise
GO:0006030	chitin metabolic process	44	1	0.36	0.30504	darkturquoise
GO:0007155	cell adhesion	49	1	0.4	0.33335	darkturquoise
GO:0006644	phospholipid metabolic process	54	1	0.44	0.36054	darkturquoise
GO:0006629	lipid metabolic process	155	2	1.27	0.37977	darkturquoise
GO:0007186	G protein-coupled receptor signaling pat...	181	2	1.48	0.4407	darkturquoise
GO:0006281	DNA repair	83	2	0.68	0.45001	darkturquoise
GO:0007275	multicellular organism development	82	1	0.67	0.49402	darkturquoise
GO:0055114	oxidation-reduction process	407	3	3.34	0.66192	darkturquoise
GO:0007165	signal transduction	486	4	3.98	0.71762	darkturquoise
GO:0005975	carbohydrate metabolic process	152	1	1.25	0.72015	darkturquoise
GO:0006355	regulation of transcription, DNA-templat...	286	1	2.34	0.91248	darkturquoise
GO:0055085	transmembrane transport	417	2	3.42	0.94046	darkturquoise
GO:0006520	cellular amino acid metabolic process	102	2	0.84	1	darkturquoise
GO:0006470	protein dephosphorylation	30	2	0.09	0.0035	tomato
GO:0048015	phosphatidylinositol-mediated signaling	2	1	0.01	0.0061	tomato
GO:0015937	coenzyme A biosynthetic process	4	1	0.01	0.0121	tomato
GO:0046854	phosphatidylinositol phosphorylation	6	1	0.02	0.0181	tomato
GO:0006144	purine nucleobase metabolic process	7	1	0.02	0.0211	tomato
GO:0043085	positive regulation of catalytic activit...	8	1	0.02	0.0241	tomato
GO:0016485	protein processing	11	1	0.03	0.033	tomato
GO:0015031	protein transport	104	2	0.32	0.0395	tomato
GO:0035023	regulation of Rho protein signal transdu...	30	1	0.09	0.0877	tomato
GO:0006355	regulation of transcription, DNA-templat...	286	2	0.87	0.2148	tomato
GO:0016192	vesicle-mediated transport	86	1	0.26	0.2327	tomato
GO:0006886	intracellular protein transport	90	1	0.27	0.2421	tomato
GO:0007186	G protein-coupled receptor signaling pat...	181	1	0.55	0.4309	tomato
GO:0006260	DNA replication	49	2	0.14	0.0079	lightskyblue3
GO:0046654	tetrahydrofolate biosynthetic process	3	1	0.01	0.0084	lightskyblue3
GO:0006888	ER to Golgi vesicle-mediated transport	5	1	0.01	0.014	lightskyblue3
GO:0015914	phospholipid transport	8	1	0.02	0.0223	lightskyblue3
GO:0032259	methylation	37	2	0.1	0.0231	lightskyblue3
GO:0051260	protein homooligomerization	11	1	0.03	0.0305	lightskyblue3
GO:0006479	protein methylation	16	1	0.04	0.0441	lightskyblue3
GO:0016567	protein ubiquitination	20	1	0.06	0.0548	lightskyblue3
GO:0006813	potassium ion transport	39	1	0.11	0.1044	lightskyblue3
GO:0006468	protein phosphorylation	249	2	0.7	0.1522	lightskyblue3
GO:0055085	transmembrane transport	417	2	1.17	0.3301	lightskyblue3
GO:0035556	intracellular signal transduction	155	1	0.44	0.3586	lightskyblue3
GO:0006030	chitin metabolic process	44	4	0.3	0.00019	orange
GO:0006422	aspartyl-tRNA aminoacylation	1	1	0.01	0.00679	orange
GO:0006014	D-ribose metabolic process	1	1	0.01	0.00679	orange
GO:0006438	valyl-tRNA aminoacylation	2	1	0.01	0.01354	orange
GO:0006891	intra-Golgi vesicle-mediated transport	2	1	0.01	0.01354	orange
GO:0045454	cell redox homeostasis	35	2	0.24	0.02306	orange
GO:0006614	SRP-dependent cotranslational protein ta...	8	1	0.05	0.05309	orange
GO:0000226	microtubule cytoskeleton organization	13	1	0.09	0.08488	orange
GO:0006979	response to oxidative stress	19	1	0.13	0.12166	orange
GO:0006364	rRNA processing	21	1	0.14	0.1336	orange
GO:0055114	oxidation-reduction process	407	5	2.76	0.13618	orange
GO:0005975	carbohydrate metabolic process	152	3	1.03	0.21064	orange
GO:0032259	methylation	37	1	0.25	0.22365	orange
GO:0006886	intracellular protein transport	90	2	0.61	0.3891	orange
GO:0007017	microtubule-based process	92	2	0.62	0.40907	orange
GO:0006396	RNA processing	180	2	1.22	0.53486	orange
GO:0055085	transmembrane transport	417	3	2.83	0.54874	orange
GO:0006468	protein phosphorylation	249	1	1.69	0.82586	orange
GO:0006355	regulation of transcription, DNA-templat...	286	1	1.94	0.86693	orange
GO:0006508	proteolysis	382	1	2.59	0.93456	orange
GO:0007165	signal transduction	486	1	3.3	0.97027	orange
GO:0050794	regulation of cellular process	874	4	5.93	1	orange
GO:0019725	cellular homeostasis	42	2	0.29	1	orange
GO:0044249	cellular biosynthetic process	809	3	5.49	1	orange
GO:0006040	amino sugar metabolic process	46	4	0.31	1	orange
GO:0009889	regulation of biosynthetic process	296	1	2.01	1	orange
GO:0046483	heterocycle metabolic process	1029	5	6.99	1	orange
GO:0051234	establishment of localization	719	6	4.88	1	orange
GO:0015833	peptide transport	105	2	0.71	1	orange
GO:0046294	formaldehyde catabolic process	1	1	0	0.0023	darkolivegreen2
GO:0006376	mRNA splice site selection	2	1	0	0.0047	darkolivegreen2
GO:0000184	nuclear-transcribed mRNA catabolic proce...	3	1	0.01	0.007	darkolivegreen2
GO:0072488	ammonium transmembrane transport	4	1	0.01	0.0093	darkolivegreen2
GO:0016573	histone acetylation	9	1	0.02	0.0209	darkolivegreen2
GO:0006470	protein dephosphorylation	30	1	0.07	0.0681	darkolivegreen2
GO:0006139	nucleobase-containing compound metabolic...	994	5	2.33	0.0935	darkolivegreen2
GO:0007608	sensory perception of smell	51	1	0.12	0.1133	darkolivegreen2
GO:0015074	DNA integration	106	1	0.25	0.2224	darkolivegreen2
GO:0006355	regulation of transcription, DNA-templat...	286	1	0.67	0.5004	darkolivegreen2
GO:0008299	isoprenoid biosynthetic process	13	2	0.06	0.0017	lightgreen
GO:0006094	gluconeogenesis	3	1	0.01	0.0147	lightgreen
GO:0006030	chitin metabolic process	44	2	0.22	0.0192	lightgreen
GO:0015936	coenzyme A metabolic process	5	1	0.02	0.0244	lightgreen
GO:0006090	pyruvate metabolic process	15	1	0.07	0.0714	lightgreen
GO:0006508	proteolysis	382	4	1.88	0.1119	lightgreen
GO:0055114	oxidation-reduction process	407	4	2	0.1332	lightgreen
GO:0006820	anion transport	39	1	0.19	0.1756	lightgreen
GO:0030001	metal ion transport	102	1	0.5	0.3988	lightgreen
GO:0015031	protein transport	104	1	0.51	0.4048	lightgreen
GO:0006355	regulation of transcription, DNA-templat...	286	2	1.41	0.4154	lightgreen
GO:0005975	carbohydrate metabolic process	152	2	0.75	0.435	lightgreen
GO:0019752	carboxylic acid metabolic process	165	2	0.81	0.4646	lightgreen
GO:0007165	signal transduction	486	3	2.39	0.4864	lightgreen
GO:0035556	intracellular signal transduction	155	1	0.76	0.5407	lightgreen
GO:0006468	protein phosphorylation	249	1	1.22	0.7176	lightgreen
GO:0055085	transmembrane transport	417	1	2.05	0.885	lightgreen
GO:0006793	phosphorus metabolic process	472	2	2.32	1	lightgreen
GO:0044281	small molecule metabolic process	335	3	1.65	1	lightgreen
GO:1901564	organonitrogen compound metabolic proces...	1254	8	6.17	1	lightgreen
GO:0043412	macromolecule modification	510	1	2.51	1	lightgreen
GO:0042255	ribosome assembly	4	1	0.02	0.02	lightsteelblue
GO:0007219	Notch signaling pathway	5	1	0.02	0.024	lightsteelblue
GO:0050912	detection of chemical stimulus involved ...	7	1	0.03	0.034	lightsteelblue
GO:0006081	cellular aldehyde metabolic process	9	1	0.04	0.043	lightsteelblue
GO:0030036	actin cytoskeleton organization	18	1	0.09	0.085	lightsteelblue
GO:0019318	hexose metabolic process	20	1	0.1	0.094	lightsteelblue
GO:0006400	tRNA modification	21	1	0.1	0.099	lightsteelblue
GO:0055114	oxidation-reduction process	407	4	2	0.133	lightsteelblue
GO:0006470	protein dephosphorylation	30	1	0.15	0.138	lightsteelblue
GO:0006629	lipid metabolic process	155	2	0.76	0.176	lightsteelblue
GO:0007186	G protein-coupled receptor signaling pat...	181	2	0.89	0.223	lightsteelblue
GO:0007275	multicellular organism development	82	1	0.4	0.335	lightsteelblue
GO:0016192	vesicle-mediated transport	86	1	0.42	0.348	lightsteelblue
GO:0006886	intracellular protein transport	90	1	0.44	0.361	lightsteelblue
GO:0015074	DNA integration	106	1	0.52	0.411	lightsteelblue
GO:0005975	carbohydrate metabolic process	152	2	0.75	0.464	lightsteelblue
GO:0006508	proteolysis	382	2	1.88	0.572	lightsteelblue
GO:0055085	transmembrane transport	417	2	2.05	0.622	lightsteelblue
GO:0007165	signal transduction	486	4	2.39	0.709	lightsteelblue
GO:0009058	biosynthetic process	854	1	4.2	0.991	lightsteelblue
GO:0006793	phosphorus metabolic process	472	1	2.32	1	lightsteelblue
GO:0007186	G protein-coupled receptor signaling pat...	181	4	0.51	0.0012	orangered1
GO:0033499	galactose catabolic process via UDP-gala...	1	1	0	0.0028	orangered1
GO:0006904	vesicle docking involved in exocytosis	8	1	0.02	0.0223	orangered1
GO:0006413	translational initiation	15	1	0.04	0.0414	orangered1
GO:0051056	regulation of small GTPase mediated sign...	44	1	0.12	0.117	orangered1
GO:0006468	protein phosphorylation	249	2	0.7	0.1522	orangered1
GO:0006355	regulation of transcription, DNA-templat...	286	1	0.8	0.5652	orangered1
GO:0006508	proteolysis	382	1	1.07	0.6756	orangered1
GO:0006793	phosphorus metabolic process	472	2	1.33	1	orangered1
GO:1901564	organonitrogen compound metabolic proces...	1254	4	3.52	1	orangered1
GO:0044281	small molecule metabolic process	335	1	0.94	1	orangered1
GO:0043412	macromolecule modification	510	2	1.43	1	orangered1
GO:0006298	mismatch repair	12	2	0.09	0.0036	yellow
GO:0006397	mRNA processing	65	4	0.5	0.01	yellow
GO:0006376	mRNA splice site selection	2	1	0.02	0.0154	yellow
GO:0006369	termination of RNA polymerase II transcr...	3	1	0.02	0.023	yellow
GO:0006378	mRNA polyadenylation	4	1	0.03	0.0306	yellow
GO:0006777	Mo-molybdopterin cofactor biosynthetic p...	4	1	0.03	0.0306	yellow
GO:0006379	mRNA cleavage	5	1	0.04	0.0381	yellow
GO:0043248	proteasome assembly	6	1	0.05	0.0455	yellow
GO:0006406	mRNA export from nucleus	6	1	0.05	0.0455	yellow
GO:0050912	detection of chemical stimulus involved ...	7	1	0.05	0.0529	yellow
GO:0000413	protein peptidyl-prolyl isomerization	14	1	0.11	0.1031	yellow
GO:0006506	GPI anchor biosynthetic process	14	1	0.11	0.1031	yellow
GO:0006479	protein methylation	16	1	0.12	0.1169	yellow
GO:0006364	rRNA processing	21	1	0.16	0.1506	yellow
GO:0016579	protein deubiquitination	35	1	0.27	0.2386	yellow
GO:0006396	RNA processing	180	6	1.39	0.2443	yellow
GO:0006260	DNA replication	49	1	0.38	0.3177	yellow
GO:0035556	intracellular signal transduction	155	2	1.2	0.338	yellow
GO:0006412	translation	173	2	1.34	0.389	yellow
GO:0006886	intracellular protein transport	90	2	0.7	0.4721	yellow
GO:0006464	cellular protein modification process	465	7	3.59	0.4728	yellow
GO:0007017	microtubule-based process	92	1	0.71	0.5139	yellow
GO:0006508	proteolysis	382	3	2.95	0.5804	yellow
GO:0006468	protein phosphorylation	249	2	1.92	0.5818	yellow
GO:0006511	ubiquitin-dependent protein catabolic pr...	119	1	0.92	0.6078	yellow
GO:0055085	transmembrane transport	417	3	3.22	0.6386	yellow
GO:0007186	G protein-coupled receptor signaling pat...	181	1	1.4	0.7618	yellow
GO:0055114	oxidation-reduction process	407	2	3.14	0.8368	yellow
GO:0006811	ion transport	270	1	2.09	0.8851	yellow
GO:0050657	nucleic acid transport	8	1	0.06	1	yellow
GO:0050658	RNA transport	8	1	0.06	1	yellow
GO:0043631	RNA polyadenylation	5	1	0.04	1	yellow
GO:1901575	organic substance catabolic process	232	1	1.79	1	yellow
GO:0019343	cysteine biosynthetic process via cystat...	1	1	0	0.0033	cornflowerblue
GO:0006535	cysteine biosynthetic process from serin...	1	1	0	0.0033	cornflowerblue
GO:0006878	cellular copper ion homeostasis	1	1	0	0.0033	cornflowerblue
GO:0055114	oxidation-reduction process	407	6	1.33	0.0037	cornflowerblue
GO:0006825	copper ion transport	3	1	0.01	0.0098	cornflowerblue
GO:0008535	respiratory chain complex IV assembly	3	1	0.01	0.0098	cornflowerblue
GO:1903818	positive regulation of voltage-gated pot...	4	1	0.01	0.0131	cornflowerblue
GO:0032222	regulation of synaptic transmission, cho...	4	1	0.01	0.0131	cornflowerblue
GO:0030431	sleep	4	1	0.01	0.0131	cornflowerblue
GO:0006099	tricarboxylic acid cycle	17	1	0.06	0.0544	cornflowerblue
GO:0006357	regulation of transcription by RNA polym...	32	1	0.1	0.1001	cornflowerblue
GO:0007275	multicellular organism development	82	1	0.27	0.238	cornflowerblue
GO:0055085	transmembrane transport	417	3	1.37	0.2759	cornflowerblue
GO:0006511	ubiquitin-dependent protein catabolic pr...	119	1	0.39	0.3271	cornflowerblue
GO:0055114	oxidation-reduction process	407	7	1.24	7e-05	honeydew
GO:0000122	negative regulation of transcription by ...	2	1	0.01	0.0061	honeydew
GO:0009263	deoxyribonucleotide biosynthetic process	3	1	0.01	0.0091	honeydew
GO:0032958	inositol phosphate biosynthetic process	5	1	0.02	0.0151	honeydew
GO:0006685	sphingomyelin catabolic process	5	1	0.02	0.0151	honeydew
GO:0019318	hexose metabolic process	20	1	0.06	0.0593	honeydew
GO:0007275	multicellular organism development	82	1	0.25	0.223	honeydew
GO:0015074	DNA integration	106	1	0.32	0.279	honeydew
GO:0006511	ubiquitin-dependent protein catabolic pr...	119	1	0.36	0.3078	honeydew
GO:0006139	nucleobase-containing compound metabolic...	994	3	3.03	1	honeydew
GO:0045892	negative regulation of transcription, DN...	10	1	0.03	1	honeydew
GO:0044242	cellular lipid catabolic process	11	1	0.03	1	honeydew
GO:0016042	lipid catabolic process	17	1	0.05	1	honeydew
GO:0007219	Notch signaling pathway	5	1	0.01	0.014	blueviolet
GO:0071805	potassium ion transmembrane transport	15	1	0.04	0.041	blueviolet
GO:0009190	cyclic nucleotide biosynthetic process	22	1	0.06	0.06	blueviolet
GO:0042254	ribosome biogenesis	36	1	0.1	0.097	blueviolet
GO:0006820	anion transport	39	1	0.11	0.104	blueviolet
GO:0006030	chitin metabolic process	44	1	0.12	0.117	blueviolet
GO:0006260	DNA replication	49	1	0.14	0.129	blueviolet
GO:0007166	cell surface receptor signaling pathway	66	2	0.19	0.147	blueviolet
GO:0006355	regulation of transcription, DNA-templat...	286	2	0.8	0.19	blueviolet
GO:0007275	multicellular organism development	82	1	0.23	0.208	blueviolet
GO:0035556	intracellular signal transduction	155	1	0.44	0.359	blueviolet
GO:0007186	G protein-coupled receptor signaling pat...	181	1	0.51	0.406	blueviolet
GO:0006890	retrograde vesicle-mediated transport, G...	3	1	0	0.0042	paleturquoise4
GO:0006265	DNA topological change	5	1	0.01	0.007	paleturquoise4
GO:0007608	sensory perception of smell	51	1	0.07	0.0696	paleturquoise4
GO:0035556	intracellular signal transduction	155	1	0.22	0.199	paleturquoise4
GO:0006468	protein phosphorylation	249	1	0.35	0.3028	paleturquoise4
GO:0006355	regulation of transcription, DNA-templat...	286	1	0.4	0.3404	paleturquoise4
GO:0006355	regulation of transcription, DNA-templat...	286	5	1.14	0.0041	lightpink4
GO:0006378	mRNA polyadenylation	4	1	0.02	0.0158	lightpink4
GO:0042325	regulation of phosphorylation	7	1	0.03	0.0276	lightpink4
GO:0006633	fatty acid biosynthetic process	7	1	0.03	0.0276	lightpink4
GO:0009072	aromatic amino acid family metabolic pro...	10	1	0.04	0.0391	lightpink4
GO:0009890	negative regulation of biosynthetic proc...	14	1	0.06	0.0544	lightpink4
GO:0045017	glycerolipid biosynthetic process	18	1	0.07	0.0694	lightpink4
GO:0006915	apoptotic process	19	1	0.08	0.0731	lightpink4
GO:0006352	DNA-templated transcription, initiation	27	1	0.11	0.1024	lightpink4
GO:0035023	regulation of Rho protein signal transdu...	30	1	0.12	0.1131	lightpink4
GO:0006397	mRNA processing	65	2	0.26	0.1941	lightpink4
GO:0007165	signal transduction	486	3	1.93	0.4338	lightpink4
GO:0005975	carbohydrate metabolic process	152	1	0.61	0.4606	lightpink4
GO:0007186	G protein-coupled receptor signaling pat...	181	1	0.72	0.5217	lightpink4
GO:0006468	protein phosphorylation	249	1	0.99	0.6405	lightpink4
GO:0006793	phosphorus metabolic process	472	2	1.88	1	lightpink4
GO:1901564	organonitrogen compound metabolic proces...	1254	2	4.99	1	lightpink4
GO:0055085	transmembrane transport	417	14	4	0.0001	darkgrey
GO:0006801	superoxide metabolic process	5	2	0.05	0.00088	darkgrey
GO:0006542	glutamine biosynthetic process	1	1	0.01	0.0096	darkgrey
GO:0000103	sulfate assimilation	1	1	0.01	0.0096	darkgrey
GO:0016560	protein import into peroxisome matrix, d...	1	1	0.01	0.0096	darkgrey
GO:0006817	phosphate ion transport	2	1	0.02	0.01911	darkgrey
GO:0006415	translational termination	5	1	0.05	0.04711	darkgrey
GO:0006952	defense response	6	1	0.06	0.05627	darkgrey
GO:0006030	chitin metabolic process	44	2	0.42	0.06603	darkgrey
GO:0070588	calcium ion transmembrane transport	10	1	0.1	0.09205	darkgrey
GO:0015991	ATP hydrolysis coupled proton transport	15	1	0.14	0.13492	darkgrey
GO:0006812	cation transport	157	4	1.51	0.16129	darkgrey
GO:0005975	carbohydrate metabolic process	152	3	1.46	0.17779	darkgrey
GO:0007156	homophilic cell adhesion via plasma memb...	28	1	0.27	0.23735	darkgrey
GO:0035023	regulation of Rho protein signal transdu...	30	1	0.29	0.25201	darkgrey
GO:0006357	regulation of transcription by RNA polym...	32	1	0.31	0.26641	darkgrey
GO:0016579	protein deubiquitination	35	1	0.34	0.28749	darkgrey
GO:0006813	potassium ion transport	39	1	0.37	0.31469	darkgrey
GO:0055114	oxidation-reduction process	407	5	3.91	0.35172	darkgrey
GO:0006811	ion transport	270	6	2.59	0.38414	darkgrey
GO:0009152	purine ribonucleotide biosynthetic proce...	51	1	0.49	0.39035	darkgrey
GO:0015074	DNA integration	106	1	1.02	0.64489	darkgrey
GO:0006511	ubiquitin-dependent protein catabolic pr...	119	1	1.14	0.6878	darkgrey
GO:0006508	proteolysis	382	3	3.67	0.70193	darkgrey
GO:0006468	protein phosphorylation	249	1	2.39	0.91582	darkgrey
GO:0006355	regulation of transcription, DNA-templat...	286	2	2.75	0.91654	darkgrey
GO:0050789	regulation of biological process	895	3	8.59	1	darkgrey
GO:0008150	biological_process	4271	41	41	1	darkgrey
GO:0051234	establishment of localization	719	17	6.9	1	darkgrey
GO:0008152	metabolic process	2731	22	26.22	1	darkgrey
GO:0044743	protein transmembrane import into intrac...	5	1	0.05	1	darkgrey
GO:0006810	transport	719	17	6.9	1	darkgrey
GO:0006605	protein targeting	16	1	0.15	1	darkgrey
GO:0015031	protein transport	104	1	1	1	darkgrey
GO:0045184	establishment of protein localization	104	1	1	1	darkgrey
GO:0006816	calcium ion transport	13	1	0.12	1	darkgrey
GO:0010467	gene expression	737	3	7.07	1	darkgrey
GO:0010468	regulation of gene expression	316	2	3.03	1	darkgrey
GO:0051641	cellular localization	128	1	1.23	1	darkgrey
GO:0006790	sulfur compound metabolic process	27	1	0.26	1	darkgrey
GO:0051649	establishment of localization in cell	111	1	1.07	1	darkgrey
GO:0042754	negative regulation of circadian rhythm	1	1	0	0.0033	tan4
GO:0007186	G protein-coupled receptor signaling pat...	181	3	0.59	0.0193	tan4
GO:0032012	regulation of ARF protein signal transdu...	6	1	0.02	0.0195	tan4
GO:0045892	negative regulation of transcription, DN...	10	1	0.03	0.0323	tan4
GO:0006955	immune response	11	1	0.04	0.0355	tan4
GO:0006979	response to oxidative stress	19	1	0.06	0.0606	tan4
GO:0006281	DNA repair	83	1	0.27	0.2406	tan4
GO:0006886	intracellular protein transport	90	1	0.3	0.2582	tan4
GO:0007165	signal transduction	486	5	1.59	0.3154	tan4
GO:0055114	oxidation-reduction process	407	2	1.33	0.3911	tan4
GO:0006355	regulation of transcription, DNA-templat...	286	2	0.94	0.5818	tan4
GO:0006508	proteolysis	382	1	1.25	0.7312	tan4
GO:0055085	transmembrane transport	417	1	1.37	0.7632	tan4
GO:0010629	negative regulation of gene expression	35	1	0.11	1	tan4
GO:0005992	trehalose biosynthetic process	4	2	0.02	0.00011	lightcyan
GO:0046856	phosphatidylinositol dephosphorylation	5	2	0.02	0.00019	lightcyan
GO:0039694	viral RNA genome replication	1	1	0	0.00445	lightcyan
GO:0006436	tryptophanyl-tRNA aminoacylation	2	1	0.01	0.00888	lightcyan
GO:0072488	ammonium transmembrane transport	4	1	0.02	0.01768	lightcyan
GO:0006744	ubiquinone biosynthetic process	4	1	0.02	0.01768	lightcyan
GO:0043087	regulation of GTPase activity	12	1	0.05	0.05216	lightcyan
GO:0007155	cell adhesion	49	2	0.22	0.0856	lightcyan
GO:0007156	homophilic cell adhesion via plasma memb...	28	1	0.12	0.11771	lightcyan
GO:0045454	cell redox homeostasis	35	1	0.16	0.14502	lightcyan
GO:0000398	mRNA splicing, via spliceosome	36	1	0.16	0.14885	lightcyan
GO:0007018	microtubule-based movement	40	1	0.18	0.16403	lightcyan
GO:0006260	DNA replication	49	1	0.22	0.19725	lightcyan
GO:0006886	intracellular protein transport	90	1	0.4	0.33337	lightcyan
GO:0015074	DNA integration	106	1	0.47	0.3803	lightcyan
GO:0006139	nucleobase-containing compound metabolic...	994	5	4.42	0.48746	lightcyan
GO:0006508	proteolysis	382	2	1.7	0.51719	lightcyan
GO:0007165	signal transduction	486	2	2.16	0.65412	lightcyan
GO:0055114	oxidation-reduction process	407	1	1.81	0.85147	lightcyan
GO:0051260	protein homooligomerization	11	1	0.05	0.048	steelblue
GO:0035556	intracellular signal transduction	155	3	0.69	0.052	steelblue
GO:0006811	ion transport	270	4	1.2	0.053	steelblue
GO:0071805	potassium ion transmembrane transport	15	1	0.07	0.065	steelblue
GO:0009190	cyclic nucleotide biosynthetic process	22	1	0.1	0.094	steelblue
GO:0006468	protein phosphorylation	249	3	1.11	0.095	steelblue
GO:0006813	potassium ion transport	39	2	0.17	0.097	steelblue
GO:0007165	signal transduction	486	7	2.16	0.107	steelblue
GO:0007186	G protein-coupled receptor signaling pat...	181	2	0.81	0.191	steelblue
GO:0007608	sensory perception of smell	51	1	0.23	0.204	steelblue
GO:0007264	small GTPase mediated signal transductio...	68	1	0.3	0.263	steelblue
GO:0006355	regulation of transcription, DNA-templat...	286	2	1.27	0.367	steelblue
GO:0015074	DNA integration	106	1	0.47	0.38	steelblue
GO:0005975	carbohydrate metabolic process	152	1	0.68	0.498	steelblue
GO:0055085	transmembrane transport	417	2	1.86	0.775	steelblue
GO:0006793	phosphorus metabolic process	472	4	2.1	1	steelblue
GO:1901564	organonitrogen compound metabolic proces...	1254	3	5.58	1	steelblue
GO:0044281	small molecule metabolic process	335	1	1.49	1	steelblue
GO:0043412	macromolecule modification	510	3	2.27	1	steelblue
GO:0080009	mRNA methylation	1	1	0.01	0.0054	skyblue3
GO:0043461	proton-transporting ATP synthase complex...	1	1	0.01	0.0054	skyblue3
GO:0007076	mitotic chromosome condensation	1	1	0.01	0.0054	skyblue3
GO:0006420	arginyl-tRNA aminoacylation	2	1	0.01	0.0107	skyblue3
GO:0006275	regulation of DNA replication	3	1	0.02	0.0161	skyblue3
GO:0006561	proline biosynthetic process	3	1	0.02	0.0161	skyblue3
GO:0006415	translational termination	5	1	0.03	0.0266	skyblue3
GO:0006368	transcription elongation from RNA polyme...	5	1	0.03	0.0266	skyblue3
GO:0046854	phosphatidylinositol phosphorylation	6	1	0.03	0.0319	skyblue3
GO:0032259	methylation	37	2	0.2	0.0458	skyblue3
GO:0006298	mismatch repair	12	1	0.06	0.0628	skyblue3
GO:0016570	histone modification	23	1	0.12	0.1171	skyblue3
GO:0006412	translation	173	4	0.93	0.1284	skyblue3
GO:0006357	regulation of transcription by RNA polym...	32	1	0.17	0.1592	skyblue3
GO:0006351	transcription, DNA-templated	348	3	1.87	0.2008	skyblue3
GO:0006260	DNA replication	49	2	0.26	0.2126	skyblue3
GO:0006281	DNA repair	83	2	0.45	0.3098	skyblue3
GO:0055114	oxidation-reduction process	407	3	2.19	0.3776	skyblue3
GO:0015074	DNA integration	106	1	0.57	0.4398	skyblue3
GO:0006508	proteolysis	382	2	2.06	0.623	skyblue3
GO:0055085	transmembrane transport	417	1	2.25	0.9065	skyblue3
GO:0050794	regulation of cellular process	874	2	4.71	1	skyblue3
GO:0032984	protein-containing complex disassembly	9	1	0.05	1	skyblue3
GO:0097056	selenocysteinyl-tRNA(Sec) biosynthetic p...	1	1	0	0.0026	firebrick4
GO:0006313	transposition, DNA-mediated	12	1	0.03	0.0305	firebrick4
GO:0006261	DNA-dependent DNA replication	17	1	0.04	0.043	firebrick4
GO:0006508	proteolysis	382	3	0.98	0.0682	firebrick4
GO:0006418	tRNA aminoacylation for protein translat...	42	1	0.11	0.1031	firebrick4
GO:0007608	sensory perception of smell	51	1	0.13	0.1239	firebrick4
GO:0007166	cell surface receptor signaling pathway	66	1	0.17	0.1576	firebrick4
GO:0055085	transmembrane transport	417	2	1.07	0.2926	firebrick4
GO:0007186	G protein-coupled receptor signaling pat...	181	1	0.47	0.3793	firebrick4
GO:0006811	ion transport	270	1	0.7	0.5129	firebrick4
GO:0065007	biological regulation	936	1	2.41	1	firebrick4
GO:0006313	transposition, DNA-mediated	12	2	0.12	0.0064	magenta
GO:0006030	chitin metabolic process	44	3	0.45	0.0101	magenta
GO:0007041	lysosomal transport	1	1	0.01	0.0103	magenta
GO:0006627	protein processing involved in protein t...	1	1	0.01	0.0103	magenta
GO:1905515	non-motile cilium assembly	2	1	0.02	0.0205	magenta
GO:0006488	dolichol-linked oligosaccharide biosynth...	2	1	0.02	0.0205	magenta
GO:0006741	NADP biosynthetic process	2	1	0.02	0.0205	magenta
GO:0000079	regulation of cyclin-dependent protein s...	3	1	0.03	0.0306	magenta
GO:0042744	hydrogen peroxide catabolic process	3	1	0.03	0.0306	magenta
GO:0006094	gluconeogenesis	3	1	0.03	0.0306	magenta
GO:0051180	vitamin transport	3	1	0.03	0.0306	magenta
GO:0035023	regulation of Rho protein signal transdu...	30	2	0.31	0.0376	magenta
GO:0019674	NAD metabolic process	5	1	0.05	0.0505	magenta
GO:0006432	phenylalanyl-tRNA aminoacylation	5	1	0.05	0.0505	magenta
GO:0007608	sensory perception of smell	51	2	0.53	0.0963	magenta
GO:0009072	aromatic amino acid family metabolic pro...	10	1	0.1	0.0985	magenta
GO:0005975	carbohydrate metabolic process	152	4	1.57	0.1187	magenta
GO:0055114	oxidation-reduction process	407	7	4.19	0.1201	magenta
GO:0006816	calcium ion transport	13	1	0.13	0.1261	magenta
GO:0006506	GPI anchor biosynthetic process	14	1	0.14	0.1351	magenta
GO:0006979	response to oxidative stress	19	1	0.2	0.179	magenta
GO:0015074	DNA integration	106	2	1.09	0.2986	magenta
GO:0016579	protein deubiquitination	35	1	0.36	0.305	magenta
GO:0006355	regulation of transcription, DNA-templat...	286	4	2.95	0.3401	magenta
GO:0007018	microtubule-based movement	40	1	0.41	0.3404	magenta
GO:0006511	ubiquitin-dependent protein catabolic pr...	119	2	1.23	0.3482	magenta
GO:0006629	lipid metabolic process	155	3	1.6	0.4347	magenta
GO:0007186	G protein-coupled receptor signaling pat...	181	2	1.86	0.5628	magenta
GO:0007275	multicellular organism development	82	1	0.84	0.5757	magenta
GO:0006281	DNA repair	83	1	0.86	0.5802	magenta
GO:0006464	cellular protein modification process	465	6	4.79	0.6693	magenta
GO:0006811	ion transport	270	2	2.78	0.7	magenta
GO:0006468	protein phosphorylation	249	2	2.57	0.9208	magenta
GO:0055085	transmembrane transport	417	1	4.3	0.9894	magenta
GO:0019438	aromatic compound biosynthetic process	469	5	4.83	1	magenta
GO:0050790	regulation of catalytic activity	21	1	0.22	1	magenta
GO:0032196	transposition	12	2	0.12	1	magenta
GO:0046907	intracellular transport	110	1	1.13	1	magenta
GO:0019219	regulation of nucleobase-containing comp...	290	4	2.99	1	magenta
GO:0050794	regulation of cellular process	874	9	9	1	magenta
GO:0043412	macromolecule modification	510	6	5.25	1	magenta
GO:0043413	macromolecule glycosylation	29	1	0.3	1	magenta
GO:0008654	phospholipid biosynthetic process	24	1	0.25	1	magenta
GO:0051726	regulation of cell cycle	20	1	0.21	1	magenta
[truncated: 1,241 more rows]

## Sheet: B Precocene effect
Supplementary Data 6 B. Gene ontology enrichment results for all modules in precocene effect analysis.
GO.ID	Term	Annotated	Significant	Expected	Fisher	module
GO:0030261	chromosome condensation	2	1	0	0.0042	antiquewhite3
GO:0000278	mitotic cell cycle	14	1	0.03	0.0291	antiquewhite3
GO:0030036	actin cytoskeleton organization	18	1	0.04	0.0373	antiquewhite3
GO:0035023	regulation of Rho protein signal transdu...	30	1	0.06	0.0615	antiquewhite3
GO:0006260	DNA replication	49	1	0.1	0.0987	antiquewhite3
GO:0055085	transmembrane transport	417	2	0.88	0.2169	antiquewhite3
GO:0006468	protein phosphorylation	249	1	0.52	0.4179	antiquewhite3
GO:0006811	ion transport	270	1	0.57	0.4447	antiquewhite3
GO:0006355	regulation of transcription, DNA-templat...	286	1	0.6	0.4644	antiquewhite3
GO:0032465	regulation of cytokinesis	1	1	0	0.0035	powderblue
GO:0006836	neurotransmitter transport	3	1	0.01	0.0105	powderblue
GO:0006013	mannose metabolic process	4	1	0.01	0.014	powderblue
GO:0016573	histone acetylation	9	1	0.03	0.0312	powderblue
GO:0016055	Wnt signaling pathway	12	1	0.04	0.0414	powderblue
GO:0006468	protein phosphorylation	249	3	0.87	0.0529	powderblue
GO:0006915	apoptotic process	19	1	0.07	0.0648	powderblue
GO:0006486	protein glycosylation	29	1	0.1	0.0973	powderblue
GO:0009058	biosynthetic process	854	3	3	0.1008	powderblue
GO:0009966	regulation of signal transduction	59	1	0.21	0.1886	powderblue
GO:0007275	multicellular organism development	82	1	0.29	0.2527	powderblue
GO:0006520	cellular amino acid metabolic process	102	1	0.36	0.3045	powderblue
GO:0007165	signal transduction	486	4	1.71	0.3202	powderblue
GO:0006355	regulation of transcription, DNA-templat...	286	1	1	0.647	powderblue
GO:0006508	proteolysis	382	1	1.34	0.7553	powderblue
GO:0071918	urea transmembrane transport	2	1	0.01	0.0056	darkolivegreen4
GO:0007219	Notch signaling pathway	5	1	0.01	0.014	darkolivegreen4
GO:0006979	response to oxidative stress	19	1	0.05	0.0522	darkolivegreen4
GO:0006364	rRNA processing	21	1	0.06	0.0575	darkolivegreen4
GO:0006470	protein dephosphorylation	30	1	0.08	0.0812	darkolivegreen4
GO:0009058	biosynthetic process	854	2	2.4	0.086	darkolivegreen4
GO:0006814	sodium ion transport	35	1	0.1	0.0941	darkolivegreen4
GO:0006397	mRNA processing	65	1	0.18	0.1683	darkolivegreen4
GO:0007275	multicellular organism development	82	1	0.23	0.2078	darkolivegreen4
GO:0006520	cellular amino acid metabolic process	102	1	0.29	0.2521	darkolivegreen4
GO:0015074	DNA integration	106	1	0.3	0.2606	darkolivegreen4
GO:0007186	G protein-coupled receptor signaling pat...	181	1	0.51	0.4057	darkolivegreen4
GO:0007156	homophilic cell adhesion via plasma memb...	28	2	0.08	0.0026	paleturquoise4
GO:0006334	nucleosome assembly	7	1	0.02	0.0195	paleturquoise4
GO:0015914	phospholipid transport	8	1	0.02	0.0223	paleturquoise4
GO:0006468	protein phosphorylation	249	3	0.7	0.0291	paleturquoise4
GO:0006814	sodium ion transport	35	1	0.1	0.0941	paleturquoise4
GO:0016579	protein deubiquitination	35	1	0.1	0.0941	paleturquoise4
GO:0006511	ubiquitin-dependent protein catabolic pr...	119	1	0.33	0.2879	paleturquoise4
GO:0035556	intracellular signal transduction	155	1	0.44	0.3586	paleturquoise4
GO:0006355	regulation of transcription, DNA-templat...	286	1	0.8	0.5652	paleturquoise4
GO:0007165	signal transduction	486	2	1.37	0.6028	paleturquoise4
GO:0015711	organic anion transport	19	1	0.05	1	paleturquoise4
GO:0006139	nucleobase-containing compound metabolic...	994	1	2.79	1	paleturquoise4
GO:0033566	gamma-tubulin complex localization	1	1	0	0.0033	palevioletred
GO:0051382	kinetochore assembly	1	1	0	0.0033	palevioletred
GO:0106005	RNA 5'-cap (guanine-N7)-methylation	1	1	0	0.0033	palevioletred
GO:0033617	mitochondrial respiratory chain complex ...	2	1	0.01	0.0065	palevioletred
GO:0006302	double-strand break repair	9	1	0.03	0.0291	palevioletred
GO:0006401	RNA catabolic process	21	1	0.07	0.0668	palevioletred
GO:0006310	DNA recombination	27	1	0.09	0.0851	palevioletred
GO:0006352	DNA-templated transcription, initiation	27	1	0.09	0.0851	palevioletred
GO:0000398	mRNA splicing, via spliceosome	36	1	0.12	0.1119	palevioletred
GO:0006351	transcription, DNA-templated	348	3	1.14	0.1121	palevioletred
GO:0006281	DNA repair	83	2	0.27	0.2039	palevioletred
GO:0016192	vesicle-mediated transport	86	1	0.28	0.2481	palevioletred
GO:0006886	intracellular protein transport	90	1	0.3	0.2582	palevioletred
GO:0006412	translation	173	1	0.57	0.44	palevioletred
GO:0042246	tissue regeneration	3	1	0.01	0.0056	indianred
GO:0032222	regulation of synaptic transmission, cho...	4	1	0.01	0.0075	indianred
GO:0030431	sleep	4	1	0.01	0.0075	indianred
GO:1903818	positive regulation of voltage-gated pot...	4	1	0.01	0.0075	indianred
GO:0050482	arachidonic acid secretion	8	1	0.01	0.0149	indianred
GO:0007155	cell adhesion	49	2	0.09	0.0342	indianred
GO:0007156	homophilic cell adhesion via plasma memb...	28	1	0.05	0.0513	indianred
GO:0035023	regulation of Rho protein signal transdu...	30	1	0.06	0.0549	indianred
GO:0006281	DNA repair	83	3	0.25	0.0018	royalblue3
GO:0006348	chromatin silencing at telomere	1	1	0	0.003	royalblue3
GO:0006003	fructose 2,6-bisphosphate metabolic proc...	2	1	0.01	0.0061	royalblue3
GO:0031110	regulation of microtubule polymerization...	3	1	0.01	0.0091	royalblue3
GO:0006000	fructose metabolic process	3	1	0.01	0.0091	royalblue3
GO:0006260	DNA replication	49	2	0.15	0.0093	royalblue3
GO:0006635	fatty acid beta-oxidation	5	1	0.02	0.0151	royalblue3
GO:0008272	sulfate transport	8	1	0.02	0.0241	royalblue3
GO:0016573	histone acetylation	9	1	0.03	0.0271	royalblue3
GO:0007186	G protein-coupled receptor signaling pat...	181	2	0.55	0.1026	royalblue3
GO:0007166	cell surface receptor signaling pathway	66	1	0.2	0.1835	royalblue3
GO:0055114	oxidation-reduction process	407	3	1.24	0.3144	royalblue3
GO:0050794	regulation of cellular process	874	4	2.66	1	royalblue3
GO:0006548	histidine catabolic process	2	1	0.01	0.0056	black
GO:0019079	viral genome replication	4	1	0.01	0.0112	black
GO:0006182	cGMP biosynthetic process	6	1	0.02	0.0167	black
GO:0060964	regulation of gene silencing by miRNA	8	1	0.02	0.0223	black
GO:0042981	regulation of apoptotic process	13	1	0.04	0.036	black
GO:0006099	tricarboxylic acid cycle	17	1	0.05	0.0468	black
GO:0006470	protein dephosphorylation	30	1	0.08	0.0812	black
GO:0006814	sodium ion transport	35	1	0.1	0.0941	black
GO:0007608	sensory perception of smell	51	1	0.14	0.1344	black
GO:0050909	sensory perception of taste	58	1	0.16	0.1515	black
GO:0015031	protein transport	104	1	0.29	0.2564	black
GO:0007165	signal transduction	486	3	1.37	0.3377	black
GO:0033578	protein glycosylation in Golgi	1	1	0	0.0021	skyblue
GO:0006352	DNA-templated transcription, initiation	27	1	0.06	0.0555	skyblue
GO:0006030	chitin metabolic process	44	1	0.09	0.0891	skyblue
GO:0015074	DNA integration	106	1	0.22	0.2026	skyblue
GO:0006629	lipid metabolic process	155	1	0.33	0.2832	skyblue
GO:0007186	G protein-coupled receptor signaling pat...	181	1	0.38	0.323	skyblue
GO:0006355	regulation of transcription, DNA-templat...	286	1	0.6	0.4644	skyblue
GO:0055114	oxidation-reduction process	407	1	0.86	0.5943	skyblue
GO:0055085	transmembrane transport	417	1	0.88	0.6037	skyblue
GO:0031532	actin cytoskeleton reorganization	1	1	0	0.004	tan4
GO:0090481	pyrimidine nucleotide-sugar transmembran...	3	1	0.01	0.012	tan4
GO:0009253	peptidoglycan catabolic process	7	1	0.03	0.028	tan4
GO:0000413	protein peptidyl-prolyl isomerization	14	1	0.06	0.054	tan4
GO:0006090	pyruvate metabolic process	15	1	0.06	0.058	tan4
GO:0016311	dephosphorylation	46	2	0.18	0.059	tan4
GO:0006470	protein dephosphorylation	30	1	0.12	0.113	tan4
GO:0006814	sodium ion transport	35	1	0.14	0.131	tan4
GO:0006813	potassium ion transport	39	1	0.16	0.145	tan4
GO:0007155	cell adhesion	49	1	0.2	0.178	tan4
GO:0007264	small GTPase mediated signal transductio...	68	1	0.27	0.239	tan4
GO:0035556	intracellular signal transduction	155	2	0.62	0.285	tan4
GO:0006520	cellular amino acid metabolic process	102	1	0.41	0.337	tan4
GO:0006811	ion transport	270	2	1.07	0.36	tan4
GO:0006508	proteolysis	382	2	1.52	0.457	tan4
GO:0055085	transmembrane transport	417	3	1.66	0.469	tan4
GO:0006468	protein phosphorylation	249	1	0.99	0.641	tan4
GO:0007229	integrin-mediated signaling pathway	1	1	0	0.0047	orangered3
GO:0015689	molybdate ion transport	2	1	0.01	0.0093	orangered3
GO:0006621	protein retention in ER lumen	2	1	0.01	0.0093	orangered3
GO:0032784	regulation of DNA-templated transcriptio...	3	1	0.01	0.014	orangered3
GO:0006370	7-methylguanosine mRNA capping	3	1	0.01	0.014	orangered3
GO:0045087	innate immune response	4	1	0.02	0.0186	orangered3
GO:0016575	histone deacetylation	4	1	0.02	0.0186	orangered3
GO:0009968	negative regulation of signal transducti...	4	1	0.02	0.0186	orangered3
GO:0006888	ER to Golgi vesicle-mediated transport	5	1	0.02	0.0232	orangered3
GO:0006334	nucleosome assembly	7	1	0.03	0.0323	orangered3
GO:0009253	peptidoglycan catabolic process	7	1	0.03	0.0323	orangered3
GO:0030163	protein catabolic process	137	2	0.64	0.045	orangered3
GO:0007034	vacuolar transport	12	1	0.06	0.0548	orangered3
GO:0006979	response to oxidative stress	19	1	0.09	0.0855	orangered3
GO:0006357	regulation of transcription by RNA polym...	32	1	0.15	0.1399	orangered3
GO:0006351	transcription, DNA-templated	348	2	1.63	0.1836	orangered3
GO:0006030	chitin metabolic process	44	1	0.21	0.1874	orangered3
GO:0006508	proteolysis	382	3	1.79	0.3282	orangered3
GO:0006886	intracellular protein transport	90	1	0.42	0.3475	orangered3
GO:0006520	cellular amino acid metabolic process	102	1	0.48	0.384	orangered3
GO:0006360	transcription by RNA polymerase I	1	1	0.01	0.0063	darkorange
GO:0038166	angiotensin-activated signaling pathway	1	1	0.01	0.0063	darkorange
GO:0019722	calcium-mediated signaling	1	1	0.01	0.0063	darkorange
GO:0006659	phosphatidylserine biosynthetic process	2	1	0.01	0.0126	darkorange
GO:1905515	non-motile cilium assembly	2	1	0.01	0.0126	darkorange
GO:0018344	protein geranylgeranylation	2	1	0.01	0.0126	darkorange
GO:0017183	peptidyl-diphthamide biosynthetic proces...	3	1	0.02	0.0188	darkorange
GO:0016575	histone deacetylation	4	1	0.03	0.0251	darkorange
GO:0034314	Arp2/3 complex-mediated actin nucleation	5	1	0.03	0.0312	darkorange
GO:0043248	proteasome assembly	6	1	0.04	0.0374	darkorange
GO:0008654	phospholipid biosynthetic process	24	2	0.15	0.0479	darkorange
GO:0006289	nucleotide-excision repair	10	1	0.06	0.0615	darkorange
GO:0051260	protein homooligomerization	11	1	0.07	0.0675	darkorange
GO:0007264	small GTPase mediated signal transductio...	68	2	0.43	0.0679	darkorange
GO:0006413	translational initiation	15	1	0.09	0.0909	darkorange
GO:0045454	cell redox homeostasis	35	1	0.22	0.1998	darkorange
GO:0043039	tRNA aminoacylation	45	1	0.28	0.2494	darkorange
GO:0007186	G protein-coupled receptor signaling pat...	181	3	1.14	0.3003	darkorange
GO:0006351	transcription, DNA-templated	348	3	2.2	0.3209	darkorange
GO:0006397	mRNA processing	65	1	0.41	0.3399	darkorange
GO:0006886	intracellular protein transport	90	1	0.57	0.4383	darkorange
GO:0006511	ubiquitin-dependent protein catabolic pr...	119	1	0.75	0.5348	darkorange
GO:0007165	signal transduction	486	7	3.07	0.5795	darkorange
GO:0006508	proteolysis	382	2	2.41	0.8092	darkorange
GO:0006355	regulation of transcription, DNA-templat...	286	1	1.81	0.847	darkorange
GO:0055114	oxidation-reduction process	407	1	2.57	0.9336	darkorange
GO:0055085	transmembrane transport	417	1	2.64	0.9381	darkorange
GO:0015031	protein transport	104	4	0.49	0.0012	antiquewhite2
GO:0006384	transcription initiation from RNA polyme...	1	1	0	0.0047	antiquewhite2
GO:0009214	cyclic nucleotide catabolic process	1	1	0	0.0047	antiquewhite2
GO:0000122	negative regulation of transcription by ...	2	1	0.01	0.0093	antiquewhite2
GO:0016255	attachment of GPI anchor to protein	3	1	0.01	0.014	antiquewhite2
GO:0034314	Arp2/3 complex-mediated actin nucleation	5	1	0.02	0.0232	antiquewhite2
GO:0046854	phosphatidylinositol phosphorylation	6	1	0.03	0.0278	antiquewhite2
GO:0006334	nucleosome assembly	7	1	0.03	0.0323	antiquewhite2
GO:0002098	tRNA wobble uridine modification	7	1	0.03	0.0323	antiquewhite2
GO:0006096	glycolytic process	11	1	0.05	0.0504	antiquewhite2
GO:0015991	ATP hydrolysis coupled proton transport	15	1	0.07	0.0681	antiquewhite2
GO:0006366	transcription by RNA polymerase II	52	2	0.24	0.0861	antiquewhite2
GO:0050790	regulation of catalytic activity	21	1	0.1	0.0941	antiquewhite2
GO:0006310	DNA recombination	27	1	0.13	0.1194	antiquewhite2
GO:0006457	protein folding	36	1	0.17	0.1561	antiquewhite2
GO:0006260	DNA replication	49	1	0.23	0.2065	antiquewhite2
GO:0007264	small GTPase mediated signal transductio...	68	1	0.32	0.2751	antiquewhite2
GO:0006281	DNA repair	83	1	0.39	0.3252	antiquewhite2
GO:0006511	ubiquitin-dependent protein catabolic pr...	119	1	0.56	0.4325	antiquewhite2
GO:0006468	protein phosphorylation	249	1	1.17	0.7	antiquewhite2
GO:0016539	intein-mediated protein splicing	2	1	0.01	0.0065	magenta1
GO:0006777	Mo-molybdopterin cofactor biosynthetic p...	4	1	0.01	0.0131	magenta1
GO:0045892	negative regulation of transcription, DN...	10	1	0.03	0.0323	magenta1
GO:0035023	regulation of Rho protein signal transdu...	30	1	0.1	0.0941	magenta1
GO:0045454	cell redox homeostasis	35	1	0.11	0.109	magenta1
GO:0006813	potassium ion transport	39	1	0.13	0.1207	magenta1
GO:0006418	tRNA aminoacylation for protein translat...	42	1	0.14	0.1294	magenta1
GO:0055114	oxidation-reduction process	407	3	1.33	0.1422	magenta1
GO:0055085	transmembrane transport	417	3	1.37	0.15	magenta1
GO:0006468	protein phosphorylation	249	2	0.82	0.1947	magenta1
GO:0006139	nucleobase-containing compound metabolic...	994	2	3.26	1	magenta1
GO:0006796	phosphate-containing compound metabolic ...	469	3	1.54	1	magenta1
GO:0006807	nitrogen compound metabolic process	2067	6	6.78	1	magenta1
GO:0034660	ncRNA metabolic process	116	1	0.38	1	magenta1
GO:0006420	arginyl-tRNA aminoacylation	2	1	0.01	0.0075	plum
GO:0009435	NAD biosynthetic process	3	1	0.01	0.0112	plum
GO:0007166	cell surface receptor signaling pathway	66	2	0.25	0.0245	plum
GO:0007186	G protein-coupled receptor signaling pat...	181	3	0.68	0.0279	plum
GO:0045892	negative regulation of transcription, DN...	10	1	0.04	0.0369	plum
GO:0006979	response to oxidative stress	19	1	0.07	0.069	plum
GO:0006511	ubiquitin-dependent protein catabolic pr...	119	2	0.45	0.0716	plum
GO:0016567	protein ubiquitination	20	1	0.07	0.0725	plum
GO:0016579	protein deubiquitination	35	1	0.13	0.1236	plum
GO:0007608	sensory perception of smell	51	1	0.19	0.1751	plum
GO:0006468	protein phosphorylation	249	2	0.93	0.2386	plum
GO:0006396	RNA processing	180	1	0.67	0.4985	plum
GO:0006508	proteolysis	382	3	1.43	0.5797	plum
GO:0007165	signal transduction	486	4	1.82	0.5896	plum
GO:0006355	regulation of transcription, DNA-templat...	286	2	1.07	0.6344	plum
GO:0055114	oxidation-reduction process	407	1	1.52	0.7992	plum
GO:0006425	glutaminyl-tRNA aminoacylation	1	1	0.01	0.0087	salmon
GO:0006147	guanine catabolic process	2	1	0.02	0.0173	salmon
GO:0006000	fructose metabolic process	3	1	0.03	0.0258	salmon
GO:0006072	glycerol-3-phosphate metabolic process	3	1	0.03	0.0258	salmon
GO:0000398	mRNA splicing, via spliceosome	36	2	0.31	0.0383	salmon
GO:0007018	microtubule-based movement	40	2	0.35	0.0464	salmon
GO:0050912	detection of chemical stimulus involved ...	7	1	0.06	0.0591	salmon
GO:0006367	transcription initiation from RNA polyme...	11	1	0.1	0.0914	salmon
GO:0005975	carbohydrate metabolic process	152	4	1.32	0.0962	salmon
GO:0006413	translational initiation	15	1	0.13	0.1225	salmon
GO:0051726	regulation of cell cycle	20	1	0.17	0.16	salmon
GO:0006364	rRNA processing	21	1	0.18	0.1674	salmon
GO:0006397	mRNA processing	65	3	0.56	0.2145	salmon
GO:0006814	sodium ion transport	35	1	0.3	0.2634	salmon
GO:0008610	lipid biosynthetic process	51	1	0.44	0.3601	salmon
GO:0007608	sensory perception of smell	51	1	0.44	0.3601	salmon
GO:0035556	intracellular signal transduction	155	2	1.34	0.3909	salmon
GO:0007166	cell surface receptor signaling pathway	66	1	0.57	0.4394	salmon
GO:0007186	G protein-coupled receptor signaling pat...	181	2	1.57	0.4695	salmon
GO:0006281	DNA repair	83	1	0.72	0.5177	salmon
GO:0006629	lipid metabolic process	155	2	1.34	0.5943	salmon
GO:0015074	DNA integration	106	1	0.92	0.607	salmon
GO:0006811	ion transport	270	2	2.34	0.6347	salmon
GO:0006468	protein phosphorylation	249	2	2.16	0.6447	salmon
GO:0006508	proteolysis	382	3	3.31	0.6558	salmon
GO:0055085	transmembrane transport	417	3	3.61	0.7152	salmon
GO:0006355	regulation of transcription, DNA-templat...	286	2	2.48	0.72	salmon
GO:0006464	cellular protein modification process	465	3	4.03	0.8564	salmon
GO:0055114	oxidation-reduction process	407	2	3.53	0.8807	salmon
GO:0050794	regulation of cellular process	874	7	7.57	1	salmon
GO:0044248	cellular catabolic process	215	1	1.86	1	salmon
GO:0044249	cellular biosynthetic process	809	5	7.01	1	salmon
GO:0008380	RNA splicing	46	2	0.4	1	salmon
GO:0009889	regulation of biosynthetic process	296	2	2.56	1	salmon
GO:0046483	heterocycle metabolic process	1029	11	8.91	1	salmon
GO:0051234	establishment of localization	719	4	6.23	1	salmon
GO:0007165	signal transduction	486	4	4.21	1	salmon
GO:0006120	mitochondrial electron transport, NADH t...	3	2	0.01	3e-05	pink1
GO:0048034	heme O biosynthetic process	1	1	0	0.0033	pink1
GO:0006357	regulation of transcription by RNA polym...	32	2	0.1	0.0047	pink1
GO:0006662	glycerol ether metabolic process	2	1	0.01	0.0065	pink1
GO:0051260	protein homooligomerization	11	1	0.04	0.0355	pink1
GO:0006099	tricarboxylic acid cycle	17	1	0.06	0.0544	pink1
GO:0006979	response to oxidative stress	19	1	0.06	0.0606	pink1
GO:0055114	oxidation-reduction process	407	6	1.33	0.066	pink1
GO:0045454	cell redox homeostasis	35	1	0.11	0.109	pink1
GO:0051603	proteolysis involved in cellular protein...	127	1	0.42	0.3451	pink1
GO:0006412	translation	173	1	0.57	0.44	pink1
GO:0006468	protein phosphorylation	249	1	0.82	0.5693	pink1
GO:0046148	pigment biosynthetic process	5	1	0.02	1	pink1
GO:0006139	nucleobase-containing compound metabolic...	994	4	3.26	1	pink1
GO:0007186	G protein-coupled receptor signaling pat...	181	7	1.82	0.0019	grey60
GO:0051289	protein homotetramerization	1	1	0.01	0.0101	grey60
GO:0043488	regulation of mRNA stability	1	1	0.01	0.0101	grey60
GO:0035076	ecdysone receptor-mediated signaling pat...	1	1	0.01	0.0101	grey60
GO:0006468	protein phosphorylation	249	7	2.51	0.0111	grey60
GO:0000209	protein polyubiquitination	2	1	0.02	0.02	grey60
GO:0017148	negative regulation of translation	2	1	0.02	0.02	grey60
GO:0008592	regulation of Toll signaling pathway	2	1	0.02	0.02	grey60
GO:0006355	regulation of transcription, DNA-templat...	286	7	2.88	0.0225	grey60
GO:0042147	retrograde transport, endosome to Golgi	3	1	0.03	0.0299	grey60
GO:0007156	homophilic cell adhesion via plasma memb...	28	2	0.28	0.0317	grey60
GO:0043547	positive regulation of GTPase activity	4	1	0.04	0.0397	grey60
GO:0035556	intracellular signal transduction	155	6	1.56	0.0462	grey60
GO:0032012	regulation of ARF protein signal transdu...	6	1	0.06	0.0589	grey60
GO:0006182	cGMP biosynthetic process	6	1	0.06	0.0589	grey60
GO:0051056	regulation of small GTPase mediated sign...	44	2	0.44	0.0767	grey60
GO:0016573	histone acetylation	9	1	0.09	0.0871	grey60
GO:0051260	protein homooligomerization	11	2	0.11	0.0942	grey60
GO:0070588	calcium ion transmembrane transport	10	1	0.1	0.0963	grey60
GO:0001522	pseudouridine synthesis	13	1	0.13	0.1234	grey60
GO:0006915	apoptotic process	19	1	0.19	0.1752	grey60
GO:0007155	cell adhesion	49	3	0.49	0.1849	grey60
GO:0007264	small GTPase mediated signal transductio...	68	3	0.68	0.1856	grey60
GO:0034220	ion transmembrane transport	85	2	0.86	0.2065	grey60
GO:0006470	protein dephosphorylation	30	1	0.3	0.2626	grey60
GO:0006813	potassium ion transport	39	1	0.39	0.3273	grey60
GO:0007166	cell surface receptor signaling pathway	66	2	0.66	0.4714	grey60
GO:0006397	mRNA processing	65	1	0.65	0.4846	grey60
GO:0007165	signal transduction	486	16	4.89	0.5656	grey60
GO:0015031	protein transport	104	1	1.05	0.6554	grey60
GO:0006396	RNA processing	180	2	1.81	0.6897	grey60
GO:0006511	ubiquitin-dependent protein catabolic pr...	119	1	1.2	0.7051	grey60
GO:0006508	proteolysis	382	3	3.85	0.7409	grey60
GO:0055085	transmembrane transport	417	3	4.2	0.9668	grey60
GO:0019438	aromatic compound biosynthetic process	469	8	4.72	1	grey60
GO:0015672	monovalent inorganic cation transport	98	1	0.99	1	grey60
GO:0019439	aromatic compound catabolic process	52	1	0.52	1	grey60
GO:0050790	regulation of catalytic activity	21	1	0.21	1	grey60
GO:0046907	intracellular transport	110	1	1.11	1	grey60
GO:0008219	cell death	19	1	0.19	1	grey60
GO:0098609	cell-cell adhesion	28	2	0.28	1	grey60
GO:0019219	regulation of nucleobase-containing comp...	290	7	2.92	1	grey60
GO:0050794	regulation of cellular process	874	22	8.8	1	grey60
GO:0002218	activation of innate immune response	1	1	0.01	0.0063	lightyellow
GO:0032481	positive regulation of type I interferon...	1	1	0.01	0.0063	lightyellow
GO:0032923	organic phosphonate biosynthetic process	1	1	0.01	0.0063	lightyellow
GO:0016598	protein arginylation	1	1	0.01	0.0063	lightyellow
GO:0006419	alanyl-tRNA aminoacylation	4	1	0.03	0.0251	lightyellow
GO:0006265	DNA topological change	5	1	0.03	0.0312	lightyellow
GO:0006284	base-excision repair	5	1	0.03	0.0312	lightyellow
GO:0023052	signaling	496	4	3.14	0.0617	lightyellow
GO:0007005	mitochondrion organization	16	1	0.1	0.0967	lightyellow
GO:0006261	DNA-dependent DNA replication	17	1	0.11	0.1024	lightyellow
GO:0006401	RNA catabolic process	21	1	0.13	0.125	lightyellow
GO:0006814	sodium ion transport	35	1	0.22	0.1998	lightyellow
GO:0006418	tRNA aminoacylation for protein translat...	42	2	0.27	0.2081	lightyellow
GO:0008033	tRNA processing	42	1	0.27	0.2348	lightyellow
GO:0007608	sensory perception of smell	51	1	0.32	0.2777	lightyellow
GO:0007186	G protein-coupled receptor signaling pat...	181	2	1.14	0.3183	lightyellow
GO:0007166	cell surface receptor signaling pathway	66	1	0.42	0.3441	lightyellow
GO:0006464	cellular protein modification process	465	4	2.94	0.3897	lightyellow
GO:0007017	microtubule-based process	92	1	0.58	0.4455	lightyellow
GO:0006508	proteolysis	382	3	2.41	0.4818	lightyellow
GO:0015074	DNA integration	106	1	0.67	0.4937	lightyellow
GO:0006396	RNA processing	180	2	1.14	0.5086	lightyellow
GO:0006629	lipid metabolic process	155	1	0.98	0.6326	lightyellow
GO:0006468	protein phosphorylation	249	1	1.57	0.8035	lightyellow
GO:0007165	signal transduction	486	3	3.07	0.8201	lightyellow
GO:0055114	oxidation-reduction process	407	1	2.57	0.9336	lightyellow
GO:0006139	nucleobase-containing compound metabolic...	994	9	6.28	1	lightyellow
GO:0015986	ATP synthesis coupled proton transport	14	3	0.06	2.6e-05	mediumpurple1
GO:0009306	protein secretion	1	1	0	0.0044	mediumpurple1
GO:0006231	dTMP biosynthetic process	1	1	0	0.0044	mediumpurple1
GO:0006730	one-carbon metabolic process	3	1	0.01	0.0133	mediumpurple1
GO:0034314	Arp2/3 complex-mediated actin nucleation	5	1	0.02	0.0221	mediumpurple1
GO:0006518	peptide metabolic process	184	4	0.82	0.0346	mediumpurple1
GO:0006412	translation	173	3	0.77	0.0393	mediumpurple1
GO:0015991	ATP hydrolysis coupled proton transport	15	1	0.07	0.0648	mediumpurple1
GO:0006099	tricarboxylic acid cycle	17	1	0.08	0.0731	mediumpurple1
GO:0006357	regulation of transcription by RNA polym...	32	1	0.14	0.1334	mediumpurple1
GO:0045454	cell redox homeostasis	35	1	0.16	0.145	mediumpurple1
GO:0005975	carbohydrate metabolic process	152	2	0.68	0.1452	mediumpurple1
GO:0000398	mRNA splicing, via spliceosome	36	1	0.16	0.1489	mediumpurple1
GO:0015672	monovalent inorganic cation transport	98	4	0.44	0.2282	mediumpurple1
GO:0007017	microtubule-based process	92	1	0.41	0.3394	mediumpurple1
GO:0055114	oxidation-reduction process	407	3	1.81	0.4818	mediumpurple1
GO:0006508	proteolysis	382	1	1.7	0.8321	mediumpurple1
GO:0032970	regulation of actin filament-based proce...	9	1	0.04	1	mediumpurple1
GO:0032271	regulation of protein polymerization	9	1	0.04	1	mediumpurple1
GO:0000289	nuclear-transcribed mRNA poly(A) tail sh...	1	1	0	0.0047	indianred4
GO:0048208	COPII vesicle coating	1	1	0	0.0047	indianred4
GO:0006468	protein phosphorylation	249	5	1.17	0.0049	indianred4
GO:0016075	rRNA catabolic process	3	1	0.01	0.014	indianred4
GO:0007205	protein kinase C-activating G protein-co...	4	1	0.02	0.0186	indianred4
GO:0023052	signaling	496	7	2.32	0.022	indianred4
GO:0032012	regulation of ARF protein signal transdu...	6	1	0.03	0.0278	indianred4
GO:0051056	regulation of small GTPase mediated sign...	44	3	0.21	0.0335	indianred4
GO:0016192	vesicle-mediated transport	86	3	0.4	0.0381	indianred4
GO:0035556	intracellular signal transduction	155	5	0.73	0.0452	indianred4
GO:0006486	protein glycosylation	29	1	0.14	0.1277	indianred4
GO:0035023	regulation of Rho protein signal transdu...	30	1	0.14	0.1318	indianred4
GO:0032259	methylation	37	1	0.17	0.16	indianred4
GO:0006397	mRNA processing	65	1	0.3	0.2646	indianred4
GO:0006886	intracellular protein transport	90	1	0.42	0.3475	indianred4
GO:0006355	regulation of transcription, DNA-templat...	286	2	1.34	0.3913	indianred4
GO:0006396	RNA processing	180	2	0.84	0.4101	indianred4
GO:0007165	signal transduction	486	6	2.28	0.4338	indianred4
GO:0006508	proteolysis	382	1	1.79	0.8472	indianred4
GO:0055085	transmembrane transport	417	1	1.95	0.8725	indianred4
GO:0007186	G protein-coupled receptor signaling pat...	181	5	0.47	4.9e-05	darkgoldenrod3
GO:0007266	Rho protein signal transduction	32	1	0.08	0.079	darkgoldenrod3
GO:0006813	potassium ion transport	39	1	0.1	0.096	darkgoldenrod3
GO:0007166	cell surface receptor signaling pathway	66	1	0.17	0.158	darkgoldenrod3
GO:0006464	cellular protein modification process	465	2	1.2	0.425	darkgoldenrod3
GO:0006468	protein phosphorylation	249	1	0.64	0.484	darkgoldenrod3
GO:0055114	oxidation-reduction process	407	1	1.05	0.668	darkgoldenrod3
GO:0055085	transmembrane transport	417	1	1.07	0.677	darkgoldenrod3
GO:0006139	nucleobase-containing compound metabolic...	994	2	2.56	0.765	darkgoldenrod3
GO:1901360	organic cyclic compound metabolic proces...	1038	2	2.67	1	darkgoldenrod3
GO:0016310	phosphorylation	280	1	0.72	1	darkgoldenrod3
GO:0006352	DNA-templated transcription, initiation	27	1	0.03	0.025	coral2
GO:0006468	protein phosphorylation	249	1	0.23	0.214	coral2
GO:0006811	ion transport	270	1	0.25	0.23	coral2
GO:0006355	regulation of transcription, DNA-templat...	286	1	0.27	0.242	coral2
GO:0007608	sensory perception of smell	51	2	0.11	0.0048	orange3
GO:0050482	arachidonic acid secretion	8	1	0.02	0.0167	orange3
GO:0016042	lipid catabolic process	17	1	0.04	0.0353	orange3
GO:0006468	protein phosphorylation	249	2	0.52	0.0929	orange3
GO:0006644	phospholipid metabolic process	54	1	0.11	0.1083	orange3
GO:0006397	mRNA processing	65	1	0.14	0.129	orange3
GO:0006139	nucleobase-containing compound metabolic...	994	2	2.09	0.2996	orange3
GO:0055114	oxidation-reduction process	407	1	0.86	0.5943	orange3
GO:0007165	signal transduction	486	1	1.02	0.6632	orange3
GO:0019079	viral genome replication	4	1	0.01	0.0056	coral4
GO:0007018	microtubule-based movement	40	1	0.06	0.0549	coral4
GO:0006520	cellular amino acid metabolic process	102	1	0.14	0.1351	coral4
GO:0015074	DNA integration	106	1	0.15	0.14	coral4
GO:0055085	transmembrane transport	417	1	0.59	0.4603	coral4
GO:0007165	signal transduction	486	1	0.68	0.5158	coral4
GO:0016579	protein deubiquitination	35	2	0.09	0.0034	honeydew
GO:0006885	regulation of pH	4	1	0.01	0.0103	honeydew
GO:0050482	arachidonic acid secretion	8	1	0.02	0.0204	honeydew
GO:0006814	sodium ion transport	35	1	0.09	0.0866	honeydew
GO:0006644	phospholipid metabolic process	54	1	0.14	0.1308	honeydew
GO:0006355	regulation of transcription, DNA-templat...	286	2	0.74	0.165	honeydew
GO:0007275	multicellular organism development	82	1	0.21	0.1922	honeydew
GO:0015074	DNA integration	106	1	0.27	0.2418	honeydew
GO:0006511	ubiquitin-dependent protein catabolic pr...	119	1	0.31	0.2674	honeydew
GO:0035556	intracellular signal transduction	155	1	0.4	0.3344	honeydew
GO:0006468	protein phosphorylation	249	1	0.64	0.484	honeydew
GO:0006468	protein phosphorylation	249	6	1.11	0.00053	salmon4
GO:0006570	tyrosine metabolic process	1	1	0	0.00445	salmon4
GO:0006470	protein dephosphorylation	30	2	0.13	0.00757	salmon4
GO:0006559	L-phenylalanine catabolic process	2	1	0.01	0.00888	salmon4
GO:0048268	clathrin coat assembly	2	1	0.01	0.00888	salmon4
GO:0006511	ubiquitin-dependent protein catabolic pr...	119	3	0.53	0.01475	salmon4
GO:0007186	G protein-coupled receptor signaling pat...	181	3	0.81	0.044	salmon4
GO:0007275	multicellular organism development	82	2	0.36	0.05042	salmon4
GO:0006814	sodium ion transport	35	1	0.16	0.14502	salmon4
GO:0006030	chitin metabolic process	44	1	0.2	0.17895	salmon4
GO:0007166	cell surface receptor signaling pathway	66	1	0.29	0.25661	salmon4
GO:0007165	signal transduction	486	5	2.16	0.38394	salmon4
GO:0005975	carbohydrate metabolic process	152	1	0.68	0.49842	salmon4
GO:0035556	intracellular signal transduction	155	1	0.69	0.50533	salmon4
GO:0055114	oxidation-reduction process	407	1	1.81	0.85147	salmon4
GO:0055085	transmembrane transport	417	1	1.86	0.85862	salmon4
GO:0030163	protein catabolic process	137	3	0.61	1	salmon4
GO:0044265	cellular macromolecule catabolic process	150	3	0.67	1	salmon4
GO:0044267	cellular protein metabolic process	742	11	3.3	1	salmon4
GO:0048478	replication fork protection	1	1	0.01	0.0073	orange
GO:0006436	tryptophanyl-tRNA aminoacylation	2	1	0.01	0.0145	orange
GO:0042779	tRNA 3'-trailer cleavage	2	1	0.01	0.0145	orange
GO:0003341	cilium movement	2	1	0.01	0.0145	orange
GO:0006890	retrograde vesicle-mediated transport, G...	3	1	0.02	0.0216	orange
GO:0006013	mannose metabolic process	4	1	0.03	0.0287	orange
GO:0006432	phenylalanyl-tRNA aminoacylation	5	1	0.04	0.0358	orange
GO:0006030	chitin metabolic process	44	2	0.32	0.0399	orange
GO:0046854	phosphatidylinositol phosphorylation	6	1	0.04	0.0428	orange
GO:0006633	fatty acid biosynthetic process	7	1	0.05	0.0497	orange
GO:0006081	cellular aldehyde metabolic process	9	1	0.07	0.0635	orange
GO:0007034	vacuolar transport	12	1	0.09	0.0838	orange
GO:0000413	protein peptidyl-prolyl isomerization	14	1	0.1	0.0971	orange
GO:0006396	RNA processing	180	3	1.31	0.1696	orange
GO:0007156	homophilic cell adhesion via plasma memb...	28	1	0.2	0.185	orange
GO:0006357	regulation of transcription by RNA polym...	32	1	0.23	0.2086	orange
GO:0005975	carbohydrate metabolic process	152	3	1.1	0.2334	orange
GO:0006351	transcription, DNA-templated	348	3	2.53	0.2665	orange
GO:0007017	microtubule-based process	92	2	0.67	0.3108	orange
GO:0006629	lipid metabolic process	155	3	1.13	0.3251	orange
GO:0051276	chromosome organization	66	1	0.48	0.384	orange
GO:0006974	cellular response to DNA damage stimulus	86	1	0.62	0.4689	orange
GO:0055114	oxidation-reduction process	407	3	2.95	0.5781	orange
GO:0035556	intracellular signal transduction	155	1	1.13	0.6834	orange
GO:0007165	signal transduction	486	3	3.53	0.6981	orange
GO:0007186	G protein-coupled receptor signaling pat...	181	1	1.31	0.74	orange
GO:0006508	proteolysis	382	2	2.77	0.7795	orange
GO:0006355	regulation of transcription, DNA-templat...	286	2	2.08	0.8444	orange
GO:0006811	ion transport	270	1	1.96	0.8689	orange
GO:0055085	transmembrane transport	417	1	3.03	0.9591	orange
GO:0050794	regulation of cellular process	874	6	6.34	1	orange
GO:0006493	protein O-linked glycosylation	2	1	0	0.0042	lightblue
GO:0006633	fatty acid biosynthetic process	7	1	0.01	0.0147	lightblue
GO:0007169	transmembrane receptor protein tyrosine ...	8	1	0.02	0.0167	lightblue
GO:0006355	regulation of transcription, DNA-templat...	286	3	0.6	0.0184	lightblue
GO:0007155	cell adhesion	49	1	0.1	0.0987	lightblue
GO:0006629	lipid metabolic process	155	2	0.33	0.1026	lightblue
GO:0015074	DNA integration	106	1	0.22	0.2026	lightblue
GO:0035556	intracellular signal transduction	155	1	0.33	0.2832	lightblue
GO:0006468	protein phosphorylation	249	1	0.52	0.4179	lightblue
GO:0030010	establishment of cell polarity	1	1	0	0.0037	orangered
GO:0001558	regulation of cell growth	1	1	0	0.0037	orangered
GO:0042593	glucose homeostasis	3	1	0.01	0.0112	orangered
GO:0006468	protein phosphorylation	249	4	0.93	0.0118	orangered
GO:0007186	G protein-coupled receptor signaling pat...	181	3	0.68	0.0279	orangered
GO:0000723	telomere maintenance	8	1	0.03	0.0296	orangered
GO:0008654	phospholipid biosynthetic process	24	1	0.09	0.0864	orangered
GO:0006629	lipid metabolic process	155	2	0.58	0.1838	orangered
GO:0006351	transcription, DNA-templated	348	2	1.3	0.2099	orangered
GO:0007165	signal transduction	486	5	1.82	0.2523	orangered
GO:0006811	ion transport	270	2	1.01	0.2684	orangered
GO:0006355	regulation of transcription, DNA-templat...	286	1	1.07	0.6708	orangered
GO:0055085	transmembrane transport	417	1	1.56	0.8073	orangered
GO:0044267	cellular protein metabolic process	742	4	2.78	1	orangered
GO:0008150	biological_process	4271	16	16	1	orangered
GO:0043412	macromolecule modification	510	4	1.91	1	orangered
GO:0034220	ion transmembrane transport	85	3	0.32	0.0029	darkseagreen3
GO:0000184	nuclear-transcribed mRNA catabolic proce...	3	1	0.01	0.0112	darkseagreen3
GO:0032012	regulation of ARF protein signal transdu...	6	1	0.02	0.0223	darkseagreen3
GO:0051056	regulation of small GTPase mediated sign...	44	3	0.16	0.0262	darkseagreen3
GO:0071805	potassium ion transmembrane transport	15	1	0.06	0.0548	darkseagreen3
GO:0006813	potassium ion transport	39	2	0.15	0.0815	darkseagreen3
GO:0007156	homophilic cell adhesion via plasma memb...	28	1	0.1	0.1001	darkseagreen3
GO:0035023	regulation of Rho protein signal transdu...	30	1	0.11	0.1068	darkseagreen3
GO:0007608	sensory perception of smell	51	1	0.19	0.1751	darkseagreen3
GO:0007166	cell surface receptor signaling pathway	66	1	0.25	0.2209	darkseagreen3
GO:0006355	regulation of transcription, DNA-templat...	286	2	1.07	0.2913	darkseagreen3
GO:0015074	DNA integration	106	1	0.4	0.3316	darkseagreen3
GO:0007186	G protein-coupled receptor signaling pat...	181	1	0.68	0.5005	darkseagreen3
GO:0006468	protein phosphorylation	249	1	0.93	0.6182	darkseagreen3
GO:0055085	transmembrane transport	417	4	1.56	0.659	darkseagreen3
GO:0006508	proteolysis	382	1	1.43	0.7773	darkseagreen3
GO:0006355	regulation of transcription, DNA-templat...	286	5	1.41	0.011	darkslateblue
GO:0032222	regulation of synaptic transmission, cho...	4	1	0.02	0.02	darkslateblue
GO:0030431	sleep	4	1	0.02	0.02	darkslateblue
GO:1903818	positive regulation of voltage-gated pot...	4	1	0.02	0.02	darkslateblue
GO:0006468	protein phosphorylation	249	4	1.22	0.031	darkslateblue
GO:0034968	histone lysine methylation	7	1	0.03	0.034	darkslateblue
GO:0016055	Wnt signaling pathway	12	1	0.06	0.058	darkslateblue
GO:0055085	transmembrane transport	417	5	2.05	0.068	darkslateblue
GO:0008654	phospholipid biosynthetic process	24	1	0.12	0.112	darkslateblue
GO:0007018	microtubule-based movement	40	1	0.2	0.18	darkslateblue
GO:0007186	G protein-coupled receptor signaling pat...	181	2	0.89	0.223	darkslateblue
GO:0006629	lipid metabolic process	155	2	0.76	0.237	darkslateblue
GO:0007275	multicellular organism development	82	1	0.4	0.335	darkslateblue
GO:0006811	ion transport	270	2	1.33	0.36	darkslateblue
GO:0007165	signal transduction	486	5	2.39	0.423	darkslateblue
GO:0035556	intracellular signal transduction	155	1	0.76	0.541	darkslateblue
GO:0050794	regulation of cellular process	874	11	4.3	1	darkslateblue
GO:0044249	cellular biosynthetic process	809	6	3.98	1	darkslateblue
GO:0032259	methylation	37	1	0.18	1	darkslateblue
GO:0071804	cellular potassium ion transport	15	1	0.07	1	darkslateblue
GO:0009889	regulation of biosynthetic process	296	5	1.46	1	darkslateblue
GO:0006508	proteolysis	382	24	3.58	8.6e-15	yellowgreen
GO:0007275	multicellular organism development	82	5	0.77	0.0009	yellowgreen
GO:0006511	ubiquitin-dependent protein catabolic pr...	119	5	1.11	0.0047	yellowgreen
GO:0006030	chitin metabolic process	44	3	0.41	0.0077	yellowgreen
GO:0005975	carbohydrate metabolic process	152	5	1.42	0.0129	yellowgreen
GO:0006685	sphingomyelin catabolic process	5	1	0.05	0.046	yellowgreen
GO:0006629	lipid metabolic process	155	4	1.45	0.0834	yellowgreen
GO:0007010	cytoskeleton organization	37	1	0.35	0.2951	yellowgreen
GO:0008610	lipid biosynthetic process	51	1	0.48	0.3829	yellowgreen
GO:0050909	sensory perception of taste	58	1	0.54	0.4227	yellowgreen
GO:0006355	regulation of transcription, DNA-templat...	286	1	2.68	0.9383	yellowgreen
GO:0055114	oxidation-reduction process	407	1	3.81	0.9821	yellowgreen
GO:0055085	transmembrane transport	417	1	3.91	0.9839	yellowgreen
GO:0006793	phosphorus metabolic process	472	1	4.42	1	yellowgreen
GO:1901564	organonitrogen compound metabolic proces...	1254	28	11.74	1	yellowgreen
GO:1901565	organonitrogen compound catabolic proces...	171	6	1.6	1	yellowgreen
GO:0006796	phosphate-containing compound metabolic ...	469	1	4.39	1	yellowgreen
GO:0017144	drug metabolic process	123	3	1.15	1	yellowgreen
GO:0019637	organophosphate metabolic process	183	1	1.71	1	yellowgreen
GO:0050877	nervous system process	113	1	1.06	1	yellowgreen
GO:0016070	RNA metabolic process	600	1	5.62	1	yellowgreen
GO:0006351	transcription, DNA-templated	348	1	3.26	1	yellowgreen
GO:0097164	ammonium ion metabolic process	9	1	0.08	1	yellowgreen
GO:0009056	catabolic process	242	6	2.27	1	yellowgreen
GO:0060255	regulation of macromolecule metabolic pr...	330	1	3.09	1	yellowgreen
GO:0009057	macromolecule catabolic process	166	5	1.55	1	yellowgreen
GO:0046466	membrane lipid catabolic process	5	1	0.05	1	yellowgreen
GO:0009058	biosynthetic process	854	2	8	1	yellowgreen
GO:0009059	macromolecule biosynthetic process	622	1	5.83	1	yellowgreen
GO:1903506	regulation of nucleic acid-templated tra...	286	1	2.68	1	yellowgreen
GO:1901360	organic cyclic compound metabolic proces...	1038	1	9.72	1	yellowgreen
GO:0031323	regulation of cellular metabolic process	307	1	2.88	1	yellowgreen
GO:1901362	organic cyclic compound biosynthetic pro...	481	1	4.5	1	yellowgreen
GO:0031326	regulation of cellular biosynthetic proc...	295	1	2.76	1	yellowgreen
GO:0032501	multicellular organismal process	203	6	1.9	1	yellowgreen
GO:0032502	developmental process	90	5	0.84	1	yellowgreen
GO:0071840	cellular component organization or bioge...	238	1	2.23	1	yellowgreen
GO:0006725	cellular aromatic compound metabolic pro...	1027	1	9.62	1	yellowgreen
GO:0044271	cellular nitrogen compound biosynthetic ...	650	1	6.09	1	yellowgreen
GO:0043632	modification-dependent macromolecule cat...	119	5	1.11	1	yellowgreen
GO:0019310	inositol catabolic process	1	1	0.01	0.0089	turquoise
GO:0015074	DNA integration	106	4	0.94	0.0138	turquoise
GO:0009113	purine nucleobase biosynthetic process	2	1	0.02	0.0177	turquoise
GO:0009116	nucleoside metabolic process	24	2	0.21	0.0188	turquoise
GO:0005992	trehalose biosynthetic process	4	1	0.04	0.0351	turquoise
GO:0006284	base-excision repair	5	1	0.04	0.0437	turquoise
GO:0006012	galactose metabolic process	5	1	0.04	0.0437	turquoise
GO:0045010	actin nucleation	6	1	0.05	0.0522	turquoise
GO:0008272	sulfate transport	8	1	0.07	0.0691	turquoise
GO:0055085	transmembrane transport	417	7	3.71	0.0713	turquoise
GO:0007608	sensory perception of smell	51	2	0.45	0.0748	turquoise
GO:0050909	sensory perception of taste	58	2	0.52	0.0934	turquoise
GO:0006811	ion transport	270	4	2.4	0.1412	turquoise
GO:0006281	DNA repair	83	3	0.74	0.1461	turquoise
GO:0008654	phospholipid biosynthetic process	24	1	0.21	0.1935	turquoise
GO:0006644	phospholipid metabolic process	54	2	0.48	0.2316	turquoise
GO:0006470	protein dephosphorylation	30	1	0.27	0.2359	turquoise
GO:0000398	mRNA splicing, via spliceosome	36	1	0.32	0.2761	turquoise
GO:0007166	cell surface receptor signaling pathway	66	1	0.59	0.4481	turquoise
GO:0007186	G protein-coupled receptor signaling pat...	181	2	1.61	0.4835	turquoise
GO:0016192	vesicle-mediated transport	86	1	0.77	0.5399	turquoise
GO:0006886	intracellular protein transport	90	1	0.8	0.5564	turquoise
GO:0007017	microtubule-based process	92	1	0.82	0.5644	turquoise
GO:0030001	metal ion transport	102	1	0.91	0.6025	turquoise
GO:0055114	oxidation-reduction process	407	3	3.62	0.7164	turquoise
GO:0006468	protein phosphorylation	249	1	2.22	0.899	turquoise
GO:0006355	regulation of transcription, DNA-templat...	286	1	2.54	0.929	turquoise
GO:0006508	proteolysis	382	1	3.4	0.972	turquoise
GO:0042440	pigment metabolic process	6	1	0.05	1	turquoise
GO:0032271	regulation of protein polymerization	9	1	0.08	1	turquoise
GO:0032273	positive regulation of protein polymeriz...	6	1	0.05	1	turquoise
GO:1901575	organic substance catabolic process	232	1	2.06	1	turquoise
GO:1901576	organic substance biosynthetic process	823	4	7.32	1	turquoise
GO:0032535	regulation of cellular component size	10	1	0.09	1	turquoise
GO:0051716	cellular response to stimulus	574	5	5.11	1	turquoise
GO:0006144	purine nucleobase metabolic process	7	1	0.06	1	turquoise
GO:0044281	small molecule metabolic process	335	4	2.98	1	turquoise
GO:0010638	positive regulation of organelle organiz...	6	1	0.05	1	turquoise
GO:0006412	translation	173	15	1.82	1.2e-08	steelblue
GO:0015986	ATP synthesis coupled proton transport	14	3	0.15	0.00037	steelblue
GO:0006406	mRNA export from nucleus	6	2	0.06	0.00159	steelblue
GO:0071230	cellular response to amino acid stimulus	1	1	0.01	0.01054	steelblue
GO:0007040	lysosome organization	1	1	0.01	0.01054	steelblue
GO:0043410	positive regulation of MAPK cascade	1	1	0.01	0.01054	steelblue
GO:0019287	isopentenyl diphosphate biosynthetic pro...	1	1	0.01	0.01054	steelblue
GO:0042632	cholesterol homeostasis	1	1	0.01	0.01054	steelblue
GO:0001919	regulation of receptor recycling	1	1	0.01	0.01054	steelblue
GO:0035307	positive regulation of protein dephospho...	1	1	0.01	0.01054	steelblue
GO:0070476	rRNA (guanine-N7)-methylation	1	1	0.01	0.01054	steelblue
GO:0032543	mitochondrial translation	1	1	0.01	0.01054	steelblue
GO:0032008	positive regulation of TOR signaling	1	1	0.01	0.01054	steelblue
GO:0045116	protein neddylation	2	1	0.02	0.02096	steelblue
GO:0000122	negative regulation of transcription by ...	2	1	0.02	0.02096	steelblue
GO:0006396	RNA processing	180	6	1.9	0.03398	steelblue
GO:0006744	ubiquinone biosynthetic process	4	1	0.04	0.0415	steelblue
GO:0045893	positive regulation of transcription, DN...	4	1	0.04	0.0415	steelblue
GO:0006415	translational termination	5	1	0.05	0.05161	steelblue
GO:0006457	protein folding	36	2	0.38	0.05454	steelblue
GO:0016197	endosomal transport	6	1	0.06	0.06161	steelblue
GO:0043248	proteasome assembly	6	1	0.06	0.06161	steelblue
GO:0006518	peptide metabolic process	184	16	1.94	0.06408	steelblue
GO:0016226	iron-sulfur cluster assembly	7	1	0.07	0.07151	steelblue
GO:0006913	nucleocytoplasmic transport	14	3	0.15	0.07793	steelblue
GO:0006904	vesicle docking involved in exocytosis	8	1	0.08	0.08131	steelblue
GO:0006614	SRP-dependent cotranslational protein ta...	8	1	0.08	0.08131	steelblue
GO:0000413	protein peptidyl-prolyl isomerization	14	1	0.15	0.13801	steelblue
GO:0042254	ribosome biogenesis	36	2	0.38	0.14475	steelblue
GO:0006413	translational initiation	15	1	0.16	0.14713	steelblue
GO:0016567	protein ubiquitination	20	1	0.21	0.19129	steelblue
GO:0006400	tRNA modification	21	1	0.22	0.19985	steelblue
GO:0008380	RNA splicing	46	1	0.48	0.38727	steelblue
GO:0006508	proteolysis	382	3	4.02	0.78063	steelblue
GO:0005975	carbohydrate metabolic process	152	1	1.6	0.80589	steelblue
GO:0006355	regulation of transcription, DNA-templat...	286	3	3.01	0.92413	steelblue
GO:0055114	oxidation-reduction process	407	2	4.29	0.9376	steelblue
GO:0046903	secretion	22	1	0.23	1	steelblue
GO:0023014	signal transduction by protein phosphory...	1	1	0.01	1	steelblue
GO:1901661	quinone metabolic process	4	1	0.04	1	steelblue
GO:0072521	purine-containing compound metabolic pro...	78	4	0.82	1	steelblue
GO:0051716	cellular response to stimulus	574	1	6.05	1	steelblue
GO:0034660	ncRNA metabolic process	116	2	1.22	1	steelblue
GO:1901663	quinone biosynthetic process	4	1	0.04	1	steelblue
GO:0072522	purine-containing compound biosynthetic ...	57	3	0.6	1	steelblue
GO:0015074	DNA integration	106	1	0.02		mistyrose3
GO:0006468	protein phosphorylation	249	10	2.22	4.2e-05	greenyellow
GO:0035556	intracellular signal transduction	155	6	1.38	0.0056	greenyellow
GO:0030148	sphingolipid biosynthetic process	1	1	0.01	0.0089	greenyellow
GO:0001507	acetylcholine catabolic process in synap...	1	1	0.01	0.0089	greenyellow
GO:0007283	spermatogenesis	1	1	0.01	0.0089	greenyellow
GO:0007163	establishment or maintenance of cell pol...	2	1	0.02	0.0177	greenyellow
GO:0006171	cAMP biosynthetic process	3	1	0.03	0.0265	greenyellow
GO:0035023	regulation of Rho protein signal transdu...	30	2	0.27	0.0287	greenyellow
GO:0006241	CTP biosynthetic process	4	1	0.04	0.0351	greenyellow
GO:0016579	protein deubiquitination	35	2	0.31	0.0381	greenyellow
GO:0006821	chloride transport	5	1	0.04	0.0437	greenyellow
GO:0006886	intracellular protein transport	90	3	0.8	0.0449	greenyellow
GO:0009395	phospholipid catabolic process	6	1	0.05	0.0522	greenyellow
GO:0007169	transmembrane receptor protein tyrosine ...	8	1	0.07	0.0691	greenyellow
GO:0009072	aromatic amino acid family metabolic pro...	10	1	0.09	0.0856	greenyellow
GO:0030036	actin cytoskeleton organization	18	1	0.16	0.1489	greenyellow
GO:0016567	protein ubiquitination	20	1	0.18	0.164	greenyellow
GO:0009058	biosynthetic process	854	8	7.6	0.2244	greenyellow
GO:0006486	protein glycosylation	29	1	0.26	0.229	greenyellow
GO:0006511	ubiquitin-dependent protein catabolic pr...	119	2	1.06	0.2862	greenyellow
GO:0007018	microtubule-based movement	40	1	0.36	0.3017	greenyellow
GO:0008033	tRNA processing	42	1	0.37	0.3142	greenyellow
GO:0007155	cell adhesion	49	1	0.44	0.3562	greenyellow
GO:0006355	regulation of transcription, DNA-templat...	286	3	2.54	0.4729	greenyellow
GO:0015074	DNA integration	106	1	0.94	0.6168	greenyellow
GO:0055085	transmembrane transport	417	3	3.71	0.7323	greenyellow
GO:0007165	signal transduction	486	8	4.32	0.8715	greenyellow
GO:0055114	oxidation-reduction process	407	1	3.62	0.9781	greenyellow
GO:0006399	tRNA metabolic process	88	1	0.78	1	greenyellow
GO:0050789	regulation of biological process	895	11	7.96	1	greenyellow
GO:0008150	biological_process	4271	38	38	1	greenyellow
GO:0042445	hormone metabolic process	1	1	0.01	1	greenyellow
GO:0051234	establishment of localization	719	6	6.4	1	greenyellow
GO:0008152	metabolic process	2731	26	24.3	1	greenyellow
GO:0042447	hormone catabolic process	1	1	0.01	1	greenyellow
GO:0046131	pyrimidine ribonucleoside metabolic proc...	6	1	0.05	1	greenyellow
GO:0006810	transport	719	6	6.4	1	greenyellow
GO:0046132	pyrimidine ribonucleoside biosynthetic p...	5	1	0.04	1	greenyellow
GO:0001522	pseudouridine synthesis	13	2	0.05	0.0011	ivory
GO:0006004	fucose metabolic process	1	1	0	0.004	ivory
GO:0051180	vitamin transport	3	1	0.01	0.0119	ivory
GO:0051103	DNA ligation involved in DNA repair	3	1	0.01	0.0119	ivory
GO:0071897	DNA biosynthetic process	3	1	0.01	0.0119	ivory
GO:0006419	alanyl-tRNA aminoacylation	4	1	0.02	0.0158	ivory
GO:0006367	transcription initiation from RNA polyme...	11	1	0.04	0.043	ivory
GO:0006310	DNA recombination	27	1	0.11	0.1024	ivory
GO:0007156	homophilic cell adhesion via plasma memb...	28	1	0.11	0.106	ivory
GO:0008033	tRNA processing	42	1	0.17	0.1549	ivory
GO:0007275	multicellular organism development	82	1	0.33	0.2812	ivory
GO:0034220	ion transmembrane transport	85	1	0.34	0.2899	ivory
GO:0015074	DNA integration	106	1	0.42	0.3482	ivory
GO:0006511	ubiquitin-dependent protein catabolic pr...	119	1	0.47	0.382	ivory
GO:0005975	carbohydrate metabolic process	152	2	0.61	0.3923	ivory
GO:0007186	G protein-coupled receptor signaling pat...	181	1	0.72	0.5217	ivory
GO:0006468	protein phosphorylation	249	1	0.99	0.6405	ivory
GO:0019441	tryptophan catabolic process to kynureni...	1	1	0	0.0044	mediumorchid
GO:0046856	phosphatidylinositol dephosphorylation	5	1	0.02	0.0221	mediumorchid
GO:0070588	calcium ion transmembrane transport	10	1	0.04	0.0437	mediumorchid
GO:0051260	protein homooligomerization	11	1	0.05	0.0479	mediumorchid
GO:0045017	glycerolipid biosynthetic process	18	1	0.08	0.0773	mediumorchid
GO:0006979	response to oxidative stress	19	1	0.08	0.0814	mediumorchid
GO:0006812	cation transport	157	2	0.7	0.0838	mediumorchid
GO:0035023	regulation of Rho protein signal transdu...	30	1	0.13	0.1256	mediumorchid
GO:0006355	regulation of transcription, DNA-templat...	286	3	1.27	0.1302	mediumorchid
GO:0007018	microtubule-based movement	40	1	0.18	0.164	mediumorchid
GO:0055085	transmembrane transport	417	4	1.86	0.1668	mediumorchid
GO:0050909	sensory perception of taste	58	1	0.26	0.2292	mediumorchid
GO:0055114	oxidation-reduction process	407	3	1.81	0.2692	mediumorchid
GO:0006508	proteolysis	382	2	1.7	0.5172	mediumorchid
GO:0050794	regulation of cellular process	874	4	3.89	1	mediumorchid
GO:0046839	phospholipid dephosphorylation	5	1	0.02	1	mediumorchid
GO:0044248	cellular catabolic process	215	1	0.96	1	mediumorchid
GO:0009063	cellular amino acid catabolic process	14	1	0.06	1	mediumorchid
GO:0044249	cellular biosynthetic process	809	4	3.6	1	mediumorchid
GO:0018279	protein N-linked glycosylation via aspar...	1	1	0	0.0037	navajowhite1
GO:0070897	transcription preinitiation complex asse...	1	1	0	0.0037	navajowhite1
GO:0006427	histidyl-tRNA aminoacylation	1	1	0	0.0037	navajowhite1
GO:0051694	pointed-end actin filament capping	1	1	0	0.0037	navajowhite1
GO:0090114	COPII-coated vesicle budding	2	1	0.01	0.0075	navajowhite1
GO:0007016	cytoskeletal anchoring at plasma membran...	2	1	0.01	0.0075	navajowhite1
GO:0006897	endocytosis	3	1	0.01	0.0112	navajowhite1
GO:0006614	SRP-dependent cotranslational protein ta...	8	1	0.03	0.0296	navajowhite1
GO:0007034	vacuolar transport	12	1	0.04	0.0441	navajowhite1
GO:0006298	mismatch repair	12	1	0.04	0.0441	navajowhite1
GO:0008299	isoprenoid biosynthetic process	13	1	0.05	0.0477	navajowhite1
GO:0006413	translational initiation	15	1	0.06	0.0548	navajowhite1
GO:0006486	protein glycosylation	29	2	0.11	0.0845	navajowhite1
GO:0045454	cell redox homeostasis	35	1	0.13	0.1236	navajowhite1
GO:0006886	intracellular protein transport	90	2	0.34	0.2317	navajowhite1
GO:0007017	microtubule-based process	92	1	0.34	0.2946	navajowhite1
GO:0006044	N-acetylglucosamine metabolic process	2	1	0.01	0.0079	firebrick2
GO:0006429	leucyl-tRNA aminoacylation	2	1	0.01	0.0079	firebrick2
GO:0045116	protein neddylation	2	1	0.01	0.0079	firebrick2
GO:0055114	oxidation-reduction process	407	6	1.62	0.0101	firebrick2
GO:0000724	double-strand break repair via homologou...	3	1	0.01	0.0119	firebrick2
GO:0042744	hydrogen peroxide catabolic process	3	1	0.01	0.0119	firebrick2
GO:0006561	proline biosynthetic process	3	1	0.01	0.0119	firebrick2
GO:0016197	endosomal transport	6	1	0.02	0.0237	firebrick2
GO:0006270	DNA replication initiation	10	1	0.04	0.0391	firebrick2
GO:0000956	nuclear-transcribed mRNA catabolic proce...	12	1	0.05	0.0468	firebrick2
GO:0006099	tricarboxylic acid cycle	17	1	0.07	0.0657	firebrick2
GO:0006979	response to oxidative stress	19	1	0.08	0.0731	firebrick2
GO:0006260	DNA replication	49	2	0.2	0.114	firebrick2
GO:0006869	lipid transport	35	1	0.14	0.1308	firebrick2
GO:0016579	protein deubiquitination	35	1	0.14	0.1308	firebrick2
GO:0006511	ubiquitin-dependent protein catabolic pr...	119	1	0.47	0.382	firebrick2
GO:0005975	carbohydrate metabolic process	152	1	0.61	0.4606	firebrick2
GO:0006470	protein dephosphorylation	30	3	0.34	0.0046	yellow
GO:0007009	plasma membrane organization	1	1	0.01	0.0115	yellow
GO:0071918	urea transmembrane transport	2	1	0.02	0.0228	yellow
GO:0015074	DNA integration	106	4	1.22	0.0323	yellow
GO:0046654	tetrahydrofolate biosynthetic process	3	1	0.03	0.034	yellow
GO:0000350	generation of catalytic spliceosome for ...	5	1	0.06	0.0561	yellow
GO:0060964	regulation of gene silencing by miRNA	8	1	0.09	0.0882	yellow
GO:0006355	regulation of transcription, DNA-templat...	286	6	3.28	0.1065	yellow
GO:0016055	Wnt signaling pathway	12	1	0.14	0.1295	yellow
GO:0071805	potassium ion transmembrane transport	15	1	0.17	0.1592	yellow
GO:0055085	transmembrane transport	417	8	4.78	0.162	yellow
GO:0006812	cation transport	157	2	1.8	0.1994	yellow
GO:0016567	protein ubiquitination	20	1	0.23	0.2065	yellow
GO:0006400	tRNA modification	21	1	0.24	0.2156	yellow
GO:0007275	multicellular organism development	82	2	0.94	0.2421	yellow
GO:0007156	homophilic cell adhesion via plasma memb...	28	1	0.32	0.2768	yellow
GO:0006811	ion transport	270	4	3.1	0.2769	yellow
GO:0009058	biosynthetic process	854	10	9.8	0.2799	yellow
GO:0006030	chitin metabolic process	44	1	0.5	0.3997	yellow
GO:0007165	signal transduction	486	6	5.58	0.4208	yellow
GO:0006260	DNA replication	49	1	0.56	0.4337	yellow
GO:0007608	sensory perception of smell	51	1	0.59	0.4468	yellow
GO:0008610	lipid biosynthetic process	51	1	0.59	0.4468	yellow
GO:0050909	sensory perception of taste	58	1	0.67	0.4902	yellow
GO:0007264	small GTPase mediated signal transductio...	68	1	0.78	0.5466	yellow
GO:0006508	proteolysis	382	4	4.38	0.5745	yellow
GO:0007186	G protein-coupled receptor signaling pat...	181	2	2.08	0.622	yellow
GO:0016192	vesicle-mediated transport	86	1	0.99	0.633	yellow
GO:0007017	microtubule-based process	92	1	1.06	0.6581	yellow
GO:0006511	ubiquitin-dependent protein catabolic pr...	119	1	1.37	0.7516	yellow
GO:0005975	carbohydrate metabolic process	152	1	1.74	0.8324	yellow
GO:0055114	oxidation-reduction process	407	3	4.67	0.8595	yellow
GO:0006468	protein phosphorylation	249	1	2.86	0.9482	yellow
GO:1901575	organic substance catabolic process	232	1	2.66	1	yellow
GO:0043632	modification-dependent macromolecule cat...	119	1	1.37	1	yellow
GO:1901576	organic substance biosynthetic process	823	9	9.44	1	yellow
GO:0051716	cellular response to stimulus	574	6	6.59	1	yellow
GO:0044281	small molecule metabolic process	335	1	3.84	1	yellow
GO:1903506	regulation of nucleic acid-templated tra...	286	6	3.28	1	yellow
GO:0044283	small molecule biosynthetic process	74	1	0.85	1	yellow
GO:0006807	nitrogen compound metabolic process	2067	23	23.71	1	yellow
GO:0009108	coenzyme biosynthetic process	43	1	0.49	1	yellow
GO:0071826	ribonucleoprotein complex subunit organi...	17	1	0.2	1	yellow
GO:0046653	tetrahydrofolate metabolic process	5	1	0.06	1	yellow
GO:0022607	cellular component assembly	86	1	0.99	1	yellow
GO:0070647	protein modification by small protein co...	60	1	0.69	1	yellow
GO:0051252	regulation of RNA metabolic process	287	6	3.29	1	yellow
GO:0035556	intracellular signal transduction	155	1	1.78	1	yellow
GO:0071702	organic substance transport	156	1	1.79	1	yellow
GO:0006367	transcription initiation from RNA polyme...	11	3	0.15	0.00038	pink
GO:0007017	microtubule-based process	92	6	1.27	0.00173	pink
GO:0006801	superoxide metabolic process	5	2	0.07	0.00183	pink
GO:0051225	spindle assembly	1	1	0.01	0.01381	pink
GO:0007064	mitotic sister chromatid cohesion	2	1	0.03	0.02744	pink
GO:0032968	positive regulation of transcription elo...	2	1	0.03	0.02744	pink
GO:0006368	transcription elongation from RNA polyme...	5	2	0.07	0.04022	pink
GO:0006164	purine nucleotide biosynthetic process	54	2	0.75	0.04068	pink
GO:0006388	tRNA splicing, via endonucleolytic cleav...	4	1	0.06	0.05414	pink
GO:0000902	cell morphogenesis	4	1	0.06	0.05414	pink
GO:0007218	neuropeptide signaling pathway	4	1	0.06	0.05414	pink
GO:0006006	glucose metabolic process	5	1	0.07	0.06722	pink
GO:0006383	transcription by RNA polymerase III	5	1	0.07	0.06722	pink
GO:0006098	pentose-phosphate shunt	5	1	0.07	0.06722	pink
GO:0006914	autophagy	5	1	0.07	0.06722	pink
GO:0006432	phenylalanyl-tRNA aminoacylation	5	1	0.07	0.06722	pink
GO:0016579	protein deubiquitination	35	2	0.48	0.0835	pink
GO:0006334	nucleosome assembly	7	1	0.1	0.09284	pink
GO:0006614	SRP-dependent cotranslational protein ta...	8	1	0.11	0.1054	pink
GO:0030163	protein catabolic process	137	3	1.89	0.12947	pink
GO:0006665	sphingolipid metabolic process	10	1	0.14	0.12999	pink
GO:0006096	glycolytic process	11	1	0.15	0.14204	pink
GO:0015031	protein transport	104	4	1.44	0.17228	pink
GO:0006506	GPI anchor biosynthetic process	14	1	0.19	0.1772	pink
GO:0006099	tricarboxylic acid cycle	17	1	0.23	0.21095	pink
GO:0046907	intracellular transport	110	4	1.52	0.23686	pink
GO:0055114	oxidation-reduction process	407	8	5.62	0.24989	pink
GO:0006886	intracellular protein transport	90	3	1.24	0.26743	pink
GO:0016570	histone modification	23	1	0.32	0.27441	pink
GO:0007010	cytoskeleton organization	37	2	0.51	0.28112	pink
GO:0006351	transcription, DNA-templated	348	10	4.81	0.29185	pink
GO:0006486	protein glycosylation	29	1	0.4	0.33285	pink
GO:0045454	cell redox homeostasis	35	1	0.48	0.38665	pink
GO:0006457	protein folding	36	1	0.5	0.3952	pink
GO:0042254	ribosome biogenesis	36	1	0.5	0.3952	pink
GO:0007018	microtubule-based movement	40	1	0.55	0.42821	pink
GO:0006396	RNA processing	180	3	2.49	0.44356	pink
GO:0006508	proteolysis	382	6	5.28	0.4487	pink
GO:0006355	regulation of transcription, DNA-templat...	286	5	3.95	0.45894	pink
GO:0006511	ubiquitin-dependent protein catabolic pr...	119	2	1.64	0.4934	pink
GO:0006412	translation	173	3	2.39	0.5415	pink
GO:0009966	regulation of signal transduction	59	1	0.82	0.56237	pink
GO:0006397	mRNA processing	65	1	0.9	0.59791	pink
GO:0006281	DNA repair	83	1	1.15	0.68835	pink
GO:0016192	vesicle-mediated transport	86	1	1.19	0.70134	pink
GO:0030001	metal ion transport	102	1	1.41	0.76213	pink
GO:0005975	carbohydrate metabolic process	152	3	2.1	0.80227	pink
GO:0055085	transmembrane transport	417	2	5.76	0.98331	pink
GO:0006464	cellular protein modification process	465	6	6.42	0.9902	pink
GO:0006497	protein lipidation	15	1	0.21	1	pink
GO:0051276	chromosome organization	66	3	0.91	1	pink
GO:0072521	purine-containing compound metabolic pro...	78	2	1.08	1	pink
GO:0007059	chromosome segregation	8	1	0.11	1	pink
GO:0051716	cellular response to stimulus	574	3	7.93	1	pink
GO:0034660	ncRNA metabolic process	116	2	1.6	1	pink
GO:0016569	covalent chromatin modification	23	1	0.32	1	pink
GO:0048285	organelle fission	9	1	0.12	1	pink
GO:0072522	purine-containing compound biosynthetic ...	57	2	0.79	1	pink
GO:0006810	transport	719	8	9.93	1	pink
GO:0007186	G protein-coupled receptor signaling pat...	181	5	0.97	0.0023	skyblue3
GO:0008615	pyridoxine biosynthetic process	1	1	0.01	0.0054	skyblue3
GO:0010133	proline catabolic process to glutamate	1	1	0.01	0.0054	skyblue3
GO:0006166	purine ribonucleoside salvage	2	1	0.01	0.0107	skyblue3
GO:0015914	phospholipid transport	8	1	0.04	0.0423	skyblue3
GO:0042981	regulation of apoptotic process	13	1	0.07	0.0679	skyblue3
GO:0009190	cyclic nucleotide biosynthetic process	22	1	0.12	0.1123	skyblue3
GO:0006468	protein phosphorylation	249	3	1.34	0.1471	skyblue3
GO:0035023	regulation of Rho protein signal transdu...	30	1	0.16	0.15	skyblue3
GO:0006814	sodium ion transport	35	1	0.19	0.1728	skyblue3
GO:0006813	potassium ion transport	39	1	0.21	0.1907	skyblue3
GO:0006811	ion transport	270	3	1.45	0.3236	skyblue3
GO:0035556	intracellular signal transduction	155	2	0.83	0.3629	skyblue3
GO:0046907	intracellular transport	110	1	0.59	0.4521	skyblue3
GO:0007165	signal transduction	486	8	2.62	0.4549	skyblue3
GO:0006355	regulation of transcription, DNA-templat...	286	2	1.54	0.4621	skyblue3
GO:0006629	lipid metabolic process	155	1	0.83	0.5736	skyblue3
GO:0055114	oxidation-reduction process	407	2	2.19	0.6588	skyblue3
GO:0006508	proteolysis	382	1	2.06	0.8848	skyblue3
GO:0006520	cellular amino acid metabolic process	102	1	0.55	1	skyblue3
GO:0008614	pyridoxine metabolic process	1	1	0.01	1	skyblue3
GO:1901575	organic substance catabolic process	232	1	1.25	1	skyblue3
GO:1901576	organic substance biosynthetic process	823	5	4.43	1	skyblue3
GO:0071630	nuclear protein quality control by the u...	1	1	0	0.0037	darkviolet
GO:0031144	proteasome localization	1	1	0	0.0037	darkviolet
GO:0006784	heme a biosynthetic process	1	1	0	0.0037	darkviolet
GO:0042744	hydrogen peroxide catabolic process	3	1	0.01	0.0112	darkviolet
GO:0055114	oxidation-reduction process	407	5	1.52	0.0138	darkviolet
GO:0006298	mismatch repair	12	1	0.04	0.0441	darkviolet
GO:0006979	response to oxidative stress	19	1	0.07	0.069	darkviolet
GO:0006486	protein glycosylation	29	1	0.11	0.1035	darkviolet
GO:0006260	DNA replication	49	1	0.18	0.1689	darkviolet
GO:0055085	transmembrane transport	417	3	1.56	0.2005	darkviolet
GO:0007166	cell surface receptor signaling pathway	66	1	0.25	0.2209	darkviolet
GO:0007275	multicellular organism development	82	1	0.31	0.2671	darkviolet
GO:0006511	ubiquitin-dependent protein catabolic pr...	119	2	0.45	0.3296	darkviolet
GO:0005975	carbohydrate metabolic process	152	1	0.57	0.4406	darkviolet
GO:0006812	cation transport	157	1	0.59	0.4514	darkviolet
GO:0007186	G protein-coupled receptor signaling pat...	181	1	0.68	0.5005	darkviolet
GO:0006606	protein import into nucleus	5	1	0.01	0.0082	blanchedalmond
GO:0015914	phospholipid transport	8	1	0.01	0.013	blanchedalmond
GO:0033014	tetrapyrrole biosynthetic process	10	1	0.02	0.0163	blanchedalmond
GO:0007186	G protein-coupled receptor signaling pat...	181	2	0.3	0.0326	blanchedalmond
GO:0006886	intracellular protein transport	90	2	0.15	0.1138	blanchedalmond
GO:0006468	protein phosphorylation	249	1	0.41	0.3435	blanchedalmond
GO:0051716	cellular response to stimulus	574	2	0.94	1	blanchedalmond
GO:0055114	oxidation-reduction process	407	13	1.91	1.9e-09	darkolivegreen2
GO:0045454	cell redox homeostasis	35	3	0.16	0.00052	darkolivegreen2
GO:0006011	UDP-glucose metabolic process	1	1	0	0.00468	darkolivegreen2
GO:0006741	NADP biosynthetic process	2	1	0.01	0.00934	darkolivegreen2
GO:0019674	NAD metabolic process	5	1	0.02	0.02321	darkolivegreen2
GO:0006006	glucose metabolic process	5	1	0.02	0.02321	darkolivegreen2
GO:0015074	DNA integration	106	2	0.5	0.08678	darkolivegreen2
GO:0006820	anion transport	39	1	0.18	0.16796	darkolivegreen2
GO:0055085	transmembrane transport	417	2	1.95	0.59519	darkolivegreen2
GO:0009165	nucleotide biosynthetic process	80	1	0.37	1	darkolivegreen2
GO:0090407	organophosphate biosynthetic process	118	1	0.55	1	darkolivegreen2
GO:0072524	pyridine-containing compound metabolic p...	23	1	0.11	1	darkolivegreen2
GO:0051234	establishment of localization	719	3	3.37	1	darkolivegreen2
GO:0019359	nicotinamide nucleotide biosynthetic pro...	16	1	0.07	1	darkolivegreen2
GO:0006810	transport	719	3	3.37	1	darkolivegreen2
GO:0072525	pyridine-containing compound biosyntheti...	18	1	0.08	1	darkolivegreen2
GO:0006811	ion transport	270	1	1.26	1	darkolivegreen2
GO:0006259	DNA metabolic process	251	2	1.18	1	darkolivegreen2
GO:0019637	organophosphate metabolic process	183	1	0.86	1	darkolivegreen2
GO:0019318	hexose metabolic process	20	1	0.09	1	darkolivegreen2
GO:0007186	G protein-coupled receptor signaling pat...	181	4	0.76	0.006	yellow3
GO:0006850	mitochondrial pyruvate transmembrane tra...	2	1	0.01	0.0084	yellow3
GO:0007601	visual perception	4	1	0.02	0.0168	yellow3
GO:0007154	cell communication	495	5	2.09	0.0328	yellow3
GO:0051260	protein homooligomerization	11	1	0.05	0.0454	yellow3
GO:0006298	mismatch repair	12	1	0.05	0.0495	yellow3
GO:0006979	response to oxidative stress	19	1	0.08	0.0773	yellow3
GO:0009058	biosynthetic process	854	3	3.6	0.1227	yellow3
GO:0006813	potassium ion transport	39	1	0.16	0.1525	yellow3
GO:0007155	cell adhesion	49	1	0.21	0.1879	yellow3
GO:0006281	DNA repair	83	2	0.35	0.249	yellow3
GO:0006468	protein phosphorylation	249	2	1.05	0.2828	yellow3
GO:0007275	multicellular organism development	82	1	0.35	0.2951	yellow3
GO:0006355	regulation of transcription, DNA-templat...	286	2	1.21	0.3419	yellow3
GO:0055085	transmembrane transport	417	3	1.76	0.3899	yellow3
GO:0005975	carbohydrate metabolic process	152	1	0.64	0.4798	yellow3
GO:0055114	oxidation-reduction process	407	1	1.72	0.8358	yellow3
GO:0006793	phosphorus metabolic process	472	2	1.99	1	yellow3
GO:0015914	phospholipid transport	8	1	0.01	0.0093	brown
GO:0022904	respiratory electron transport chain	10	1	0.01	0.0117	brown
GO:0015074	DNA integration	106	1	0.12	0.1181	brown
GO:0006468	protein phosphorylation	249	1	0.29	0.2595	brown
GO:0006508	proteolysis	382	1	0.45	0.3742	brown
GO:0006751	glutathione catabolic process	2	1	0	0.0037	green1
GO:0000350	generation of catalytic spliceosome for ...	5	1	0.01	0.0093	green1
GO:0006869	lipid transport	35	1	0.07	0.0638	green1
GO:0006355	regulation of transcription, DNA-templat...	286	2	0.54	0.0957	green1
GO:0050909	sensory perception of taste	58	1	0.11	0.1037	green1
GO:0034220	ion transmembrane transport	85	1	0.16	0.1487	green1
GO:0015074	DNA integration	106	1	0.2	0.1823	green1
GO:0006575	cellular modified amino acid metabolic p...	15	1	0.03	1	green1
GO:0055114	oxidation-reduction process	407	9	2.57	0.00058	lightsteelblue1
GO:0006285	base-excision repair, AP site formation	1	1	0.01	0.00632	lightsteelblue1
GO:0001678	cellular glucose homeostasis	2	1	0.01	0.0126	lightsteelblue1
GO:0016052	carbohydrate catabolic process	14	2	0.09	0.0182	lightsteelblue1
GO:0006885	regulation of pH	4	1	0.03	0.02506	lightsteelblue1
GO:0006406	mRNA export from nucleus	6	1	0.04	0.03736	lightsteelblue1
GO:0008272	sulfate transport	8	1	0.05	0.04951	lightsteelblue1
GO:0000723	telomere maintenance	8	1	0.05	0.04951	lightsteelblue1
GO:0006096	glycolytic process	11	1	0.07	0.06746	lightsteelblue1
GO:0006955	immune response	11	1	0.07	0.06746	lightsteelblue1
GO:0009063	cellular amino acid catabolic process	14	1	0.09	0.08508	lightsteelblue1
GO:0006814	sodium ion transport	35	1	0.22	0.19977	lightsteelblue1
GO:0006030	chitin metabolic process	44	1	0.28	0.24456	lightsteelblue1
GO:0006629	lipid metabolic process	155	2	0.98	0.25658	lightsteelblue1
GO:0007166	cell surface receptor signaling pathway	66	1	0.42	0.34413	lightsteelblue1
GO:0006281	DNA repair	83	2	0.52	0.38197	lightsteelblue1
GO:0007017	microtubule-based process	92	1	0.58	0.44554	lightsteelblue1
GO:0015074	DNA integration	106	1	0.67	0.49372	lightsteelblue1
GO:0005975	carbohydrate metabolic process	152	3	0.96	0.5623	lightsteelblue1
GO:0007186	G protein-coupled receptor signaling pat...	181	1	1.14	0.69051	lightsteelblue1
GO:0055085	transmembrane transport	417	2	2.64	0.75618	lightsteelblue1
GO:0007165	signal transduction	486	2	3.07	0.8321	lightsteelblue1
GO:0006355	regulation of transcription, DNA-templat...	286	1	1.81	0.847	lightsteelblue1
GO:0006508	proteolysis	382	1	2.41	0.92097	lightsteelblue1
GO:0033500	carbohydrate homeostasis	3	1	0.02	1	lightsteelblue1
GO:0019362	pyridine nucleotide metabolic process	21	1	0.13	1	lightsteelblue1
GO:0050789	regulation of biological process	895	3	5.66	1	lightsteelblue1
GO:0055114	oxidation-reduction process	407	5	0.86	0.0007	bisque3
GO:0006355	regulation of transcription, DNA-templat...	286	2	0.6	0.1178	bisque3
GO:0006508	proteolysis	382	1	0.8	0.5701	bisque3
GO:0055085	transmembrane transport	417	1	0.88	0.6037	bisque3
GO:1901360	organic cyclic compound metabolic proces...	1038	2	2.19	1	bisque3
GO:0006810	transport	719	1	1.52	1	bisque3
GO:0018130	heterocycle biosynthetic process	479	2	1.01	1	bisque3
GO:0006351	transcription, DNA-templated	348	2	0.73	1	bisque3
GO:2001141	regulation of RNA biosynthetic process	286	2	0.6	1	bisque3
GO:0045901	positive regulation of translational elo...	1	1	0	0.0035	tomato4
GO:0045905	positive regulation of translational ter...	1	1	0	0.0035	tomato4
GO:0006695	cholesterol biosynthetic process	1	1	0	0.0035	tomato4
GO:0006452	translational frameshifting	1	1	0	0.0035	tomato4
GO:0009411	response to UV	1	1	0	0.0035	tomato4
GO:0055114	oxidation-reduction process	407	5	1.43	0.0103	tomato4
GO:0006098	pentose-phosphate shunt	5	1	0.02	0.0174	tomato4
GO:0005975	carbohydrate metabolic process	152	2	0.53	0.0976	tomato4
GO:0016579	protein deubiquitination	35	1	0.12	0.1163	tomato4
GO:0016192	vesicle-mediated transport	86	1	0.3	0.2633	tomato4
GO:0006812	cation transport	157	1	0.55	0.4303	tomato4
GO:0006468	protein phosphorylation	249	1	0.87	0.5945	tomato4
GO:0006508	proteolysis	382	2	1.34	0.6973	tomato4
GO:0055085	transmembrane transport	417	1	1.46	0.7864	tomato4
GO:0050794	regulation of cellular process	874	1	3.07	1	tomato4
GO:0007188	adenylate cyclase-modulating G protein-c...	1	1	0.01	0.0094	navajowhite2
GO:0042423	catecholamine biosynthetic process	1	1	0.01	0.0094	navajowhite2
GO:0009435	NAD biosynthetic process	3	1	0.03	0.0278	navajowhite2
GO:0007179	transforming growth factor beta receptor...	3	1	0.03	0.0278	navajowhite2
GO:0006085	acetyl-CoA biosynthetic process	4	1	0.04	0.037	navajowhite2
GO:0000387	spliceosomal snRNP assembly	5	1	0.05	0.046	navajowhite2
GO:0009253	peptidoglycan catabolic process	7	1	0.07	0.0638	navajowhite2
GO:0015914	phospholipid transport	8	1	0.07	0.0726	navajowhite2
GO:0009072	aromatic amino acid family metabolic pro...	10	1	0.09	0.0899	navajowhite2
GO:0006955	immune response	11	1	0.1	0.0984	navajowhite2
GO:0043087	regulation of GTPase activity	12	1	0.11	0.1069	navajowhite2
GO:0006101	citrate metabolic process	18	1	0.17	0.1561	navajowhite2
GO:0009165	nucleotide biosynthetic process	80	3	0.75	0.1586	navajowhite2
GO:0009116	nucleoside metabolic process	24	1	0.22	0.2026	navajowhite2
GO:0006520	cellular amino acid metabolic process	102	3	0.96	0.2054	navajowhite2
GO:0006886	intracellular protein transport	90	2	0.84	0.2058	navajowhite2
GO:0006508	proteolysis	382	5	3.58	0.2164	navajowhite2
GO:0007186	G protein-coupled receptor signaling pat...	181	4	1.7	0.2255	navajowhite2
GO:0009156	ribonucleoside monophosphate biosyntheti...	33	1	0.31	0.2678	navajowhite2
GO:0042254	ribosome biogenesis	36	1	0.34	0.2883	navajowhite2
GO:0007165	signal transduction	486	8	4.55	0.2936	navajowhite2
GO:0006813	potassium ion transport	39	1	0.37	0.3083	navajowhite2
GO:0019752	carboxylic acid metabolic process	165	5	1.55	0.3198	navajowhite2
GO:0055114	oxidation-reduction process	407	5	3.81	0.3321	navajowhite2
GO:0006030	chitin metabolic process	44	1	0.41	0.3404	navajowhite2
GO:0055085	transmembrane transport	417	5	3.91	0.3514	navajowhite2
GO:0007155	cell adhesion	49	1	0.46	0.371	navajowhite2
GO:0007166	cell surface receptor signaling pathway	66	2	0.62	0.3934	navajowhite2
GO:0030001	metal ion transport	102	2	0.96	0.4443	navajowhite2
GO:0016192	vesicle-mediated transport	86	1	0.81	0.5584	navajowhite2
GO:0006511	ubiquitin-dependent protein catabolic pr...	119	1	1.11	0.6788	navajowhite2
GO:0006355	regulation of transcription, DNA-templat...	286	2	2.68	0.7595	navajowhite2
GO:0005975	carbohydrate metabolic process	152	1	1.42	0.7669	navajowhite2
GO:0035556	intracellular signal transduction	155	1	1.45	0.7736	navajowhite2
GO:0006468	protein phosphorylation	249	1	2.33	0.9106	navajowhite2
GO:0015748	organophosphate ester transport	8	1	0.07	1	navajowhite2
GO:0019362	pyridine nucleotide metabolic process	21	1	0.2	1	navajowhite2
GO:0050789	regulation of biological process	895	9	8.38	1	navajowhite2
GO:0019363	pyridine nucleotide biosynthetic process	16	1	0.15	1	navajowhite2
GO:0008150	biological_process	4271	40	40	1	navajowhite2
GO:0034316	negative regulation of Arp2/3 complex-me...	1	1	0.01	0.0059	paleturquoise
GO:0032418	lysosome localization	1	1	0.01	0.0059	paleturquoise
GO:0016559	peroxisome fission	1	1	0.01	0.0059	paleturquoise
GO:0016260	selenocysteine biosynthetic process	2	1	0.01	0.0117	paleturquoise
GO:0035434	copper ion transmembrane transport	2	1	0.01	0.0117	paleturquoise
GO:0048268	clathrin coat assembly	2	1	0.01	0.0117	paleturquoise
GO:0043065	positive regulation of apoptotic process	2	1	0.01	0.0117	paleturquoise
GO:0006886	intracellular protein transport	90	3	0.53	0.0149	paleturquoise
GO:0007186	G protein-coupled receptor signaling pat...	181	5	1.06	0.0159	paleturquoise
GO:0007205	protein kinase C-activating G protein-co...	4	1	0.02	0.0232	paleturquoise
GO:0006633	fatty acid biosynthetic process	7	1	0.04	0.0403	paleturquoise
GO:0006506	GPI anchor biosynthetic process	14	1	0.08	0.079	paleturquoise
GO:0071805	potassium ion transmembrane transport	15	1	0.09	0.0844	paleturquoise
GO:0016192	vesicle-mediated transport	86	2	0.5	0.0892	paleturquoise
GO:0007165	signal transduction	486	8	2.84	0.1555	paleturquoise
GO:0035023	regulation of Rho protein signal transdu...	30	1	0.18	0.162	paleturquoise
GO:0006457	protein folding	36	1	0.21	0.1912	paleturquoise
GO:0007155	cell adhesion	49	1	0.29	0.2512	paleturquoise
GO:0007275	multicellular organism development	82	1	0.48	0.3849	paleturquoise
GO:0035556	intracellular signal transduction	155	2	0.91	0.3886	paleturquoise
GO:0006511	ubiquitin-dependent protein catabolic pr...	119	1	0.7	0.5076	paleturquoise
GO:0006468	protein phosphorylation	249	1	1.46	0.7782	paleturquoise
GO:0006807	nitrogen compound metabolic process	2067	5	12.1	0.9987	paleturquoise
GO:0032970	regulation of actin filament-based proce...	9	1	0.05	1	paleturquoise
GO:0032271	regulation of protein polymerization	9	1	0.05	1	paleturquoise
GO:0007411	axon guidance	1	1	0.01	0.0068	saddlebrown
GO:0030488	tRNA methylation	2	1	0.01	0.0135	saddlebrown
GO:0019673	GDP-mannose metabolic process	2	1	0.01	0.0135	saddlebrown
GO:0005978	glycogen biosynthetic process	4	1	0.03	0.0269	saddlebrown
GO:0050912	detection of chemical stimulus involved ...	7	1	0.05	0.0466	saddlebrown
GO:0006302	double-strand break repair	9	1	0.06	0.0595	saddlebrown
GO:0055085	transmembrane transport	417	6	2.83	0.0659	saddlebrown
GO:0001522	pseudouridine synthesis	13	1	0.09	0.0849	saddlebrown
GO:0016567	protein ubiquitination	20	1	0.14	0.1277	saddlebrown
GO:0008654	phospholipid biosynthetic process	24	1	0.16	0.1512	saddlebrown
GO:0005975	carbohydrate metabolic process	152	3	1.03	0.2106	saddlebrown
GO:0006814	sodium ion transport	35	1	0.24	0.2129	saddlebrown
GO:0055114	oxidation-reduction process	407	5	2.76	0.2316	saddlebrown
GO:0050909	sensory perception of taste	58	2	0.39	0.2868	saddlebrown
GO:0006629	lipid metabolic process	155	2	1.05	0.3159	saddlebrown
GO:0034220	ion transmembrane transport	85	1	0.58	0.4428	saddlebrown
GO:0007017	microtubule-based process	92	1	0.62	0.4693	saddlebrown
GO:0006468	protein phosphorylation	249	2	1.69	0.511	saddlebrown
GO:0015031	protein transport	104	1	0.71	0.5119	saddlebrown
GO:0006396	RNA processing	180	2	1.22	0.5349	saddlebrown
GO:0035556	intracellular signal transduction	155	1	1.05	0.6589	saddlebrown
GO:0006351	transcription, DNA-templated	348	1	2.36	0.9157	saddlebrown
GO:0050794	regulation of cellular process	874	1	5.93	1	saddlebrown
GO:0006091	generation of precursor metabolites and ...	46	1	0.31	1	saddlebrown
GO:0034637	cellular carbohydrate biosynthetic proce...	9	1	0.06	1	saddlebrown
GO:0044249	cellular biosynthetic process	809	3	5.49	1	saddlebrown
GO:0032259	methylation	37	1	0.25	1	saddlebrown
GO:0046483	heterocycle metabolic process	1029	5	6.99	1	saddlebrown
GO:0051234	establishment of localization	719	8	4.88	1	saddlebrown
GO:0006457	protein folding	36	3	0.12	0.00019	darkgoldenrod1
GO:0019510	S-adenosylhomocysteine catabolic process	1	1	0	0.00328	darkgoldenrod1
GO:0032486	Rap protein signal transduction	1	1	0	0.00328	darkgoldenrod1
GO:0006228	UTP biosynthetic process	3	1	0.01	0.0098	darkgoldenrod1
GO:0006183	GTP biosynthetic process	3	1	0.01	0.0098	darkgoldenrod1
GO:0006241	CTP biosynthetic process	4	1	0.01	0.01305	darkgoldenrod1
GO:0016485	protein processing	11	1	0.04	0.03551	darkgoldenrod1
GO:0007015	actin filament organization	13	1	0.04	0.04184	darkgoldenrod1
GO:0006414	translational elongation	14	1	0.05	0.04499	darkgoldenrod1
GO:0006165	nucleoside diphosphate phosphorylation	14	1	0.05	0.04499	darkgoldenrod1
GO:0006364	rRNA processing	21	1	0.07	0.06678	darkgoldenrod1
GO:0005975	carbohydrate metabolic process	152	2	0.5	0.08657	darkgoldenrod1
GO:0016192	vesicle-mediated transport	86	1	0.28	0.24815	darkgoldenrod1
GO:0006886	intracellular protein transport	90	1	0.3	0.25816	darkgoldenrod1
GO:0010506	regulation of autophagy	1	1	0	0.0021	royalblue
GO:0007186	G protein-coupled receptor signaling pat...	181	3	0.38	0.0052	royalblue
GO:0006355	regulation of transcription, DNA-templat...	286	2	0.6	0.1178	royalblue
GO:0007166	cell surface receptor signaling pathway	66	1	0.14	0.1309	royalblue
GO:0006281	DNA repair	83	1	0.17	0.162	royalblue
GO:0015074	DNA integration	106	1	0.22	0.2026	royalblue
GO:0006811	ion transport	270	1	0.57	0.4447	royalblue
GO:0051716	cellular response to stimulus	574	4	1.21	1	royalblue
GO:0033554	cellular response to stress	88	1	0.19	1	royalblue
GO:0007275	multicellular organism development	82	4	0.4	0.0054	tan
GO:0031175	neuron projection development	2	1	0.01	0.0098	tan
GO:0006814	sodium ion transport	35	2	0.17	0.0124	tan
GO:1901642	nucleoside transmembrane transport	4	1	0.02	0.0195	tan
GO:0006265	DNA topological change	5	1	0.02	0.0244	tan
GO:0046856	phosphatidylinositol dephosphorylation	5	1	0.02	0.0244	tan
GO:0034968	histone lysine methylation	7	1	0.03	0.0339	tan
GO:0016055	Wnt signaling pathway	12	1	0.06	0.0575	tan
GO:0042981	regulation of apoptotic process	13	1	0.06	0.0622	tan
GO:0016042	lipid catabolic process	17	1	0.08	0.0805	tan
GO:0006511	ubiquitin-dependent protein catabolic pr...	119	2	0.59	0.1147	tan
GO:0007018	microtubule-based movement	40	1	0.2	0.1797	tan
GO:0016192	vesicle-mediated transport	86	1	0.42	0.3483	tan
GO:0006468	protein phosphorylation	249	2	1.22	0.3487	tan
GO:0006886	intracellular protein transport	90	1	0.44	0.3613	tan
GO:0015074	DNA integration	106	1	0.52	0.4108	tan
GO:0007186	G protein-coupled receptor signaling pat...	181	1	0.89	0.5981	tan
GO:0055114	oxidation-reduction process	407	2	2	0.6085	tan
GO:0006508	proteolysis	382	3	1.88	0.7016	tan
GO:0007165	signal transduction	486	3	2.39	0.7282	tan
GO:0006355	regulation of transcription, DNA-templat...	286	1	1.41	0.7675	tan
GO:0006556	S-adenosylmethionine biosynthetic proces...	1	1	0.01	0.0084	darkturquoise
GO:0042450	arginine biosynthetic process via ornith...	1	1	0.01	0.0084	darkturquoise
GO:0042026	protein refolding	1	1	0.01	0.0084	darkturquoise
GO:0006421	asparaginyl-tRNA aminoacylation	1	1	0.01	0.0084	darkturquoise
GO:0006438	valyl-tRNA aminoacylation	2	1	0.02	0.0168	darkturquoise
GO:0019915	lipid storage	2	1	0.02	0.0168	darkturquoise
GO:0031145	anaphase-promoting complex-dependent cat...	2	1	0.02	0.0168	darkturquoise
GO:0008612	peptidyl-lysine modification to peptidyl...	2	1	0.02	0.0168	darkturquoise
GO:0006741	NADP biosynthetic process	2	1	0.02	0.0168	darkturquoise
GO:0006561	proline biosynthetic process	3	1	0.03	0.0251	darkturquoise
GO:0007031	peroxisome organization	4	1	0.03	0.0333	darkturquoise
GO:0030071	regulation of mitotic metaphase/anaphase...	4	1	0.03	0.0333	darkturquoise
GO:0045454	cell redox homeostasis	35	2	0.3	0.0345	darkturquoise
GO:0006098	pentose-phosphate shunt	5	1	0.04	0.0415	darkturquoise
GO:0019674	NAD metabolic process	5	1	0.04	0.0415	darkturquoise
GO:0006383	transcription by RNA polymerase III	5	1	0.04	0.0415	darkturquoise
GO:0006614	SRP-dependent cotranslational protein ta...	8	1	0.07	0.0655	darkturquoise
GO:0001522	pseudouridine synthesis	13	1	0.11	0.1043	darkturquoise
GO:0007015	actin filament organization	13	1	0.11	0.1043	darkturquoise
GO:0015031	protein transport	104	3	0.88	0.1082	darkturquoise
GO:0006414	translational elongation	14	1	0.12	0.1119	darkturquoise
GO:0006413	translational initiation	15	1	0.13	0.1194	darkturquoise
GO:0006364	rRNA processing	21	1	0.18	0.1632	darkturquoise
GO:0006400	tRNA modification	21	1	0.18	0.1632	darkturquoise
GO:0006401	RNA catabolic process	21	1	0.18	0.1632	darkturquoise
GO:0006457	protein folding	36	2	0.3	0.2512	darkturquoise
GO:0055114	oxidation-reduction process	407	5	3.43	0.2553	darkturquoise
GO:0019752	carboxylic acid metabolic process	165	5	1.39	0.2732	darkturquoise
GO:0006260	DNA replication	49	1	0.41	0.3411	darkturquoise
GO:0006886	intracellular protein transport	90	2	0.76	0.4602	darkturquoise
GO:0016192	vesicle-mediated transport	86	1	0.72	0.5207	darkturquoise
GO:0007017	microtubule-based process	92	1	0.78	0.5449	darkturquoise
GO:0006412	translation	173	5	1.46	0.546	darkturquoise
GO:0005975	carbohydrate metabolic process	152	1	1.28	0.7302	darkturquoise
GO:0006351	transcription, DNA-templated	348	2	2.93	0.9474	darkturquoise
GO:0055085	transmembrane transport	417	1	3.51	0.9756	darkturquoise
GO:0009229	thiamine diphosphate biosynthetic proces...	1	1	0.01	0.0054	darkseagreen4
GO:0042128	nitrate assimilation	1	1	0.01	0.0054	darkseagreen4
GO:0006772	thiamine metabolic process	1	1	0.01	0.0054	darkseagreen4
GO:0007029	endoplasmic reticulum organization	1	1	0.01	0.0054	darkseagreen4
GO:0006891	intra-Golgi vesicle-mediated transport	2	1	0.01	0.0107	darkseagreen4
GO:0006086	acetyl-CoA biosynthetic process from pyr...	2	1	0.01	0.0107	darkseagreen4
GO:0008053	mitochondrial fusion	3	1	0.02	0.0161	darkseagreen4
GO:0005978	glycogen biosynthetic process	4	1	0.02	0.0214	darkseagreen4
GO:0001510	RNA methylation	11	1	0.06	0.0577	darkseagreen4
GO:0051260	protein homooligomerization	11	1	0.06	0.0577	darkseagreen4
GO:0071805	potassium ion transmembrane transport	15	1	0.08	0.0779	darkseagreen4
GO:0006139	nucleobase-containing compound metabolic...	994	5	5.35	0.078	darkseagreen4
GO:0016567	protein ubiquitination	20	1	0.11	0.1026	darkseagreen4
GO:0006357	regulation of transcription by RNA polym...	32	1	0.17	0.1592	darkseagreen4
GO:0008033	tRNA processing	42	1	0.23	0.2038	darkseagreen4
GO:0006351	transcription, DNA-templated	348	2	1.87	0.2094	darkseagreen4
GO:0016192	vesicle-mediated transport	86	2	0.46	0.3064	darkseagreen4
GO:0055114	oxidation-reduction process	407	4	2.19	0.3078	darkseagreen4
GO:0006508	proteolysis	382	3	2.06	0.3393	darkseagreen4
GO:0006811	ion transport	270	2	1.45	0.3878	darkseagreen4
GO:0006886	intracellular protein transport	90	1	0.48	0.3881	darkseagreen4
GO:0006520	cellular amino acid metabolic process	102	1	0.55	0.4273	darkseagreen4
GO:0005975	carbohydrate metabolic process	152	2	0.82	0.4961	darkseagreen4
GO:0006919	activation of cysteine-type endopeptidas...	1	1	0	0.0037	antiquewhite4
GO:0015886	heme transport	1	1	0	0.0037	antiquewhite4
GO:0008203	cholesterol metabolic process	2	1	0.01	0.0075	antiquewhite4
GO:0009226	nucleotide-sugar biosynthetic process	2	1	0.01	0.0075	antiquewhite4
GO:0007623	circadian rhythm	2	1	0.01	0.0075	antiquewhite4
GO:0005975	carbohydrate metabolic process	152	3	0.57	0.0176	antiquewhite4
GO:0016042	lipid catabolic process	17	1	0.06	0.0619	antiquewhite4
GO:0055085	transmembrane transport	417	3	1.56	0.2005	antiquewhite4
GO:0016192	vesicle-mediated transport	86	1	0.32	0.2782	antiquewhite4
GO:0006886	intracellular protein transport	90	1	0.34	0.2892	antiquewhite4
GO:0006511	ubiquitin-dependent protein catabolic pr...	119	1	0.45	0.3642	antiquewhite4
GO:0006629	lipid metabolic process	155	2	0.58	0.3886	antiquewhite4
GO:0007186	G protein-coupled receptor signaling pat...	181	1	0.68	0.5005	antiquewhite4
GO:0006468	protein phosphorylation	249	1	0.93	0.6182	antiquewhite4
GO:0008104	protein localization	110	1	0.41	1	antiquewhite4
GO:0032270	positive regulation of cellular protein ...	5	1	0.02	1	antiquewhite4
GO:0055085	transmembrane transport	417	10	4.3	0.0084	lightcyan
GO:0009443	pyridoxal 5'-phosphate salvage	1	1	0.01	0.0103	lightcyan
GO:0035065	regulation of histone acetylation	1	1	0.01	0.0103	lightcyan
GO:0008284	positive regulation of cell proliferatio...	1	1	0.01	0.0103	lightcyan
GO:0006542	glutamine biosynthetic process	1	1	0.01	0.0103	lightcyan
GO:0008543	fibroblast growth factor receptor signal...	1	1	0.01	0.0103	lightcyan
GO:0006559	L-phenylalanine catabolic process	2	1	0.02	0.0205	lightcyan
GO:0006817	phosphate ion transport	2	1	0.02	0.0205	lightcyan
GO:0006094	gluconeogenesis	3	1	0.03	0.0306	lightcyan
GO:0006564	L-serine biosynthetic process	3	1	0.03	0.0306	lightcyan
GO:0009072	aromatic amino acid family metabolic pro...	10	2	0.1	0.0494	lightcyan
GO:0032958	inositol phosphate biosynthetic process	5	1	0.05	0.0505	lightcyan
GO:0005991	trehalose metabolic process	7	1	0.07	0.07	lightcyan
GO:0006355	regulation of transcription, DNA-templat...	286	6	2.95	0.112	lightcyan
GO:0055114	oxidation-reduction process	407	6	4.19	0.238	lightcyan
GO:0007156	homophilic cell adhesion via plasma memb...	28	1	0.29	0.2524	lightcyan
GO:0006357	regulation of transcription by RNA polym...	32	1	0.33	0.2829	lightcyan
GO:0019752	carboxylic acid metabolic process	165	5	1.7	0.289	lightcyan
GO:0006814	sodium ion transport	35	1	0.36	0.305	lightcyan
GO:0005975	carbohydrate metabolic process	152	4	1.57	0.3096	lightcyan
GO:0006351	transcription, DNA-templated	348	7	3.59	0.3341	lightcyan
GO:0007165	signal transduction	486	6	5.01	0.3641	lightcyan
GO:0006629	lipid metabolic process	155	2	1.6	0.4786	lightcyan
GO:0006508	proteolysis	382	4	3.94	0.4989	lightcyan
GO:0006811	ion transport	270	3	2.78	0.5434	lightcyan
GO:0007186	G protein-coupled receptor signaling pat...	181	2	1.86	0.5628	lightcyan
GO:0007275	multicellular organism development	82	1	0.84	0.5757	lightcyan
GO:0006511	ubiquitin-dependent protein catabolic pr...	119	1	1.23	0.7134	lightcyan
GO:0006468	protein phosphorylation	249	2	2.57	0.7366	lightcyan
GO:0035556	intracellular signal transduction	155	1	1.6	0.805	lightcyan
GO:0050789	regulation of biological process	895	12	9.22	1	lightcyan
GO:0008150	biological_process	4271	44	44	1	lightcyan
GO:0051234	establishment of localization	719	11	7.41	1	lightcyan
GO:0043543	protein acylation	12	1	0.12	1	lightcyan
GO:0008152	metabolic process	2731	27	28.13	1	lightcyan
GO:1901615	organic hydroxy compound metabolic proce...	23	2	0.24	1	lightcyan
GO:0006810	transport	719	11	7.41	1	lightcyan
GO:0006558	L-phenylalanine metabolic process	2	1	0.02	1	lightcyan
GO:1901617	organic hydroxy compound biosynthetic pr...	13	2	0.13	1	lightcyan
GO:0006812	cation transport	157	1	1.62	1	lightcyan
GO:0010467	gene expression	737	7	7.59	1	lightcyan
GO:0010468	regulation of gene expression	316	6	3.26	1	lightcyan
GO:0042816	vitamin B6 metabolic process	2	1	0.02	1	lightcyan
GO:0042819	vitamin B6 biosynthetic process	2	1	0.02	1	lightcyan
GO:0006072	glycerol-3-phosphate metabolic process	3	1	0.01	0.0098	salmon1
GO:1903818	positive regulation of voltage-gated pot...	4	1	0.01	0.0131	salmon1
GO:0032222	regulation of synaptic transmission, cho...	4	1	0.01	0.0131	salmon1
GO:0030431	sleep	4	1	0.01	0.0131	salmon1
GO:0006606	protein import into nucleus	5	1	0.02	0.0163	salmon1
GO:0006807	nitrogen compound metabolic process	2067	7	6.78	0.0321	salmon1
GO:0009166	nucleotide catabolic process	18	1	0.06	0.0575	salmon1
GO:0019318	hexose metabolic process	20	1	0.07	0.0637	salmon1
GO:0009116	nucleoside metabolic process	24	1	0.08	0.076	salmon1
GO:0009058	biosynthetic process	854	3	2.8	0.0934	salmon1
GO:0006470	protein dephosphorylation	30	1	0.1	0.0941	salmon1
GO:0035023	regulation of Rho protein signal transdu...	30	1	0.1	0.0941	salmon1
GO:0016579	protein deubiquitination	35	1	0.11	0.109	salmon1
GO:0006397	mRNA processing	65	1	0.21	0.1935	salmon1
GO:0015889	cobalamin transport	1	1	0	0.0028	navajowhite
GO:0006493	protein O-linked glycosylation	2	1	0.01	0.0056	navajowhite
GO:0006783	heme biosynthetic process	3	1	0.01	0.0084	navajowhite
GO:0006511	ubiquitin-dependent protein catabolic pr...	119	2	0.33	0.0423	navajowhite
GO:0016579	protein deubiquitination	35	1	0.1	0.0941	navajowhite
GO:0007264	small GTPase mediated signal transductio...	68	1	0.19	0.1754	navajowhite
GO:0007275	multicellular organism development	82	1	0.23	0.2078	navajowhite
GO:0016192	vesicle-mediated transport	86	1	0.24	0.2168	navajowhite
GO:0006886	intracellular protein transport	90	1	0.25	0.2258	navajowhite
GO:0005975	carbohydrate metabolic process	152	1	0.43	0.353	navajowhite
GO:0006508	proteolysis	382	3	1.07	0.4615	navajowhite
GO:0006468	protein phosphorylation	249	1	0.7	0.5141	navajowhite
GO:0006414	translational elongation	14	2	0.06	0.0015	sienna
GO:0006481	C-terminal protein methylation	2	1	0.01	0.0084	sienna
GO:0034453	microtubule anchoring	2	1	0.01	0.0084	sienna
GO:0016226	iron-sulfur cluster assembly	7	1	0.03	0.0292	sienna
GO:0006904	vesicle docking involved in exocytosis	8	1	0.03	0.0332	sienna
GO:0007034	vacuolar transport	12	1	0.05	0.0495	sienna
GO:0001522	pseudouridine synthesis	13	1	0.05	0.0535	sienna
GO:0006506	GPI anchor biosynthetic process	14	1	0.06	0.0575	sienna
GO:0006486	protein glycosylation	29	1	0.12	0.1156	sienna
GO:0006412	translation	173	4	0.73	0.1182	sienna
GO:0006030	chitin metabolic process	44	1	0.19	0.1704	sienna
GO:0008380	RNA splicing	46	1	0.19	0.1774	sienna
GO:0006366	transcription by RNA polymerase II	52	1	0.22	0.1982	sienna
GO:0006396	RNA processing	180	2	0.76	0.4225	sienna
GO:0006468	protein phosphorylation	249	1	1.05	0.6616	sienna
GO:0006508	proteolysis	382	1	1.61	0.8155	sienna
GO:0055114	oxidation-reduction process	407	1	1.72	0.8358	sienna
GO:0006139	nucleobase-containing compound metabolic...	994	3	4.19	1	sienna
GO:0006434	seryl-tRNA aminoacylation	2	1	0.01	0.0065	slateblue
GO:0097428	protein maturation by iron-sulfur cluste...	3	1	0.01	0.0098	slateblue
GO:0016226	iron-sulfur cluster assembly	7	1	0.02	0.0227	slateblue
GO:0022900	electron transport chain	12	1	0.04	0.0387	slateblue
GO:0006099	tricarboxylic acid cycle	17	1	0.06	0.0544	slateblue
GO:0016567	protein ubiquitination	20	1	0.07	0.0637	slateblue
GO:0006470	protein dephosphorylation	30	1	0.1	0.0941	slateblue
GO:0055114	oxidation-reduction process	407	4	1.33	0.1004	slateblue
GO:0006030	chitin metabolic process	44	1	0.14	0.1351	slateblue
GO:0006508	proteolysis	382	2	1.25	0.3604	slateblue
GO:0005975	carbohydrate metabolic process	152	1	0.5	0.3984	slateblue
GO:0006139	nucleobase-containing compound metabolic...	994	2	3.26	0.4396	slateblue
GO:0071704	organic substance metabolic process	2365	10	7.75	1	slateblue
GO:0015980	energy derivation by oxidation of organi...	32	1	0.1	1	slateblue
GO:0006431	methionyl-tRNA aminoacylation	2	1	0.01	0.0079	sienna4
GO:0043039	tRNA aminoacylation	45	3	0.18	0.0106	sienna4
GO:0006432	phenylalanyl-tRNA aminoacylation	5	1	0.02	0.0198	sienna4
GO:0070588	calcium ion transmembrane transport	10	1	0.04	0.0391	sienna4
GO:0000413	protein peptidyl-prolyl isomerization	14	1	0.06	0.0544	sienna4
GO:0006812	cation transport	157	2	0.62	0.0748	sienna4
GO:0006310	DNA recombination	27	1	0.11	0.1024	sienna4
GO:0006457	protein folding	36	1	0.14	0.1343	sienna4
GO:0008033	tRNA processing	42	1	0.17	0.1549	sienna4
GO:0007608	sensory perception of smell	51	1	0.2	0.185	sienna4
GO:0051276	chromosome organization	66	1	0.26	0.233	sienna4
GO:0006508	proteolysis	382	3	1.52	0.2582	sienna4
GO:0007275	multicellular organism development	82	1	0.33	0.2812	sienna4
GO:0006281	DNA repair	83	1	0.33	0.2841	sienna4
GO:0006511	ubiquitin-dependent protein catabolic pr...	119	1	0.47	0.382	sienna4
GO:0006629	lipid metabolic process	155	1	0.62	0.4672	sienna4
GO:0006468	protein phosphorylation	249	1	0.99	0.6405	sienna4
GO:0006857	oligopeptide transport	1	1	0	0.0044	blue3
GO:0007275	multicellular organism development	82	3	0.36	0.0053	blue3
GO:0031110	regulation of microtubule polymerization...	3	1	0.01	0.0133	blue3
GO:0006511	ubiquitin-dependent protein catabolic pr...	119	3	0.53	0.0148	blue3
GO:0008272	sulfate transport	8	1	0.04	0.0351	blue3
GO:0050482	arachidonic acid secretion	8	1	0.04	0.0351	blue3
GO:0006220	pyrimidine nucleotide metabolic process	9	1	0.04	0.0394	blue3
GO:0006807	nitrogen compound metabolic process	2067	10	9.2	0.04	blue3
GO:0009168	purine ribonucleoside monophosphate bios...	31	1	0.14	0.1295	blue3
GO:0006644	phospholipid metabolic process	54	1	0.24	0.2152	blue3
GO:0006629	lipid metabolic process	155	2	0.69	0.2331	blue3
GO:0006397	mRNA processing	65	1	0.29	0.2532	blue3
GO:0006508	proteolysis	382	5	1.7	0.2582	blue3
GO:0055114	oxidation-reduction process	407	3	1.81	0.2692	blue3
GO:0055085	transmembrane transport	417	3	1.86	0.2817	blue3
GO:0030001	metal ion transport	102	1	0.45	0.3689	blue3
GO:0006355	regulation of transcription, DNA-templat...	286	1	1.27	0.7328	blue3
GO:0007165	signal transduction	486	1	2.16	0.8998	blue3
GO:0009124	nucleoside monophosphate biosynthetic pr...	34	1	0.15	1	blue3
GO:0007018	microtubule-based movement	40	3	0.21	0.001	mediumorchid4
GO:0006270	DNA replication initiation	10	2	0.05	0.0011	mediumorchid4
GO:1901031	regulation of response to reactive oxyge...	1	1	0.01	0.0052	mediumorchid4
GO:0032264	IMP salvage	1	1	0.01	0.0052	mediumorchid4
GO:0006102	isocitrate metabolic process	2	1	0.01	0.0103	mediumorchid4
GO:0055114	oxidation-reduction process	407	6	2.1	0.0144	mediumorchid4
GO:0009263	deoxyribonucleotide biosynthetic process	3	1	0.02	0.0154	mediumorchid4
GO:0051301	cell division	3	1	0.02	0.0154	mediumorchid4
GO:0009452	7-methylguanosine RNA capping	5	1	0.03	0.0255	mediumorchid4
GO:0031124	mRNA 3'-end processing	8	1	0.04	0.0405	mediumorchid4
GO:0001510	RNA methylation	11	1	0.06	0.0553	mediumorchid4
GO:0006631	fatty acid metabolic process	15	1	0.08	0.0747	mediumorchid4
GO:0051726	regulation of cell cycle	20	1	0.1	0.0983	mediumorchid4
GO:0007017	microtubule-based process	92	4	0.47	0.2098	mediumorchid4
GO:0050909	sensory perception of taste	58	1	0.3	0.2603	mediumorchid4
GO:0006468	protein phosphorylation	249	2	1.28	0.3702	mediumorchid4
GO:0007186	G protein-coupled receptor signaling pat...	181	1	0.93	0.6152	mediumorchid4
GO:0016070	RNA metabolic process	600	3	3.09	0.8705	mediumorchid4
GO:0006508	proteolysis	382	1	1.97	0.8734	mediumorchid4
GO:0009124	nucleoside monophosphate biosynthetic pr...	34	1	0.18	1	mediumorchid4
GO:0006164	purine nucleotide biosynthetic process	54	1	0.28	1	mediumorchid4
GO:0006139	nucleobase-containing compound metabolic...	994	7	5.12	1	mediumorchid4
GO:0000379	tRNA-type intron splice site recognition...	1	1	0	0.0026	pink4
GO:0009249	protein lipoylation	1	1	0	0.0026	pink4
GO:0002100	tRNA wobble adenosine to inosine editing	1	1	0	0.0026	pink4
GO:0030431	sleep	4	1	0.01	0.0103	pink4
GO:1903818	positive regulation of voltage-gated pot...	4	1	0.01	0.0103	pink4
GO:0032222	regulation of synaptic transmission, cho...	4	1	0.01	0.0103	pink4
GO:0008272	sulfate transport	8	1	0.02	0.0204	pink4
GO:0006298	mismatch repair	12	1	0.03	0.0305	pink4
GO:0019318	hexose metabolic process	20	1	0.05	0.0504	pink4
GO:0006412	translation	173	1	0.45	0.3658	pink4
GO:0007186	G protein-coupled receptor signaling pat...	181	1	0.47	0.3793	pink4
GO:0007186	G protein-coupled receptor signaling pat...	181	2	0.3	0.033	deepskyblue4
GO:0009058	biosynthetic process	854	3	1.4	0.04	deepskyblue4
GO:0006355	regulation of transcription, DNA-templat...	286	2	0.47	0.075	deepskyblue4
GO:0007608	sensory perception of smell	51	1	0.08	0.081	deepskyblue4
GO:0055085	transmembrane transport	417	1	0.68	0.513	deepskyblue4
GO:0003008	system process	114	1	0.19	1	deepskyblue4
GO:0050877	nervous system process	113	1	0.19	1	deepskyblue4
GO:0051028	mRNA transport	7	2	0.04	0.0054	darkgreen
GO:0043486	histone exchange	1	1	0.01	0.0056	darkgreen
GO:0071929	alpha-tubulin acetylation	1	1	0.01	0.0056	darkgreen
GO:0048870	cell motility	2	1	0.01	0.0112	darkgreen
GO:0000012	single strand break repair	2	1	0.01	0.0112	darkgreen
GO:0006369	termination of RNA polymerase II transcr...	3	1	0.02	0.0168	darkgreen
GO:0097428	protein maturation by iron-sulfur cluste...	3	1	0.02	0.0168	darkgreen
GO:0006378	mRNA polyadenylation	4	1	0.02	0.0223	darkgreen
GO:0006379	mRNA cleavage	5	1	0.03	0.0278	darkgreen
GO:0018342	protein prenylation	5	1	0.03	0.0278	darkgreen
GO:0006406	mRNA export from nucleus	6	1	0.03	0.0333	darkgreen
GO:0006468	protein phosphorylation	249	4	1.4	0.0477	darkgreen
GO:0006298	mismatch repair	12	1	0.07	0.0655	darkgreen
GO:0001522	pseudouridine synthesis	13	1	0.07	0.0707	darkgreen
GO:0006506	GPI anchor biosynthetic process	14	1	0.08	0.076	darkgreen
GO:0009116	nucleoside metabolic process	24	1	0.13	0.1268	darkgreen
GO:0006397	mRNA processing	65	2	0.37	0.2669	darkgreen
GO:0050909	sensory perception of taste	58	1	0.33	0.2804	darkgreen
GO:0006396	RNA processing	180	3	1.01	0.4459	darkgreen
GO:0035556	intracellular signal transduction	155	1	0.87	0.5892	darkgreen
GO:0006412	translation	173	1	0.97	0.6303	darkgreen
GO:0006508	proteolysis	382	2	2.15	0.6465	darkgreen
GO:0006355	regulation of transcription, DNA-templat...	286	1	1.61	0.8114	darkgreen
GO:0007165	signal transduction	486	2	2.73	0.8554	darkgreen
GO:0034773	histone H4-K20 trimethylation	1	1	0	0.0049	lavenderblush2
GO:0019236	response to pheromone	2	1	0.01	0.0098	lavenderblush2
GO:0051262	protein tetramerization	4	1	0.02	0.0195	lavenderblush2
GO:0016575	histone deacetylation	4	1	0.02	0.0195	lavenderblush2
GO:0009312	oligosaccharide biosynthetic process	5	1	0.02	0.0244	lavenderblush2
GO:0015914	phospholipid transport	8	1	0.04	0.0387	lavenderblush2
GO:0006886	intracellular protein transport	90	2	0.44	0.0712	lavenderblush2
GO:0006820	anion transport	39	2	0.19	0.0902	lavenderblush2
GO:0035023	regulation of Rho protein signal transdu...	30	1	0.15	0.1379	lavenderblush2
GO:0055085	transmembrane transport	417	4	2.05	0.1422	lavenderblush2
GO:0006814	sodium ion transport	35	1	0.17	0.159	lavenderblush2
GO:0007018	microtubule-based movement	40	1	0.2	0.1797	lavenderblush2
GO:0006811	ion transport	270	4	1.33	0.2847	lavenderblush2
GO:0006139	nucleobase-containing compound metabolic...	994	2	4.89	0.2881	lavenderblush2
GO:0006468	protein phosphorylation	249	2	1.22	0.3487	lavenderblush2
GO:0006511	ubiquitin-dependent protein catabolic pr...	119	1	0.59	0.4483	lavenderblush2
GO:0007165	signal transduction	486	3	2.39	0.5136	lavenderblush2
GO:0007186	G protein-coupled receptor signaling pat...	181	1	0.89	0.5981	lavenderblush2
GO:0006508	proteolysis	382	2	1.88	0.7201	lavenderblush2
GO:0006355	regulation of transcription, DNA-templat...	286	1	1.41	0.7675	lavenderblush2
GO:0050794	regulation of cellular process	874	4	4.3	1	lavenderblush2
GO:0009081	branched-chain amino acid metabolic proc...	1	1	0	0.003	skyblue4
GO:0050912	detection of chemical stimulus involved ...	7	1	0.02	0.021	skyblue4
GO:0060964	regulation of gene silencing by miRNA	8	1	0.02	0.024	skyblue4
GO:0006486	protein glycosylation	29	1	0.09	0.085	skyblue4
GO:0045454	cell redox homeostasis	35	1	0.11	0.102	skyblue4
GO:0006813	potassium ion transport	39	1	0.12	0.113	skyblue4
GO:0008380	RNA splicing	46	1	0.14	0.131	skyblue4
GO:0007275	multicellular organism development	82	1	0.25	0.223	skyblue4
GO:0046907	intracellular transport	110	1	0.33	0.288	skyblue4
GO:0006511	ubiquitin-dependent protein catabolic pr...	119	1	0.36	0.308	skyblue4
GO:0007186	G protein-coupled receptor signaling pat...	181	1	0.55	0.431	skyblue4
GO:0006508	proteolysis	382	2	1.16	0.534	skyblue4
GO:0006355	regulation of transcription, DNA-templat...	286	1	0.87	0.594	skyblue4
GO:0001682	tRNA 5'-leader removal	1	1	0.01	0.0063	plum3
GO:0006788	heme oxidation	1	1	0.01	0.0063	plum3
GO:0006426	glycyl-tRNA aminoacylation	1	1	0.01	0.0063	plum3
GO:0042256	mature ribosome assembly	2	1	0.01	0.0126	plum3
GO:0006751	glutathione catabolic process	2	1	0.01	0.0126	plum3
GO:0034453	microtubule anchoring	2	1	0.01	0.0126	plum3
GO:0019348	dolichol metabolic process	2	1	0.01	0.0126	plum3
GO:0002949	tRNA threonylcarbamoyladenosine modifica...	2	1	0.01	0.0126	plum3
GO:0006357	regulation of transcription by RNA polym...	32	2	0.2	0.017	plum3
GO:0017183	peptidyl-diphthamide biosynthetic proces...	3	1	0.02	0.0188	plum3
GO:0016575	histone deacetylation	4	1	0.03	0.0251	plum3
GO:0006606	protein import into nucleus	5	1	0.03	0.0312	plum3
GO:0006289	nucleotide-excision repair	10	1	0.06	0.0615	plum3
GO:0045892	negative regulation of transcription, DN...	10	1	0.06	0.0615	plum3
GO:0016192	vesicle-mediated transport	86	2	0.54	0.1018	plum3
GO:0006412	translation	173	4	1.09	0.1458	plum3
GO:0006397	mRNA processing	65	2	0.41	0.164	plum3
GO:0006457	protein folding	36	1	0.23	0.2049	plum3
GO:0000398	mRNA splicing, via spliceosome	36	1	0.23	0.2049	plum3
GO:0032259	methylation	37	1	0.23	0.2099	plum3
GO:0006260	DNA replication	49	1	0.31	0.2684	plum3
GO:0006886	intracellular protein transport	90	2	0.57	0.4083	plum3
GO:0006511	ubiquitin-dependent protein catabolic pr...	119	1	0.75	0.5348	plum3
GO:0006355	regulation of transcription, DNA-templat...	286	4	1.81	0.7635	plum3
GO:0006508	proteolysis	382	2	2.41	0.8092	plum3
GO:0055085	transmembrane transport	417	1	2.64	0.9381	plum3
GO:0006399	tRNA metabolic process	88	3	0.56	1	plum3
GO:0006821	chloride transport	5	1	0.01	0.007	slateblue2
GO:0016567	protein ubiquitination	20	1	0.03	0.028	slateblue2
GO:0016579	protein deubiquitination	35	1	0.05	0.048	slateblue2
GO:0006511	ubiquitin-dependent protein catabolic pr...	119	1	0.17	0.156	slateblue2
GO:0007186	G protein-coupled receptor signaling pat...	181	1	0.25	0.229	slateblue2
GO:0006468	protein phosphorylation	249	1	0.35	0.303	slateblue2
GO:0007172	signal complex assembly	1	1	0	0.004	orangered4
GO:0007156	homophilic cell adhesion via plasma memb...	28	2	0.11	0.0053	orangered4
GO:0006468	protein phosphorylation	249	4	0.99	0.0147	orangered4
GO:1901642	nucleoside transmembrane transport	4	1	0.02	0.0158	orangered4
GO:0006813	potassium ion transport	39	1	0.16	0.1446	orangered4
GO:0007018	microtubule-based movement	40	1	0.16	0.1481	orangered4
GO:0007186	G protein-coupled receptor signaling pat...	181	2	0.72	0.1605	orangered4
GO:0015074	DNA integration	106	1	0.42	0.3482	orangered4
GO:0006811	ion transport	270	2	1.07	0.3601	orangered4
GO:0005975	carbohydrate metabolic process	152	1	0.61	0.4606	orangered4
GO:0035556	intracellular signal transduction	155	1	0.62	0.4672	orangered4
GO:0006355	regulation of transcription, DNA-templat...	286	1	1.14	0.6929	orangered4
GO:0006508	proteolysis	382	1	1.52	0.7973	orangered4
GO:0055085	transmembrane transport	417	2	1.66	0.8044	orangered4
GO:0006793	phosphorus metabolic process	472	4	1.88	1	orangered4
GO:1901564	organonitrogen compound metabolic proces...	1254	5	4.99	1	orangered4
GO:0043412	macromolecule modification	510	4	2.03	1	orangered4
GO:0006813	potassium ion transport	39	2	0.06	0.0017	cornsilk
GO:0006897	endocytosis	3	1	0	0.0049	cornsilk
GO:0034220	ion transmembrane transport	85	2	0.14	0.0077	cornsilk
GO:0006355	regulation of transcription, DNA-templat...	286	2	0.47	0.075	cornsilk
GO:0051234	establishment of localization	719	5	1.18	1	cornsilk
GO:0006810	transport	719	5	1.18	1	cornsilk
GO:0009889	regulation of biosynthetic process	296	2	0.49	1	cornsilk
GO:0007568	aging	1	1	0	0.0014	chocolate4
GO:0006313	transposition, DNA-mediated	12	1	0.02	0.0167	chocolate4
GO:0006099	tricarboxylic acid cycle	17	1	0.02	0.0237	chocolate4
GO:0006869	lipid transport	35	1	0.05	0.0482	chocolate4
GO:0009056	catabolic process	242	1	0.34	0.2954	chocolate4
GO:0055085	transmembrane transport	417	1	0.59	0.4603	chocolate4
GO:0006750	glutathione biosynthetic process	2	1	0.01	0.0079	mediumpurple3
GO:0006807	nitrogen compound metabolic process	2067	7	8.23	0.0439	mediumpurple3
GO:0006979	response to oxidative stress	19	1	0.08	0.0731	mediumpurple3
GO:0035556	intracellular signal transduction	155	2	0.62	0.1248	mediumpurple3
GO:0016579	protein deubiquitination	35	1	0.14	0.1308	mediumpurple3
GO:0006030	chitin metabolic process	44	1	0.18	0.1617	mediumpurple3
GO:0007608	sensory perception of smell	51	1	0.2	0.185	mediumpurple3
GO:0055114	oxidation-reduction process	407	3	1.62	0.2162	mediumpurple3
GO:0065003	protein-containing complex assembly	73	1	0.29	0.2544	mediumpurple3
GO:0006281	DNA repair	83	1	0.33	0.2841	mediumpurple3
GO:0007017	microtubule-based process	92	1	0.37	0.3099	mediumpurple3
GO:0006511	ubiquitin-dependent protein catabolic pr...	119	1	0.47	0.382	mediumpurple3
GO:0006468	protein phosphorylation	249	1	0.99	0.6405	mediumpurple3
GO:0006811	ion transport	270	1	1.07	0.6712	mediumpurple3
GO:0006355	regulation of transcription, DNA-templat...	286	1	1.14	0.6929	mediumpurple3
GO:0055085	transmembrane transport	417	1	1.66	0.8262	mediumpurple3
GO:0006139	nucleobase-containing compound metabolic...	994	2	3.96	1	mediumpurple3
GO:0006516	glycoprotein catabolic process	1	1	0	0.0026	palevioletred1
GO:0006955	immune response	11	1	0.03	0.028	palevioletred1
GO:0006506	GPI anchor biosynthetic process	14	1	0.04	0.0355	palevioletred1
GO:0009058	biosynthetic process	854	3	2.2	0.0709	palevioletred1
GO:0007186	G protein-coupled receptor signaling pat...	181	2	0.47	0.0764	palevioletred1
GO:0007166	cell surface receptor signaling pathway	66	1	0.17	0.1576	palevioletred1
GO:0016192	vesicle-mediated transport	86	1	0.22	0.2007	palevioletred1
GO:0006886	intracellular protein transport	90	1	0.23	0.2091	palevioletred1
GO:0055114	oxidation-reduction process	407	2	1.05	0.2826	palevioletred1
GO:0006355	regulation of transcription, DNA-templat...	286	1	0.74	0.5339	palevioletred1
GO:0055085	transmembrane transport	417	1	1.07	0.6774	palevioletred1
GO:0015914	phospholipid transport	8	2	0.05	0.0009	plum2
GO:0006431	methionyl-tRNA aminoacylation	2	1	0.01	0.0117	plum2
GO:0006355	regulation of transcription, DNA-templat...	286	6	1.67	0.0123	plum2
GO:0006811	ion transport	270	7	1.58	0.0284	plum2
GO:0006368	transcription elongation from RNA polyme...	5	1	0.03	0.0289	plum2
GO:0006468	protein phosphorylation	249	4	1.46	0.0543	plum2
GO:0009966	regulation of signal transduction	59	2	0.35	0.0715	plum2
GO:0006816	calcium ion transport	13	1	0.08	0.0736	plum2
GO:0006979	response to oxidative stress	19	1	0.11	0.1058	plum2
GO:0016567	protein ubiquitination	20	1	0.12	0.111	plum2
GO:0006352	DNA-templated transcription, initiation	27	1	0.16	0.147	plum2
GO:0006357	regulation of transcription by RNA polym...	32	1	0.19	0.1718	plum2
GO:0051056	regulation of small GTPase mediated sign...	44	1	0.26	0.2287	plum2
GO:0007155	cell adhesion	49	1	0.29	0.2512	plum2
GO:0006812	cation transport	157	2	0.92	0.2736	plum2
GO:0007275	multicellular organism development	82	1	0.48	0.3849	plum2
GO:0034220	ion transmembrane transport	85	1	0.5	0.3959	plum2
GO:0055085	transmembrane transport	417	3	2.44	0.5785	plum2
GO:0007186	G protein-coupled receptor signaling pat...	181	1	1.06	0.6623	plum2
GO:0055114	oxidation-reduction process	407	2	2.38	0.7037	plum2
GO:0015711	organic anion transport	19	2	0.11	1	plum2
GO:0006139	nucleobase-containing compound metabolic...	994	8	5.82	1	plum2
GO:0006796	phosphate-containing compound metabolic ...	469	4	2.75	1	plum2
GO:0006807	nitrogen compound metabolic process	2067	13	12.1	1	plum2
GO:0034660	ncRNA metabolic process	116	1	0.68	1	plum2
GO:0030163	protein catabolic process	137	10	0.9	6.2e-06	thistle3
GO:0043161	proteasome-mediated ubiquitin-dependent ...	7	2	0.05	0.00085	thistle3
GO:0071025	RNA surveillance	1	1	0.01	0.00656	thistle3
GO:0070966	nuclear-transcribed mRNA catabolic proce...	1	1	0.01	0.00656	thistle3
GO:0006435	threonyl-tRNA aminoacylation	1	1	0.01	0.00656	thistle3
GO:0070072	vacuolar proton-transporting V-type ATPa...	1	1	0.01	0.00656	thistle3
GO:0070481	nuclear-transcribed mRNA catabolic proce...	1	1	0.01	0.00656	thistle3
GO:0000469	cleavage involved in rRNA processing	2	1	0.01	0.01307	thistle3
GO:0018344	protein geranylgeranylation	2	1	0.01	0.01307	thistle3
GO:0042176	regulation of protein catabolic process	2	1	0.01	0.01307	thistle3
GO:0006729	tetrahydrobiopterin biosynthetic process	3	1	0.02	0.01954	thistle3
GO:0042274	ribosomal small subunit biogenesis	3	1	0.02	0.01954	thistle3
GO:0042147	retrograde transport, endosome to Golgi	3	1	0.02	0.01954	thistle3
GO:0030042	actin filament depolymerization	4	1	0.03	0.02598	thistle3
GO:0030150	protein import into mitochondrial matrix	4	1	0.03	0.02598	thistle3
GO:0006511	ubiquitin-dependent protein catabolic pr...	119	5	0.78	0.02956	thistle3
GO:0051603	proteolysis involved in cellular protein...	127	6	0.83	0.0435	thistle3
GO:0006289	nucleotide-excision repair	10	1	0.07	0.06372	thistle3
GO:0006096	glycolytic process	11	1	0.07	0.06988	thistle3
GO:0007034	vacuolar transport	12	1	0.08	0.07599	thistle3
GO:0006414	translational elongation	14	1	0.09	0.0881	thistle3
GO:0000413	protein peptidyl-prolyl isomerization	14	1	0.09	0.0881	thistle3
GO:0009058	biosynthetic process	854	6	5.6	0.17717	thistle3
GO:0006457	protein folding	36	1	0.24	0.21161	thistle3
GO:0007017	microtubule-based process	92	1	0.6	0.45756	thistle3
GO:0030001	metal ion transport	102	1	0.67	0.49287	thistle3
GO:0055085	transmembrane transport	417	3	2.73	0.74715	thistle3
GO:0006351	transcription, DNA-templated	348	1	2.28	0.90815	thistle3
GO:0045947	negative regulation of translational ini...	1	1	0	0.0035	magenta3
GO:0043504	mitochondrial DNA repair	1	1	0	0.0035	magenta3
GO:0006662	glycerol ether metabolic process	2	1	0.01	0.007	magenta3
GO:0031167	rRNA methylation	2	1	0.01	0.007	magenta3
GO:0051301	cell division	3	1	0.01	0.0105	magenta3
GO:0016226	iron-sulfur cluster assembly	7	1	0.02	0.0243	magenta3
GO:0043085	positive regulation of catalytic activit...	8	1	0.03	0.0278	magenta3
GO:0016485	protein processing	11	1	0.04	0.038	magenta3
GO:0001522	pseudouridine synthesis	13	1	0.05	0.0448	magenta3
GO:0015986	ATP synthesis coupled proton transport	14	1	0.05	0.0481	magenta3
GO:0042254	ribosome biogenesis	36	2	0.13	0.0484	magenta3
GO:0048193	Golgi vesicle transport	16	1	0.06	0.0548	magenta3
GO:0045454	cell redox homeostasis	35	1	0.12	0.1163	magenta3
GO:0016192	vesicle-mediated transport	86	2	0.3	0.2075	magenta3
GO:0006468	protein phosphorylation	249	1	0.87	0.5945	magenta3
GO:0018990	ecdysis, chitin-based cuticle	1	1	0	0.0037	slateblue1
GO:0009056	catabolic process	242	2	0.91	0.0074	slateblue1
GO:0006303	double-strand break repair via nonhomolo...	3	1	0.01	0.0112	slateblue1
GO:0033014	tetrapyrrole biosynthetic process	10	2	0.04	0.014	slateblue1
GO:0007218	neuropeptide signaling pathway	4	1	0.01	0.0149	slateblue1
GO:0006415	translational termination	5	1	0.02	0.0186	slateblue1
GO:0006779	porphyrin-containing compound biosynthet...	6	1	0.02	0.0223	slateblue1
GO:0000723	telomere maintenance	8	1	0.03	0.0296	slateblue1
GO:0048278	vesicle docking	9	1	0.03	0.0332	slateblue1
GO:0006367	transcription initiation from RNA polyme...	11	1	0.04	0.0405	slateblue1
GO:0006887	exocytosis	12	1	0.04	0.0441	slateblue1
GO:0042981	regulation of apoptotic process	13	1	0.05	0.0477	slateblue1
GO:0000413	protein peptidyl-prolyl isomerization	14	1	0.05	0.0513	slateblue1
GO:0006310	DNA recombination	27	1	0.1	0.0967	slateblue1
GO:0016192	vesicle-mediated transport	86	2	0.32	0.2315	slateblue1
GO:0006886	intracellular protein transport	90	1	0.34	0.2892	slateblue1
GO:0009408	response to heat	3	2	0.01	3e-05	royalblue2
GO:0006457	protein folding	36	2	0.12	0.0059	royalblue2
GO:0006423	cysteinyl-tRNA aminoacylation	3	1	0.01	0.0098	royalblue2
GO:0006275	regulation of DNA replication	3	1	0.01	0.0098	royalblue2
GO:0006890	retrograde vesicle-mediated transport, G...	3	1	0.01	0.0098	royalblue2
GO:0000079	regulation of cyclin-dependent protein s...	3	1	0.01	0.0098	royalblue2
GO:0032259	methylation	37	2	0.12	0.0273	royalblue2
GO:0006479	protein methylation	16	1	0.05	0.0513	royalblue2
GO:0016567	protein ubiquitination	20	1	0.07	0.0637	royalblue2
GO:0045454	cell redox homeostasis	35	1	0.11	0.109	royalblue2
GO:0006468	protein phosphorylation	249	3	0.82	0.167	royalblue2
GO:0006508	proteolysis	382	1	1.25	0.7312	royalblue2
GO:0055114	oxidation-reduction process	407	1	1.33	0.7545	royalblue2
GO:0055085	transmembrane transport	417	1	1.37	0.7632	royalblue2
GO:0015991	ATP hydrolysis coupled proton transport	15	2	0.09	0.0038	darkmagenta
GO:0006233	dTDP biosynthetic process	1	1	0.01	0.0063	darkmagenta
GO:0006879	cellular iron ion homeostasis	1	1	0.01	0.0063	darkmagenta
GO:0046294	formaldehyde catabolic process	1	1	0.01	0.0063	darkmagenta
GO:0006376	mRNA splice site selection	2	1	0.01	0.0126	darkmagenta
GO:0006102	isocitrate metabolic process	2	1	0.01	0.0126	darkmagenta
GO:0007094	mitotic spindle assembly checkpoint	2	1	0.01	0.0126	darkmagenta
GO:0000387	spliceosomal snRNP assembly	5	1	0.03	0.0312	darkmagenta
GO:0043631	RNA polyadenylation	5	1	0.03	0.0312	darkmagenta
GO:0006260	DNA replication	49	2	0.31	0.0377	darkmagenta
GO:0050482	arachidonic acid secretion	8	1	0.05	0.0495	darkmagenta
GO:0006839	mitochondrial transport	10	1	0.06	0.0615	darkmagenta
GO:0006096	glycolytic process	11	1	0.07	0.0675	darkmagenta
GO:0031123	RNA 3'-end processing	12	1	0.08	0.0734	darkmagenta
GO:0006412	translation	173	3	1.09	0.0939	darkmagenta
GO:0016042	lipid catabolic process	17	1	0.11	0.1024	darkmagenta
GO:0006364	rRNA processing	21	1	0.13	0.125	darkmagenta
GO:0009058	biosynthetic process	854	11	5.4	0.1298	darkmagenta
GO:0006486	protein glycosylation	29	1	0.18	0.1685	darkmagenta
GO:0006396	RNA processing	180	6	1.14	0.1974	darkmagenta
GO:0008033	tRNA processing	42	1	0.27	0.2348	darkmagenta
GO:0006030	chitin metabolic process	44	1	0.28	0.2446	darkmagenta
GO:0006644	phospholipid metabolic process	54	1	0.34	0.2915	darkmagenta
GO:0006281	DNA repair	83	1	0.52	0.4123	darkmagenta
GO:0055114	oxidation-reduction process	407	3	2.57	0.4824	darkmagenta
GO:0006355	regulation of transcription, DNA-templat...	286	2	1.81	0.5486	darkmagenta
GO:0071174	mitotic spindle checkpoint	2	1	0.01	1	darkmagenta
GO:0007186	G protein-coupled receptor signaling pat...	181	4	0.64	0.0029	yellow4
GO:0006839	mitochondrial transport	10	1	0.04	0.0346	yellow4
GO:0006979	response to oxidative stress	19	1	0.07	0.0648	yellow4
GO:0009190	cyclic nucleotide biosynthetic process	22	1	0.08	0.0747	yellow4
GO:0035023	regulation of Rho protein signal transdu...	30	1	0.11	0.1005	yellow4
GO:0006814	sodium ion transport	35	1	0.12	0.1163	yellow4
GO:0050909	sensory perception of taste	58	1	0.2	0.1857	yellow4
GO:0007166	cell surface receptor signaling pathway	66	1	0.23	0.2086	yellow4
GO:0006508	proteolysis	382	3	1.34	0.2116	yellow4
GO:0035556	intracellular signal transduction	155	2	0.54	0.2492	yellow4
GO:0007017	microtubule-based process	92	1	0.32	0.279	yellow4
GO:0015074	DNA integration	106	1	0.37	0.3145	yellow4
GO:0006511	ubiquitin-dependent protein catabolic pr...	119	1	0.42	0.346	yellow4
GO:0005975	carbohydrate metabolic process	152	1	0.53	0.4199	yellow4
GO:0006468	protein phosphorylation	249	1	0.87	0.5945	yellow4
GO:1902751	positive regulation of cell cycle G2/M p...	1	1	0.01	0.0059	palevioletred3
GO:0046470	phosphatidylcholine metabolic process	1	1	0.01	0.0059	palevioletred3
GO:0046600	negative regulation of centriole replica...	1	1	0.01	0.0059	palevioletred3
GO:0006468	protein phosphorylation	249	5	1.46	0.0131	palevioletred3
GO:0006897	endocytosis	3	1	0.02	0.0175	palevioletred3
GO:0006189	'de novo' IMP biosynthetic process	3	1	0.02	0.0175	palevioletred3
GO:0043547	positive regulation of GTPase activity	4	1	0.02	0.0232	palevioletred3
GO:0032958	inositol phosphate biosynthetic process	5	1	0.03	0.0289	palevioletred3
GO:0032012	regulation of ARF protein signal transdu...	6	1	0.04	0.0346	palevioletred3
GO:0007169	transmembrane receptor protein tyrosine ...	8	1	0.05	0.0459	palevioletred3
GO:0016485	protein processing	11	1	0.06	0.0626	palevioletred3
GO:0007156	homophilic cell adhesion via plasma memb...	28	1	0.16	0.152	palevioletred3
GO:0006486	protein glycosylation	29	1	0.17	0.157	palevioletred3
GO:0006470	protein dephosphorylation	30	1	0.18	0.162	palevioletred3
GO:0007165	signal transduction	486	4	2.84	0.4369	palevioletred3
GO:0006355	regulation of transcription, DNA-templat...	286	2	1.67	0.5066	palevioletred3
GO:0005975	carbohydrate metabolic process	152	1	0.89	0.5969	palevioletred3
GO:0006508	proteolysis	382	3	2.24	0.6314	palevioletred3
GO:0006396	RNA processing	180	1	1.05	0.6603	palevioletred3
GO:0006811	ion transport	270	1	1.58	0.8055	palevioletred3
GO:0055114	oxidation-reduction process	407	1	2.38	0.9188	palevioletred3
GO:0055085	transmembrane transport	417	1	2.44	0.9239	palevioletred3
GO:0050789	regulation of biological process	895	8	5.24	1	palevioletred3
GO:0008150	biological_process	4271	25	25	1	palevioletred3
GO:0051234	establishment of localization	719	2	4.21	1	palevioletred3
GO:0007064	mitotic sister chromatid cohesion	2	1	0.01	0.0056	peru
GO:0005992	trehalose biosynthetic process	4	1	0.01	0.0112	peru
GO:0031124	mRNA 3'-end processing	8	1	0.02	0.0223	peru
GO:0055114	oxidation-reduction process	407	3	1.14	0.0989	peru
GO:0050909	sensory perception of taste	58	1	0.16	0.1515	peru
GO:0005975	carbohydrate metabolic process	152	2	0.43	0.2898	peru
GO:0006508	proteolysis	382	2	1.07	0.2922	peru
GO:0055085	transmembrane transport	417	2	1.17	0.3301	peru
GO:0003008	system process	114	1	0.32	1	peru
GO:0051276	chromosome organization	66	1	0.19	1	peru
GO:0050877	nervous system process	113	1	0.32	1	peru
GO:0048285	organelle fission	9	1	0.03	1	peru
GO:0045823	positive regulation of heart contraction	1	1	0	0.0026	blueviolet
GO:0019509	L-methionine salvage from methylthioaden...	2	1	0.01	0.0051	blueviolet
GO:0035434	copper ion transmembrane transport	2	1	0.01	0.0051	blueviolet
GO:0006228	UTP biosynthetic process	3	1	0.01	0.0077	blueviolet
GO:0006183	GTP biosynthetic process	3	1	0.01	0.0077	blueviolet
GO:0006241	CTP biosynthetic process	4	1	0.01	0.0103	blueviolet
GO:0007017	microtubule-based process	92	2	0.24	0.0222	blueviolet
GO:0006165	nucleoside diphosphate phosphorylation	14	1	0.04	0.0355	blueviolet
GO:0044237	cellular metabolic process	1982	5	5.1	0.0872	blueviolet
GO:0042254	ribosome biogenesis	36	1	0.09	0.089	blueviolet
GO:0006412	translation	173	1	0.45	0.3658	blueviolet
GO:0006099	tricarboxylic acid cycle	17	3	0.08	4.9e-05	orangered1
GO:0009060	aerobic respiration	18	4	0.08	0.0038	orangered1
GO:0006106	fumarate metabolic process	1	1	0	0.0044	orangered1
GO:0097193	intrinsic apoptotic signaling pathway	1	1	0	0.0044	orangered1
GO:0033617	mitochondrial respiratory chain complex ...	2	1	0.01	0.0089	orangered1
GO:0006525	arginine metabolic process	3	1	0.01	0.0133	orangered1
GO:0006284	base-excision repair	5	1	0.02	0.0221	orangered1
GO:0016226	iron-sulfur cluster assembly	7	1	0.03	0.0307	orangered1
GO:0006289	nucleotide-excision repair	10	1	0.04	0.0437	orangered1
GO:0035023	regulation of Rho protein signal transdu...	30	1	0.13	0.1256	orangered1
GO:0005975	carbohydrate metabolic process	152	2	0.68	0.1452	orangered1
GO:0018193	peptidyl-amino acid modification	46	1	0.2	0.1863	orangered1
GO:0006139	nucleobase-containing compound metabolic...	994	4	4.42	0.2379	orangered1
GO:0034220	ion transmembrane transport	85	1	0.38	0.318	orangered1
GO:0006355	regulation of transcription, DNA-templat...	286	2	1.27	0.3668	orangered1
GO:0055114	oxidation-reduction process	407	6	1.81	0.3881	orangered1
GO:0055085	transmembrane transport	417	3	1.86	0.4239	orangered1
GO:0006508	proteolysis	382	1	1.7	0.8321	orangered1
GO:0006807	nitrogen compound metabolic process	2067	7	9.2	1	orangered1
GO:0006265	DNA topological change	5	1	0.01	0.012	honeydew1
GO:0006396	RNA processing	180	2	0.42	0.064	honeydew1
GO:0032259	methylation	37	1	0.09	0.083	honeydew1
GO:0007608	sensory perception of smell	51	1	0.12	0.113	honeydew1
GO:0006629	lipid metabolic process	155	1	0.36	0.309	honeydew1
GO:0035556	intracellular signal transduction	155	1	0.36	0.309	honeydew1
GO:0006508	proteolysis	382	1	0.89	0.609	honeydew1
GO:0055114	oxidation-reduction process	407	1	0.95	0.633	honeydew1
GO:0055085	transmembrane transport	417	1	0.98	0.642	honeydew1
GO:0019538	protein metabolic process	995	1	2.33	1	honeydew1
GO:0050909	sensory perception of taste	58	5	0.34	1.7e-05	darkgrey
GO:0006878	cellular copper ion homeostasis	1	1	0.01	0.0059	darkgrey
GO:0006825	copper ion transport	3	1	0.02	0.0175	darkgrey
GO:0008535	respiratory chain complex IV assembly	3	1	0.02	0.0175	darkgrey
GO:0072488	ammonium transmembrane transport	4	1	0.02	0.0232	darkgrey
GO:0000413	protein peptidyl-prolyl isomerization	14	1	0.08	0.079	darkgrey
GO:0006413	translational initiation	15	1	0.09	0.0844	darkgrey
GO:0006479	protein methylation	16	1	0.09	0.0898	darkgrey
GO:0006979	response to oxidative stress	19	1	0.11	0.1058	darkgrey
GO:0015074	DNA integration	106	2	0.62	0.1267	darkgrey
GO:0006508	proteolysis	382	4	2.24	0.1806	darkgrey
GO:0006814	sodium ion transport	35	1	0.2	0.1864	darkgrey
GO:0045454	cell redox homeostasis	35	1	0.2	0.1864	darkgrey
GO:0006030	chitin metabolic process	44	1	0.26	0.2287	darkgrey
GO:0051276	chromosome organization	66	1	0.39	0.3232	darkgrey
GO:0007275	multicellular organism development	82	1	0.48	0.3849	darkgrey
GO:0006281	DNA repair	83	1	0.49	0.3886	darkgrey
GO:0007017	microtubule-based process	92	1	0.54	0.4207	darkgrey
GO:0015031	protein transport	104	1	0.61	0.461	darkgrey
GO:0006511	ubiquitin-dependent protein catabolic pr...	119	1	0.7	0.5076	darkgrey
GO:0007186	G protein-coupled receptor signaling pat...	181	1	1.06	0.6623	darkgrey
GO:0055114	oxidation-reduction process	407	2	2.38	0.7037	darkgrey
GO:0055085	transmembrane transport	417	2	2.44	0.8632	darkgrey
GO:0008104	protein localization	110	1	0.64	1	darkgrey
GO:0006139	nucleobase-containing compound metabolic...	994	3	5.82	1	darkgrey
GO:0015074	DNA integration	106	5	0.87	0.0015	midnightblue
GO:0051013	microtubule severing	1	1	0.01	0.0082	midnightblue
GO:0009972	cytidine deamination	1	1	0.01	0.0082	midnightblue
GO:0033499	galactose catabolic process via UDP-gala...	1	1	0.01	0.0082	midnightblue
GO:0006541	glutamine metabolic process	3	1	0.02	0.0244	midnightblue
GO:0007034	vacuolar transport	12	1	0.1	0.0941	midnightblue
GO:0006506	GPI anchor biosynthetic process	14	1	0.11	0.109	midnightblue
GO:0071805	potassium ion transmembrane transport	15	1	0.12	0.1163	midnightblue
GO:0006352	DNA-templated transcription, initiation	27	1	0.22	0.1998	midnightblue
GO:0006355	regulation of transcription, DNA-templat...	286	4	2.34	0.2041	midnightblue
GO:0006814	sodium ion transport	35	1	0.29	0.2511	midnightblue
GO:0000398	mRNA splicing, via spliceosome	36	1	0.3	0.2573	midnightblue
GO:0007018	microtubule-based movement	40	1	0.33	0.2816	midnightblue
GO:0006030	chitin metabolic process	44	1	0.36	0.305	midnightblue
GO:0007608	sensory perception of smell	51	1	0.42	0.3444	midnightblue
GO:0006508	proteolysis	382	4	3.13	0.349	midnightblue
GO:0007166	cell surface receptor signaling pathway	66	1	0.54	0.4215	midnightblue
GO:0016043	cellular component organization	206	2	1.69	0.4277	midnightblue
GO:0007186	G protein-coupled receptor signaling pat...	181	2	1.48	0.4407	midnightblue
GO:0007275	multicellular organism development	82	1	0.67	0.494	midnightblue
GO:0016192	vesicle-mediated transport	86	1	0.7	0.5107	midnightblue
GO:0006811	ion transport	270	3	2.21	0.5215	midnightblue
GO:0006886	intracellular protein transport	90	1	0.74	0.5269	midnightblue
GO:0006468	protein phosphorylation	249	2	2.04	0.6142	midnightblue
GO:0006511	ubiquitin-dependent protein catabolic pr...	119	1	0.98	0.6296	midnightblue
GO:0035556	intracellular signal transduction	155	1	1.27	0.7272	midnightblue
GO:0055114	oxidation-reduction process	407	2	3.34	0.8603	midnightblue
GO:0055085	transmembrane transport	417	2	3.42	0.9405	midnightblue
GO:0050789	regulation of biological process	895	7	7.33	1	midnightblue
GO:0008150	biological_process	4271	35	35	1	midnightblue
GO:0051234	establishment of localization	719	6	5.89	1	midnightblue
GO:0008152	metabolic process	2731	22	22.38	1	midnightblue
GO:0046131	pyrimidine ribonucleoside metabolic proc...	6	1	0.05	1	midnightblue
GO:0006810	transport	719	6	5.89	1	midnightblue
GO:0015031	protein transport	104	1	0.85	1	midnightblue
GO:0055114	oxidation-reduction process	407	5	1.24	0.0052	deeppink2
GO:0006313	transposition, DNA-mediated	12	1	0.04	0.036	deeppink2
GO:0015074	DNA integration	106	2	0.32	0.0398	deeppink2
GO:0006979	response to oxidative stress	19	1	0.06	0.0564	deeppink2
GO:0006629	lipid metabolic process	155	2	0.47	0.0786	deeppink2
GO:0006508	proteolysis	382	3	1.16	0.1036	deeppink2
GO:0006030	chitin metabolic process	44	1	0.13	0.1261	deeppink2
GO:0055085	transmembrane transport	417	2	1.27	0.3671	deeppink2
GO:0005975	carbohydrate metabolic process	152	1	0.46	0.3761	deeppink2
GO:0006811	ion transport	270	1	0.82	0.5727	deeppink2
GO:0007165	signal transduction	486	1	1.48	0.7925	deeppink2
GO:0019538	protein metabolic process	995	3	3.03	1	deeppink2
GO:0034641	cellular nitrogen compound metabolic pro...	1173	2	3.57	1	deeppink2
GO:0007165	signal transduction	486	8	2.28	0.016	white
GO:0007205	protein kinase C-activating G protein-co...	4	1	0.02	0.019	white
GO:0006685	sphingomyelin catabolic process	5	1	0.02	0.023	white
GO:0035556	intracellular signal transduction	155	3	0.73	0.055	white
GO:0015074	DNA integration	106	2	0.5	0.087	white
GO:0006486	protein glycosylation	29	1	0.14	0.128	white
GO:0035023	regulation of Rho protein signal transdu...	30	1	0.14	0.132	white
GO:0006355	regulation of transcription, DNA-templat...	286	3	1.34	0.146	white
GO:0000398	mRNA splicing, via spliceosome	36	1	0.17	0.156	white
GO:0007010	cytoskeleton organization	37	1	0.17	0.16	white
GO:0007186	G protein-coupled receptor signaling pat...	181	3	0.85	0.185	white
GO:0006468	protein phosphorylation	249	2	1.17	0.327	white
GO:0055085	transmembrane transport	417	1	1.95	0.872	white
GO:0006793	phosphorus metabolic process	472	3	2.21	1	white
GO:1901564	organonitrogen compound metabolic proces...	1254	4	5.87	1	white
GO:0043412	macromolecule modification	510	3	2.39	1	white
GO:1901565	organonitrogen compound catabolic proces...	171	1	0.8	1	white
GO:0043413	macromolecule glycosylation	29	1	0.14	1	white
GO:1901566	organonitrogen compound biosynthetic pro...	339	1	1.59	1	white
GO:0006796	phosphate-containing compound metabolic ...	469	3	2.2	1	white
GO:0009113	purine nucleobase biosynthetic process	2	1	0.01	0.01	sienna1
GO:0006164	purine nucleotide biosynthetic process	54	3	0.28	0.014	sienna1
GO:0006546	glycine catabolic process	3	1	0.02	0.015	sienna1
GO:0006189	'de novo' IMP biosynthetic process	3	1	0.02	0.015	sienna1
GO:0006182	cGMP biosynthetic process	6	1	0.03	0.031	sienna1
GO:0055114	oxidation-reduction process	407	5	2.1	0.052	sienna1
GO:0006816	calcium ion transport	13	1	0.07	0.065	sienna1
GO:0006913	nucleocytoplasmic transport	14	1	0.07	0.07	sienna1
GO:0015991	ATP hydrolysis coupled proton transport	15	1	0.08	0.075	sienna1
GO:0055085	transmembrane transport	417	5	2.15	0.079	sienna1
GO:0006869	lipid transport	35	1	0.18	0.166	sienna1
GO:0016579	protein deubiquitination	35	1	0.18	0.166	sienna1
GO:0006811	ion transport	270	3	1.39	0.36	sienna1
GO:0006468	protein phosphorylation	249	2	1.28	0.37	sienna1
GO:0006511	ubiquitin-dependent protein catabolic pr...	119	1	0.61	0.464	sienna1
GO:0005975	carbohydrate metabolic process	152	1	0.78	0.55	sienna1
GO:0035556	intracellular signal transduction	155	1	0.8	0.557	sienna1
GO:0006629	lipid metabolic process	155	1	0.8	0.557	sienna1
GO:0006396	RNA processing	180	1	0.93	0.613	sienna1
GO:0006508	proteolysis	382	2	1.97	0.728	sienna1
GO:0050794	regulation of cellular process	874	1	4.5	1	sienna1
GO:0044248	cellular catabolic process	215	2	1.11	1	sienna1
GO:0042754	negative regulation of circadian rhythm	1	1	0.01	0.007	magenta
GO:0007156	homophilic cell adhesion via plasma memb...	28	2	0.2	0.016	magenta
GO:0006468	protein phosphorylation	249	5	1.75	0.028	magenta
GO:0016573	histone acetylation	9	1	0.06	0.062	magenta
GO:0006807	nitrogen compound metabolic process	2067	14	14.52	0.067	magenta
GO:0045892	negative regulation of transcription, DN...	10	1	0.07	0.068	magenta
GO:0007166	cell surface receptor signaling pathway	66	2	0.46	0.078	magenta
GO:0016192	vesicle-mediated transport	86	2	0.6	0.121	magenta
GO:0007186	G protein-coupled receptor signaling pat...	181	3	1.27	0.132	magenta
GO:0055085	transmembrane transport	417	5	2.93	0.163	magenta
GO:0035023	regulation of Rho protein signal transdu...	30	1	0.21	0.191	magenta
GO:0009058	biosynthetic process	854	5	6	0.192	magenta
GO:0006457	protein folding	36	1	0.25	0.225	magenta
GO:0007018	microtubule-based movement	40	1	0.28	0.247	magenta
GO:0006355	regulation of transcription, DNA-templat...	286	4	2.01	0.289	magenta
GO:0006886	intracellular protein transport	90	1	0.63	0.473	magenta
GO:0006508	proteolysis	382	3	2.68	0.511	magenta
GO:0015074	DNA integration	106	1	0.74	0.531	magenta
GO:0007165	signal transduction	486	5	3.41	0.542	magenta
GO:0006811	ion transport	270	1	1.9	0.86	magenta
GO:0055114	oxidation-reduction process	407	1	2.86	0.951	magenta
GO:0050794	regulation of cellular process	874	9	6.14	1	magenta
GO:0044249	cellular biosynthetic process	809	4	5.68	1	magenta
GO:0009889	regulation of biosynthetic process	296	4	2.08	1	magenta
GO:0046483	heterocycle metabolic process	1029	5	7.23	1	magenta
GO:0051234	establishment of localization	719	7	5.05	1	magenta
GO:0043543	protein acylation	12	1	0.08	1	magenta
GO:0015833	peptide transport	105	1	0.74	1	magenta
GO:0010467	gene expression	737	4	5.18	1	magenta
GO:0019538	protein metabolic process	995	9	6.99	1	magenta
GO:0006537	glutamate biosynthetic process	1	1	0	0.0037	magenta4
GO:0006024	glycosaminoglycan biosynthetic process	1	1	0	0.0037	magenta4
GO:0006342	chromatin silencing	2	1	0.01	0.0075	magenta4
GO:0046654	tetrahydrofolate biosynthetic process	3	1	0.01	0.0112	magenta4
GO:0055114	oxidation-reduction process	407	4	1.52	0.0588	magenta4
GO:0007264	small GTPase mediated signal transductio...	68	2	0.25	0.0721	magenta4
GO:0035023	regulation of Rho protein signal transdu...	30	1	0.11	0.1068	magenta4
GO:0016579	protein deubiquitination	35	1	0.13	0.1236	magenta4
GO:0006260	DNA replication	49	1	0.18	0.1689	magenta4
GO:0035556	intracellular signal transduction	155	3	0.58	0.2492	magenta4
GO:0006355	regulation of transcription, DNA-templat...	286	3	1.07	0.2532	magenta4
GO:0015074	DNA integration	106	1	0.4	0.3316	magenta4
GO:0006511	ubiquitin-dependent protein catabolic pr...	119	1	0.45	0.3642	magenta4
GO:0006508	proteolysis	382	2	1.43	0.605	magenta4
GO:0006464	cellular protein modification process	465	2	1.74	0.7812	magenta4
GO:0055085	transmembrane transport	417	1	1.56	0.8073	magenta4
GO:0006685	sphingomyelin catabolic process	5	1	0.02	0.016	chocolate3
GO:0007186	G protein-coupled receptor signaling pat...	181	2	0.59	0.116	chocolate3
GO:0006508	proteolysis	382	3	1.25	0.123	chocolate3
GO:0055114	oxidation-reduction process	407	3	1.33	0.142	chocolate3
GO:0055085	transmembrane transport	417	3	1.37	0.15	chocolate3
GO:0007608	sensory perception of smell	51	1	0.17	0.155	chocolate3
GO:0006355	regulation of transcription, DNA-templat...	286	1	0.94	0.622	chocolate3
GO:0009395	phospholipid catabolic process	6	1	0.02	1	chocolate3
GO:0043603	cellular amide metabolic process	206	1	0.68	1	chocolate3
GO:0008150	biological_process	4271	14	14	1	chocolate3
GO:0007600	sensory perception	113	1	0.37	1	chocolate3
GO:0008152	metabolic process	2731	8	8.95	1	chocolate3
GO:0007606	sensory perception of chemical stimulus	109	1	0.36	1	chocolate3
GO:0044242	cellular lipid catabolic process	11	1	0.04	1	chocolate3
GO:0007269	neurotransmitter secretion	1	1	0	0.0021	lightblue1
GO:0007169	transmembrane receptor protein tyrosine ...	8	1	0.02	0.0167	lightblue1
GO:0006030	chitin metabolic process	44	1	0.09	0.0891	lightblue1
GO:0006260	DNA replication	49	1	0.1	0.0987	lightblue1
GO:0050909	sensory perception of taste	58	1	0.12	0.1159	lightblue1
GO:0015074	DNA integration	106	1	0.22	0.2026	lightblue1
GO:0055085	transmembrane transport	417	2	0.88	0.2169	lightblue1
GO:0006412	translation	173	1	0.36	0.311	lightblue1
GO:0006468	protein phosphorylation	249	1	0.52	0.4179	lightblue1
GO:0006814	sodium ion transport	35	1	0.04	0.04	lightblue3
GO:0007608	sensory perception of smell	51	1	0.06	0.058	lightblue3
GO:0050909	sensory perception of taste	58	1	0.07	0.066	lightblue3
GO:0006508	proteolysis	382	1	0.45	0.374	lightblue3
GO:0055114	oxidation-reduction process	407	1	0.48	0.394	lightblue3
GO:0045944	positive regulation of transcription by ...	3	1	0.01	0.014	thistle
GO:0015937	coenzyme A biosynthetic process	4	1	0.02	0.019	thistle
GO:0005978	glycogen biosynthetic process	4	1	0.02	0.019	thistle
GO:0006914	autophagy	5	1	0.02	0.023	thistle
GO:0006355	regulation of transcription, DNA-templat...	286	5	1.34	0.024	thistle
GO:0016573	histone acetylation	9	1	0.04	0.041	thistle
GO:0070588	calcium ion transmembrane transport	10	1	0.05	0.046	thistle
GO:0043087	regulation of GTPase activity	12	1	0.06	0.055	thistle
GO:0008299	isoprenoid biosynthetic process	13	1	0.06	0.059	thistle
GO:0007165	signal transduction	486	4	2.28	0.162	thistle
GO:0007264	small GTPase mediated signal transductio...	68	1	0.32	0.275	thistle
GO:0006886	intracellular protein transport	90	1	0.42	0.347	thistle
GO:0015074	DNA integration	106	1	0.5	0.396	thistle
GO:0006508	proteolysis	382	2	1.79	0.545	thistle
GO:0007186	G protein-coupled receptor signaling pat...	181	1	0.85	0.58	thistle
GO:0006468	protein phosphorylation	249	1	1.17	0.7	thistle
GO:0055085	transmembrane transport	417	2	1.95	0.793	thistle
GO:0000271	polysaccharide biosynthetic process	4	1	0.02	1	thistle
GO:1901576	organic substance biosynthetic process	823	8	3.85	1	thistle
GO:0006073	cellular glucan metabolic process	4	1	0.02	1	thistle
GO:0006334	nucleosome assembly	7	1	0.01	0.0098	lightpink4
GO:0007275	multicellular organism development	82	1	0.12	0.1099	lightpink4
GO:0015074	DNA integration	106	1	0.15	0.14	lightpink4
GO:0006511	ubiquitin-dependent protein catabolic pr...	119	1	0.17	0.156	lightpink4
GO:0007186	G protein-coupled receptor signaling pat...	181	1	0.25	0.2289	lightpink4
GO:0006468	protein phosphorylation	249	1	0.35	0.3028	lightpink4
GO:0018342	protein prenylation	5	1	0.01	0.014	darkseagreen1
GO:0042981	regulation of apoptotic process	13	1	0.04	0.036	darkseagreen1
GO:0006814	sodium ion transport	35	1	0.1	0.094	darkseagreen1
GO:0006813	potassium ion transport	39	1	0.11	0.104	darkseagreen1
GO:0016311	dephosphorylation	46	1	0.13	0.122	darkseagreen1
GO:0006260	DNA replication	49	1	0.14	0.129	darkseagreen1
GO:0006468	protein phosphorylation	249	2	0.7	0.152	darkseagreen1
GO:0006355	regulation of transcription, DNA-templat...	286	2	0.8	0.19	darkseagreen1
[truncated: 1,606 more rows]

## Sheet: C Solvent effect
Supplementary Data 6 C. Gene ontology enrichment results for all modules in solvent effect analysis.
GO.ID	Term	Annotated	Significant	Expected	Fisher	module
GO:0035023	regulation of Rho protein signal transdu...	30	2	0.12	0.0061	yellow2
GO:0006171	cAMP biosynthetic process	3	1	0.01	0.0119	yellow2
GO:0006821	chloride transport	5	1	0.02	0.0198	yellow2
GO:0051056	regulation of small GTPase mediated sign...	44	3	0.18	0.028	yellow2
GO:0015914	phospholipid transport	8	1	0.03	0.0314	yellow2
GO:0000413	protein peptidyl-prolyl isomerization	14	1	0.06	0.0544	yellow2
GO:0006468	protein phosphorylation	249	3	0.99	0.0726	yellow2
GO:0006357	regulation of transcription by RNA polym...	32	1	0.13	0.1202	yellow2
GO:0045454	cell redox homeostasis	35	1	0.14	0.1308	yellow2
GO:0006355	regulation of transcription, DNA-templat...	286	3	1.14	0.2484	yellow2
GO:0035556	intracellular signal transduction	155	4	0.62	0.2492	yellow2
GO:0006886	intracellular protein transport	90	1	0.36	0.3042	yellow2
GO:0055085	transmembrane transport	417	2	1.66	0.5052	yellow2
GO:0006811	ion transport	270	3	1.07	0.5698	yellow2
GO:0007165	signal transduction	486	5	1.93	0.6502	yellow2
GO:0050794	regulation of cellular process	874	9	3.48	1	yellow2
GO:0019725	cellular homeostasis	42	1	0.17	1	yellow2
GO:0006468	protein phosphorylation	249	9	2.57	0.00079	lightgreen
GO:0006177	GMP biosynthetic process	1	1	0.01	0.0103	lightgreen
GO:0032465	regulation of cytokinesis	1	1	0.01	0.0103	lightgreen
GO:0007041	lysosomal transport	1	1	0.01	0.0103	lightgreen
GO:0030148	sphingolipid biosynthetic process	1	1	0.01	0.0103	lightgreen
GO:0016567	protein ubiquitination	20	2	0.21	0.01752	lightgreen
GO:0007155	cell adhesion	49	3	0.5	0.01865	lightgreen
GO:0007264	small GTPase mediated signal transductio...	68	3	0.7	0.01881	lightgreen
GO:0007163	establishment or maintenance of cell pol...	2	1	0.02	0.0205	lightgreen
GO:0006486	protein glycosylation	29	2	0.3	0.03532	lightgreen
GO:0006013	mannose metabolic process	4	1	0.04	0.04059	lightgreen
GO:0005978	glycogen biosynthetic process	4	1	0.04	0.04059	lightgreen
GO:0006357	regulation of transcription by RNA polym...	32	2	0.33	0.04232	lightgreen
GO:0035556	intracellular signal transduction	155	6	1.6	0.0491	lightgreen
GO:0070588	calcium ion transmembrane transport	10	1	0.1	0.09847	lightgreen
GO:0006355	regulation of transcription, DNA-templat...	286	7	2.95	0.10375	lightgreen
GO:0009116	nucleoside metabolic process	24	2	0.25	0.11479	lightgreen
GO:0016055	Wnt signaling pathway	12	1	0.12	0.117	lightgreen
GO:0006915	apoptotic process	19	1	0.2	0.17895	lightgreen
GO:0009165	nucleotide biosynthetic process	80	2	0.82	0.21868	lightgreen
GO:0016192	vesicle-mediated transport	86	2	0.89	0.22169	lightgreen
GO:0009058	biosynthetic process	854	14	8.8	0.22439	lightgreen
GO:0007156	homophilic cell adhesion via plasma memb...	28	1	0.29	0.25239	lightgreen
GO:0035023	regulation of Rho protein signal transdu...	30	1	0.31	0.26782	lightgreen
GO:0007165	signal transduction	486	11	5.01	0.27618	lightgreen
GO:0016579	protein deubiquitination	35	1	0.36	0.30504	lightgreen
GO:0006629	lipid metabolic process	155	2	1.6	0.44237	lightgreen
GO:0007186	G protein-coupled receptor signaling pat...	181	2	1.86	0.5628	lightgreen
GO:0006886	intracellular protein transport	90	1	0.93	0.61011	lightgreen
GO:0006511	ubiquitin-dependent protein catabolic pr...	119	1	1.23	0.71342	lightgreen
GO:0006508	proteolysis	382	2	3.94	0.9309	lightgreen
GO:0050789	regulation of biological process	895	19	9.22	1	lightgreen
GO:0008150	biological_process	4271	44	44	1	lightgreen
GO:0051234	establishment of localization	719	4	7.41	1	lightgreen
GO:0044042	glucan metabolic process	4	1	0.04	1	lightgreen
GO:0008152	metabolic process	2731	29	28.13	1	lightgreen
GO:0006810	transport	719	4	7.41	1	lightgreen
GO:0006811	ion transport	270	1	2.78	1	lightgreen
GO:0015031	protein transport	104	1	1.07	1	lightgreen
GO:0006812	cation transport	157	1	1.62	1	lightgreen
GO:0045184	establishment of protein localization	104	1	1.07	1	lightgreen
GO:0006816	calcium ion transport	13	1	0.13	1	lightgreen
GO:0010467	gene expression	737	7	7.59	1	lightgreen
GO:0010468	regulation of gene expression	316	7	3.26	1	lightgreen
GO:0006470	protein dephosphorylation	30	3	0.35	0.0049	lightyellow
GO:0006004	fucose metabolic process	1	1	0.01	0.0117	lightyellow
GO:0018108	peptidyl-tyrosine phosphorylation	1	1	0.01	0.0117	lightyellow
GO:0046600	negative regulation of centriole replica...	1	1	0.01	0.0117	lightyellow
GO:0006979	response to oxidative stress	19	2	0.22	0.0202	lightyellow
GO:0051016	barbed-end actin filament capping	2	1	0.02	0.0233	lightyellow
GO:0071918	urea transmembrane transport	2	1	0.02	0.0233	lightyellow
GO:0006508	proteolysis	382	10	4.47	0.0233	lightyellow
GO:0016575	histone deacetylation	4	1	0.05	0.046	lightyellow
GO:0007275	multicellular organism development	82	3	0.96	0.0702	lightyellow
GO:0006144	purine nucleobase metabolic process	7	1	0.08	0.0792	lightyellow
GO:0006807	nitrogen compound metabolic process	2067	28	24.2	0.0899	lightyellow
GO:0016573	histone acetylation	9	1	0.11	0.1007	lightyellow
GO:0006955	immune response	11	1	0.13	0.1216	lightyellow
GO:0006367	transcription initiation from RNA polyme...	11	1	0.13	0.1216	lightyellow
GO:0006139	nucleobase-containing compound metabolic...	994	11	11.64	0.1576	lightyellow
GO:0006511	ubiquitin-dependent protein catabolic pr...	119	3	1.39	0.1618	lightyellow
GO:0009190	cyclic nucleotide biosynthetic process	22	1	0.26	0.2287	lightyellow
GO:0035556	intracellular signal transduction	155	3	1.81	0.272	lightyellow
GO:0007156	homophilic cell adhesion via plasma memb...	28	1	0.33	0.2816	lightyellow
GO:0051276	chromosome organization	66	3	0.77	0.2905	lightyellow
GO:0000398	mRNA splicing, via spliceosome	36	1	0.42	0.3467	lightyellow
GO:0015074	DNA integration	106	2	1.24	0.3537	lightyellow
GO:0007186	G protein-coupled receptor signaling pat...	181	3	2.12	0.3563	lightyellow
GO:0006030	chitin metabolic process	44	1	0.52	0.4059	lightyellow
GO:0006355	regulation of transcription, DNA-templat...	286	4	3.35	0.4333	lightyellow
GO:0006644	phospholipid metabolic process	54	1	0.63	0.4727	lightyellow
GO:0044237	cellular metabolic process	1982	23	23.2	0.4938	lightyellow
GO:0006629	lipid metabolic process	155	2	1.81	0.5157	lightyellow
GO:0007166	cell surface receptor signaling pathway	66	1	0.77	0.5431	lightyellow
GO:0055114	oxidation-reduction process	407	4	4.76	0.7155	lightyellow
GO:0005975	carbohydrate metabolic process	152	2	1.78	0.7838	lightyellow
GO:0006468	protein phosphorylation	249	3	2.92	0.7874	lightyellow
GO:0055085	transmembrane transport	417	4	4.88	0.8688	lightyellow
GO:0006811	ion transport	270	1	3.16	0.9625	lightyellow
GO:0032970	regulation of actin filament-based proce...	9	1	0.11	1	lightyellow
GO:0032271	regulation of protein polymerization	9	1	0.11	1	lightyellow
GO:0032272	negative regulation of protein polymeriz...	3	1	0.04	1	lightyellow
GO:0050789	regulation of biological process	895	12	10.48	1	lightyellow
GO:0008150	biological_process	4271	50	50	1	lightyellow
GO:0051234	establishment of localization	719	4	8.42	1	lightyellow
GO:0043543	protein acylation	12	1	0.14	1	lightyellow
GO:0030041	actin filament polymerization	9	1	0.11	1	lightyellow
GO:0008152	metabolic process	2731	36	31.97	1	lightyellow
GO:0030042	actin filament depolymerization	4	1	0.05	1	lightyellow
GO:0006810	transport	719	4	8.42	1	lightyellow
GO:0008154	actin polymerization or depolymerization	10	1	0.12	1	lightyellow
GO:0009187	cyclic nucleotide metabolic process	23	1	0.27	1	lightyellow
GO:0010467	gene expression	737	6	8.63	1	lightyellow
GO:0010468	regulation of gene expression	316	4	3.7	1	lightyellow
GO:0051180	vitamin transport	3	1	0.01	0.007	royalblue3
GO:0045944	positive regulation of transcription by ...	3	1	0.01	0.007	royalblue3
GO:0016055	Wnt signaling pathway	12	1	0.03	0.028	royalblue3
GO:0008299	isoprenoid biosynthetic process	13	1	0.03	0.03	royalblue3
GO:0035023	regulation of Rho protein signal transdu...	30	1	0.07	0.068	royalblue3
GO:0007275	multicellular organism development	82	1	0.19	0.176	royalblue3
GO:0015074	DNA integration	106	1	0.25	0.222	royalblue3
GO:0006355	regulation of transcription, DNA-templat...	286	2	0.67	0.426	royalblue3
GO:0006468	protein phosphorylation	249	1	0.58	0.452	royalblue3
GO:0006811	ion transport	270	1	0.63	0.48	royalblue3
GO:0006412	translation	173	17	2.75	8.3e-07	purple
GO:0006120	mitochondrial electron transport, NADH t...	3	2	0.05	0.00074	purple
GO:0006414	translational elongation	14	3	0.22	0.00124	purple
GO:0016226	iron-sulfur cluster assembly	7	2	0.11	0.00498	purple
GO:0006614	SRP-dependent cotranslational protein ta...	8	2	0.13	0.00657	purple
GO:0006384	transcription initiation from RNA polyme...	1	1	0.02	0.01592	purple
GO:0032981	mitochondrial respiratory chain complex ...	1	1	0.02	0.01592	purple
GO:0032469	endoplasmic reticulum calcium ion homeos...	1	1	0.02	0.01592	purple
GO:0032543	mitochondrial translation	1	1	0.02	0.01592	purple
GO:0090266	regulation of mitotic cell cycle spindle...	1	1	0.02	0.01592	purple
GO:0015986	ATP synthesis coupled proton transport	14	2	0.22	0.02009	purple
GO:0022900	electron transport chain	12	3	0.19	0.03074	purple
GO:0006662	glycerol ether metabolic process	2	1	0.03	0.03159	purple
GO:0016925	protein sumoylation	2	1	0.03	0.03159	purple
GO:0042147	retrograde transport, endosome to Golgi	3	1	0.05	0.04702	purple
GO:0006338	chromatin remodeling	3	1	0.05	0.04702	purple
GO:0000079	regulation of cyclin-dependent protein s...	3	1	0.05	0.04702	purple
GO:0045893	positive regulation of transcription, DN...	4	1	0.06	0.0622	purple
GO:0006465	signal peptide processing	4	1	0.06	0.0622	purple
GO:0006351	transcription, DNA-templated	348	8	5.54	0.0662	purple
GO:0006406	mRNA export from nucleus	6	1	0.1	0.09186	purple
GO:0045454	cell redox homeostasis	35	2	0.56	0.10628	purple
GO:0002098	tRNA wobble uridine modification	7	1	0.11	0.10634	purple
GO:0006633	fatty acid biosynthetic process	7	1	0.11	0.10634	purple
GO:0006605	protein targeting	16	3	0.25	0.11744	purple
GO:0031124	mRNA 3'-end processing	8	1	0.13	0.12059	purple
GO:0008380	RNA splicing	46	2	0.73	0.14755	purple
GO:0006367	transcription initiation from RNA polyme...	11	1	0.18	0.16201	purple
GO:0007034	vacuolar transport	12	1	0.19	0.17539	purple
GO:0000956	nuclear-transcribed mRNA catabolic proce...	12	1	0.19	0.17539	purple
GO:0006139	nucleobase-containing compound metabolic...	994	20	15.83	0.18977	purple
GO:0006506	GPI anchor biosynthetic process	14	1	0.22	0.20151	purple
GO:0006352	DNA-templated transcription, initiation	27	3	0.43	0.20916	purple
GO:0042254	ribosome biogenesis	36	2	0.57	0.21239	purple
GO:0006413	translational initiation	15	1	0.24	0.21427	purple
GO:0006886	intracellular protein transport	90	6	1.43	0.27324	purple
GO:0006364	rRNA processing	21	1	0.33	0.28669	purple
GO:0051603	proteolysis involved in cellular protein...	127	3	2.02	0.32933	purple
GO:0000398	mRNA splicing, via spliceosome	36	1	0.57	0.4402	purple
GO:0006457	protein folding	36	1	0.57	0.4402	purple
GO:0006366	transcription by RNA polymerase II	52	2	0.83	0.47955	purple
GO:0006260	DNA replication	49	1	0.78	0.54657	purple
GO:0016192	vesicle-mediated transport	86	2	1.37	0.7216	purple
GO:0006508	proteolysis	382	7	6.08	0.73862	purple
GO:0007017	microtubule-based process	92	1	1.46	0.77522	purple
GO:0006355	regulation of transcription, DNA-templat...	286	3	4.55	0.94254	purple
GO:0055114	oxidation-reduction process	407	5	6.48	0.98261	purple
GO:0046700	heterocycle catabolic process	52	1	0.83	1	purple
GO:0071174	mitotic spindle checkpoint	2	1	0.03	1	purple
GO:0042157	lipoprotein metabolic process	15	1	0.24	1	purple
GO:0072521	purine-containing compound metabolic pro...	78	4	1.24	1	purple
GO:0090231	regulation of spindle checkpoint	1	1	0.02	1	purple
GO:0042158	lipoprotein biosynthetic process	15	1	0.24	1	purple
GO:0072522	purine-containing compound biosynthetic ...	57	2	0.91	1	purple
GO:0034660	ncRNA metabolic process	116	2	1.85	1	purple
GO:0006505	GPI anchor metabolic process	14	1	0.22	1	purple
GO:0006810	transport	719	10	11.45	1	purple
GO:0009889	regulation of biosynthetic process	296	3	4.71	1	purple
GO:0010639	negative regulation of organelle organiz...	9	1	0.14	1	purple
GO:0006811	ion transport	270	2	4.3	1	purple
GO:0006812	cation transport	157	2	2.5	1	purple
GO:0031323	regulation of cellular metabolic process	307	4	4.89	1	purple
GO:0016197	endosomal transport	6	1	0.1	1	purple
GO:0055080	cation homeostasis	11	1	0.18	1	purple
GO:0031325	positive regulation of cellular metaboli...	9	1	0.14	1	purple
GO:0031326	regulation of cellular biosynthetic proc...	295	3	4.7	1	purple
GO:0055082	cellular chemical homeostasis	6	1	0.1	1	purple
GO:0050789	regulation of biological process	895	8	14.25	1	purple
GO:0019556	histidine catabolic process to glutamate...	1	1	0.01	0.0066	lightsteelblue1
GO:0006817	phosphate ion transport	2	1	0.01	0.0131	lightsteelblue1
GO:0006171	cAMP biosynthetic process	3	1	0.02	0.0195	lightsteelblue1
GO:0006869	lipid transport	35	2	0.23	0.0216	lightsteelblue1
GO:0060964	regulation of gene silencing by miRNA	8	1	0.05	0.0513	lightsteelblue1
GO:0005975	carbohydrate metabolic process	152	3	1	0.0757	lightsteelblue1
GO:0009166	nucleotide catabolic process	18	1	0.12	0.1119	lightsteelblue1
GO:0007186	G protein-coupled receptor signaling pat...	181	3	1.19	0.1131	lightsteelblue1
GO:0007017	microtubule-based process	92	2	0.6	0.121	lightsteelblue1
GO:0006310	DNA recombination	27	1	0.18	0.1632	lightsteelblue1
GO:0009058	biosynthetic process	854	5	5.6	0.1784	lightsteelblue1
GO:0045454	cell redox homeostasis	35	1	0.23	0.2064	lightsteelblue1
GO:0006814	sodium ion transport	35	1	0.23	0.2064	lightsteelblue1
GO:0006030	chitin metabolic process	44	1	0.29	0.2524	lightsteelblue1
GO:0050909	sensory perception of taste	58	1	0.38	0.3189	lightsteelblue1
GO:0006520	cellular amino acid metabolic process	102	2	0.67	0.3209	lightsteelblue1
GO:0006355	regulation of transcription, DNA-templat...	286	2	1.87	0.5686	lightsteelblue1
GO:0035556	intracellular signal transduction	155	1	1.02	0.646	lightsteelblue1
GO:0006629	lipid metabolic process	155	1	1.02	0.646	lightsteelblue1
GO:0055114	oxidation-reduction process	407	2	2.67	0.7618	lightsteelblue1
GO:0006468	protein phosphorylation	249	1	1.63	0.815	lightsteelblue1
GO:0006508	proteolysis	382	1	2.5	0.9281	lightsteelblue1
GO:0019725	cellular homeostasis	42	1	0.28	1	lightsteelblue1
GO:1901575	organic substance catabolic process	232	2	1.52	1	lightsteelblue1
GO:1901576	organic substance biosynthetic process	823	4	5.4	1	lightsteelblue1
GO:0051716	cellular response to stimulus	574	4	3.76	1	lightsteelblue1
GO:0044281	small molecule metabolic process	335	4	2.2	1	lightsteelblue1
GO:0044282	small molecule catabolic process	27	1	0.18	1	lightsteelblue1
GO:0035329	hippo signaling	1	1	0	0.0021	rosybrown4
GO:0009081	branched-chain amino acid metabolic proc...	1	1	0	0.0021	rosybrown4
GO:0016567	protein ubiquitination	20	1	0.04	0.0414	rosybrown4
GO:0007155	cell adhesion	49	1	0.1	0.0987	rosybrown4
GO:0007166	cell surface receptor signaling pathway	66	1	0.14	0.1309	rosybrown4
GO:0007165	signal transduction	486	4	1.02	0.176	rosybrown4
GO:0006511	ubiquitin-dependent protein catabolic pr...	119	1	0.25	0.2247	rosybrown4
GO:0035556	intracellular signal transduction	155	2	0.33	0.2548	rosybrown4
GO:0007186	G protein-coupled receptor signaling pat...	181	1	0.38	0.323	rosybrown4
GO:0043410	positive regulation of MAPK cascade	1	1	0	0.0047	sienna2
GO:0007040	lysosome organization	1	1	0	0.0047	sienna2
GO:0042632	cholesterol homeostasis	1	1	0	0.0047	sienna2
GO:0032008	positive regulation of TOR signaling	1	1	0	0.0047	sienna2
GO:0001919	regulation of receptor recycling	1	1	0	0.0047	sienna2
GO:0071230	cellular response to amino acid stimulus	1	1	0	0.0047	sienna2
GO:0000122	negative regulation of transcription by ...	2	1	0.01	0.0093	sienna2
GO:0000077	DNA damage checkpoint	3	1	0.01	0.014	sienna2
GO:0006260	DNA replication	49	2	0.23	0.0215	sienna2
GO:0006383	transcription by RNA polymerase III	5	1	0.02	0.0232	sienna2
GO:0006379	mRNA cleavage	5	1	0.02	0.0232	sienna2
GO:0016197	endosomal transport	6	1	0.03	0.0278	sienna2
GO:0043161	proteasome-mediated ubiquitin-dependent ...	7	1	0.03	0.0323	sienna2
GO:0006289	nucleotide-excision repair	10	1	0.05	0.0459	sienna2
GO:0015986	ATP synthesis coupled proton transport	14	1	0.07	0.0637	sienna2
GO:0006310	DNA recombination	27	1	0.13	0.1194	sienna2
GO:0006357	regulation of transcription by RNA polym...	32	2	0.15	0.1257	sienna2
GO:0006351	transcription, DNA-templated	348	4	1.63	0.1551	sienna2
GO:0000398	mRNA splicing, via spliceosome	36	1	0.17	0.1561	sienna2
GO:0006281	DNA repair	83	2	0.39	0.2804	sienna2
GO:0015074	DNA integration	106	6	1.14	0.00085	turquoise
GO:0035076	ecdysone receptor-mediated signaling pat...	1	1	0.01	0.01077	turquoise
GO:0051289	protein homotetramerization	1	1	0.01	0.01077	turquoise
GO:0032968	positive regulation of transcription elo...	2	1	0.02	0.02143	turquoise
GO:0050909	sensory perception of taste	58	3	0.62	0.02388	turquoise
GO:0006423	cysteinyl-tRNA aminoacylation	3	1	0.03	0.03197	turquoise
GO:0006352	DNA-templated transcription, initiation	27	2	0.29	0.03358	turquoise
GO:0000350	generation of catalytic spliceosome for ...	5	1	0.05	0.05273	turquoise
GO:0006334	nucleosome assembly	7	1	0.08	0.07305	turquoise
GO:0022904	respiratory electron transport chain	10	1	0.11	0.10273	turquoise
GO:0016043	cellular component organization	206	4	2.22	0.11024	turquoise
GO:0016042	lipid catabolic process	17	1	0.18	0.16843	turquoise
GO:0007275	multicellular organism development	82	2	0.88	0.22066	turquoise
GO:0007264	small GTPase mediated signal transductio...	68	2	0.73	0.22708	turquoise
GO:0046488	phosphatidylinositol metabolic process	28	1	0.3	0.26227	turquoise
GO:0006355	regulation of transcription, DNA-templat...	286	5	3.08	0.28022	turquoise
GO:0006508	proteolysis	382	6	4.11	0.28497	turquoise
GO:0007186	G protein-coupled receptor signaling pat...	181	3	1.95	0.30915	turquoise
GO:0006511	ubiquitin-dependent protein catabolic pr...	119	2	1.28	0.36857	turquoise
GO:0051056	regulation of small GTPase mediated sign...	44	1	0.47	0.38053	turquoise
GO:0005975	carbohydrate metabolic process	152	2	1.64	0.4917	turquoise
GO:0006468	protein phosphorylation	249	3	2.68	0.50781	turquoise
GO:0035556	intracellular signal transduction	155	3	1.67	0.59508	turquoise
GO:0006281	DNA repair	83	1	0.89	0.5965	turquoise
GO:0034220	ion transmembrane transport	85	1	0.92	0.60531	turquoise
GO:0007017	microtubule-based process	92	1	0.99	0.63471	turquoise
GO:0009117	nucleotide metabolic process	109	1	1.17	0.69748	turquoise
GO:0007165	signal transduction	486	8	5.23	0.77086	turquoise
GO:0055114	oxidation-reduction process	407	3	4.38	0.91732	turquoise
GO:0055085	transmembrane transport	417	2	4.49	0.97622	turquoise
GO:0006399	tRNA metabolic process	88	1	0.95	1	turquoise
GO:0071824	protein-DNA complex subunit organization	11	1	0.12	1	turquoise
GO:0050789	regulation of biological process	895	12	9.64	1	turquoise
GO:0008150	biological_process	4271	46	46	1	turquoise
GO:0022618	ribonucleoprotein complex assembly	17	1	0.18	1	turquoise
GO:0071826	ribonucleoprotein complex subunit organi...	17	1	0.18	1	turquoise
GO:0071396	cellular response to lipid	1	1	0.01	1	turquoise
GO:0051234	establishment of localization	719	2	7.74	1	turquoise
GO:0008152	metabolic process	2731	30	29.41	1	turquoise
GO:0006810	transport	719	2	7.74	1	turquoise
GO:0006811	ion transport	270	1	2.91	1	turquoise
GO:0010467	gene expression	737	9	7.94	1	turquoise
GO:0034660	ncRNA metabolic process	116	1	1.25	1	turquoise
GO:0010468	regulation of gene expression	316	5	3.4	1	turquoise
GO:0003008	system process	114	3	1.23	1	turquoise
GO:0006091	generation of precursor metabolites and ...	46	1	0.5	1	turquoise
GO:0007018	microtubule-based movement	40	2	0.13	0.0072	floralwhite
GO:0032958	inositol phosphate biosynthetic process	5	1	0.02	0.0163	floralwhite
GO:0007275	multicellular organism development	82	2	0.27	0.0285	floralwhite
GO:0016055	Wnt signaling pathway	12	1	0.04	0.0387	floralwhite
GO:0006508	proteolysis	382	3	1.25	0.1886	floralwhite
GO:0006468	protein phosphorylation	249	2	0.82	0.1947	floralwhite
GO:0006355	regulation of transcription, DNA-templat...	286	2	0.94	0.2402	floralwhite
GO:0015074	DNA integration	106	1	0.35	0.297	floralwhite
GO:0007165	signal transduction	486	4	1.59	0.2989	floralwhite
GO:0006511	ubiquitin-dependent protein catabolic pr...	119	1	0.39	0.3271	floralwhite
GO:0035556	intracellular signal transduction	155	1	0.51	0.4045	floralwhite
GO:0007186	G protein-coupled receptor signaling pat...	181	1	0.59	0.4551	floralwhite
GO:0055114	oxidation-reduction process	407	1	1.33	0.7545	floralwhite
GO:0006793	phosphorus metabolic process	472	3	1.55	1	floralwhite
GO:0006457	protein folding	36	4	0.39	0.00054	pink
GO:0006231	dTMP biosynthetic process	1	1	0.01	0.01077	pink
GO:0006421	asparaginyl-tRNA aminoacylation	1	1	0.01	0.01077	pink
GO:0009214	cyclic nucleotide catabolic process	1	1	0.01	0.01077	pink
GO:0006430	lysyl-tRNA aminoacylation	1	1	0.01	0.01077	pink
GO:0006364	rRNA processing	21	3	0.23	0.01338	pink
GO:0008203	cholesterol metabolic process	2	1	0.02	0.02143	pink
GO:0019509	L-methionine salvage from methylthioaden...	2	1	0.02	0.02143	pink
GO:0031145	anaphase-promoting complex-dependent cat...	2	1	0.02	0.02143	pink
GO:0006515	protein quality control for misfolded or...	2	1	0.02	0.02143	pink
GO:0006183	GTP biosynthetic process	3	1	0.03	0.03197	pink
GO:0006228	UTP biosynthetic process	3	1	0.03	0.03197	pink
GO:0006730	one-carbon metabolic process	3	1	0.03	0.03197	pink
GO:0006890	retrograde vesicle-mediated transport, G...	3	1	0.03	0.03197	pink
GO:0006241	CTP biosynthetic process	4	1	0.04	0.0424	pink
GO:0030071	regulation of mitotic metaphase/anaphase...	4	1	0.04	0.0424	pink
GO:0000154	rRNA modification	4	1	0.04	0.0424	pink
GO:0006368	transcription elongation from RNA polyme...	5	1	0.05	0.05273	pink
GO:0006432	phenylalanyl-tRNA aminoacylation	5	1	0.05	0.05273	pink
GO:0006635	fatty acid beta-oxidation	5	1	0.05	0.05273	pink
GO:0043631	RNA polyadenylation	5	1	0.05	0.05273	pink
GO:0016042	lipid catabolic process	17	2	0.18	0.06177	pink
GO:0043248	proteasome assembly	6	1	0.06	0.06294	pink
GO:0016226	iron-sulfur cluster assembly	7	1	0.08	0.07305	pink
GO:0006260	DNA replication	49	2	0.53	0.09705	pink
GO:0006412	translation	173	7	1.86	0.10975	pink
GO:0007034	vacuolar transport	12	1	0.13	0.122	pink
GO:0031123	RNA 3'-end processing	12	1	0.13	0.122	pink
GO:0001522	pseudouridine synthesis	13	1	0.14	0.13149	pink
GO:0006165	nucleoside diphosphate phosphorylation	14	1	0.15	0.14087	pink
GO:0015986	ATP synthesis coupled proton transport	14	1	0.15	0.14087	pink
GO:0006414	translational elongation	14	1	0.15	0.14087	pink
GO:0006913	nucleocytoplasmic transport	14	1	0.15	0.14087	pink
GO:0042254	ribosome biogenesis	36	4	0.39	0.14169	pink
GO:0006479	protein methylation	16	1	0.17	0.15934	pink
GO:0046907	intracellular transport	110	4	1.18	0.16156	pink
GO:0016570	histone modification	23	1	0.25	0.22097	pink
GO:0006886	intracellular protein transport	90	2	0.97	0.25272	pink
GO:0006310	DNA recombination	27	1	0.29	0.25418	pink
GO:0006357	regulation of transcription by RNA polym...	32	1	0.34	0.29375	pink
GO:0008380	RNA splicing	46	1	0.5	0.39394	pink
GO:0016192	vesicle-mediated transport	86	2	0.93	0.52781	pink
GO:0007275	multicellular organism development	82	1	0.88	0.59202	pink
GO:0006281	DNA repair	83	1	0.89	0.5965	pink
GO:0006511	ubiquitin-dependent protein catabolic pr...	119	2	1.28	0.70004	pink
GO:0006508	proteolysis	382	5	4.11	0.7527	pink
GO:0045596	negative regulation of cell differentiat...	1	1	0.01	0.0052	lavenderblush3
GO:0030514	negative regulation of BMP signaling pat...	1	1	0.01	0.0052	lavenderblush3
GO:0006438	valyl-tRNA aminoacylation	2	1	0.01	0.0103	lavenderblush3
GO:0005992	trehalose biosynthetic process	4	1	0.02	0.0205	lavenderblush3
GO:0006098	pentose-phosphate shunt	5	1	0.03	0.0255	lavenderblush3
GO:0006629	lipid metabolic process	155	3	0.8	0.0435	lavenderblush3
GO:0007264	small GTPase mediated signal transductio...	68	2	0.35	0.047	lavenderblush3
GO:0006839	mitochondrial transport	10	1	0.05	0.0504	lavenderblush3
GO:0055085	transmembrane transport	417	5	2.15	0.0566	lavenderblush3
GO:0035556	intracellular signal transduction	155	4	0.8	0.0632	lavenderblush3
GO:0005975	carbohydrate metabolic process	152	3	0.78	0.1338	lavenderblush3
GO:0006486	protein glycosylation	29	1	0.15	0.1395	lavenderblush3
GO:0032259	methylation	37	1	0.19	0.1746	lavenderblush3
GO:0008033	tRNA processing	42	1	0.22	0.1958	lavenderblush3
GO:0055114	oxidation-reduction process	407	3	2.1	0.3505	lavenderblush3
GO:0006812	cation transport	157	1	0.81	0.5622	lavenderblush3
GO:0007165	signal transduction	486	6	2.5	0.6748	lavenderblush3
GO:0050794	regulation of cellular process	874	6	4.5	1	lavenderblush3
GO:0009968	negative regulation of signal transducti...	4	1	0.02	1	lavenderblush3
GO:0034637	cellular carbohydrate biosynthetic proce...	9	1	0.05	1	lavenderblush3
GO:0006355	regulation of transcription, DNA-templat...	286	1	1.47	1	lavenderblush3
GO:0044249	cellular biosynthetic process	809	4	4.17	1	lavenderblush3
GO:0007283	spermatogenesis	1	1	0	0.0037	darkseagreen3
GO:0006493	protein O-linked glycosylation	2	1	0.01	0.0075	darkseagreen3
GO:0019236	response to pheromone	2	1	0.01	0.0075	darkseagreen3
GO:0006821	chloride transport	5	1	0.02	0.0186	darkseagreen3
GO:0070588	calcium ion transmembrane transport	10	1	0.04	0.0369	darkseagreen3
GO:0015074	DNA integration	106	2	0.4	0.0584	darkseagreen3
GO:0007186	G protein-coupled receptor signaling pat...	181	2	0.68	0.1455	darkseagreen3
GO:0006139	nucleobase-containing compound metabolic...	994	6	3.72	0.1703	darkseagreen3
GO:0006351	transcription, DNA-templated	348	2	1.3	0.2099	darkseagreen3
GO:0006281	DNA repair	83	1	0.31	0.2699	darkseagreen3
GO:0006886	intracellular protein transport	90	1	0.34	0.2892	darkseagreen3
GO:0055085	transmembrane transport	417	3	1.56	0.3364	darkseagreen3
GO:0005975	carbohydrate metabolic process	152	1	0.57	0.4406	darkseagreen3
GO:0006468	protein phosphorylation	249	1	0.93	0.6182	darkseagreen3
GO:0006355	regulation of transcription, DNA-templat...	286	1	1.07	0.6708	darkseagreen3
GO:0008104	protein localization	110	1	0.41	1	darkseagreen3
GO:0007094	mitotic spindle assembly checkpoint	2	1	0.01	0.0075	green4
GO:0016255	attachment of GPI anchor to protein	3	1	0.01	0.0112	green4
GO:0006030	chitin metabolic process	44	2	0.16	0.0114	green4
GO:0006270	DNA replication initiation	10	1	0.04	0.0369	green4
GO:0006665	sphingolipid metabolic process	10	1	0.04	0.0369	green4
GO:0055114	oxidation-reduction process	407	4	1.52	0.0588	green4
GO:0016567	protein ubiquitination	20	1	0.07	0.0725	green4
GO:0006508	proteolysis	382	2	1.43	0.4259	green4
GO:0055085	transmembrane transport	417	2	1.56	0.4725	green4
GO:0006355	regulation of transcription, DNA-templat...	286	1	1.07	0.6708	green4
GO:0050794	regulation of cellular process	874	2	3.27	1	green4
GO:0033046	negative regulation of sister chromatid ...	2	1	0.01	1	green4
GO:0033047	regulation of mitotic sister chromatid s...	4	1	0.01	1	green4
GO:0033048	negative regulation of mitotic sister ch...	2	1	0.01	1	green4
GO:0044249	cellular biosynthetic process	809	3	3.03	1	green4
GO:0006040	amino sugar metabolic process	46	2	0.17	1	green4
GO:0006542	glutamine biosynthetic process	1	1	0	0.0035	tan4
GO:0009258	10-formyltetrahydrofolate catabolic proc...	1	1	0	0.0035	tan4
GO:0006730	one-carbon metabolic process	3	1	0.01	0.0105	tan4
GO:0055085	transmembrane transport	417	5	1.46	0.0205	tan4
GO:0001522	pseudouridine synthesis	13	1	0.05	0.0448	tan4
GO:0071805	potassium ion transmembrane transport	15	1	0.05	0.0515	tan4
GO:0009058	biosynthetic process	854	2	3	0.1118	tan4
GO:0008033	tRNA processing	42	1	0.15	0.138	tan4
GO:0055114	oxidation-reduction process	407	3	1.43	0.1659	tan4
GO:0030001	metal ion transport	102	2	0.36	0.1897	tan4
GO:0006396	RNA processing	180	2	0.63	0.3175	tan4
GO:0005975	carbohydrate metabolic process	152	1	0.53	0.4199	tan4
GO:0035556	intracellular signal transduction	155	1	0.54	0.4262	tan4
GO:0006468	protein phosphorylation	249	1	0.87	0.5945	tan4
GO:0006508	proteolysis	382	1	1.34	0.7553	tan4
GO:0006030	chitin metabolic process	44	4	0.78	0.0073	blue
GO:0030155	regulation of cell adhesion	1	1	0.02	0.0178	blue
GO:0035246	peptidyl-arginine N-methylation	1	1	0.02	0.0178	blue
GO:0031532	actin cytoskeleton reorganization	1	1	0.02	0.0178	blue
GO:0030328	prenylcysteine catabolic process	1	1	0.02	0.0178	blue
GO:0042754	negative regulation of circadian rhythm	1	1	0.02	0.0178	blue
GO:0030334	regulation of cell migration	1	1	0.02	0.0178	blue
GO:0006570	tyrosine metabolic process	1	1	0.02	0.0178	blue
GO:0045995	regulation of embryonic development	1	1	0.02	0.0178	blue
GO:0048280	vesicle fusion with Golgi apparatus	1	1	0.02	0.0178	blue
GO:0006508	proteolysis	382	13	6.8	0.031	blue
GO:0050793	regulation of developmental process	3	2	0.05	0.0348	blue
GO:0007016	cytoskeletal anchoring at plasma membran...	2	1	0.04	0.0353	blue
GO:0006559	L-phenylalanine catabolic process	2	1	0.04	0.0353	blue
GO:0007155	cell adhesion	49	4	0.87	0.0466	blue
GO:0007275	multicellular organism development	82	5	1.46	0.051	blue
GO:0006370	7-methylguanosine mRNA capping	3	1	0.05	0.0525	blue
GO:0046654	tetrahydrofolate biosynthetic process	3	1	0.05	0.0525	blue
GO:0006886	intracellular protein transport	90	5	1.6	0.0614	blue
GO:0030154	cell differentiation	4	1	0.07	0.0693	blue
GO:0006885	regulation of pH	4	1	0.07	0.0693	blue
GO:0006606	protein import into nucleus	5	1	0.09	0.0859	blue
GO:0007219	Notch signaling pathway	5	1	0.09	0.0859	blue
GO:0006888	ER to Golgi vesicle-mediated transport	5	1	0.09	0.0859	blue
GO:0006635	fatty acid beta-oxidation	5	1	0.09	0.0859	blue
GO:0009253	peptidoglycan catabolic process	7	1	0.12	0.1182	blue
GO:0005975	carbohydrate metabolic process	152	5	2.7	0.1325	blue
GO:0060964	regulation of gene silencing by miRNA	8	1	0.14	0.1339	blue
GO:0006904	vesicle docking involved in exocytosis	8	1	0.14	0.1339	blue
GO:0006511	ubiquitin-dependent protein catabolic pr...	119	4	2.12	0.1607	blue
GO:0045892	negative regulation of transcription, DN...	10	1	0.18	0.1645	blue
GO:0051260	protein homooligomerization	11	1	0.2	0.1794	blue
GO:0006313	transposition, DNA-mediated	12	1	0.21	0.1941	blue
GO:0042981	regulation of apoptotic process	13	1	0.23	0.2084	blue
GO:0006816	calcium ion transport	13	1	0.23	0.2084	blue
GO:0015991	ATP hydrolysis coupled proton transport	15	1	0.27	0.2364	blue
GO:0071805	potassium ion transmembrane transport	15	1	0.27	0.2364	blue
GO:0006413	translational initiation	15	1	0.27	0.2364	blue
GO:0030036	actin cytoskeleton organization	18	2	0.32	0.2605	blue
GO:0034220	ion transmembrane transport	85	3	1.51	0.3357	blue
GO:0055085	transmembrane transport	417	10	7.42	0.358	blue
GO:0006352	DNA-templated transcription, initiation	27	1	0.48	0.3851	blue
GO:0007156	homophilic cell adhesion via plasma memb...	28	1	0.5	0.3961	blue
GO:0055114	oxidation-reduction process	407	9	7.24	0.4117	blue
GO:0009058	biosynthetic process	854	9	15.2	0.429	blue
GO:0006814	sodium ion transport	35	1	0.62	0.4679	blue
GO:0045454	cell redox homeostasis	35	1	0.62	0.4679	blue
GO:0000398	mRNA splicing, via spliceosome	36	1	0.64	0.4775	blue
GO:0006355	regulation of transcription, DNA-templat...	286	6	5.09	0.5408	blue
GO:0006260	DNA replication	49	1	0.87	0.5872	blue
GO:0016192	vesicle-mediated transport	86	4	1.53	0.637	blue
GO:0006629	lipid metabolic process	155	2	2.76	0.6532	blue
GO:0006520	cellular amino acid metabolic process	102	3	1.82	0.6559	blue
GO:0007186	G protein-coupled receptor signaling pat...	181	2	3.22	0.8401	blue
GO:0015074	DNA integration	106	1	1.89	0.8544	blue
GO:0007165	signal transduction	486	6	8.65	0.8712	blue
GO:0006468	protein phosphorylation	249	2	4.43	0.9422	blue
GO:0008219	cell death	19	1	0.34	1	blue
GO:0045185	maintenance of protein location	4	1	0.07	1	blue
GO:0046903	secretion	22	1	0.39	1	blue
GO:1902221	erythrose 4-phosphate/phosphoenolpyruvat...	2	1	0.04	1	blue
GO:0048284	organelle fusion	4	1	0.07	1	blue
GO:0051716	cellular response to stimulus	574	6	10.21	1	blue
GO:1902222	erythrose 4-phosphate/phosphoenolpyruvat...	2	1	0.04	1	blue
GO:0046907	intracellular transport	110	5	1.96	1	blue
GO:0006810	transport	719	17	12.79	1	blue
GO:0030163	protein catabolic process	137	4	2.44	1	blue
GO:0006811	ion transport	270	5	4.8	1	blue
GO:0009889	regulation of biosynthetic process	296	6	5.27	1	blue
GO:0006812	cation transport	157	4	2.79	1	blue
GO:0006813	potassium ion transport	39	1	0.69	1	blue
GO:0006259	DNA metabolic process	251	2	4.47	1	blue
GO:0012501	programmed cell death	19	1	0.34	1	blue
GO:0051186	cofactor metabolic process	78	1	1.39	1	blue
GO:0055080	cation homeostasis	11	1	0.2	1	blue
GO:0019438	aromatic compound biosynthetic process	469	7	8.35	1	blue
GO:0007608	sensory perception of smell	51	1	0.05	0.047	darkgoldenrod3
GO:0006511	ubiquitin-dependent protein catabolic pr...	119	1	0.11	0.107	darkgoldenrod3
GO:0006468	protein phosphorylation	249	1	0.23	0.214	darkgoldenrod3
GO:0006355	regulation of transcription, DNA-templat...	286	1	0.27	0.242	darkgoldenrod3
GO:0015074	DNA integration	106	5	0.69	0.00053	darkturquoise
GO:0006481	C-terminal protein methylation	2	1	0.01	0.01307	darkturquoise
GO:0006388	tRNA splicing, via endonucleolytic cleav...	4	1	0.03	0.02598	darkturquoise
GO:0032958	inositol phosphate biosynthetic process	5	1	0.03	0.03237	darkturquoise
GO:0006144	purine nucleobase metabolic process	7	1	0.05	0.04503	darkturquoise
GO:0031124	mRNA 3'-end processing	8	1	0.05	0.0513	darkturquoise
GO:0006313	transposition, DNA-mediated	12	1	0.08	0.07599	darkturquoise
GO:0009190	cyclic nucleotide biosynthetic process	22	1	0.14	0.13503	darkturquoise
GO:0035023	regulation of Rho protein signal transdu...	30	1	0.2	0.17963	darkturquoise
GO:0008033	tRNA processing	42	2	0.28	0.21516	darkturquoise
GO:0035556	intracellular signal transduction	155	2	1.02	0.42514	darkturquoise
GO:0006508	proteolysis	382	3	2.5	0.46369	darkturquoise
GO:0006468	protein phosphorylation	249	2	1.63	0.49216	darkturquoise
GO:0055085	transmembrane transport	417	3	2.73	0.52432	darkturquoise
GO:0006355	regulation of transcription, DNA-templat...	286	2	1.87	0.56861	darkturquoise
GO:0007165	signal transduction	486	4	3.19	0.61293	darkturquoise
GO:0005975	carbohydrate metabolic process	152	1	1	0.63866	darkturquoise
GO:0007186	G protein-coupled receptor signaling pat...	181	1	1.19	0.70371	darkturquoise
GO:0055114	oxidation-reduction process	407	2	2.67	0.7618	darkturquoise
GO:0006811	ion transport	270	1	1.77	0.84031	darkturquoise
GO:0006139	nucleobase-containing compound metabolic...	994	13	6.52	1	darkturquoise
GO:0032196	transposition	12	1	0.08	1	darkturquoise
GO:0006796	phosphate-containing compound metabolic ...	469	4	3.07	1	darkturquoise
GO:0006807	nitrogen compound metabolic process	2067	18	13.55	1	darkturquoise
GO:0043687	post-translational protein modification	2	1	0.01	1	darkturquoise
GO:0034660	ncRNA metabolic process	116	2	0.76	1	darkturquoise
GO:0090304	nucleic acid metabolic process	845	11	5.54	1	darkturquoise
GO:0036211	protein modification process	465	3	3.05	1	darkturquoise
GO:0006897	endocytosis	3	1	0.01	0.0063	orange4
GO:0007169	transmembrane receptor protein tyrosine ...	8	1	0.02	0.0167	orange4
GO:0006355	regulation of transcription, DNA-templat...	286	3	0.6	0.0184	orange4
GO:0016573	histone acetylation	9	1	0.02	0.0188	orange4
GO:0007156	homophilic cell adhesion via plasma memb...	28	1	0.06	0.0575	orange4
GO:0006468	protein phosphorylation	249	2	0.52	0.0929	orange4
GO:0009966	regulation of signal transduction	59	1	0.12	0.1178	orange4
GO:0007275	multicellular organism development	82	1	0.17	0.1602	orange4
GO:0006511	ubiquitin-dependent protein catabolic pr...	119	1	0.25	0.2247	orange4
GO:0006265	DNA topological change	5	1	0.01	0.0082	blue1
GO:0006334	nucleosome assembly	7	1	0.01	0.0114	blue1
GO:0071805	potassium ion transmembrane transport	15	1	0.02	0.0243	blue1
GO:0006030	chitin metabolic process	44	1	0.07	0.07	blue1
GO:0006355	regulation of transcription, DNA-templat...	286	1	0.47	0.3846	blue1
GO:0006508	proteolysis	382	1	0.63	0.4813	blue1
GO:0055114	oxidation-reduction process	407	1	0.67	0.5042	blue1
GO:0046952	ketone body catabolic process	1	1	0	0.0033	lightskyblue3
GO:0006891	intra-Golgi vesicle-mediated transport	2	1	0.01	0.0065	lightskyblue3
GO:0006428	isoleucyl-tRNA aminoacylation	2	1	0.01	0.0065	lightskyblue3
GO:0006228	UTP biosynthetic process	3	1	0.01	0.0098	lightskyblue3
GO:0032367	intracellular cholesterol transport	3	1	0.01	0.0098	lightskyblue3
GO:0006183	GTP biosynthetic process	3	1	0.01	0.0098	lightskyblue3
GO:0006241	CTP biosynthetic process	4	1	0.01	0.0131	lightskyblue3
GO:0006012	galactose metabolic process	5	1	0.02	0.0163	lightskyblue3
GO:0016226	iron-sulfur cluster assembly	7	1	0.02	0.0227	lightskyblue3
GO:0034968	histone lysine methylation	7	1	0.02	0.0227	lightskyblue3
GO:0008299	isoprenoid biosynthetic process	13	1	0.04	0.0418	lightskyblue3
GO:0006165	nucleoside diphosphate phosphorylation	14	1	0.05	0.045	lightskyblue3
GO:0006366	transcription by RNA polymerase II	52	2	0.17	0.0597	lightskyblue3
GO:0006357	regulation of transcription by RNA polym...	32	1	0.1	0.1001	lightskyblue3
GO:0032222	regulation of synaptic transmission, cho...	4	1	0.01	0.0056	slateblue1
GO:1903818	positive regulation of voltage-gated pot...	4	1	0.01	0.0056	slateblue1
GO:0030431	sleep	4	1	0.01	0.0056	slateblue1
GO:0006511	ubiquitin-dependent protein catabolic pr...	119	2	0.17	0.0107	slateblue1
GO:0016579	protein deubiquitination	35	1	0.05	0.0482	slateblue1
GO:0007275	multicellular organism development	82	1	0.12	0.1099	slateblue1
GO:0009072	aromatic amino acid family metabolic pro...	10	2	0.07	0.0024	lightcyan
GO:0006541	glutamine metabolic process	3	1	0.02	0.0223	lightcyan
GO:0043066	negative regulation of apoptotic process	3	1	0.02	0.0223	lightcyan
GO:0006207	'de novo' pyrimidine nucleobase biosynth...	4	1	0.03	0.0296	lightcyan
GO:0006685	sphingomyelin catabolic process	5	1	0.04	0.0369	lightcyan
GO:0050912	detection of chemical stimulus involved ...	7	1	0.05	0.0513	lightcyan
GO:0050909	sensory perception of taste	58	3	0.43	0.0523	lightcyan
GO:0006511	ubiquitin-dependent protein catabolic pr...	119	3	0.89	0.0582	lightcyan
GO:0007275	multicellular organism development	82	2	0.61	0.1249	lightcyan
GO:0006396	RNA processing	180	3	1.35	0.1502	lightcyan
GO:0009116	nucleoside metabolic process	24	1	0.18	0.1656	lightcyan
GO:0055114	oxidation-reduction process	407	5	3.05	0.1839	lightcyan
GO:0006470	protein dephosphorylation	30	1	0.22	0.2026	lightcyan
GO:0009156	ribonucleoside monophosphate biosyntheti...	33	1	0.25	0.2205	lightcyan
GO:0016579	protein deubiquitination	35	1	0.26	0.2322	lightcyan
GO:0007608	sensory perception of smell	51	1	0.38	0.3201	lightcyan
GO:0009165	nucleotide biosynthetic process	80	1	0.6	0.4552	lightcyan
GO:0006281	DNA repair	83	1	0.62	0.4676	lightcyan
GO:0006464	cellular protein modification process	465	4	3.48	0.6125	lightcyan
GO:0006355	regulation of transcription, DNA-templat...	286	2	2.14	0.6423	lightcyan
GO:0005975	carbohydrate metabolic process	152	1	1.14	0.6877	lightcyan
GO:0055085	transmembrane transport	417	2	3.12	0.8344	lightcyan
GO:0006508	proteolysis	382	4	2.86	0.8345	lightcyan
GO:0006468	protein phosphorylation	249	1	1.87	0.8548	lightcyan
GO:0006811	ion transport	270	1	2.02	0.8772	lightcyan
GO:0007165	signal transduction	486	2	3.64	0.8939	lightcyan
GO:0006520	cellular amino acid metabolic process	102	3	0.76	1	lightcyan
GO:1901575	organic substance catabolic process	232	4	1.74	1	lightcyan
GO:0043632	modification-dependent macromolecule cat...	119	3	0.89	1	lightcyan
GO:1901576	organic substance biosynthetic process	823	4	6.17	1	lightcyan
GO:0051716	cellular response to stimulus	574	3	4.3	1	lightcyan
GO:0044281	small molecule metabolic process	335	4	2.51	1	lightcyan
GO:0009190	cyclic nucleotide biosynthetic process	22	2	0.05	0.00089	cornflowerblue
GO:0120009	intermembrane lipid transfer	2	1	0	0.00421	cornflowerblue
GO:0035556	intracellular signal transduction	155	2	0.33	0.03984	cornflowerblue
GO:0007186	G protein-coupled receptor signaling pat...	181	2	0.38	0.05285	cornflowerblue
GO:0006814	sodium ion transport	35	1	0.07	0.07145	cornflowerblue
GO:0006468	protein phosphorylation	249	2	0.52	0.09294	cornflowerblue
GO:0007275	multicellular organism development	82	1	0.17	0.16024	cornflowerblue
GO:0006520	cellular amino acid metabolic process	102	1	0.21	0.19568	cornflowerblue
GO:0006511	ubiquitin-dependent protein catabolic pr...	119	1	0.25	0.22474	cornflowerblue
GO:0019343	cysteine biosynthetic process via cystat...	1	1	0.01	0.007	darkgrey
GO:0006021	inositol biosynthetic process	1	1	0.01	0.007	darkgrey
GO:0006535	cysteine biosynthetic process from serin...	1	1	0.01	0.007	darkgrey
GO:0007423	sensory organ development	1	1	0.01	0.007	darkgrey
GO:0006269	DNA replication, synthesis of RNA primer	2	1	0.01	0.014	darkgrey
GO:0055114	oxidation-reduction process	407	7	2.86	0.02	darkgrey
GO:0007219	Notch signaling pathway	5	1	0.04	0.035	darkgrey
GO:0006030	chitin metabolic process	44	2	0.31	0.038	darkgrey
GO:0005991	trehalose metabolic process	7	1	0.05	0.048	darkgrey
GO:0005975	carbohydrate metabolic process	152	5	1.07	0.053	darkgrey
GO:0006629	lipid metabolic process	155	4	1.09	0.054	darkgrey
GO:0008272	sulfate transport	8	1	0.06	0.055	darkgrey
GO:0006904	vesicle docking involved in exocytosis	8	1	0.06	0.055	darkgrey
GO:0050482	arachidonic acid secretion	8	1	0.06	0.055	darkgrey
GO:0008654	phospholipid biosynthetic process	24	1	0.17	0.156	darkgrey
GO:0006486	protein glycosylation	29	1	0.2	0.185	darkgrey
GO:0006644	phospholipid metabolic process	54	2	0.38	0.186	darkgrey
GO:0009058	biosynthetic process	854	6	6	0.191	darkgrey
GO:0006260	DNA replication	49	2	0.34	0.197	darkgrey
GO:0007018	microtubule-based movement	40	1	0.28	0.247	darkgrey
GO:0007166	cell surface receptor signaling pathway	66	2	0.46	0.342	darkgrey
GO:0007186	G protein-coupled receptor signaling pat...	181	2	1.27	0.365	darkgrey
GO:0007275	multicellular organism development	82	2	0.58	0.415	darkgrey
GO:0034220	ion transmembrane transport	85	1	0.6	0.454	darkgrey
GO:0006511	ubiquitin-dependent protein catabolic pr...	119	1	0.84	0.573	darkgrey
GO:0006508	proteolysis	382	2	2.68	0.842	darkgrey
GO:0006520	cellular amino acid metabolic process	102	1	0.72	1	darkgrey
GO:1901571	fatty acid derivative transport	8	1	0.06	1	darkgrey
GO:0019344	cysteine biosynthetic process	1	1	0.01	1	darkgrey
GO:1901575	organic substance catabolic process	232	1	1.63	1	darkgrey
GO:0048268	clathrin coat assembly	2	1	0	0.0019	chocolate4
GO:0016192	vesicle-mediated transport	86	2	0.08	0.0023	chocolate4
GO:0006886	intracellular protein transport	90	2	0.08	0.0026	chocolate4
GO:0006979	response to oxidative stress	19	1	0.02	0.0177	chocolate4
GO:0008295	spermidine biosynthetic process	1	1	0.01	0.0061	violet
GO:0038166	angiotensin-activated signaling pathway	1	1	0.01	0.0061	violet
GO:0019722	calcium-mediated signaling	1	1	0.01	0.0061	violet
GO:0006597	spermine biosynthetic process	1	1	0.01	0.0061	violet
GO:0042423	catecholamine biosynthetic process	1	1	0.01	0.0061	violet
GO:0000245	spliceosomal complex assembly	4	1	0.02	0.0241	violet
GO:0007601	visual perception	4	1	0.02	0.0241	violet
GO:0000387	spliceosomal snRNP assembly	5	1	0.03	0.0301	violet
GO:0050482	arachidonic acid secretion	8	1	0.05	0.0477	violet
GO:0006904	vesicle docking involved in exocytosis	8	1	0.05	0.0477	violet
GO:0009072	aromatic amino acid family metabolic pro...	10	1	0.06	0.0593	violet
GO:0006955	immune response	11	1	0.07	0.065	violet
GO:0000956	nuclear-transcribed mRNA catabolic proce...	12	1	0.07	0.0707	violet
GO:0000226	microtubule cytoskeleton organization	13	1	0.08	0.0764	violet
GO:0007186	G protein-coupled receptor signaling pat...	181	4	1.1	0.0859	violet
GO:0006355	regulation of transcription, DNA-templat...	286	4	1.74	0.0919	violet
GO:0015074	DNA integration	106	2	0.65	0.1351	violet
GO:0055114	oxidation-reduction process	407	4	2.48	0.2313	violet
GO:0006644	phospholipid metabolic process	54	1	0.33	0.2824	violet
GO:0007166	cell surface receptor signaling pathway	66	1	0.4	0.3338	violet
GO:0016192	vesicle-mediated transport	86	2	0.52	0.3556	violet
GO:0006508	proteolysis	382	3	2.33	0.4148	violet
GO:0006886	intracellular protein transport	90	1	0.55	0.4261	violet
GO:0007165	signal transduction	486	6	2.96	0.4927	violet
GO:0055085	transmembrane transport	417	1	2.54	0.9314	violet
GO:0050789	regulation of biological process	895	11	5.45	1	violet
GO:0071897	DNA biosynthetic process	3	2	0.02	0.00012	plum1
GO:0051103	DNA ligation involved in DNA repair	3	2	0.02	0.00012	plum1
GO:0009229	thiamine diphosphate biosynthetic proces...	1	1	0.01	0.00656	plum1
GO:0006919	activation of cysteine-type endopeptidas...	1	1	0.01	0.00656	plum1
GO:0007269	neurotransmitter secretion	1	1	0.01	0.00656	plum1
GO:0006772	thiamine metabolic process	1	1	0.01	0.00656	plum1
GO:0042256	mature ribosome assembly	2	1	0.01	0.01307	plum1
GO:0019236	response to pheromone	2	1	0.01	0.01307	plum1
GO:0006310	DNA recombination	27	2	0.18	0.01315	plum1
GO:0006370	7-methylguanosine mRNA capping	3	1	0.02	0.01954	plum1
GO:0006265	DNA topological change	5	1	0.03	0.03237	plum1
GO:0006511	ubiquitin-dependent protein catabolic pr...	119	3	0.78	0.04164	plum1
GO:0016226	iron-sulfur cluster assembly	7	1	0.05	0.04503	plum1
GO:0001510	RNA methylation	11	1	0.07	0.06988	plum1
GO:0007034	vacuolar transport	12	1	0.08	0.07599	plum1
GO:0007275	multicellular organism development	82	2	0.54	0.09988	plum1
GO:0016579	protein deubiquitination	35	1	0.23	0.20637	plum1
GO:0006351	transcription, DNA-templated	348	3	2.28	0.33568	plum1
GO:0016192	vesicle-mediated transport	86	1	0.56	0.43526	plum1
GO:0006468	protein phosphorylation	249	2	1.63	0.49216	plum1
GO:0055085	transmembrane transport	417	3	2.73	0.52432	plum1
GO:0006355	regulation of transcription, DNA-templat...	286	2	1.87	0.56861	plum1
GO:0035556	intracellular signal transduction	155	1	1.02	0.64598	plum1
GO:0007165	signal transduction	486	3	3.19	0.65814	plum1
GO:0007186	G protein-coupled receptor signaling pat...	181	1	1.19	0.70371	plum1
GO:0006508	proteolysis	382	5	2.5	0.77284	plum1
GO:0055114	oxidation-reduction process	407	1	2.67	0.94	plum1
GO:0032270	positive regulation of cellular protein ...	5	1	0.03	1	plum1
GO:0009966	regulation of signal transduction	59	3	0.23	0.001	magenta2
GO:0061817	endoplasmic reticulum-plasma membrane te...	1	1	0	0.004	magenta2
GO:0006424	glutamyl-tRNA aminoacylation	2	1	0.01	0.0079	magenta2
GO:0006013	mannose metabolic process	4	1	0.02	0.0158	magenta2
GO:0007275	multicellular organism development	82	2	0.33	0.0411	magenta2
GO:0030036	actin cytoskeleton organization	18	1	0.07	0.0694	magenta2
GO:0007264	small GTPase mediated signal transductio...	68	2	0.27	0.0768	magenta2
GO:0035023	regulation of Rho protein signal transdu...	30	1	0.12	0.1131	magenta2
GO:0006869	lipid transport	35	1	0.14	0.1308	magenta2
GO:0006351	transcription, DNA-templated	348	2	1.39	0.2223	magenta2
GO:0055085	transmembrane transport	417	3	1.66	0.227	magenta2
GO:0006886	intracellular protein transport	90	1	0.36	0.3042	magenta2
GO:0006511	ubiquitin-dependent protein catabolic pr...	119	1	0.47	0.382	magenta2
GO:0007186	G protein-coupled receptor signaling pat...	181	1	0.72	0.5217	magenta2
GO:0006468	protein phosphorylation	249	1	0.99	0.6405	magenta2
GO:0006355	regulation of transcription, DNA-templat...	286	1	1.14	0.6929	magenta2
GO:0050794	regulation of cellular process	874	6	3.48	1	magenta2
GO:0006537	glutamate biosynthetic process	1	1	0	0.0021	blue4
GO:0050482	arachidonic acid secretion	8	1	0.02	0.0167	blue4
GO:0006644	phospholipid metabolic process	54	2	0.11	0.028	blue4
GO:0006506	GPI anchor biosynthetic process	14	1	0.03	0.0291	blue4
GO:0006813	potassium ion transport	39	1	0.08	0.0793	blue4
GO:0006468	protein phosphorylation	249	2	0.52	0.0929	blue4
GO:0016311	dephosphorylation	46	1	0.1	0.0929	blue4
GO:0006355	regulation of transcription, DNA-templat...	286	2	0.6	0.1178	blue4
GO:0055114	oxidation-reduction process	407	1	0.86	0.5943	blue4
GO:0007172	signal complex assembly	1	1	0	0.0042	tan
GO:0043488	regulation of mRNA stability	1	1	0	0.0042	tan
GO:0017148	negative regulation of translation	2	1	0.01	0.0084	tan
GO:0006468	protein phosphorylation	249	4	1.05	0.018	tan
GO:0006334	nucleosome assembly	7	1	0.03	0.0292	tan
GO:0006915	apoptotic process	19	1	0.08	0.0773	tan
GO:0006352	DNA-templated transcription, initiation	27	1	0.11	0.1081	tan
GO:0007156	homophilic cell adhesion via plasma memb...	28	1	0.12	0.1119	tan
GO:0006813	potassium ion transport	39	1	0.16	0.1525	tan
GO:0007018	microtubule-based movement	40	1	0.17	0.1561	tan
GO:0055085	transmembrane transport	417	3	1.76	0.2541	tan
GO:0007275	multicellular organism development	82	1	0.35	0.2951	tan
GO:0006355	regulation of transcription, DNA-templat...	286	2	1.21	0.3419	tan
GO:0015074	DNA integration	106	1	0.45	0.3645	tan
GO:0006511	ubiquitin-dependent protein catabolic pr...	119	1	0.5	0.3993	tan
GO:0055114	oxidation-reduction process	407	1	1.72	0.8358	tan
GO:0007165	signal transduction	486	2	2.05	0.8381	tan
GO:0050794	regulation of cellular process	874	4	3.68	1	tan
GO:0042255	ribosome assembly	4	1	0.02	0.022	lightcyan1
GO:0006284	base-excision repair	5	1	0.03	0.028	lightcyan1
GO:0007268	chemical synaptic transmission	7	1	0.04	0.039	lightcyan1
GO:0050482	arachidonic acid secretion	8	1	0.04	0.044	lightcyan1
GO:0060964	regulation of gene silencing by miRNA	8	1	0.04	0.044	lightcyan1
GO:0007186	G protein-coupled receptor signaling pat...	181	3	1.02	0.079	lightcyan1
GO:0006402	mRNA catabolic process	15	1	0.08	0.081	lightcyan1
GO:0015074	DNA integration	106	2	0.6	0.118	lightcyan1
GO:0006508	proteolysis	382	4	2.15	0.165	lightcyan1
GO:0006814	sodium ion transport	35	1	0.2	0.18	lightcyan1
GO:0000398	mRNA splicing, via spliceosome	36	1	0.2	0.184	lightcyan1
GO:0007608	sensory perception of smell	51	1	0.29	0.251	lightcyan1
GO:0006644	phospholipid metabolic process	54	1	0.3	0.264	lightcyan1
GO:0030001	metal ion transport	102	2	0.57	0.308	lightcyan1
GO:0007166	cell surface receptor signaling pathway	66	1	0.37	0.313	lightcyan1
GO:0007275	multicellular organism development	82	1	0.46	0.373	lightcyan1
GO:0055085	transmembrane transport	417	3	2.34	0.42	lightcyan1
GO:0006511	ubiquitin-dependent protein catabolic pr...	119	1	0.67	0.493	lightcyan1
GO:0005975	carbohydrate metabolic process	152	1	0.85	0.582	lightcyan1
GO:0006464	cellular protein modification process	465	2	2.61	0.72	lightcyan1
GO:0006468	protein phosphorylation	249	1	1.4	0.764	lightcyan1
GO:0006355	regulation of transcription, DNA-templat...	286	1	1.61	0.811	lightcyan1
GO:0050794	regulation of cellular process	874	5	4.91	1	lightcyan1
GO:0044248	cellular catabolic process	215	2	1.21	1	lightcyan1
GO:0015074	DNA integration	106	4	0.65	0.0035	salmon
GO:0046470	phosphatidylcholine metabolic process	1	1	0.01	0.0061	salmon
GO:0007156	homophilic cell adhesion via plasma memb...	28	2	0.17	0.0122	salmon
GO:0006000	fructose metabolic process	3	1	0.02	0.0182	salmon
GO:0000184	nuclear-transcribed mRNA catabolic proce...	3	1	0.02	0.0182	salmon
GO:0050909	sensory perception of taste	58	2	0.35	0.0478	salmon
GO:0051260	protein homooligomerization	11	1	0.07	0.065	salmon
GO:0006814	sodium ion transport	35	1	0.21	0.1931	salmon
GO:0006813	potassium ion transport	39	1	0.24	0.2128	salmon
GO:0007018	microtubule-based movement	40	1	0.24	0.2176	salmon
GO:0007608	sensory perception of smell	51	1	0.31	0.2689	salmon
GO:0007186	G protein-coupled receptor signaling pat...	181	2	1.1	0.3025	salmon
GO:0006355	regulation of transcription, DNA-templat...	286	2	1.74	0.5279	salmon
GO:0005975	carbohydrate metabolic process	152	2	0.93	0.5412	salmon
GO:0006508	proteolysis	382	2	2.33	0.6899	salmon
GO:0055114	oxidation-reduction process	407	2	2.48	0.7243	salmon
GO:0055085	transmembrane transport	417	2	2.54	0.7371	salmon
GO:0007165	signal transduction	486	3	2.96	0.8452	salmon
GO:0019318	hexose metabolic process	20	1	0.12	1	salmon
GO:0006139	nucleobase-containing compound metabolic...	994	7	6.05	1	salmon
GO:0006796	phosphate-containing compound metabolic ...	469	1	2.86	1	salmon
GO:0006807	nitrogen compound metabolic process	2067	10	12.58	1	salmon
GO:0016043	cellular component organization	206	1	1.25	1	salmon
GO:0090304	nucleic acid metabolic process	845	7	5.14	1	salmon
GO:0098609	cell-cell adhesion	28	2	0.17	1	salmon
GO:0044248	cellular catabolic process	215	1	1.31	1	salmon
GO:0006814	sodium ion transport	35	1	0.04	0.04	wheat1
GO:0007275	multicellular organism development	82	1	0.1	0.092	wheat1
GO:0034220	ion transmembrane transport	85	1	0.1	0.096	wheat1
GO:0015074	DNA integration	106	1	0.12	0.118	wheat1
GO:0006511	ubiquitin-dependent protein catabolic pr...	119	1	0.14	0.132	wheat1
GO:0033566	gamma-tubulin complex localization	1	1	0	0.0037	lightpink2
GO:0006014	D-ribose metabolic process	1	1	0	0.0037	lightpink2
GO:0006480	N-terminal protein amino acid methylatio...	1	1	0	0.0037	lightpink2
GO:0033617	mitochondrial respiratory chain complex ...	2	1	0.01	0.0075	lightpink2
GO:0032957	inositol trisphosphate metabolic process	2	1	0.01	0.0075	lightpink2
GO:0016539	intein-mediated protein splicing	2	1	0.01	0.0075	lightpink2
GO:0097428	protein maturation by iron-sulfur cluste...	3	1	0.01	0.0112	lightpink2
GO:0006606	protein import into nucleus	5	1	0.02	0.0186	lightpink2
GO:0006412	translation	173	3	0.65	0.0248	lightpink2
GO:0001522	pseudouridine synthesis	13	1	0.05	0.0477	lightpink2
GO:0000278	mitotic cell cycle	14	1	0.05	0.0513	lightpink2
GO:0006486	protein glycosylation	29	1	0.11	0.1035	lightpink2
GO:0006396	RNA processing	180	1	0.67	0.4985	lightpink2
GO:0006468	protein phosphorylation	249	1	0.93	0.6182	lightpink2
GO:0055114	oxidation-reduction process	407	1	1.52	0.7992	lightpink2
GO:0055085	transmembrane transport	417	1	1.56	0.8073	lightpink2
GO:0048870	cell motility	2	1	0.01	0.0065	pink4
GO:0006367	transcription initiation from RNA polyme...	11	1	0.04	0.0355	pink4
GO:0007034	vacuolar transport	12	1	0.04	0.0387	pink4
GO:0006401	RNA catabolic process	21	1	0.07	0.0668	pink4
GO:0016579	protein deubiquitination	35	1	0.11	0.109	pink4
GO:0006325	chromatin organization	36	1	0.12	0.1119	pink4
GO:0006468	protein phosphorylation	249	2	0.82	0.1947	pink4
GO:0007166	cell surface receptor signaling pathway	66	1	0.22	0.1962	pink4
GO:0007275	multicellular organism development	82	1	0.27	0.238	pink4
GO:0006281	DNA repair	83	1	0.27	0.2406	pink4
GO:0006511	ubiquitin-dependent protein catabolic pr...	119	1	0.39	0.3271	pink4
GO:0035556	intracellular signal transduction	155	1	0.51	0.4045	pink4
GO:0019752	carboxylic acid metabolic process	165	1	0.54	0.4245	pink4
GO:0007186	G protein-coupled receptor signaling pat...	181	1	0.59	0.4551	pink4
GO:0050909	sensory perception of taste	58	3	0.31	0.0035	grey60
GO:0007021	tubulin complex assembly	1	1	0.01	0.0054	grey60
GO:0007023	post-chaperonin tubulin folding pathway	1	1	0.01	0.0054	grey60
GO:0006094	gluconeogenesis	3	1	0.02	0.0161	grey60
GO:0015074	DNA integration	106	3	0.57	0.0183	grey60
GO:0045087	innate immune response	4	1	0.02	0.0214	grey60
GO:0009253	peptidoglycan catabolic process	7	1	0.04	0.0371	grey60
GO:0005991	trehalose metabolic process	7	1	0.04	0.0371	grey60
GO:0070588	calcium ion transmembrane transport	10	1	0.05	0.0526	grey60
GO:0006289	nucleotide-excision repair	10	1	0.05	0.0526	grey60
GO:0016055	Wnt signaling pathway	12	1	0.06	0.0628	grey60
GO:0008299	isoprenoid biosynthetic process	13	1	0.07	0.0679	grey60
GO:0006090	pyruvate metabolic process	15	1	0.08	0.0779	grey60
GO:0055085	transmembrane transport	417	5	2.25	0.0913	grey60
GO:0006511	ubiquitin-dependent protein catabolic pr...	119	2	0.64	0.1334	grey60
GO:0006814	sodium ion transport	35	1	0.19	0.1728	grey60
GO:0016579	protein deubiquitination	35	1	0.19	0.1728	grey60
GO:0006260	DNA replication	49	1	0.26	0.2336	grey60
GO:0006351	transcription, DNA-templated	348	2	1.87	0.2924	grey60
GO:0007275	multicellular organism development	82	1	0.44	0.3605	grey60
GO:0006811	ion transport	270	3	1.45	0.3739	grey60
GO:0006508	proteolysis	382	3	2.06	0.7279	grey60
GO:0006355	regulation of transcription, DNA-templat...	286	1	1.54	0.7978	grey60
GO:0002218	activation of innate immune response	1	1	0	0.0023	lavenderblush
GO:0032481	positive regulation of type I interferon...	1	1	0	0.0023	lavenderblush
GO:0007005	mitochondrion organization	16	1	0.04	0.0369	lavenderblush
GO:0007018	microtubule-based movement	40	1	0.09	0.0899	lavenderblush
GO:0006418	tRNA aminoacylation for protein translat...	42	1	0.1	0.0942	lavenderblush
GO:0007608	sensory perception of smell	51	1	0.12	0.1133	lavenderblush
GO:0006355	regulation of transcription, DNA-templat...	286	2	0.67	0.141	lavenderblush
GO:0006281	DNA repair	83	1	0.19	0.1784	lavenderblush
GO:0034220	ion transmembrane transport	85	1	0.2	0.1823	lavenderblush
GO:0006468	protein phosphorylation	249	1	0.58	0.4519	lavenderblush
GO:0000737	DNA catabolic process, endonucleolytic	1	1	0	0.0049	indianred2
GO:0072488	ammonium transmembrane transport	4	1	0.02	0.0195	indianred2
GO:0006744	ubiquinone biosynthetic process	4	1	0.02	0.0195	indianred2
GO:0006265	DNA topological change	5	1	0.02	0.0244	indianred2
GO:0006635	fatty acid beta-oxidation	5	1	0.02	0.0244	indianred2
GO:0007608	sensory perception of smell	51	2	0.25	0.0254	indianred2
GO:0008299	isoprenoid biosynthetic process	13	1	0.06	0.0622	indianred2
GO:0000278	mitotic cell cycle	14	1	0.07	0.0668	indianred2
GO:0006355	regulation of transcription, DNA-templat...	286	3	1.41	0.1624	indianred2
GO:0006397	mRNA processing	65	1	0.32	0.2759	indianred2
GO:0015031	protein transport	104	1	0.51	0.4048	indianred2
GO:0055085	transmembrane transport	417	3	2.05	0.4789	indianred2
GO:0005975	carbohydrate metabolic process	152	1	0.75	0.5336	indianred2
GO:0055114	oxidation-reduction process	407	3	2	0.575	indianred2
GO:0007186	G protein-coupled receptor signaling pat...	181	1	0.89	0.5981	indianred2
GO:0006468	protein phosphorylation	249	1	1.22	0.7176	indianred2
GO:0007165	signal transduction	486	2	2.39	0.7885	indianred2
GO:0006508	proteolysis	382	1	1.88	0.8609	indianred2
GO:0050794	regulation of cellular process	874	5	4.3	1	indianred2
GO:0009062	fatty acid catabolic process	5	1	0.02	1	indianred2
GO:0044248	cellular catabolic process	215	2	1.06	1	indianred2
GO:0007018	microtubule-based movement	40	2	0.09	0.0037	mediumpurple2
GO:0042147	retrograde transport, endosome to Golgi	3	1	0.01	0.007	mediumpurple2
GO:0031110	regulation of microtubule polymerization...	3	1	0.01	0.007	mediumpurple2
GO:0007156	homophilic cell adhesion via plasma memb...	28	1	0.07	0.0637	mediumpurple2
GO:0051056	regulation of small GTPase mediated sign...	44	1	0.1	0.0985	mediumpurple2
GO:0050909	sensory perception of taste	58	1	0.14	0.1279	mediumpurple2
GO:0007275	multicellular organism development	82	1	0.19	0.1764	mediumpurple2
GO:0015031	protein transport	104	1	0.24	0.2187	mediumpurple2
GO:0006511	ubiquitin-dependent protein catabolic pr...	119	1	0.28	0.2464	mediumpurple2
GO:0006508	proteolysis	382	2	0.89	0.4357	mediumpurple2
GO:0006012	galactose metabolic process	5	1	0.01	0.013	navajowhite4
GO:0034220	ion transmembrane transport	85	2	0.22	0.019	navajowhite4
GO:0007186	G protein-coupled receptor signaling pat...	181	2	0.47	0.076	navajowhite4
GO:0006629	lipid metabolic process	155	1	0.4	0.334	navajowhite4
GO:0006811	ion transport	270	3	0.7	0.334	navajowhite4
GO:0006468	protein phosphorylation	249	1	0.64	0.484	navajowhite4
GO:0055085	transmembrane transport	417	3	1.07	0.525	navajowhite4
GO:0006508	proteolysis	382	1	0.98	0.644	navajowhite4
GO:0009058	biosynthetic process	854	2	2.2	0.678	navajowhite4
GO:0019538	protein metabolic process	995	2	2.56	1	navajowhite4
GO:0050789	regulation of biological process	895	2	2.31	1	navajowhite4
GO:0090481	pyrimidine nucleotide-sugar transmembran...	3	2	0.05	0.00079	yellow
GO:0006886	intracellular protein transport	90	6	1.48	0.00329	yellow
GO:0051694	pointed-end actin filament capping	1	1	0.02	0.01639	yellow
GO:0031032	actomyosin structure organization	1	1	0.02	0.01639	yellow
GO:0006471	protein ADP-ribosylation	1	1	0.02	0.01639	yellow
GO:0030433	ubiquitin-dependent ERAD pathway	1	1	0.02	0.01639	yellow
GO:0000027	ribosomal large subunit assembly	1	1	0.02	0.01639	yellow
GO:0007229	integrin-mediated signaling pathway	1	1	0.02	0.01639	yellow
GO:0039694	viral RNA genome replication	1	1	0.02	0.01639	yellow
GO:0045454	cell redox homeostasis	35	3	0.57	0.01897	yellow
GO:0016192	vesicle-mediated transport	86	5	1.41	0.02604	yellow
GO:0090114	COPII-coated vesicle budding	2	1	0.03	0.03251	yellow
GO:0019915	lipid storage	2	1	0.03	0.03251	yellow
GO:0007016	cytoskeletal anchoring at plasma membran...	2	1	0.03	0.03251	yellow
GO:0006436	tryptophanyl-tRNA aminoacylation	2	1	0.03	0.03251	yellow
GO:0043044	ATP-dependent chromatin remodeling	2	1	0.03	0.03251	yellow
GO:0007015	actin filament organization	13	2	0.21	0.04781	yellow
GO:0000079	regulation of cyclin-dependent protein s...	3	1	0.05	0.04838	yellow
GO:0045087	innate immune response	4	1	0.07	0.06399	yellow
GO:0000902	cell morphogenesis	4	1	0.07	0.06399	yellow
GO:0006801	superoxide metabolic process	5	1	0.08	0.07934	yellow
GO:0006265	DNA topological change	5	1	0.08	0.07934	yellow
GO:0009253	peptidoglycan catabolic process	7	1	0.11	0.10931	yellow
GO:0006334	nucleosome assembly	7	1	0.11	0.10931	yellow
GO:0016579	protein deubiquitination	35	2	0.57	0.11155	yellow
GO:0060964	regulation of gene silencing by miRNA	8	1	0.13	0.12393	yellow
GO:0030163	protein catabolic process	137	5	2.25	0.14847	yellow
GO:0006270	DNA replication initiation	10	1	0.16	0.15247	yellow
GO:0043087	regulation of GTPase activity	12	1	0.2	0.18009	yellow
GO:0042981	regulation of apoptotic process	13	1	0.21	0.19357	yellow
GO:0015031	protein transport	104	7	1.7	0.19451	yellow
GO:0006508	proteolysis	382	10	6.26	0.2016	yellow
GO:0015991	ATP hydrolysis coupled proton transport	15	1	0.25	0.21987	yellow
GO:0006413	translational initiation	15	1	0.25	0.21987	yellow
GO:0006511	ubiquitin-dependent protein catabolic pr...	119	4	1.95	0.27152	yellow
GO:0007155	cell adhesion	49	2	0.8	0.29187	yellow
GO:0007156	homophilic cell adhesion via plasma memb...	28	1	0.46	0.37136	yellow
GO:0006397	mRNA processing	65	2	1.07	0.37996	yellow
GO:0055085	transmembrane transport	417	9	6.83	0.43339	yellow
GO:0006457	protein folding	36	1	0.59	0.44975	yellow
GO:0000398	mRNA splicing, via spliceosome	36	1	0.59	0.44975	yellow
GO:0016311	dephosphorylation	46	1	0.75	0.53431	yellow
GO:0006355	regulation of transcription, DNA-templat...	286	4	4.69	0.69975	yellow
GO:0006811	ion transport	270	2	4.43	0.78732	yellow
GO:0006396	RNA processing	180	3	2.95	0.82402	yellow
GO:0055114	oxidation-reduction process	407	4	6.67	0.91231	yellow
GO:0006464	cellular protein modification process	465	6	7.62	0.92321	yellow
GO:0006468	protein phosphorylation	249	2	4.08	0.98312	yellow
GO:0007165	signal transduction	486	3	7.97	0.99419	yellow
GO:0045185	maintenance of protein location	4	1	0.07	1	yellow
GO:0008219	cell death	19	1	0.31	1	yellow
GO:0051276	chromosome organization	66	3	1.08	1	yellow
GO:0033043	regulation of organelle organization	20	1	0.33	1	yellow
GO:0034660	ncRNA metabolic process	116	1	1.9	1	yellow
GO:0031333	negative regulation of protein complex a...	3	1	0.05	1	yellow
GO:0051716	cellular response to stimulus	574	4	9.41	1	yellow
GO:0046907	intracellular transport	110	6	1.8	1	yellow
GO:0010033	response to organic substance	15	1	0.25	1	yellow
GO:0006810	transport	719	17	11.78	1	yellow
GO:0010639	negative regulation of organelle organiz...	9	1	0.15	1	yellow
GO:0009889	regulation of biosynthetic process	296	4	4.85	1	yellow
GO:0006812	cation transport	157	1	2.57	1	yellow
GO:0043038	amino acid activation	45	1	0.74	1	yellow
GO:0006259	DNA metabolic process	251	2	4.11	1	yellow
GO:0043039	tRNA aminoacylation	45	1	0.74	1	yellow
GO:0012501	programmed cell death	19	1	0.31	1	yellow
GO:0032956	regulation of actin cytoskeleton organiz...	9	1	0.15	1	yellow
GO:0019438	aromatic compound biosynthetic process	469	4	7.69	1	yellow
GO:0019941	modification-dependent protein catabolic...	119	4	1.95	1	yellow
GO:0043549	regulation of kinase activity	3	1	0.05	1	yellow
GO:0042450	arginine biosynthetic process via ornith...	1	1	0	0.0026	linen
GO:0006555	methionine metabolic process	3	1	0.01	0.0077	linen
GO:0006629	lipid metabolic process	155	2	0.4	0.0581	linen
GO:0055114	oxidation-reduction process	407	3	1.05	0.0796	linen
GO:0051276	chromosome organization	66	1	0.17	0.1576	linen
GO:0007275	multicellular organism development	82	1	0.21	0.1922	linen
GO:0006511	ubiquitin-dependent protein catabolic pr...	119	1	0.31	0.2674	linen
GO:0006412	translation	173	1	0.45	0.3658	linen
GO:0006508	proteolysis	382	2	0.98	0.4705	linen
GO:0006811	ion transport	270	1	0.7	0.5129	linen
GO:0055085	transmembrane transport	417	1	1.07	0.6774	linen
GO:0016559	peroxisome fission	1	1	0	0.0021	indianred
GO:0030261	chromosome condensation	2	1	0	0.0042	indianred
GO:0015914	phospholipid transport	8	1	0.02	0.0167	indianred
GO:0000278	mitotic cell cycle	14	1	0.03	0.0291	indianred
GO:0006979	response to oxidative stress	19	1	0.04	0.0394	indianred
GO:0007186	G protein-coupled receptor signaling pat...	181	2	0.38	0.0528	indianred
GO:0006468	protein phosphorylation	249	2	0.52	0.0929	indianred
GO:0055114	oxidation-reduction process	407	1	0.86	0.5943	indianred
GO:0055085	transmembrane transport	417	1	0.88	0.6037	indianred
GO:0007411	axon guidance	1	1	0	0.0035	dodgerblue4
GO:0001678	cellular glucose homeostasis	2	1	0.01	0.007	dodgerblue4
GO:0007608	sensory perception of smell	51	2	0.18	0.0133	dodgerblue4
GO:0006096	glycolytic process	11	1	0.04	0.038	dodgerblue4
GO:0043087	regulation of GTPase activity	12	1	0.04	0.0414	dodgerblue4
GO:0015031	protein transport	104	2	0.37	0.0459	dodgerblue4
GO:0006357	regulation of transcription by RNA polym...	32	1	0.11	0.1068	dodgerblue4
GO:0006260	DNA replication	49	1	0.17	0.1592	dodgerblue4
GO:0055114	oxidation-reduction process	407	3	1.43	0.1659	dodgerblue4
GO:0006886	intracellular protein transport	90	1	0.32	0.2738	dodgerblue4
GO:0006629	lipid metabolic process	155	1	0.54	0.4262	dodgerblue4
GO:0006355	regulation of transcription, DNA-templat...	286	2	1	0.5796	dodgerblue4
GO:0006468	protein phosphorylation	249	1	0.87	0.5945	dodgerblue4
GO:0006508	proteolysis	382	1	1.34	0.7553	dodgerblue4
GO:0007165	signal transduction	486	1	1.71	0.8372	dodgerblue4
GO:0006412	translation	173	29	2.39	8.2e-25	darkgreen
GO:0000387	spliceosomal snRNP assembly	5	2	0.07	0.0018	darkgreen
GO:0051603	proteolysis involved in cellular protein...	127	3	1.75	0.0051	darkgreen
GO:0071025	RNA surveillance	1	1	0.01	0.0138	darkgreen
GO:0070966	nuclear-transcribed mRNA catabolic proce...	1	1	0.01	0.0138	darkgreen
GO:0070481	nuclear-transcribed mRNA catabolic proce...	1	1	0.01	0.0138	darkgreen
GO:0006884	cell volume homeostasis	1	1	0.01	0.0138	darkgreen
GO:0015986	ATP synthesis coupled proton transport	14	2	0.19	0.0153	darkgreen
GO:0045116	protein neddylation	2	1	0.03	0.0274	darkgreen
GO:0000012	single strand break repair	2	1	0.03	0.0274	darkgreen
GO:0034453	microtubule anchoring	2	1	0.03	0.0274	darkgreen
GO:0032968	positive regulation of transcription elo...	2	1	0.03	0.0274	darkgreen
GO:0006368	transcription elongation from RNA polyme...	5	2	0.07	0.0402	darkgreen
GO:0006729	tetrahydrobiopterin biosynthetic process	3	1	0.04	0.0409	darkgreen
GO:0097428	protein maturation by iron-sulfur cluste...	3	1	0.04	0.0409	darkgreen
GO:0006388	tRNA splicing, via endonucleolytic cleav...	4	1	0.06	0.0541	darkgreen
GO:0030042	actin filament depolymerization	4	1	0.06	0.0541	darkgreen
GO:0006415	translational termination	5	1	0.07	0.0672	darkgreen
GO:0006821	chloride transport	5	1	0.07	0.0672	darkgreen
GO:0016579	protein deubiquitination	35	2	0.48	0.0835	darkgreen
GO:0006334	nucleosome assembly	7	1	0.1	0.0928	darkgreen
GO:0002098	tRNA wobble uridine modification	7	1	0.1	0.0928	darkgreen
GO:0030163	protein catabolic process	137	4	1.89	0.1273	darkgreen
GO:0045892	negative regulation of transcription, DN...	10	1	0.14	0.13	darkgreen
GO:0006367	transcription initiation from RNA polyme...	11	1	0.15	0.142	darkgreen
GO:0006414	translational elongation	14	1	0.19	0.1772	darkgreen
GO:0015991	ATP hydrolysis coupled proton transport	15	1	0.21	0.1886	darkgreen
GO:0051259	protein complex oligomerization	15	1	0.21	0.1886	darkgreen
GO:0016570	histone modification	23	1	0.32	0.2744	darkgreen
GO:0009116	nucleoside metabolic process	24	1	0.33	0.2845	darkgreen
GO:0045454	cell redox homeostasis	35	1	0.48	0.3867	darkgreen
GO:0006457	protein folding	36	1	0.5	0.3952	darkgreen
GO:0007017	microtubule-based process	92	2	1.27	0.665	darkgreen
GO:0006886	intracellular protein transport	90	1	1.24	0.7178	darkgreen
GO:0006511	ubiquitin-dependent protein catabolic pr...	119	1	1.64	0.8134	darkgreen
GO:0006508	proteolysis	382	5	5.28	0.9674	darkgreen
GO:0006468	protein phosphorylation	249	1	3.44	0.9718	darkgreen
GO:0051276	chromosome organization	66	2	0.91	1	darkgreen
GO:0034311	diol metabolic process	3	1	0.04	1	darkgreen
GO:0072521	purine-containing compound metabolic pro...	78	2	1.08	1	darkgreen
GO:0034660	ncRNA metabolic process	116	2	1.6	1	darkgreen
GO:0016569	covalent chromatin modification	23	1	0.32	1	darkgreen
GO:0034312	diol biosynthetic process	3	1	0.04	1	darkgreen
GO:0072522	purine-containing compound biosynthetic ...	57	2	0.79	1	darkgreen
GO:0051716	cellular response to stimulus	574	1	7.93	1	darkgreen
GO:0046907	intracellular transport	110	1	1.52	1	darkgreen
GO:0006810	transport	719	5	9.93	1	darkgreen
GO:0006811	ion transport	270	4	3.73	1	darkgreen
GO:0009889	regulation of biosynthetic process	296	2	4.09	1	darkgreen
GO:0000956	nuclear-transcribed mRNA catabolic proce...	12	1	0.17	1	darkgreen
GO:0006812	cation transport	157	3	2.17	1	darkgreen
GO:0006259	DNA metabolic process	251	1	3.47	1	darkgreen
GO:0009199	ribonucleoside triphosphate metabolic pr...	40	2	0.55	1	darkgreen
GO:0051186	cofactor metabolic process	78	1	1.08	1	darkgreen
GO:0019438	aromatic compound biosynthetic process	469	6	6.48	1	darkgreen
GO:0051188	cofactor biosynthetic process	53	1	0.73	1	darkgreen
GO:0019941	modification-dependent protein catabolic...	119	1	1.64	1	darkgreen
GO:0006163	purine nucleotide metabolic process	69	2	0.95	1	darkgreen
GO:0019439	aromatic compound catabolic process	52	1	0.72	1	darkgreen
GO:0006564	L-serine biosynthetic process	3	2	0.02	9.8e-05	honeydew
GO:0042246	tissue regeneration	3	1	0.02	0.017	honeydew
GO:0031110	regulation of microtubule polymerization...	3	1	0.02	0.017	honeydew
GO:0006030	chitin metabolic process	44	2	0.26	0.027	honeydew
GO:0006270	DNA replication initiation	10	1	0.06	0.057	honeydew
GO:0009072	aromatic amino acid family metabolic pro...	10	1	0.06	0.057	honeydew
GO:0006298	mismatch repair	12	1	0.07	0.068	honeydew
GO:0006470	protein dephosphorylation	30	1	0.18	0.162	honeydew
GO:0035023	regulation of Rho protein signal transdu...	30	1	0.18	0.162	honeydew
GO:0009058	biosynthetic process	854	4	5	0.17	honeydew
GO:0006814	sodium ion transport	35	1	0.2	0.186	honeydew
GO:0006813	potassium ion transport	39	1	0.23	0.205	honeydew
GO:0055114	oxidation-reduction process	407	4	2.38	0.21	honeydew
GO:0007155	cell adhesion	49	1	0.29	0.251	honeydew
GO:0007186	G protein-coupled receptor signaling pat...	181	2	1.06	0.287	honeydew
GO:0007166	cell surface receptor signaling pathway	66	1	0.39	0.323	honeydew
GO:0007017	microtubule-based process	92	2	0.54	0.359	honeydew
GO:0016192	vesicle-mediated transport	86	1	0.5	0.399	honeydew
GO:0055085	transmembrane transport	417	3	2.44	0.447	honeydew
GO:0007165	signal transduction	486	4	2.84	0.483	honeydew
GO:0006811	ion transport	270	2	1.58	0.488	honeydew
GO:0005975	carbohydrate metabolic process	152	1	0.89	0.597	honeydew
GO:0006508	proteolysis	382	1	2.24	0.905	honeydew
GO:0033043	regulation of organelle organization	20	1	0.12	1	honeydew
GO:0006793	phosphorus metabolic process	472	1	2.76	1	honeydew
GO:0007160	cell-matrix adhesion	2	1	0.01	0.007	skyblue3
GO:0006850	mitochondrial pyruvate transmembrane tra...	2	1	0.01	0.007	skyblue3
GO:0055114	oxidation-reduction process	407	5	1.43	0.01	skyblue3
GO:0006629	lipid metabolic process	155	3	0.54	0.015	skyblue3
GO:0006506	GPI anchor biosynthetic process	14	1	0.05	0.048	skyblue3
GO:0006486	protein glycosylation	29	1	0.1	0.097	skyblue3
GO:0007608	sensory perception of smell	51	1	0.18	0.165	skyblue3
GO:0007275	multicellular organism development	82	1	0.29	0.253	skyblue3
GO:0015031	protein transport	104	1	0.37	0.31	skyblue3
GO:0006511	ubiquitin-dependent protein catabolic pr...	119	1	0.42	0.346	skyblue3
GO:0005975	carbohydrate metabolic process	152	1	0.53	0.42	skyblue3
GO:0006508	proteolysis	382	2	1.34	0.59	skyblue3
GO:0006355	regulation of transcription, DNA-templat...	286	1	1	0.647	skyblue3
GO:0055085	transmembrane transport	417	2	1.46	0.682	skyblue3
GO:0008104	protein localization	110	1	0.39	1	skyblue3
GO:0006002	fructose 6-phosphate metabolic process	1	1	0	0.0035	lightblue3
GO:0034773	histone H4-K20 trimethylation	1	1	0	0.0035	lightblue3
GO:0007219	Notch signaling pathway	5	1	0.02	0.0174	lightblue3
GO:0043248	proteasome assembly	6	1	0.02	0.0209	lightblue3
GO:0050912	detection of chemical stimulus involved ...	7	1	0.02	0.0243	lightblue3
GO:0015914	phospholipid transport	8	1	0.03	0.0278	lightblue3
GO:0006096	glycolytic process	11	1	0.04	0.038	lightblue3
GO:0006030	chitin metabolic process	44	1	0.15	0.1441	lightblue3
GO:0006397	mRNA processing	65	1	0.23	0.2058	lightblue3
GO:0006468	protein phosphorylation	249	2	0.87	0.2166	lightblue3
GO:0007275	multicellular organism development	82	1	0.29	0.2527	lightblue3
GO:0016192	vesicle-mediated transport	86	1	0.3	0.2633	lightblue3
GO:0030001	metal ion transport	102	1	0.36	0.3045	lightblue3
GO:0035556	intracellular signal transduction	155	1	0.54	0.4262	lightblue3
GO:0006508	proteolysis	382	1	1.34	0.7553	lightblue3
GO:0007188	adenylate cyclase-modulating G protein-c...	1	1	0	0.0044	darkseagreen1
GO:0048268	clathrin coat assembly	2	1	0.01	0.0089	darkseagreen1
GO:0006874	cellular calcium ion homeostasis	2	1	0.01	0.0089	darkseagreen1
GO:0006420	arginyl-tRNA aminoacylation	2	1	0.01	0.0089	darkseagreen1
GO:0007154	cell communication	495	5	2.2	0.0197	darkseagreen1
GO:0005991	trehalose metabolic process	7	1	0.03	0.0307	darkseagreen1
GO:0006468	protein phosphorylation	249	3	1.11	0.0951	darkseagreen1
GO:0035023	regulation of Rho protein signal transdu...	30	1	0.13	0.1256	darkseagreen1
GO:0016579	protein deubiquitination	35	1	0.16	0.145	darkseagreen1
GO:0006813	potassium ion transport	39	1	0.17	0.1603	darkseagreen1
GO:0006260	DNA replication	49	1	0.22	0.1972	darkseagreen1
GO:0050909	sensory perception of taste	58	1	0.26	0.2292	darkseagreen1
GO:0035556	intracellular signal transduction	155	2	0.69	0.3084	darkseagreen1
GO:0016043	cellular component organization	206	2	0.92	0.3902	darkseagreen1
GO:0006811	ion transport	270	2	1.2	0.3949	darkseagreen1
GO:0006511	ubiquitin-dependent protein catabolic pr...	119	1	0.53	0.4161	darkseagreen1
GO:0006139	nucleobase-containing compound metabolic...	994	3	4.42	0.5313	darkseagreen1
GO:0007186	G protein-coupled receptor signaling pat...	181	2	0.81	0.5401	darkseagreen1
GO:0055085	transmembrane transport	417	2	1.86	0.5666	darkseagreen1
GO:0009253	peptidoglycan catabolic process	7	1	0.01	0.011	lightblue4
GO:0015074	DNA integration	106	2	0.17	0.012	lightblue4
GO:0007018	microtubule-based movement	40	1	0.07	0.064	lightblue4
GO:0007017	microtubule-based process	92	2	0.15	0.072	lightblue4
GO:0007186	G protein-coupled receptor signaling pat...	181	1	0.3	0.262	lightblue4
GO:0055085	transmembrane transport	417	1	0.68	0.513	lightblue4
GO:0034641	cellular nitrogen compound metabolic pro...	1173	2	1.92	1	lightblue4
GO:0006412	translation	173	10	1.22	3.6e-07	firebrick4
GO:0006367	transcription initiation from RNA polyme...	11	2	0.08	0.0025	firebrick4
GO:0000045	autophagosome assembly	1	1	0.01	0.007	firebrick4
GO:0035307	positive regulation of protein dephospho...	1	1	0.01	0.007	firebrick4
GO:0006446	regulation of translational initiation	2	1	0.01	0.014	firebrick4
GO:0006434	seryl-tRNA aminoacylation	2	1	0.01	0.014	firebrick4
GO:0042254	ribosome biogenesis	36	2	0.25	0.0259	firebrick4
GO:0006744	ubiquinone biosynthetic process	4	1	0.03	0.0278	firebrick4
GO:0006904	vesicle docking involved in exocytosis	8	1	0.06	0.0549	firebrick4
GO:0030163	protein catabolic process	137	2	0.96	0.0679	firebrick4
GO:0006955	immune response	11	1	0.08	0.0747	firebrick4
GO:0006352	DNA-templated transcription, initiation	27	3	0.19	0.1003	firebrick4
GO:0015991	ATP hydrolysis coupled proton transport	15	1	0.11	0.1005	firebrick4
GO:0006605	protein targeting	16	1	0.11	0.1068	firebrick4
GO:0006979	response to oxidative stress	19	1	0.13	0.1256	firebrick4
GO:0006400	tRNA modification	21	1	0.15	0.1379	firebrick4
GO:0006357	regulation of transcription by RNA polym...	32	1	0.22	0.2026	firebrick4
GO:0046034	ATP metabolic process	34	1	0.24	0.2138	firebrick4
GO:0006457	protein folding	36	1	0.25	0.2249	firebrick4
GO:0006886	intracellular protein transport	90	2	0.63	0.3998	firebrick4
GO:0006396	RNA processing	180	2	1.26	0.5474	firebrick4
GO:0006511	ubiquitin-dependent protein catabolic pr...	119	1	0.84	0.5729	firebrick4
GO:0006508	proteolysis	382	2	2.68	0.8425	firebrick4
GO:0055114	oxidation-reduction process	407	1	2.86	0.951	firebrick4
GO:0032270	positive regulation of cellular protein ...	5	1	0.04	1	firebrick4
GO:0006399	tRNA metabolic process	88	2	0.62	1	firebrick4
GO:1905037	autophagosome organization	1	1	0.01	1	firebrick4
GO:0050789	regulation of biological process	895	3	6.29	1	firebrick4
GO:0008150	biological_process	4271	30	30	1	firebrick4
GO:0051234	establishment of localization	719	4	5.05	1	firebrick4
GO:0031175	neuron projection development	2	1	0.01	0.007	plum2
GO:0006751	glutathione catabolic process	2	1	0.01	0.007	plum2
GO:0008272	sulfate transport	8	1	0.03	0.028	plum2
GO:0016055	Wnt signaling pathway	12	1	0.04	0.041	plum2
GO:0055085	transmembrane transport	417	4	1.46	0.051	plum2
GO:0015074	DNA integration	106	2	0.37	0.052	plum2
GO:0007186	G protein-coupled receptor signaling pat...	181	2	0.64	0.131	plum2
GO:0006811	ion transport	270	3	0.95	0.215	plum2
GO:0007275	multicellular organism development	82	2	0.29	0.228	plum2
GO:0046907	intracellular transport	110	1	0.39	0.324	plum2
GO:0006812	cation transport	157	1	0.55	0.43	plum2
GO:0006355	regulation of transcription, DNA-templat...	286	1	1	0.647	plum2
GO:0006508	proteolysis	382	1	1.34	0.755	plum2
GO:0055114	oxidation-reduction process	407	1	1.43	0.778	plum2
GO:1901564	organonitrogen compound metabolic proces...	1254	2	4.4	1	plum2
GO:0031110	regulation of microtubule polymerization...	3	1	0.01	0.0056	antiquewhite3
GO:0034314	Arp2/3 complex-mediated actin nucleation	5	1	0.01	0.0093	antiquewhite3
GO:0043248	proteasome assembly	6	1	0.01	0.0112	antiquewhite3
GO:0006406	mRNA export from nucleus	6	1	0.01	0.0112	antiquewhite3
GO:0006302	double-strand break repair	9	1	0.02	0.0167	antiquewhite3
GO:0022904	respiratory electron transport chain	10	1	0.02	0.0186	antiquewhite3
GO:0015991	ATP hydrolysis coupled proton transport	15	1	0.03	0.0278	antiquewhite3
GO:0006402	mRNA catabolic process	15	1	0.03	0.0278	antiquewhite3
GO:0035434	copper ion transmembrane transport	2	1	0.01	0.0093	brown2
GO:0051301	cell division	3	1	0.01	0.014	brown2
GO:0006206	pyrimidine nucleobase metabolic process	5	1	0.02	0.0232	brown2
GO:0009452	7-methylguanosine RNA capping	5	1	0.02	0.0232	brown2
GO:0006801	superoxide metabolic process	5	1	0.02	0.0232	brown2
GO:0006213	pyrimidine nucleoside metabolic process	7	1	0.03	0.0323	brown2
GO:0022904	respiratory electron transport chain	10	1	0.05	0.0459	brown2
GO:0006270	DNA replication initiation	10	1	0.05	0.0459	brown2
GO:0001510	RNA methylation	11	1	0.05	0.0504	brown2
GO:0006955	immune response	11	1	0.05	0.0504	brown2
GO:0006807	nitrogen compound metabolic process	2067	8	9.68	0.0517	brown2
GO:0006979	response to oxidative stress	19	1	0.09	0.0855	brown2
GO:0006352	DNA-templated transcription, initiation	27	1	0.13	0.1194	brown2
GO:0007018	microtubule-based movement	40	1	0.19	0.1719	brown2
GO:0055114	oxidation-reduction process	407	4	1.91	0.2322	brown2
GO:0007166	cell surface receptor signaling pathway	66	1	0.31	0.2681	brown2
GO:0006468	protein phosphorylation	249	2	1.17	0.3269	brown2
GO:0055085	transmembrane transport	417	3	1.95	0.4518	brown2
GO:0005975	carbohydrate metabolic process	152	1	0.71	0.5164	brown2
GO:0007186	G protein-coupled receptor signaling pat...	181	1	0.85	0.5802	brown2
GO:0050909	sensory perception of taste	58	3	0.42	0.0082	magenta
GO:0072488	ammonium transmembrane transport	4	1	0.03	0.0287	magenta
GO:0006284	base-excision repair	5	1	0.04	0.0358	magenta
GO:0034968	histone lysine methylation	7	1	0.05	0.0497	magenta
GO:0045892	negative regulation of transcription, DN...	10	1	0.07	0.0703	magenta
GO:0006298	mismatch repair	12	1	0.09	0.0838	magenta
GO:0006099	tricarboxylic acid cycle	17	1	0.12	0.1167	magenta
GO:0007186	G protein-coupled receptor signaling pat...	181	3	1.31	0.1419	magenta
GO:0015074	DNA integration	106	2	0.77	0.1788	magenta
GO:0007165	signal transduction	486	6	3.53	0.2105	magenta
GO:0007018	microtubule-based movement	40	1	0.29	0.2538	magenta
GO:0006418	tRNA aminoacylation for protein translat...	42	1	0.3	0.2647	magenta
GO:0006030	chitin metabolic process	44	1	0.32	0.2754	magenta
GO:0005975	carbohydrate metabolic process	152	2	1.1	0.3029	magenta
GO:0006355	regulation of transcription, DNA-templat...	286	4	2.08	0.3072	magenta
GO:0007608	sensory perception of smell	51	1	0.37	0.3118	magenta
GO:0006351	transcription, DNA-templated	348	5	2.53	0.3461	magenta
GO:0007166	cell surface receptor signaling pathway	66	1	0.48	0.384	magenta
GO:0035556	intracellular signal transduction	155	1	1.13	0.6834	magenta
GO:0006629	lipid metabolic process	155	1	1.13	0.6834	magenta
GO:0055085	transmembrane transport	417	3	3.03	0.7006	magenta
GO:0006396	RNA processing	180	1	1.31	0.7381	magenta
GO:0006508	proteolysis	382	2	2.77	0.7795	magenta
GO:0050794	regulation of cellular process	874	9	6.34	1	magenta
GO:0006091	generation of precursor metabolites and ...	46	1	0.33	1	magenta
GO:0009060	aerobic respiration	18	1	0.13	1	magenta
GO:0044249	cellular biosynthetic process	809	6	5.87	1	magenta
GO:0032259	methylation	37	1	0.27	1	magenta
GO:0006040	amino sugar metabolic process	46	1	0.33	1	magenta
GO:0009889	regulation of biosynthetic process	296	4	2.15	1	magenta
GO:0046483	heterocycle metabolic process	1029	11	7.47	1	magenta
GO:0006099	tricarboxylic acid cycle	17	3	0.27	0.0021	green
GO:0006106	fumarate metabolic process	1	1	0.02	0.0157	green
GO:0070897	transcription preinitiation complex asse...	1	1	0.02	0.0157	green
GO:0042128	nitrate assimilation	1	1	0.02	0.0157	green
GO:1902600	proton transmembrane transport	30	2	0.47	0.0309	green
GO:0007623	circadian rhythm	2	1	0.03	0.0311	green
GO:0006481	C-terminal protein methylation	2	1	0.03	0.0311	green
GO:0006433	prolyl-tRNA aminoacylation	2	1	0.03	0.0311	green
GO:0006438	valyl-tRNA aminoacylation	2	1	0.03	0.0311	green
GO:0000462	maturation of SSU-rRNA from tricistronic...	2	1	0.03	0.0311	green
GO:0006164	purine nucleotide biosynthetic process	54	3	0.85	0.0455	green
GO:0008053	mitochondrial fusion	3	1	0.05	0.0463	green
GO:0007179	transforming growth factor beta receptor...	3	1	0.05	0.0463	green
GO:0006525	arginine metabolic process	3	1	0.05	0.0463	green
GO:0006813	potassium ion transport	39	3	0.61	0.0525	green
GO:0005978	glycogen biosynthetic process	4	1	0.06	0.0613	green
GO:0009968	negative regulation of signal transducti...	4	1	0.06	0.0613	green
GO:0015936	coenzyme A metabolic process	5	1	0.08	0.076	green
GO:0006821	chloride transport	5	1	0.08	0.076	green
GO:0006470	protein dephosphorylation	30	2	0.47	0.0796	green
GO:0001932	regulation of protein phosphorylation	6	1	0.09	0.0906	green
GO:0006814	sodium ion transport	35	2	0.55	0.1037	green
GO:0016579	protein deubiquitination	35	2	0.55	0.1037	green
GO:0002098	tRNA wobble uridine modification	7	1	0.11	0.1048	green
GO:0006511	ubiquitin-dependent protein catabolic pr...	119	4	1.87	0.1154	green
GO:0006096	glycolytic process	11	1	0.17	0.1598	green
GO:0051260	protein homooligomerization	11	1	0.17	0.1598	green
GO:0022900	electron transport chain	12	1	0.19	0.173	green
GO:0043087	regulation of GTPase activity	12	1	0.19	0.173	green
GO:0008299	isoprenoid biosynthetic process	13	1	0.2	0.186	green
GO:0000413	protein peptidyl-prolyl isomerization	14	1	0.22	0.1988	green
GO:0015986	ATP synthesis coupled proton transport	14	1	0.22	0.1988	green
GO:0006414	translational elongation	14	1	0.22	0.1988	green
GO:0000278	mitotic cell cycle	14	1	0.22	0.1988	green
GO:0015991	ATP hydrolysis coupled proton transport	15	1	0.24	0.2115	green
GO:0071805	potassium ion transmembrane transport	15	1	0.24	0.2115	green
GO:0006812	cation transport	157	6	2.46	0.2501	green
GO:0005975	carbohydrate metabolic process	152	5	2.38	0.2709	green
GO:0016567	protein ubiquitination	20	1	0.31	0.2716	green
GO:0051726	regulation of cell cycle	20	1	0.31	0.2716	green
GO:0006355	regulation of transcription, DNA-templat...	286	6	4.49	0.2908	green
GO:0034220	ion transmembrane transport	85	4	1.33	0.2977	green
GO:0006520	cellular amino acid metabolic process	102	4	1.6	0.2987	green
GO:0055114	oxidation-reduction process	407	11	6.38	0.3193	green
GO:0006351	transcription, DNA-templated	348	7	5.46	0.4556	green
GO:0006030	chitin metabolic process	44	1	0.69	0.503	green
GO:0006260	DNA replication	49	1	0.77	0.5412	green
GO:0055085	transmembrane transport	417	9	6.54	0.5675	green
GO:0007166	cell surface receptor signaling pathway	66	2	1.04	0.572	green
GO:0007165	signal transduction	486	7	7.62	0.6642	green
GO:0044255	cellular lipid metabolic process	94	2	1.47	0.7124	green
GO:0006886	intracellular protein transport	90	1	1.41	0.7626	green
GO:0007186	G protein-coupled receptor signaling pat...	181	2	2.84	0.7845	green
GO:0006396	RNA processing	180	3	2.82	0.8322	green
GO:0006412	translation	173	4	2.71	0.8372	green
GO:0006468	protein phosphorylation	249	2	3.91	0.9798	green
GO:0006508	proteolysis	382	5	5.99	0.9803	green
GO:0048284	organelle fusion	4	1	0.06	1	green
GO:0072521	purine-containing compound metabolic pro...	78	4	1.22	1	green
GO:0051716	cellular response to stimulus	574	7	9	1	green
GO:0034660	ncRNA metabolic process	116	4	1.82	1	green
GO:0072522	purine-containing compound biosynthetic ...	57	3	0.89	1	green
GO:0046907	intracellular transport	110	1	1.73	1	green
GO:0010033	response to organic substance	15	1	0.24	1	green
GO:0006810	transport	719	13	11.28	1	green
GO:0030163	protein catabolic process	137	4	2.15	1	green
GO:0072524	pyridine-containing compound metabolic p...	23	1	0.36	1	green
GO:0006369	termination of RNA polymerase II transcr...	3	1	0.01	0.0091	navajowhite3
GO:0006378	mRNA polyadenylation	4	1	0.01	0.0121	navajowhite3
GO:0006379	mRNA cleavage	5	1	0.02	0.0151	navajowhite3
GO:0023052	signaling	496	4	1.51	0.0261	navajowhite3
GO:0008654	phospholipid biosynthetic process	24	1	0.07	0.0707	navajowhite3
GO:0008610	lipid biosynthetic process	51	2	0.16	0.0738	navajowhite3
GO:0006468	protein phosphorylation	249	2	0.76	0.1732	navajowhite3
GO:0007166	cell surface receptor signaling pathway	66	1	0.2	0.1835	navajowhite3
GO:0007165	signal transduction	486	3	1.48	0.186	navajowhite3
GO:0006886	intracellular protein transport	90	1	0.27	0.2421	navajowhite3
GO:0015074	DNA integration	106	1	0.32	0.279	navajowhite3
GO:0007186	G protein-coupled receptor signaling pat...	181	1	0.55	0.4309	navajowhite3
GO:0006508	proteolysis	382	1	1.16	0.7047	navajowhite3
GO:0006342	chromatin silencing	2	1	0.01	0.0065	darkseagreen2
GO:0006621	protein retention in ER lumen	2	1	0.01	0.0065	darkseagreen2
GO:0006979	response to oxidative stress	19	1	0.06	0.0606	darkseagreen2
GO:0008654	phospholipid biosynthetic process	24	1	0.08	0.076	darkseagreen2
GO:0016579	protein deubiquitination	35	1	0.11	0.109	darkseagreen2
GO:0055085	transmembrane transport	417	3	1.37	0.15	darkseagreen2
GO:0050909	sensory perception of taste	58	1	0.19	0.1745	darkseagreen2
GO:0006139	nucleobase-containing compound metabolic...	994	3	3.26	0.1843	darkseagreen2
GO:0006468	protein phosphorylation	249	2	0.82	0.1947	darkseagreen2
GO:0007017	microtubule-based process	92	1	0.3	0.2631	darkseagreen2
GO:0006511	ubiquitin-dependent protein catabolic pr...	119	1	0.39	0.3271	darkseagreen2
GO:0006355	regulation of transcription, DNA-templat...	286	2	0.94	0.5818	darkseagreen2
GO:0055114	oxidation-reduction process	407	1	1.33	0.7545	darkseagreen2
GO:0008104	protein localization	110	1	0.36	1	darkseagreen2
GO:0050909	sensory perception of taste	58	3	0.05	0.00042	antiquewhite2
GO:0050912	detection of chemical stimulus involved ...	7	1	0.01	0.00654	antiquewhite2
GO:0006030	chitin metabolic process	44	1	0.04	0.04059	antiquewhite2
GO:1901071	glucosamine-containing compound metaboli...	46	1	0.04	1	antiquewhite2
GO:0006457	protein folding	36	5	0.38	3.1e-05	brown4
GO:0006414	translational elongation	14	3	0.15	0.00037	brown4
GO:0006412	translation	173	10	1.82	0.00256	brown4
GO:0030163	protein catabolic process	137	4	1.44	0.00283	brown4
GO:0009264	deoxyribonucleotide catabolic process	1	1	0.01	0.01054	brown4
GO:0006556	S-adenosylmethionine biosynthetic proces...	1	1	0.01	0.01054	brown4
GO:0006435	threonyl-tRNA aminoacylation	1	1	0.01	0.01054	brown4
GO:0071985	multivesicular body sorting pathway	2	1	0.02	0.02096	brown4
GO:0035434	copper ion transmembrane transport	2	1	0.02	0.02096	brown4
GO:0042176	regulation of protein catabolic process	2	1	0.02	0.02096	brown4
GO:0006102	isocitrate metabolic process	2	1	0.02	0.02096	brown4
GO:0043066	negative regulation of apoptotic process	3	1	0.03	0.03128	brown4
GO:0009408	response to heat	3	1	0.03	0.03128	brown4
GO:0016072	rRNA metabolic process	25	2	0.26	0.04079	brown4
GO:0030150	protein import into mitochondrial matrix	4	1	0.04	0.0415	brown4
GO:0006606	protein import into nucleus	5	1	0.05	0.05161	brown4
GO:0046854	phosphatidylinositol phosphorylation	6	1	0.06	0.06161	brown4
GO:0006614	SRP-dependent cotranslational protein ta...	8	1	0.08	0.08131	brown4
GO:0006367	transcription initiation from RNA polyme...	11	1	0.12	0.1101	brown4
GO:0006096	glycolytic process	11	1	0.12	0.1101	brown4
GO:0016485	protein processing	11	1	0.12	0.1101	brown4
GO:0000413	protein peptidyl-prolyl isomerization	14	1	0.15	0.13801	brown4
GO:0006413	translational initiation	15	1	0.16	0.14713	brown4
GO:0006099	tricarboxylic acid cycle	17	1	0.18	0.16507	brown4
GO:0006364	rRNA processing	21	1	0.22	0.19985	brown4
GO:0006486	protein glycosylation	29	1	0.31	0.26522	brown4
GO:0032259	methylation	37	1	0.39	0.32536	brown4
GO:0034470	ncRNA processing	67	2	0.71	0.38201	brown4
GO:0009966	regulation of signal transduction	59	1	0.62	0.467	brown4
GO:0007017	microtubule-based process	92	1	0.97	0.62658	brown4
GO:0030001	metal ion transport	102	2	1.07	0.64582	brown4
GO:0006508	proteolysis	382	4	4.02	0.73145	brown4
GO:0051603	proteolysis involved in cellular protein...	127	1	1.34	0.74476	brown4
GO:0005975	carbohydrate metabolic process	152	2	1.6	0.76718	brown4
GO:0006468	protein phosphorylation	249	1	2.62	0.93396	brown4
GO:0055085	transmembrane transport	417	3	4.39	0.97041	brown4
GO:0055114	oxidation-reduction process	407	2	4.29	0.98338	brown4
GO:0007165	signal transduction	486	2	5.12	0.99116	brown4
GO:0072657	protein localization to membrane	8	1	0.08	1	brown4
GO:0019438	aromatic compound biosynthetic process	469	3	4.94	1	brown4
GO:0019439	aromatic compound catabolic process	52	2	0.55	1	brown4
GO:0046907	intracellular transport	110	3	1.16	1	brown4
GO:0008219	cell death	19	1	0.2	1	brown4
GO:0050794	regulation of cellular process	874	3	9.21	1	brown4
GO:0043412	macromolecule modification	510	3	5.37	1	brown4
GO:0015074	DNA integration	106	3	0.25	0.0016	coral3
GO:0006470	protein dephosphorylation	30	1	0.07	0.0681	coral3
GO:0008380	RNA splicing	46	1	0.11	0.1027	coral3
GO:0007166	cell surface receptor signaling pathway	66	1	0.15	0.1444	coral3
GO:0007275	multicellular organism development	82	1	0.19	0.1764	coral3
GO:0007017	microtubule-based process	92	1	0.22	0.1959	coral3
GO:0006511	ubiquitin-dependent protein catabolic pr...	119	1	0.28	0.2464	coral3
GO:0007186	G protein-coupled receptor signaling pat...	181	1	0.42	0.3518	coral3
GO:0006508	proteolysis	382	2	0.89	0.4357	coral3
GO:0006468	protein phosphorylation	249	1	0.58	0.4519	coral3
GO:0051382	kinetochore assembly	1	1	0	0.0049	mediumorchid
GO:0000469	cleavage involved in rRNA processing	2	1	0.01	0.0098	mediumorchid
GO:0008053	mitochondrial fusion	3	1	0.01	0.0147	mediumorchid
GO:0006508	proteolysis	382	5	1.88	0.0311	mediumorchid
GO:0006298	mismatch repair	12	1	0.06	0.0575	mediumorchid
GO:0019318	hexose metabolic process	20	1	0.1	0.0941	mediumorchid
GO:0009058	biosynthetic process	854	3	4.2	0.144	mediumorchid
GO:0006357	regulation of transcription by RNA polym...	32	1	0.16	0.1464	mediumorchid
GO:0006629	lipid metabolic process	155	2	0.76	0.1758	mediumorchid
GO:0006139	nucleobase-containing compound metabolic...	994	6	4.89	0.2379	mediumorchid
GO:0050909	sensory perception of taste	58	1	0.29	0.2501	mediumorchid
GO:0006281	DNA repair	83	2	0.41	0.2861	mediumorchid
GO:0007275	multicellular organism development	82	1	0.4	0.3351	mediumorchid
GO:0016192	vesicle-mediated transport	86	1	0.42	0.3483	mediumorchid
GO:0006886	intracellular protein transport	90	1	0.44	0.3613	mediumorchid
GO:0007017	microtubule-based process	92	1	0.45	0.3677	mediumorchid
GO:0006511	ubiquitin-dependent protein catabolic pr...	119	1	0.59	0.4483	mediumorchid
GO:0006355	regulation of transcription, DNA-templat...	286	2	1.41	0.7102	mediumorchid
GO:0055114	oxidation-reduction process	407	1	2	0.8785	mediumorchid
GO:0055085	transmembrane transport	417	1	2.05	0.885	mediumorchid
GO:0008104	protein localization	110	1	0.54	1	mediumorchid
GO:0055085	transmembrane transport	417	8	2.73	0.0041	bisque4
GO:0015886	heme transport	1	1	0.01	0.0066	bisque4
GO:0031144	proteasome localization	1	1	0.01	0.0066	bisque4
GO:0006427	histidyl-tRNA aminoacylation	1	1	0.01	0.0066	bisque4
GO:0071630	nuclear protein quality control by the u...	1	1	0.01	0.0066	bisque4
GO:0006429	leucyl-tRNA aminoacylation	2	1	0.01	0.0131	bisque4
GO:0017183	peptidyl-diphthamide biosynthetic proces...	3	1	0.02	0.0195	bisque4
GO:0006888	ER to Golgi vesicle-mediated transport	5	1	0.03	0.0324	bisque4
GO:0032012	regulation of ARF protein signal transdu...	6	1	0.04	0.0387	bisque4
GO:0006904	vesicle docking involved in exocytosis	8	1	0.05	0.0513	bisque4
GO:0006090	pyruvate metabolic process	15	1	0.1	0.0941	bisque4
GO:0035556	intracellular signal transduction	155	3	1.02	0.1026	bisque4
GO:0006400	tRNA modification	21	1	0.14	0.1293	bisque4
GO:0006260	DNA replication	49	1	0.32	0.2768	bisque4
GO:0007608	sensory perception of smell	51	1	0.33	0.2864	bisque4
GO:0006886	intracellular protein transport	90	1	0.59	0.4502	bisque4
GO:0055114	oxidation-reduction process	407	3	2.67	0.5073	bisque4
GO:0006468	protein phosphorylation	249	1	1.63	0.815	bisque4
GO:0006508	proteolysis	382	2	2.5	0.821	bisque4
GO:0006351	transcription, DNA-templated	348	1	2.28	0.9082	bisque4
GO:0006520	cellular amino acid metabolic process	102	2	0.67	1	bisque4
GO:1901575	organic substance catabolic process	232	1	1.52	1	bisque4
GO:0043632	modification-dependent macromolecule cat...	119	1	0.78	1	bisque4
GO:1901576	organic substance biosynthetic process	823	5	5.4	1	bisque4
GO:0051716	cellular response to stimulus	574	4	3.76	1	bisque4
GO:0044281	small molecule metabolic process	335	3	2.2	1	bisque4
GO:1902531	regulation of intracellular signal trans...	46	1	0.3	1	bisque4
GO:0006807	nitrogen compound metabolic process	2067	9	13.55	1	bisque4
GO:0009443	pyridoxal 5'-phosphate salvage	1	1	0.01	0.0052	darkolivegreen
GO:0018149	peptide cross-linking	3	1	0.02	0.0154	darkolivegreen
GO:0006085	acetyl-CoA biosynthetic process	4	1	0.02	0.0205	darkolivegreen
GO:0006207	'de novo' pyrimidine nucleobase biosynth...	4	1	0.02	0.0205	darkolivegreen
GO:0007608	sensory perception of smell	51	2	0.26	0.0277	darkolivegreen
GO:0006221	pyrimidine nucleotide biosynthetic proce...	8	1	0.04	0.0405	darkolivegreen
GO:0008272	sulfate transport	8	1	0.04	0.0405	darkolivegreen
GO:0006313	transposition, DNA-mediated	12	1	0.06	0.0602	darkolivegreen
GO:0007186	G protein-coupled receptor signaling pat...	181	3	0.93	0.0638	darkolivegreen
GO:0071805	potassium ion transmembrane transport	15	1	0.08	0.0747	darkolivegreen
GO:0006101	citrate metabolic process	18	1	0.09	0.0889	darkolivegreen
GO:0007165	signal transduction	486	6	2.5	0.0971	darkolivegreen
GO:0006364	rRNA processing	21	1	0.11	0.103	darkolivegreen
GO:0035023	regulation of Rho protein signal transdu...	30	1	0.15	0.144	darkolivegreen
GO:0009058	biosynthetic process	854	4	4.4	0.1487	darkolivegreen
GO:0016579	protein deubiquitination	35	1	0.18	0.166	darkolivegreen
GO:0006030	chitin metabolic process	44	1	0.23	0.2042	darkolivegreen
GO:0050909	sensory perception of taste	58	1	0.3	0.2603	darkolivegreen
GO:0007166	cell surface receptor signaling pathway	66	1	0.34	0.2907	darkolivegreen
GO:0015074	DNA integration	106	1	0.55	0.4255	darkolivegreen
GO:0006396	RNA processing	180	2	0.93	0.4365	darkolivegreen
GO:0006511	ubiquitin-dependent protein catabolic pr...	119	1	0.61	0.4638	darkolivegreen
GO:0000338	protein deneddylation	1	1	0.01	0.0052	palevioletred3
GO:0017187	peptidyl-glutamic acid carboxylation	1	1	0.01	0.0052	palevioletred3
GO:0006744	ubiquinone biosynthetic process	4	1	0.02	0.0205	palevioletred3
GO:0007186	G protein-coupled receptor signaling pat...	181	3	0.93	0.0638	palevioletred3
GO:0009116	nucleoside metabolic process	24	1	0.12	0.1169	palevioletred3
GO:0055114	oxidation-reduction process	407	4	2.1	0.1513	palevioletred3
GO:0045454	cell redox homeostasis	35	1	0.18	0.166	palevioletred3
GO:0051276	chromosome organization	66	1	0.34	0.2907	palevioletred3
GO:0006281	DNA repair	83	1	0.43	0.3513	palevioletred3
GO:0006468	protein phosphorylation	249	2	1.28	0.3702	palevioletred3
GO:0006520	cellular amino acid metabolic process	102	1	0.53	0.4132	palevioletred3
GO:0007165	signal transduction	486	5	2.5	0.4198	palevioletred3
GO:0005975	carbohydrate metabolic process	152	1	0.78	0.5503	palevioletred3
GO:0006811	ion transport	270	1	1.39	0.7632	palevioletred3
GO:0006355	regulation of transcription, DNA-templat...	286	1	1.47	0.7832	palevioletred3
GO:0006508	proteolysis	382	2	1.97	0.8338	palevioletred3
GO:0006793	phosphorus metabolic process	472	2	2.43	1	palevioletred3
GO:1901564	organonitrogen compound metabolic proces...	1254	7	6.46	1	palevioletred3
GO:0044281	small molecule metabolic process	335	3	1.73	1	palevioletred3
GO:0043412	macromolecule modification	510	4	2.63	1	palevioletred3
GO:0006796	phosphate-containing compound metabolic ...	469	2	2.42	1	palevioletred3
GO:0044283	small molecule biosynthetic process	74	1	0.38	1	palevioletred3
GO:0042779	tRNA 3'-trailer cleavage	2	1	0.01	0.0051	magenta1
GO:0016075	rRNA catabolic process	3	1	0.01	0.0077	magenta1
GO:0006388	tRNA splicing, via endonucleolytic cleav...	4	1	0.01	0.0103	magenta1
GO:0006313	transposition, DNA-mediated	12	1	0.03	0.0305	magenta1
GO:0009058	biosynthetic process	854	2	2.2	0.0811	magenta1
GO:0055085	transmembrane transport	417	3	1.07	0.0843	magenta1
GO:0006396	RNA processing	180	3	0.46	0.1267	magenta1
GO:0006886	intracellular protein transport	90	1	0.23	0.2091	magenta1
GO:0006520	cellular amino acid metabolic process	102	1	0.26	0.2337	magenta1
GO:0015074	DNA integration	106	1	0.27	0.2418	magenta1
GO:0006351	transcription, DNA-templated	348	1	0.9	0.6078	magenta1
GO:0018990	ecdysis, chitin-based cuticle	1	1	0	0.0016	darkgoldenrod1
GO:0007218	neuropeptide signaling pathway	4	1	0.01	0.0065	darkgoldenrod1
GO:0030150	protein import into mitochondrial matrix	4	1	0.01	0.0065	darkgoldenrod1
GO:0007017	microtubule-based process	92	2	0.15	0.009	darkgoldenrod1
GO:0006470	protein dephosphorylation	30	1	0.05	0.0482	darkgoldenrod1
GO:0006030	chitin metabolic process	44	1	0.07	0.07	darkgoldenrod1
GO:0055085	transmembrane transport	417	2	0.68	0.4542	darkgoldenrod1
GO:0055114	oxidation-reduction process	407	10	3.53	0.0033	darkred
GO:0006986	response to unfolded protein	1	1	0.01	0.0087	darkred
GO:0033617	mitochondrial respiratory chain complex ...	2	1	0.02	0.0173	darkred
GO:0015696	ammonium transport	5	1	0.04	0.0426	darkred
GO:0001932	regulation of protein phosphorylation	6	1	0.05	0.0509	darkred
GO:0070588	calcium ion transmembrane transport	10	1	0.09	0.0834	darkred
GO:0045892	negative regulation of transcription, DN...	10	1	0.09	0.0834	darkred
GO:0051260	protein homooligomerization	11	1	0.1	0.0914	darkred
GO:0000413	protein peptidyl-prolyl isomerization	14	1	0.12	0.1148	darkred
GO:0055085	transmembrane transport	417	7	3.61	0.1397	darkred
GO:0009060	aerobic respiration	18	1	0.16	0.1452	darkred
GO:0006629	lipid metabolic process	155	3	1.34	0.1492	darkred
GO:0034220	ion transmembrane transport	85	2	0.74	0.1797	darkred
GO:0006030	chitin metabolic process	44	1	0.38	0.3194	darkred
GO:0035556	intracellular signal transduction	155	2	1.34	0.3909	darkred
GO:0007186	G protein-coupled receptor signaling pat...	181	2	1.57	0.4695	darkred
GO:0007275	multicellular organism development	82	1	0.71	0.5134	darkred
GO:0006281	DNA repair	83	1	0.72	0.5177	darkred
GO:0006886	intracellular protein transport	90	1	0.78	0.5468	darkred
GO:0006520	cellular amino acid metabolic process	102	1	0.88	0.5927	darkred
GO:0006511	ubiquitin-dependent protein catabolic pr...	119	1	1.03	0.6501	darkred
GO:0006508	proteolysis	382	3	3.31	0.6597	darkred
GO:0005975	carbohydrate metabolic process	152	1	1.32	0.7399	darkred
GO:0007165	signal transduction	486	5	4.21	0.7443	darkred
GO:0006468	protein phosphorylation	249	2	2.16	0.8801	darkred
GO:0006355	regulation of transcription, DNA-templat...	286	2	2.48	0.9112	darkred
GO:1901575	organic substance catabolic process	232	1	2.01	1	darkred
GO:0043632	modification-dependent macromolecule cat...	119	1	1.03	1	darkred
GO:1901576	organic substance biosynthetic process	823	2	7.13	1	darkred
GO:0051716	cellular response to stimulus	574	6	4.97	1	darkred
GO:0044281	small molecule metabolic process	335	1	2.9	1	darkred
GO:1903506	regulation of nucleic acid-templated tra...	286	2	2.48	1	darkred
GO:1903507	negative regulation of nucleic acid-temp...	10	1	0.09	1	darkred
GO:0006807	nitrogen compound metabolic process	2067	11	17.91	1	darkred
GO:0022607	cellular component assembly	86	2	0.75	1	darkred
GO:0006974	cellular response to DNA damage stimulus	86	1	0.75	1	darkred
GO:0051252	regulation of RNA metabolic process	287	2	2.49	1	darkred
GO:0055085	transmembrane transport	417	3	0.29	0.00092	lightskyblue2
GO:0006811	ion transport	270	2	0.19	0.01145	lightskyblue2
GO:0006810	transport	719	3	0.51	1	lightskyblue2
GO:0033499	galactose catabolic process via UDP-gala...	1	1	0	0.0028	thistle1
GO:0016573	histone acetylation	9	1	0.03	0.025	thistle1
GO:0006298	mismatch repair	12	1	0.03	0.0332	thistle1
GO:0015986	ATP synthesis coupled proton transport	14	1	0.04	0.0387	thistle1
GO:0034220	ion transmembrane transport	85	2	0.24	0.0586	thistle1
GO:0007018	microtubule-based movement	40	1	0.11	0.1069	thistle1
GO:0006468	protein phosphorylation	249	2	0.7	0.1522	thistle1
GO:0006508	proteolysis	382	2	1.07	0.2922	thistle1
GO:0006629	lipid metabolic process	155	1	0.44	0.3586	thistle1
GO:0006412	translation	173	1	0.49	0.3916	thistle1
GO:0006355	regulation of transcription, DNA-templat...	286	1	0.8	0.5652	thistle1
GO:0050794	regulation of cellular process	874	1	2.46	1	thistle1
GO:0006685	sphingomyelin catabolic process	5	1	0.02	0.02	darkslateblue
GO:0006508	proteolysis	382	5	1.52	0.057	darkslateblue
GO:0006511	ubiquitin-dependent protein catabolic pr...	119	2	0.47	0.08	darkslateblue
GO:0006352	DNA-templated transcription, initiation	27	1	0.11	0.102	darkslateblue
GO:0016579	protein deubiquitination	35	1	0.14	0.131	darkslateblue
GO:0050909	sensory perception of taste	58	1	0.23	0.208	darkslateblue
GO:0006468	protein phosphorylation	249	2	0.99	0.261	darkslateblue
GO:0007275	multicellular organism development	82	1	0.33	0.281	darkslateblue
GO:0007017	microtubule-based process	92	1	0.37	0.31	darkslateblue
GO:0006355	regulation of transcription, DNA-templat...	286	2	1.14	0.317	darkslateblue
GO:1901137	carbohydrate derivative biosynthetic pro...	105	1	0.42	0.346	darkslateblue
GO:0015074	DNA integration	106	1	0.42	0.348	darkslateblue
GO:0006464	cellular protein modification process	465	4	1.85	0.431	darkslateblue
GO:0007186	G protein-coupled receptor signaling pat...	181	1	0.72	0.522	darkslateblue
GO:0006793	phosphorus metabolic process	472	3	1.88	1	darkslateblue
GO:1901564	organonitrogen compound metabolic proces...	1254	9	4.99	1	darkslateblue
GO:0043412	macromolecule modification	510	4	2.03	1	darkslateblue
GO:0006807	nitrogen compound metabolic process	2067	8	5.81	0.02	pink2
GO:0006506	GPI anchor biosynthetic process	14	1	0.04	0.039	pink2
GO:0008610	lipid biosynthetic process	51	2	0.14	0.061	pink2
GO:0009116	nucleoside metabolic process	24	1	0.07	0.065	pink2
GO:0006629	lipid metabolic process	155	3	0.44	0.127	pink2
GO:0006468	protein phosphorylation	249	2	0.7	0.152	pink2
GO:0007275	multicellular organism development	82	1	0.23	0.208	pink2
GO:0006511	ubiquitin-dependent protein catabolic pr...	119	1	0.33	0.288	pink2
GO:0055114	oxidation-reduction process	407	2	1.14	0.319	pink2
GO:0035556	intracellular signal transduction	155	1	0.44	0.359	pink2
GO:0019752	carboxylic acid metabolic process	165	1	0.46	0.377	pink2
GO:0006518	peptide metabolic process	184	1	0.52	0.411	pink2
GO:0007349	cellularization	1	1	0.01	0.0082	saddlebrown
GO:0009143	nucleoside triphosphate catabolic proces...	1	1	0.01	0.0082	saddlebrown
GO:1990426	mitotic recombination-dependent replicat...	1	1	0.01	0.0082	saddlebrown
GO:0009107	lipoate biosynthetic process	1	1	0.01	0.0082	saddlebrown
GO:0006425	glutaminyl-tRNA aminoacylation	1	1	0.01	0.0082	saddlebrown
GO:0006364	rRNA processing	21	2	0.17	0.0124	saddlebrown
GO:0006750	glutathione biosynthetic process	2	1	0.02	0.0163	saddlebrown
GO:0000724	double-strand break repair via homologou...	3	1	0.02	0.0244	saddlebrown
GO:0006432	phenylalanyl-tRNA aminoacylation	5	1	0.04	0.0403	saddlebrown
GO:0006635	fatty acid beta-oxidation	5	1	0.04	0.0403	saddlebrown
GO:0006302	double-strand break repair	9	2	0.07	0.0469	saddlebrown
GO:0006139	nucleobase-containing compound metabolic...	994	16	8.15	0.082	saddlebrown
GO:0008299	isoprenoid biosynthetic process	13	1	0.11	0.1016	saddlebrown
GO:0000413	protein peptidyl-prolyl isomerization	14	1	0.11	0.109	saddlebrown
GO:0006281	DNA repair	83	4	0.68	0.1113	saddlebrown
GO:0016567	protein ubiquitination	20	1	0.16	0.1521	saddlebrown
GO:0009116	nucleoside metabolic process	24	1	0.2	0.1796	saddlebrown
GO:0006812	cation transport	157	2	1.29	0.1801	saddlebrown
GO:0006418	tRNA aminoacylation for protein translat...	42	3	0.34	0.2448	saddlebrown
GO:0006814	sodium ion transport	35	1	0.29	0.2511	saddlebrown
GO:0006457	protein folding	36	1	0.3	0.2573	saddlebrown
GO:0000398	mRNA splicing, via spliceosome	36	1	0.3	0.2573	saddlebrown
GO:0008033	tRNA processing	42	1	0.34	0.2934	saddlebrown
GO:0007155	cell adhesion	49	1	0.4	0.3334	saddlebrown
GO:0006629	lipid metabolic process	155	4	1.27	0.337	saddlebrown
GO:0007608	sensory perception of smell	51	1	0.42	0.3444	saddlebrown
GO:0050909	sensory perception of taste	58	1	0.48	0.3815	saddlebrown
GO:0007275	multicellular organism development	82	2	0.67	0.4799	saddlebrown
GO:0015031	protein transport	104	1	0.85	0.5795	saddlebrown
GO:0015074	DNA integration	106	1	0.87	0.5865	saddlebrown
GO:0006468	protein phosphorylation	249	2	2.04	0.6142	saddlebrown
GO:0006511	ubiquitin-dependent protein catabolic pr...	119	1	0.98	0.6296	saddlebrown
GO:0006508	proteolysis	382	2	3.13	0.8856	saddlebrown
GO:0006355	regulation of transcription, DNA-templat...	286	1	2.34	0.9125	saddlebrown
GO:0055114	oxidation-reduction process	407	2	3.34	0.9659	saddlebrown
GO:0055114	oxidation-reduction process	407	14	3.81	9.3e-06	yellowgreen
GO:0045329	carnitine biosynthetic process	1	1	0.01	0.0094	yellowgreen
GO:0046416	D-amino acid metabolic process	1	1	0.01	0.0094	yellowgreen
GO:0007160	cell-matrix adhesion	2	1	0.02	0.0186	yellowgreen
GO:0006526	arginine biosynthetic process	2	1	0.02	0.0186	yellowgreen
GO:0007275	multicellular organism development	82	3	0.77	0.0405	yellowgreen
GO:0006801	superoxide metabolic process	5	1	0.05	0.046	yellowgreen
GO:0007155	cell adhesion	49	3	0.46	0.068	yellowgreen
GO:0006955	immune response	11	1	0.1	0.0984	yellowgreen
GO:0016055	Wnt signaling pathway	12	1	0.11	0.1069	yellowgreen
GO:0006508	proteolysis	382	5	3.58	0.2164	yellowgreen
GO:0006470	protein dephosphorylation	30	1	0.28	0.2467	yellowgreen
GO:0006355	regulation of transcription, DNA-templat...	286	4	2.68	0.2782	yellowgreen
GO:0006869	lipid transport	35	1	0.33	0.2816	yellowgreen
GO:0006820	anion transport	39	1	0.37	0.3083	yellowgreen
GO:0055085	transmembrane transport	417	5	3.91	0.3514	yellowgreen
GO:0006164	purine nucleotide biosynthetic process	54	1	0.51	0.4003	yellowgreen
GO:0006811	ion transport	270	3	2.53	0.5079	yellowgreen
GO:0030001	metal ion transport	102	1	0.96	0.6214	yellowgreen
GO:0015074	DNA integration	106	1	0.99	0.6358	yellowgreen
GO:0006511	ubiquitin-dependent protein catabolic pr...	119	1	1.11	0.6788	yellowgreen
GO:0007186	G protein-coupled receptor signaling pat...	181	1	1.7	0.8245	yellowgreen
GO:0006139	nucleobase-containing compound metabolic...	994	6	9.31	1	yellowgreen
GO:0006796	phosphate-containing compound metabolic ...	469	2	4.39	1	yellowgreen
GO:0006807	nitrogen compound metabolic process	2067	15	19.36	1	yellowgreen
GO:0090304	nucleic acid metabolic process	845	5	7.91	1	yellowgreen
GO:0036211	protein modification process	465	1	4.35	1	yellowgreen
GO:0044248	cellular catabolic process	215	1	2.01	1	yellowgreen
GO:0043170	macromolecule metabolic process	1834	11	17.18	1	yellowgreen
GO:2001141	regulation of RNA biosynthetic process	286	4	2.68	1	yellowgreen
GO:0044249	cellular biosynthetic process	809	7	7.58	1	yellowgreen
GO:0051252	regulation of RNA metabolic process	287	4	2.69	1	yellowgreen
GO:2000112	regulation of cellular macromolecule bio...	295	4	2.76	1	yellowgreen
GO:0022610	biological adhesion	49	3	0.46	1	yellowgreen
GO:0019941	modification-dependent protein catabolic...	119	1	1.11	1	yellowgreen
GO:0051171	regulation of nitrogen compound metaboli...	307	4	2.88	1	yellowgreen
GO:0050896	response to stimulus	625	3	5.85	1	yellowgreen
GO:0043412	macromolecule modification	510	1	4.78	1	yellowgreen
GO:0009117	nucleotide metabolic process	109	1	1.02	1	yellowgreen
GO:0051603	proteolysis involved in cellular protein...	127	1	1.19	1	yellowgreen
GO:0051013	microtubule severing	1	1	0	0.0049	maroon
GO:0006468	protein phosphorylation	249	4	1.22	0.0308	maroon
GO:0015074	DNA integration	106	2	0.52	0.0944	maroon
GO:0006400	tRNA modification	21	1	0.1	0.0986	maroon
GO:0006486	protein glycosylation	29	1	0.14	0.1336	maroon
GO:0035023	regulation of Rho protein signal transdu...	30	1	0.15	0.1379	maroon
GO:0009058	biosynthetic process	854	3	4.2	0.144	maroon
GO:0007018	microtubule-based movement	40	1	0.2	0.1797	maroon
GO:0007155	cell adhesion	49	1	0.24	0.2156	maroon
GO:0006811	ion transport	270	2	1.33	0.4278	maroon
GO:0006511	ubiquitin-dependent protein catabolic pr...	119	1	0.59	0.4483	maroon
GO:0007165	signal transduction	486	3	2.39	0.5136	maroon
GO:0006464	cellular protein modification process	465	6	2.29	0.5365	maroon
GO:0006812	cation transport	157	1	0.77	0.5454	maroon
GO:0007186	G protein-coupled receptor signaling pat...	181	1	0.89	0.5981	maroon
GO:0006508	proteolysis	382	2	1.88	0.7201	maroon
GO:0006355	regulation of transcription, DNA-templat...	286	1	1.41	0.7675	maroon
GO:0055085	transmembrane transport	417	1	2.05	0.885	maroon
GO:0006793	phosphorus metabolic process	472	4	2.32	1	maroon
GO:1901564	organonitrogen compound metabolic proces...	1254	8	6.17	1	maroon
GO:0043412	macromolecule modification	510	7	2.51	1	maroon
GO:0032486	Rap protein signal transduction	1	1	0	0.0047	lightslateblue
GO:0031087	deadenylation-independent decapping of n...	1	1	0	0.0047	lightslateblue
GO:0009235	cobalamin metabolic process	1	1	0	0.0047	lightslateblue
GO:0006621	protein retention in ER lumen	2	1	0.01	0.0093	lightslateblue
GO:0006741	NADP biosynthetic process	2	1	0.01	0.0093	lightslateblue
GO:0055070	copper ion homeostasis	4	1	0.02	0.0186	lightslateblue
GO:0019674	NAD metabolic process	5	1	0.02	0.0232	lightslateblue
GO:0006298	mismatch repair	12	1	0.06	0.0548	lightslateblue
GO:0007034	vacuolar transport	12	1	0.06	0.0548	lightslateblue
GO:0008299	isoprenoid biosynthetic process	13	1	0.06	0.0593	lightslateblue
GO:0006631	fatty acid metabolic process	15	1	0.07	0.0681	lightslateblue
GO:0016579	protein deubiquitination	35	1	0.16	0.1521	lightslateblue
GO:0008033	tRNA processing	42	1	0.2	0.1797	lightslateblue
GO:0006351	transcription, DNA-templated	348	3	1.63	0.2464	lightslateblue
GO:0006281	DNA repair	83	2	0.39	0.2739	lightslateblue
GO:0055114	oxidation-reduction process	407	3	1.91	0.2962	lightslateblue
GO:0006468	protein phosphorylation	249	2	1.17	0.3269	lightslateblue
GO:0006355	regulation of transcription, DNA-templat...	286	2	1.34	0.3913	lightslateblue
GO:0006511	ubiquitin-dependent protein catabolic pr...	119	1	0.56	0.4325	lightslateblue
GO:0005975	carbohydrate metabolic process	152	1	0.71	0.5164	lightslateblue
GO:0006627	protein processing involved in protein t...	1	1	0	0.003	coral2
GO:0032509	endosome transport via multivesicular bo...	1	1	0	0.003	coral2
GO:0006298	mismatch repair	12	1	0.04	0.036	coral2
GO:0006310	DNA recombination	27	1	0.08	0.079	coral2
GO:0006260	DNA replication	49	1	0.15	0.139	coral2
GO:0007608	sensory perception of smell	51	1	0.16	0.145	coral2
GO:0050909	sensory perception of taste	58	1	0.18	0.163	coral2
GO:0006281	DNA repair	83	2	0.25	0.183	coral2
GO:0007166	cell surface receptor signaling pathway	66	1	0.2	0.184	coral2
GO:0016192	vesicle-mediated transport	86	2	0.26	0.201	coral2
GO:0007275	multicellular organism development	82	1	0.25	0.223	coral2
GO:0030001	metal ion transport	102	1	0.31	0.27	coral2
GO:0006511	ubiquitin-dependent protein catabolic pr...	119	1	0.36	0.308	coral2
GO:0006468	protein phosphorylation	249	5	0.99	0.0022	mistyrose
GO:0006013	mannose metabolic process	4	1	0.02	0.0158	mistyrose
GO:0006368	transcription elongation from RNA polyme...	5	1	0.02	0.0198	mistyrose
GO:0032012	regulation of ARF protein signal transdu...	6	1	0.02	0.0237	mistyrose
GO:0030036	actin cytoskeleton organization	18	1	0.07	0.0694	mistyrose
GO:0016567	protein ubiquitination	20	1	0.08	0.0768	mistyrose
GO:0007018	microtubule-based movement	40	1	0.16	0.1481	mistyrose
GO:0016311	dephosphorylation	46	1	0.18	0.1684	mistyrose
GO:0007155	cell adhesion	49	1	0.2	0.1784	mistyrose
GO:0034220	ion transmembrane transport	85	1	0.34	0.2899	mistyrose
GO:0006886	intracellular protein transport	90	1	0.36	0.3042	mistyrose
GO:0007165	signal transduction	486	3	1.93	0.3553	mistyrose
GO:0006355	regulation of transcription, DNA-templat...	286	1	1.14	0.6929	mistyrose
GO:0006793	phosphorus metabolic process	472	6	1.88	1	mistyrose
GO:1901564	organonitrogen compound metabolic proces...	1254	6	4.99	1	mistyrose
GO:0044281	small molecule metabolic process	335	1	1.33	1	mistyrose
GO:0043412	macromolecule modification	510	6	2.03	1	mistyrose
GO:0006886	intracellular protein transport	90	3	0.32	0.0034	lavenderblush2
GO:0051016	barbed-end actin filament capping	2	1	0.01	0.007	lavenderblush2
GO:0042176	regulation of protein catabolic process	2	1	0.01	0.007	lavenderblush2
GO:0006816	calcium ion transport	13	1	0.05	0.0448	lavenderblush2
GO:0043039	tRNA aminoacylation	45	1	0.16	0.1471	lavenderblush2
GO:0008610	lipid biosynthetic process	51	1	0.18	0.1651	lavenderblush2
GO:0007275	multicellular organism development	82	1	0.29	0.2527	lavenderblush2
GO:0016192	vesicle-mediated transport	86	1	0.3	0.2633	lavenderblush2
GO:0006355	regulation of transcription, DNA-templat...	286	2	1	0.2657	lavenderblush2
GO:0007017	microtubule-based process	92	1	0.32	0.279	lavenderblush2
GO:0055114	oxidation-reduction process	407	2	1.43	0.4258	lavenderblush2
GO:0035556	intracellular signal transduction	155	1	0.54	0.4262	lavenderblush2
GO:0006468	protein phosphorylation	249	1	0.87	0.5945	lavenderblush2
GO:0006508	proteolysis	382	1	1.34	0.7553	lavenderblush2
GO:0055085	transmembrane transport	417	1	1.46	0.7864	lavenderblush2
GO:0071805	potassium ion transmembrane transport	15	2	0.09	0.0036	skyblue1
GO:0002143	tRNA wobble position uridine thiolation	1	1	0.01	0.0061	skyblue1
GO:0001522	pseudouridine synthesis	13	1	0.08	0.0764	skyblue1
GO:0016192	vesicle-mediated transport	86	2	0.52	0.0954	skyblue1
GO:0006886	intracellular protein transport	90	2	0.55	0.103	skyblue1
GO:0008033	tRNA processing	42	2	0.26	0.1168	skyblue1
GO:0007165	signal transduction	486	5	2.96	0.1364	skyblue1
GO:0006352	DNA-templated transcription, initiation	27	1	0.16	0.1524	skyblue1
GO:0006814	sodium ion transport	35	1	0.21	0.1931	skyblue1
GO:0016311	dephosphorylation	46	1	0.28	0.246	skyblue1
GO:0007608	sensory perception of smell	51	1	0.31	0.2689	skyblue1
GO:0007275	multicellular organism development	82	1	0.5	0.3968	skyblue1
GO:0006811	ion transport	270	4	1.64	0.4013	skyblue1
GO:0006520	cellular amino acid metabolic process	102	1	0.62	0.4676	skyblue1
GO:0006396	RNA processing	180	3	1.1	0.4809	skyblue1
GO:0006511	ubiquitin-dependent protein catabolic pr...	119	1	0.72	0.5214	skyblue1
GO:0006355	regulation of transcription, DNA-templat...	286	2	1.74	0.5279	skyblue1
GO:0055085	transmembrane transport	417	4	2.54	0.5785	skyblue1
GO:0005975	carbohydrate metabolic process	152	1	0.93	0.6113	skyblue1
GO:0035556	intracellular signal transduction	155	1	0.94	0.6186	skyblue1
GO:0006412	translation	173	1	1.05	0.6598	skyblue1
GO:0006508	proteolysis	382	2	2.33	0.7966	skyblue1
GO:0008104	protein localization	110	2	0.67	1	skyblue1
GO:0006139	nucleobase-containing compound metabolic...	994	7	6.05	1	skyblue1
GO:0006796	phosphate-containing compound metabolic ...	469	1	2.86	1	skyblue1
GO:0006807	nitrogen compound metabolic process	2067	11	12.58	1	skyblue1
GO:0006086	acetyl-CoA biosynthetic process from pyr...	2	2	0.02	9e-05	red
GO:0043461	proton-transporting ATP synthase complex...	1	1	0.01	0.0096	red
GO:0006348	chromatin silencing at telomere	1	1	0.01	0.0096	red
GO:0015671	oxygen transport	1	1	0.01	0.0096	red
GO:0044205	'de novo' UMP biosynthetic process	1	1	0.01	0.0096	red
GO:0006488	dolichol-linked oligosaccharide biosynth...	2	1	0.02	0.0191	red
GO:0006434	seryl-tRNA aminoacylation	2	1	0.02	0.0191	red
GO:0006751	glutathione catabolic process	2	1	0.02	0.0191	red
GO:0007179	transforming growth factor beta receptor...	3	1	0.03	0.0285	red
GO:0017183	peptidyl-diphthamide biosynthetic proces...	3	1	0.03	0.0285	red
GO:0055070	copper ion homeostasis	4	1	0.04	0.0379	red
GO:0009396	folic acid-containing compound biosynthe...	4	1	0.04	0.0379	red
GO:0006207	'de novo' pyrimidine nucleobase biosynth...	4	1	0.04	0.0379	red
GO:0006606	protein import into nucleus	5	1	0.05	0.0471	red
GO:0006415	translational termination	5	1	0.05	0.0471	red
GO:0006379	mRNA cleavage	5	1	0.05	0.0471	red
GO:0006351	transcription, DNA-templated	348	6	3.34	0.0578	red
GO:0016573	histone acetylation	9	1	0.09	0.0832	red
GO:0042981	regulation of apoptotic process	13	1	0.12	0.118	red
GO:0042254	ribosome biogenesis	36	2	0.35	0.1324	red
GO:0015991	ATP hydrolysis coupled proton transport	15	1	0.14	0.1349	red
GO:0048193	Golgi vesicle transport	16	1	0.15	0.1432	red
GO:0016567	protein ubiquitination	20	1	0.19	0.1758	red
GO:0006364	rRNA processing	21	1	0.2	0.1838	red
GO:0006400	tRNA modification	21	1	0.2	0.1838	red
GO:0055114	oxidation-reduction process	407	6	3.91	0.1909	red
GO:0006357	regulation of transcription by RNA polym...	32	1	0.31	0.2664	red
GO:0016579	protein deubiquitination	35	1	0.34	0.2875	red
GO:0006511	ubiquitin-dependent protein catabolic pr...	119	2	1.14	0.3174	red
GO:0006396	RNA processing	180	4	1.73	0.3593	red
GO:0006260	DNA replication	49	1	0.47	0.3783	red
GO:0006397	mRNA processing	65	1	0.62	0.4683	red
GO:0016192	vesicle-mediated transport	86	2	0.83	0.4866	red
GO:0007275	multicellular organism development	82	1	0.79	0.55	red
GO:0006412	translation	173	4	1.66	0.6362	red
GO:0006355	regulation of transcription, DNA-templat...	286	4	2.75	0.6718	red
GO:0006508	proteolysis	382	3	3.67	0.9113	red
GO:0006468	protein phosphorylation	249	1	2.39	0.9158	red
GO:0055085	transmembrane transport	417	2	4	0.9639	red
GO:0008219	cell death	19	1	0.18	1	red
GO:0051276	chromosome organization	66	1	0.63	1	red
GO:0015889	cobalamin transport	1	1	0	0.0019	whitesmoke
GO:0015693	magnesium ion transport	1	1	0	0.0019	whitesmoke
GO:0007602	phototransduction	3	1	0.01	0.0056	whitesmoke
GO:0007601	visual perception	4	1	0.01	0.0075	whitesmoke
GO:0006779	porphyrin-containing compound biosynthet...	6	1	0.01	0.0112	whitesmoke
GO:0006270	DNA replication initiation	10	1	0.02	0.0186	whitesmoke
GO:0006281	DNA repair	83	1	0.16	0.1454	whitesmoke
GO:0007017	microtubule-based process	92	1	0.17	0.16	whitesmoke
GO:0006298	mismatch repair	12	2	0.05	0.0011	steelblue
GO:0051180	vitamin transport	3	1	0.01	0.0126	steelblue
GO:0006685	sphingomyelin catabolic process	5	1	0.02	0.0209	steelblue
GO:0050912	detection of chemical stimulus involved ...	7	1	0.03	0.0292	steelblue
GO:0015074	DNA integration	106	2	0.45	0.0721	steelblue
GO:0035023	regulation of Rho protein signal transdu...	30	1	0.13	0.1194	steelblue
GO:0007018	microtubule-based movement	40	1	0.17	0.1561	steelblue
GO:0006508	proteolysis	382	3	1.61	0.2139	steelblue
GO:0006468	protein phosphorylation	249	2	1.05	0.2828	steelblue
GO:0035556	intracellular signal transduction	155	2	0.65	0.294	steelblue
GO:0055085	transmembrane transport	417	2	1.76	0.5366	steelblue
GO:0006811	ion transport	270	1	1.14	0.6921	steelblue
GO:0055114	oxidation-reduction process	407	1	1.72	0.8358	steelblue
GO:0033554	cellular response to stress	88	2	0.37	1	steelblue
GO:0009395	phospholipid catabolic process	6	1	0.03	1	steelblue
GO:0043603	cellular amide metabolic process	206	1	0.87	1	steelblue
GO:0044267	cellular protein metabolic process	742	2	3.13	1	steelblue
GO:0008150	biological_process	4271	18	18	1	steelblue
GO:0007169	transmembrane receptor protein tyrosine ...	8	2	0.04	0.00083	skyblue4
GO:1902751	positive regulation of cell cycle G2/M p...	1	1	0.01	0.00562	skyblue4
GO:0006750	glutathione biosynthetic process	2	1	0.01	0.01121	skyblue4
GO:0006470	protein dephosphorylation	30	2	0.17	0.01196	skyblue4
GO:0006094	gluconeogenesis	3	1	0.02	0.01677	skyblue4
GO:0006189	'de novo' IMP biosynthetic process	3	1	0.02	0.01677	skyblue4
GO:0006897	endocytosis	3	1	0.02	0.01677	skyblue4
GO:0051262	protein tetramerization	4	1	0.02	0.0223	skyblue4
GO:0006265	DNA topological change	5	1	0.03	0.0278	skyblue4
GO:0000387	spliceosomal snRNP assembly	5	1	0.03	0.0278	skyblue4
GO:0032958	inositol phosphate biosynthetic process	5	1	0.03	0.0278	skyblue4
GO:0006468	protein phosphorylation	249	4	1.4	0.04769	skyblue4
GO:0033014	tetrapyrrole biosynthetic process	10	1	0.06	0.05485	skyblue4
GO:0016485	protein processing	11	1	0.06	0.06017	skyblue4
GO:0006357	regulation of transcription by RNA polym...	32	1	0.18	0.16555	skyblue4
GO:0006355	regulation of transcription, DNA-templat...	286	3	1.61	0.40494	skyblue4
GO:0006811	ion transport	270	2	1.52	0.47393	skyblue4
GO:0006511	ubiquitin-dependent protein catabolic pr...	119	1	0.67	0.49341	skyblue4
GO:0006812	cation transport	157	1	0.88	0.59397	skyblue4
GO:0006508	proteolysis	382	3	2.15	0.73874	skyblue4
GO:0007165	signal transduction	486	3	2.73	0.90184	skyblue4
GO:0055114	oxidation-reduction process	407	1	2.29	0.91021	skyblue4
GO:0055085	transmembrane transport	417	1	2.34	0.91564	skyblue4
GO:0071103	DNA conformation change	15	1	0.08	1	skyblue4
GO:0032007	negative regulation of TOR signaling	2	1	0	0.0047	lavender
GO:0043547	positive regulation of GTPase activity	4	1	0.01	0.0093	lavender
GO:0007093	mitotic cell cycle checkpoint	4	1	0.01	0.0093	lavender
GO:0007165	signal transduction	486	4	1.14	0.0331	lavender
GO:0016567	protein ubiquitination	20	1	0.05	0.0459	lavender
GO:0006400	tRNA modification	21	1	0.05	0.0481	lavender
GO:0016579	protein deubiquitination	35	1	0.08	0.0791	lavender
GO:0051056	regulation of small GTPase mediated sign...	44	1	0.1	0.0985	lavender
GO:0006468	protein phosphorylation	249	2	0.58	0.1119	lavender
GO:0006511	ubiquitin-dependent protein catabolic pr...	119	1	0.28	0.2464	lavender
GO:0032418	lysosome localization	1	1	0	0.0037	lightskyblue4
GO:0006024	glycosaminoglycan biosynthetic process	1	1	0	0.0037	lightskyblue4
GO:0016260	selenocysteine biosynthetic process	2	1	0.01	0.0075	lightskyblue4
GO:0007219	Notch signaling pathway	5	1	0.02	0.0186	lightskyblue4
GO:0006355	regulation of transcription, DNA-templat...	286	4	1.07	0.0189	lightskyblue4
GO:0006915	apoptotic process	19	1	0.07	0.069	lightskyblue4
GO:0009116	nucleoside metabolic process	24	1	0.09	0.0864	lightskyblue4
GO:0045454	cell redox homeostasis	35	1	0.13	0.1236	lightskyblue4
GO:0007018	microtubule-based movement	40	1	0.15	0.14	lightskyblue4
GO:0007186	G protein-coupled receptor signaling pat...	181	2	0.68	0.1455	lightskyblue4
GO:0006030	chitin metabolic process	44	1	0.16	0.1529	lightskyblue4
GO:0007166	cell surface receptor signaling pathway	66	2	0.25	0.1946	lightskyblue4
GO:0006468	protein phosphorylation	249	2	0.93	0.2386	lightskyblue4
GO:0007275	multicellular organism development	82	1	0.31	0.2671	lightskyblue4
GO:0006793	phosphorus metabolic process	472	2	1.77	1	lightskyblue4
GO:1901564	organonitrogen compound metabolic proces...	1254	6	4.7	1	lightskyblue4
GO:0006360	transcription by RNA polymerase I	1	1	0.01	0.0056	ivory
GO:0019358	nicotinate nucleotide salvage	1	1	0.01	0.0056	ivory
GO:0043065	positive regulation of apoptotic process	2	1	0.01	0.0112	ivory
GO:0009435	NAD biosynthetic process	3	1	0.02	0.0168	ivory
GO:0006355	regulation of transcription, DNA-templat...	286	5	1.61	0.0192	ivory
GO:0006419	alanyl-tRNA aminoacylation	4	1	0.02	0.0223	ivory
GO:0016573	histone acetylation	9	1	0.05	0.0495	ivory
GO:0006270	DNA replication initiation	10	1	0.06	0.0548	ivory
GO:0048193	Golgi vesicle transport	16	1	0.09	0.0864	ivory
GO:0007156	homophilic cell adhesion via plasma memb...	28	1	0.16	0.1464	ivory
GO:0006457	protein folding	36	1	0.2	0.1843	ivory
GO:0000398	mRNA splicing, via spliceosome	36	1	0.2	0.1843	ivory
GO:0006886	intracellular protein transport	90	1	0.51	0.401	ivory
GO:0007017	microtubule-based process	92	1	0.52	0.4079	ivory
GO:0006468	protein phosphorylation	249	2	1.4	0.4124	ivory
GO:0055085	transmembrane transport	417	3	2.34	0.4201	ivory
GO:0006508	proteolysis	382	2	2.15	0.6465	ivory
GO:0055114	oxidation-reduction process	407	1	2.29	0.9102	ivory
GO:0007165	signal transduction	486	1	2.73	0.9454	ivory
GO:0006520	cellular amino acid metabolic process	102	1	0.57	1	ivory
GO:1901576	organic substance biosynthetic process	823	9	4.62	1	ivory
GO:0051716	cellular response to stimulus	574	1	3.23	1	ivory
GO:0044281	small molecule metabolic process	335	2	1.88	1	ivory
GO:1903506	regulation of nucleic acid-templated tra...	286	5	1.61	1	ivory
GO:0016973	poly(A)+ mRNA export from nucleus	1	1	0	0.004	mediumpurple
GO:0007076	mitotic chromosome condensation	1	1	0	0.004	mediumpurple
GO:0033227	dsRNA transport	1	1	0	0.004	mediumpurple
GO:0006147	guanine catabolic process	2	1	0.01	0.0079	mediumpurple
GO:0006428	isoleucyl-tRNA aminoacylation	2	1	0.01	0.0079	mediumpurple
GO:0006289	nucleotide-excision repair	10	1	0.04	0.0391	mediumpurple
GO:0006096	glycolytic process	11	1	0.04	0.043	mediumpurple
GO:0035023	regulation of Rho protein signal transdu...	30	1	0.12	0.1131	mediumpurple
GO:0006470	protein dephosphorylation	30	1	0.12	0.1131	mediumpurple
GO:0000398	mRNA splicing, via spliceosome	36	1	0.14	0.1343	mediumpurple
GO:0051276	chromosome organization	66	2	0.26	0.1569	mediumpurple
GO:0006468	protein phosphorylation	249	2	0.99	0.2607	mediumpurple
GO:0007017	microtubule-based process	92	1	0.37	0.3099	mediumpurple
GO:0055114	oxidation-reduction process	407	2	1.62	0.4918	mediumpurple
GO:0006355	regulation of transcription, DNA-templat...	286	1	1.14	0.6929	mediumpurple
GO:0006399	tRNA metabolic process	88	1	0.35	1	mediumpurple
GO:0019362	pyridine nucleotide metabolic process	21	1	0.08	1	mediumpurple
GO:0008272	sulfate transport	8	1	0.02	0.017	green2
GO:0070588	calcium ion transmembrane transport	10	1	0.02	0.021	green2
GO:0006511	ubiquitin-dependent protein catabolic pr...	119	2	0.25	0.024	green2
GO:0006508	proteolysis	382	4	0.8	0.062	green2
GO:0006357	regulation of transcription by RNA polym...	32	1	0.07	0.066	green2
GO:0016579	protein deubiquitination	35	1	0.07	0.071	green2
GO:0007275	multicellular organism development	82	1	0.17	0.16	green2
GO:0007186	G protein-coupled receptor signaling pat...	181	1	0.38	0.323	green2
GO:0007165	signal transduction	486	2	1.02	0.462	green2
GO:0006285	base-excision repair, AP site formation	1	1	0	0.0044	thistle
GO:0032367	intracellular cholesterol transport	3	1	0.01	0.0133	thistle
GO:0006423	cysteinyl-tRNA aminoacylation	3	1	0.01	0.0133	thistle
GO:0000184	nuclear-transcribed mRNA catabolic proce...	3	1	0.01	0.0133	thistle
GO:0006777	Mo-molybdopterin cofactor biosynthetic p...	4	1	0.02	0.0177	thistle
GO:0042773	ATP synthesis coupled electron transport	7	1	0.03	0.0307	thistle
GO:0051260	protein homooligomerization	11	1	0.05	0.0479	thistle
GO:0015991	ATP hydrolysis coupled proton transport	15	1	0.07	0.0648	thistle
GO:0006413	translational initiation	15	1	0.07	0.0648	thistle
GO:0006412	translation	173	4	0.77	0.0781	thistle
GO:0006915	apoptotic process	19	1	0.08	0.0814	thistle
GO:0005996	monosaccharide metabolic process	22	1	0.1	0.0937	thistle
GO:0006486	protein glycosylation	29	1	0.13	0.1217	thistle
GO:0035023	regulation of Rho protein signal transdu...	30	1	0.13	0.1256	thistle
GO:0006030	chitin metabolic process	44	1	0.2	0.179	thistle
GO:0007017	microtubule-based process	92	1	0.41	0.3394	thistle
GO:0006796	phosphate-containing compound metabolic ...	469	4	2.09	0.3458	thistle
GO:0006468	protein phosphorylation	249	1	1.11	0.6814	thistle
GO:0006520	cellular amino acid metabolic process	102	1	0.45	1	thistle
GO:0046294	formaldehyde catabolic process	1	1	0	0.0028	chocolate2
GO:0048478	replication fork protection	1	1	0	0.0028	chocolate2
GO:0006376	mRNA splice site selection	2	1	0.01	0.0056	chocolate2
GO:0006120	mitochondrial electron transport, NADH t...	3	1	0.01	0.0084	chocolate2
GO:0015937	coenzyme A biosynthetic process	4	1	0.01	0.0112	chocolate2
GO:0006383	transcription by RNA polymerase III	5	1	0.01	0.014	chocolate2
GO:0006096	glycolytic process	11	1	0.03	0.0305	chocolate2
GO:0016567	protein ubiquitination	20	1	0.06	0.0548	chocolate2
GO:0006260	DNA replication	49	2	0.14	0.075	chocolate2
GO:0006357	regulation of transcription by RNA polym...	32	1	0.09	0.0864	chocolate2
GO:0045454	cell redox homeostasis	35	1	0.1	0.0941	chocolate2
GO:0008033	tRNA processing	42	1	0.12	0.112	chocolate2
GO:0006836	neurotransmitter transport	3	1	0.01	0.0063	slateblue
GO:0015937	coenzyme A biosynthetic process	4	1	0.01	0.0084	slateblue
GO:0006839	mitochondrial transport	10	1	0.02	0.0209	slateblue
GO:0043087	regulation of GTPase activity	12	1	0.03	0.025	slateblue
GO:0016567	protein ubiquitination	20	1	0.04	0.0414	slateblue
GO:0006820	anion transport	39	1	0.08	0.0793	slateblue
GO:0007264	small GTPase mediated signal transductio...	68	1	0.14	0.1346	slateblue
GO:0030001	metal ion transport	102	1	0.21	0.1957	slateblue
GO:0006468	protein phosphorylation	249	1	0.52	0.4179	slateblue
GO:0016579	protein deubiquitination	35	2	0.11	0.0048	red1
GO:0006166	purine ribonucleoside salvage	2	1	0.01	0.0061	red1
GO:0043547	positive regulation of GTPase activity	4	1	0.01	0.0121	red1
GO:0006885	regulation of pH	4	1	0.01	0.0121	red1
GO:0070588	calcium ion transmembrane transport	10	1	0.03	0.0301	red1
GO:0006814	sodium ion transport	35	1	0.11	0.1016	red1
GO:0045454	cell redox homeostasis	35	1	0.11	0.1016	red1
GO:0007018	microtubule-based movement	40	1	0.12	0.1153	red1
GO:0006511	ubiquitin-dependent protein catabolic pr...	119	1	0.36	0.3078	red1
GO:0005975	carbohydrate metabolic process	152	1	0.46	0.3761	red1
GO:0007165	signal transduction	486	2	1.48	0.4451	red1
GO:0006508	proteolysis	382	3	1.16	0.4938	red1
[truncated: 1,973 more rows]

## Sheet: D JH effect
Supplementary Data 6 D. Gene ontology enrichment results for all modules in JH effect analylsis.
[truncated: 3,938 more rows]
