# Supplementary material for: Transcriptomic analyses of the termite, Cryptotermes secundus, reveal a gene network underlying a long lifespan and high fecundity
Source: Commun Biol. 2021 Mar 22;4:384. doi: 10.1038/s42003-021-01892-x (PMC7985136; doi:10.1038/s42003-021-01892-x)
Supplement: Supplementary file 10 — Supplementary Data 7 [file 42003_2021_1892_MOESM10_ESM.xlsx]

## Sheet: B.germanica
Supplementary Data 7. Results of blast search against the cockroach Blattella germanica. QueryID is the protein ID of C. secundus. Subject ID is the protein ID of B. germanica.
QueryID	SubjectID	e-Value	Bitscore
PNE09421.1	BGER027475-PA	5.41e-24	107
PNE09422.1	BGER013609-PA	2.25e-125	357
PNE09423.1	BGER013954-PA	6.31e-23	87
PNE09424.1	BGER020932-PA	6.68e-06	48.1
PNE09425.1	BGER020932-PA	6.68e-06	48.1
PNE09426.1	BGER020932-PA	6.68e-06	48.1
PNE09427.1	BGER000838-PA	4.49e-46	159
PNE09428.1	BGER015627-PA	7.12e-77	240
PNE09430.1	BGER026316-PA	2.1e-39	139
PNE09434.1	BGER022342-PA	9.49e-150	444
PNE09435.1	BGER008535-PA	<1.06e-180	751
PNE09436.1	BGER025975-PA	2.09e-32	124
PNE09437.1	BGER009967-PA	2.6e-30	105
PNE09438.1	BGER009227-PA	8.57e-99	286
PNE09439.1	BGER027614-PA	8.83e-124	378
PNE09440.1	BGER014645-PA	1.18e-38	123
PNE09441.1	BGER026670-PA	2.42e-37	127
PNE09443.1	BGER024487-PA	<1.06e-180	582
PNE09444.1	BGER003598-PA	1.58e-41	150
PNE09445.1	BGER028846-PA	5.15e-06	47
PNE09446.1	BGER004542-PA	9.3e-50	155
PNE09448.1	BGER013394-PA	<1.06e-180	831
PNE09449.1	BGER029637-PA	<1.06e-180	565
PNE09450.1	BGER024504-PA	<1.06e-180	560
PNE09451.1	BGER020741-PA	4.61e-96	273
PNE09452.1	BGER024084-PA	1.24e-107	322
PNE09454.1	BGER008490-PA	<1.06e-180	651
PNE09455.1	BGER022957-PA	5.89e-123	355
PNE09456.1	BGER000427-PA	1.07e-62	191
PNE09457.1	BGER009617-PA	<1.06e-180	575
PNE09460.1	BGER016141-PC	1.07e-49	165
PNE09461.1	BGER023452-PA	2.98e-112	335
PNE09462.1	BGER019633-PA	5.58e-51	171
PNE09463.1	BGER003315-PA	1.21e-90	275
PNE09465.1	BGER010804-PA	3.18e-47	144
PNE09466.1	BGER010804-PA	3.18e-47	144
PNE09467.1	BGER012481-PA	8.15e-69	204
PNE09468.1	BGER016013-PA	1.43e-137	397
PNE09469.1	BGER018298-PA	1.94e-93	268
PNE09470.1	BGER026526-PA	2.96e-35	120
PNE09471.1	BGER020032-PA	3.32e-06	45.1
PNE09473.1	BGER013661-PA	3.65e-105	317
PNE09476.1	BGER012139-PA	7.38e-172	481
PNE09477.1	BGER022635-PA	1.89e-35	120
PNE09478.1	BGER021849-PA	5.83e-36	131
PNE09480.1	BGER029943-PA	2.04e-08	54.7
PNE09481.1	BGER013403-PA	3.21e-11	62.4
PNE09482.1	BGER023439-PA	9.43e-31	103
PNE09483.1	BGER016045-PA	8.53e-19	79.7
PNE09484.1	BGER027161-PA	1.71e-29	107
PNE09485.1	BGER005051-PA	8.28e-30	110
PNE09487.1	BGER024773-PA	2.82e-47	157
PNE09488.1	BGER021651-PA	1.72e-65	205
PNE09490.1	BGER007840-PA	2.55e-41	130
PNE09492.1	BGER026109-PA	1.73e-79	258
PNE09493.1	BGER017522-PA	1.75e-29	101
PNE09494.1	BGER001917-PA	1.52e-55	185
PNE09495.1	BGER001916-PA	9.94e-71	207
PNE09496.1	BGER006341-PA	1.53e-23	86.3
PNE09497.1	BGER013610-PA	3.41e-85	245
PNE09498.1	BGER018787-PA	1.82e-25	95.1
PNE09499.1	BGER019928-PA	1.93e-06	43.1
PNF13578.1	BGER013264-PB	5.24e-15	72.8
PNF13580.1	BGER009874-PA	4.38e-25	97.1
PNF13581.1	BGER026828-PA	1.08e-07	45.4
PNF13582.1	BGER028761-PA	1.96e-06	47.8
PNF13583.1	BGER019132-PA	3.7e-46	154
PNF13584.1	BGER019132-PA	1.23e-80	249
PNF13585.1	BGER006137-PA	5.88e-15	68.2
PNF13587.1	BGER000172-PA	1.27e-16	78.6
PNF13591.1	BGER026282-PA	1.02e-52	171
PNF13592.1	BGER029151-PA	3.87e-101	293
PNF13593.1	BGER012255-PA	2.47e-174	510
PNF13594.1	BGER020407-PA	1.53e-21	91.3
PNF13595.1	BGER020046-PA	9.68e-96	302
PNF13596.1	BGER029022-PA	9.3e-90	256
PNF13597.1	BGER002351-PA	<1.06e-180	897
PNF13598.1	BGER008542-PA	2.77e-100	310
PNF13599.1	BGER002351-PA	4.59e-125	386
PNF13600.1	BGER002351-PA	6.95e-56	192
PNF13601.1	BGER006841-PA	1.35e-33	112
PNF13602.1	BGER012438-PA	9.15e-47	164
PNF13604.1	BGER013756-PA	3.04e-15	68.9
PNF13605.1	BGER024617-PA	1.54e-29	115
PNF13606.1	BGER001038-PA	6.47e-63	205
PNF13607.1	BGER026094-PA	<1.06e-180	741
PNF13610.1	BGER026101-PA	2.08e-156	435
PNF13611.1	BGER026100-PA	7.71e-29	106
PNF13612.1	BGER026095-PA	2.87e-48	149
PNF13614.1	BGER026102-PA	1.66e-101	301
PNF13615.1	BGER026102-PA	1.66e-101	301
PNF13616.1	BGER026102-PA	5.72e-102	301
PNF13617.1	BGER017564-PA	2.24e-44	142
PNF13618.1	BGER026097-PA	8.11e-37	121
PNF13619.1	BGER020654-PA	8.3e-37	120
PNF13620.1	BGER023595-PA	<1.06e-180	783
PNF13621.1	BGER004873-PA	1.44e-47	156
PNF13622.1	BGER010717-PA	9.94e-93	282
PNF13623.1	BGER009874-PA	2.8e-16	73.2
PNF13624.1	BGER026296-PA	<1.06e-180	897
PNF13625.1	BGER015605-PA	1.38e-74	234
PNF13626.1	BGER013450-PA	2.63e-55	191
PNF13627.1	BGER009196-PA	1.06e-07	50.1
PNF13628.1	BGER009196-PA	2.14e-11	62
PNF13629.1	BGER007299-PA	1.43e-19	93.6
PNF13630.1	BGER007299-PA	2.42e-18	89
PNF13631.1	BGER007299-PA	1.47e-19	93.2
PNF13632.1	BGER007445-PA	3.36e-32	124
PNF13633.1	BGER007445-PA	3.74e-32	124
PNF13634.1	BGER008546-PA	3.99e-16	76.6
PNF13635.1	BGER018651-PA	2.95e-107	330
PNF13636.1	BGER018651-PA	<1.06e-180	1078
PNF13637.1	BGER018651-PA	<1.06e-180	724
PNF13638.1	BGER018651-PA	<1.06e-180	724
PNF13639.1	BGER018651-PA	<1.06e-180	1078
PNF13640.1	BGER018651-PA	<1.06e-180	1078
PNF13641.1	BGER018651-PA	<1.06e-180	724
PNF13642.1	BGER018651-PA	<1.06e-180	724
PNF13643.1	BGER018651-PA	4.54e-167	487
PNF13644.1	BGER018651-PA	<1.06e-180	840
PNF13645.1	BGER018649-PA	1.46e-70	209
PNF13647.1	BGER008545-PA	<1.06e-180	805
PNF13648.1	BGER008545-PA	<1.06e-180	1335
PNF13649.1	BGER008545-PA	<1.06e-180	1860
PNF13650.1	BGER008545-PA	<1.06e-180	1860
PNF13651.1	BGER008545-PA	<1.06e-180	1862
PNF13652.1	BGER004691-PB	5.84e-74	233
PNF13653.1	BGER018650-PA	2.03e-46	157
PNF13654.1	BGER018650-PA	<1.06e-180	679
PNF13655.1	BGER017807-PA	2.19e-81	233
PNF13657.1	BGER013320-PA	2.99e-80	273
PNF13658.1	BGER011927-PA	4.67e-51	174
PNF13659.1	BGER011927-PA	1.77e-145	453
PNF13660.1	BGER011927-PA	2.08e-117	371
PNF13661.1	BGER011927-PA	1.77e-145	453
PNF13662.1	BGER003455-PA	1.05e-25	102
PNF13663.1	BGER004691-PB	4.89e-62	202
PNF13664.1	BGER009058-PA	<1.06e-180	547
PNF13665.1	BGER009058-PA	<1.06e-180	546
PNF13667.1	BGER016371-PA	<1.06e-180	667
PNF13668.1	BGER016371-PA	<1.06e-180	667
PNF13669.1	BGER016371-PA	<1.06e-180	667
PNF13670.1	BGER009063-PA	1.05e-45	150
PNF13671.1	BGER016372-PA	2.81e-117	341
PNF13672.1	BGER009065-PA	5.24e-180	511
PNF13673.1	BGER009065-PA	6.22e-177	512
PNF13674.1	BGER009065-PA	1.13e-107	328
PNF13675.1	BGER026229-PA	7.12e-86	274
PNF13676.1	BGER009064-PA	5.17e-62	187
PNF13677.1	BGER012774-PA	2.19e-73	231
PNF13679.1	BGER024952-PA	9.62e-100	315
PNF13683.1	BGER025906-PA	<1.06e-180	1128
PNF13684.1	BGER025906-PA	<1.06e-180	1127
PNF13685.1	BGER025906-PA	<1.06e-180	1128
PNF13686.1	BGER025906-PA	<1.06e-180	597
PNF13688.1	BGER027156-PA	1.13e-18	85.1
PNF13689.1	BGER010579-PA	2.29e-51	165
PNF13690.1	BGER028047-PA	5.06e-43	140
PNF13691.1	BGER028049-PA	6.54e-116	333
PNF13694.1	BGER005211-PA	4.54e-153	424
PNF13695.1	BGER005211-PA	2.8e-128	360
PNF13696.1	BGER005211-PA	4.54e-153	424
PNF13701.1	BGER024324-PA	8.07e-38	128
PNF13702.1	BGER008754-PA	<1.06e-180	612
PNF13703.1	BGER000194-PA	2.87e-80	248
PNF13704.1	BGER012170-PA	8.07e-88	276
PNF13705.1	BGER025990-PA	6.79e-89	293
PNF13706.1	BGER008757-PA	5.34e-105	307
PNF13707.1	BGER023201-PA	5.92e-64	210
PNF13708.1	BGER023201-PA	1.36e-76	249
PNF13709.1	BGER023201-PA	<1.06e-180	671
PNF13710.1	BGER021160-PA	2.33e-57	193
PNF13711.1	BGER000961-PA	1.29e-32	118
PNF13712.1	BGER010858-PA	9.86e-30	116
PNF13713.1	BGER016152-PA	5.82e-40	134
PNF13715.1	BGER003419-PA	4.64e-10	62
PNF13716.1	BGER025310-PA	2.86e-130	362
PNF13717.1	BGER016439-PA	4.1e-74	226
PNF13718.1	BGER016439-PA	8.29e-50	162
PNF13719.1	BGER016439-PA	1.22e-49	161
PNF13720.1	BGER016441-PA	1.19e-61	192
PNF13721.1	BGER016440-PA	<1.06e-180	623
PNF13722.1	BGER016440-PA	<1.06e-180	644
PNF13723.1	BGER025309-PA	2.64e-138	417
PNF13724.1	BGER019170-PA	<1.06e-180	597
PNF13725.1	BGER019170-PA	<1.06e-180	652
PNF13726.1	BGER019170-PA	<1.06e-180	651
PNF13727.1	BGER016431-PA	7.05e-78	253
PNF13728.1	BGER016446-PA	<1.06e-180	962
PNF13729.1	BGER029261-PA	1.72e-88	268
PNF13730.1	BGER029261-PA	2.31e-167	485
PNF13731.1	BGER029261-PA	5.52e-105	310
PNF13732.1	BGER029261-PA	3.84e-168	485
PNF13733.1	BGER029261-PA	2.7e-167	484
PNF13734.1	BGER029261-PA	2.31e-167	485
PNF13735.1	BGER016442-PA	<1.06e-180	952
PNF13736.1	BGER016442-PA	<1.06e-180	1054
PNF13737.1	BGER016445-PA	3.74e-157	454
PNF13738.1	BGER016445-PA	3.74e-157	454
PNF13739.1	BGER016445-PA	2.27e-48	171
PNF13740.1	BGER016445-PA	3.74e-157	454
PNF13741.1	BGER016445-PA	3.74e-157	454
PNF13742.1	BGER016445-PA	1.01e-48	171
PNF13743.1	BGER016445-PA	3.74e-157	454
PNF13744.1	BGER016445-PA	3.74e-157	454
PNF13745.1	BGER016445-PA	3.74e-157	454
PNF13746.1	BGER006944-PA	1.52e-49	170
PNF13747.1	BGER000838-PA	5.65e-99	296
PNF13748.1	BGER008485-PA	3.41e-172	505
PNF13750.1	BGER003875-PA	2.38e-37	131
PNF13751.1	BGER007873-PA	9.14e-32	122
PNF13753.1	BGER024665-PA	3.19e-67	217
PNF13754.1	BGER021309-PA	<1.06e-180	890
PNF13755.1	BGER021309-PA	<1.06e-180	734
PNF13756.1	BGER021307-PA	1.46e-40	138
PNF13757.1	BGER016275-PA	1.34e-44	149
PNF13758.1	BGER016276-PA	8.66e-133	381
PNF13759.1	BGER016276-PA	1.79e-129	380
PNF13760.1	BGER016276-PA	1.79e-129	380
PNF13761.1	BGER024664-PA	2.58e-122	351
PNF13762.1	BGER024663-PA	<1.06e-180	810
PNF13763.1	BGER013320-PA	1.05e-18	80.9
PNF13764.1	BGER016273-PA	4.91e-40	135
PNF13765.1	BGER024665-PA	1.05e-179	566
PNF13766.1	BGER024665-PA	<1.06e-180	611
PNF13767.1	BGER024665-PA	<1.06e-180	603
PNF13768.1	BGER024796-PA	3.7e-62	235
PNF13769.1	BGER024796-PA	1.03e-47	186
PNF13771.1	BGER024796-PA	1.09e-18	92.8
PNF13773.1	BGER024796-PA	3.7e-62	235
PNF13774.1	BGER022214-PA	2.25e-163	469
PNF13776.1	BGER004445-PA	3.92e-12	60.8
PNF13778.1	BGER022214-PA	4.97e-29	114
PNF13779.1	BGER023474-PA	1.67e-71	220
PNF13781.1	BGER021094-PA	<1.06e-180	1623
PNF13782.1	BGER021094-PA	<1.06e-180	2123
PNF13783.1	BGER021094-PA	<1.06e-180	2109
PNF13784.1	BGER006176-PA	1.57e-141	405
PNF13785.1	BGER004691-PB	5.84e-74	233
PNF13786.1	BGER008040-PA	2.43e-109	319
PNF13787.1	BGER015684-PA	5.83e-88	296
PNF13788.1	BGER013450-PA	1.67e-44	151
PNF13789.1	BGER006173-PA	<1.06e-180	652
PNF13790.1	BGER006173-PA	<1.06e-180	1291
PNF13791.1	BGER006173-PA	<1.06e-180	711
PNF13792.1	BGER006173-PA	<1.06e-180	2133
PNF13793.1	BGER006173-PA	<1.06e-180	1221
PNF13794.1	BGER006173-PA	<1.06e-180	2256
PNF13795.1	BGER006173-PA	<1.06e-180	2001
PNF13796.1	BGER006173-PA	<1.06e-180	687
PNF13797.1	BGER006173-PA	<1.06e-180	646
PNF13798.1	BGER006173-PA	<1.06e-180	2261
PNF13799.1	BGER006173-PA	<1.06e-180	2259
PNF13800.1	BGER006173-PA	<1.06e-180	2259
PNF13801.1	BGER006173-PA	<1.06e-180	1415
PNF13802.1	BGER006173-PA	<1.06e-180	1673
PNF13803.1	BGER006173-PA	<1.06e-180	1676
PNF13804.1	BGER006173-PA	<1.06e-180	1675
PNF13805.1	BGER006173-PA	<1.06e-180	2259
PNF13806.1	BGER006173-PA	<1.06e-180	2260
PNF13807.1	BGER006173-PA	<1.06e-180	678
PNF13808.1	BGER006173-PA	<1.06e-180	676
PNF13809.1	BGER006173-PA	<1.06e-180	673
PNF13810.1	BGER006173-PA	<1.06e-180	722
PNF13811.1	BGER010482-PA	3.13e-173	487
PNF13812.1	BGER010482-PA	3.13e-173	487
PNF13813.1	BGER010482-PA	3.13e-173	487
PNF13814.1	BGER010482-PA	1.05e-140	401
PNF13815.1	BGER010482-PA	3.13e-173	487
PNF13816.1	BGER006175-PA	3.61e-171	484
PNF13817.1	BGER006175-PA	1.61e-76	240
PNF13818.1	BGER006175-PA	1.28e-109	322
PNF13819.1	BGER006175-PA	6.12e-169	479
PNF13820.1	BGER006175-PA	6.12e-169	479
PNF13821.1	BGER006175-PA	6.12e-169	479
PNF13822.1	BGER006175-PA	6.12e-169	479
PNF13824.1	BGER008040-PA	1.84e-90	263
PNF13825.1	BGER026937-PA	1.79e-55	185
PNF13826.1	BGER003676-PA	<1.06e-180	551
PNF13827.1	BGER021093-PA	<1.06e-180	826
PNF13828.1	BGER021093-PA	3.61e-148	462
PNF13829.1	BGER021093-PA	5.08e-149	465
PNF13830.1	BGER021093-PA	<1.06e-180	825
PNF13831.1	BGER021093-PA	5.09e-149	465
PNF13832.1	BGER010481-PA	3.02e-60	185
PNF13833.1	BGER006174-PA	4.75e-150	425
PNF13834.1	BGER006174-PA	4.75e-150	425
PNF13835.1	BGER006174-PA	8.24e-149	421
PNF13837.1	BGER021096-PA	1.34e-137	393
PNF13838.1	BGER013450-PA	1.13e-51	180
PNF13839.1	BGER015990-PA	9.5e-115	352
PNF13840.1	BGER015989-PA	2.17e-166	483
PNF13841.1	BGER016366-PA	1.14e-97	308
PNF13842.1	BGER013450-PA	1.12e-19	82.8
PNF13843.1	BGER025691-PA	1.83e-98	279
PNF13844.1	BGER010244-PA	1.09e-62	212
PNF13845.1	BGER002333-PA	<1.06e-180	744
PNF13850.1	BGER002842-PA	2.16e-94	342
PNF13851.1	BGER002842-PA	2.52e-94	342
PNF13852.1	BGER025070-PA	5.95e-85	255
PNF13853.1	BGER025070-PA	5.95e-85	255
PNF13854.1	BGER025070-PA	5.95e-85	255
PNF13855.1	BGER013784-PA	1.78e-41	138
PNF13856.1	BGER025125-PA	<1.06e-180	665
PNF13857.1	BGER025125-PA	<1.06e-180	665
PNF13858.1	BGER025125-PA	<1.06e-180	659
PNF13859.1	BGER025125-PA	<1.06e-180	665
PNF13860.1	BGER025125-PA	<1.06e-180	665
PNF13861.1	BGER025125-PA	<1.06e-180	665
PNF13867.1	BGER012606-PA	4.34e-32	114
PNF13869.1	BGER009577-PA	2.11e-14	72.4
PNF13871.1	BGER009577-PA	2.39e-14	72.4
PNF13873.1	BGER026604-PA	2.2e-140	394
PNF13874.1	BGER019596-PA	4.92e-67	212
PNF13875.1	BGER008298-PA	1.17e-61	211
PNF13876.1	BGER008293-PA	1.76e-176	501
PNF13877.1	BGER014890-PA	3.44e-118	342
PNF13878.1	BGER008292-PA	<1.06e-180	650
PNF13879.1	BGER008292-PA	<1.06e-180	608
PNF13880.1	BGER014891-PA	<1.06e-180	743
PNF13882.1	BGER014882-PA	1.63e-70	211
PNF13883.1	BGER019595-PA	8.26e-66	213
PNF13884.1	BGER013095-PA	<1.06e-180	759
PNF13885.1	BGER013094-PA	5.78e-10	54.3
PNF13886.1	BGER012255-PA	3.76e-79	255
PNF13887.1	BGER016080-PA	<1.06e-180	780
PNF13888.1	BGER016080-PA	<1.06e-180	780
PNF13889.1	BGER026054-PA	7.26e-19	84.3
PNF13890.1	BGER025820-PA	1.78e-34	122
PNF13893.1	BGER015275-PA	2.61e-50	158
PNF13894.1	BGER018763-PA	4.37e-26	95.9
PNF13895.1	BGER006457-PA	2.95e-17	76.3
PNF13896.1	BGER005810-PA	1.88e-11	53.1
PNF13897.1	BGER024981-PA	2.41e-157	452
PNF13898.1	BGER010272-PA	2.17e-08	47.4
PNF13899.1	BGER007873-PA	2.17e-128	379
PNF13900.1	BGER022247-PA	1e-73	221
PNF13901.1	BGER002544-PA	4.36e-57	171
PNF13902.1	BGER001038-PA	2.36e-123	357
PNF13903.1	BGER004873-PA	2.63e-38	129
PNF13906.1	BGER018563-PA	3.28e-71	216
PNF13908.1	BGER016297-PA	1.51e-22	91.7
PNF13909.1	BGER018561-PA	3.08e-11	60.8
PNF13910.1	BGER018561-PA	5.6e-41	140
PNF13911.1	BGER018565-PA	3.77e-51	167
PNF13912.1	BGER025227-PA	<1.06e-180	661
PNF13913.1	BGER025227-PA	2.55e-123	387
PNF13914.1	BGER025226-PA	2.35e-45	149
PNF13915.1	BGER025226-PA	2.75e-119	344
PNF13916.1	BGER025226-PA	2.75e-119	344
PNF13917.1	BGER025226-PA	8.81e-106	309
PNF13918.1	BGER027598-PA	5.76e-55	183
PNF13919.1	BGER025228-PA	1.05e-139	393
PNF13920.1	BGER025221-PA	<1.06e-180	506
PNF13921.1	BGER025220-PA	1.39e-63	196
PNF13922.1	BGER025224-PA	<1.06e-180	656
PNF13923.1	BGER025224-PA	<1.06e-180	656
PNF13924.1	BGER025224-PA	<1.06e-180	656
PNF13925.1	BGER025224-PA	2.1e-129	377
PNF13926.1	BGER025219-PA	2.11e-44	151
PNF13927.1	BGER025219-PA	2.11e-44	151
PNF13928.1	BGER025219-PA	2.38e-44	151
PNF13929.1	BGER025219-PA	1.36e-139	400
PNF13930.1	BGER025218-PA	3.22e-146	421
PNF13931.1	BGER018554-PA	2.14e-92	271
PNF13932.1	BGER018554-PA	1.26e-89	264
PNF13933.1	BGER018554-PA	4.99e-92	271
PNF13936.1	BGER016297-PA	6.56e-14	68.6
PNF13937.1	BGER016297-PA	6.56e-14	68.6
PNF13939.1	BGER017253-PA	3.39e-18	85.9
PNF13940.1	BGER017253-PA	3.11e-18	86.3
PNF13941.1	BGER017253-PA	3.39e-18	85.9
PNF13942.1	BGER008984-PA	6.12e-85	273
PNF13943.1	BGER008984-PA	6.12e-85	273
PNF13944.1	BGER013320-PA	3.45e-81	275
PNF13946.1	BGER028991-PA	1.19e-18	74.7
PNF13947.1	BGER018557-PA	1e-37	120
PNF13949.1	BGER008985-PA	<1.06e-180	561
PNF13950.1	BGER008985-PA	<1.06e-180	553
PNF13951.1	BGER008985-PA	5.81e-77	244
PNF13952.1	BGER008983-PA	5.75e-54	180
PNF13953.1	BGER008983-PA	<1.06e-180	551
PNF13954.1	BGER029657-PA	1.35e-48	164
PNF13955.1	BGER004691-PB	4.26e-57	186
PNF13956.1	BGER003083-PA	2.01e-51	158
PNF13957.1	BGER028764-PA	1.29e-69	211
PNF13958.1	BGER028764-PA	6.46e-97	282
PNF13959.1	BGER028764-PA	2.7e-67	211
PNF13960.1	BGER023474-PA	5.09e-78	229
PNF13961.1	BGER001960-PA	4.01e-106	314
PNF13962.1	BGER029657-PA	1.61e-130	379
PNF13964.1	BGER027900-PA	<1.06e-180	597
PNF13965.1	BGER023474-PA	3.39e-77	232
PNF13966.1	BGER018083-PA	8.06e-45	174
PNF13967.1	BGER006626-PA	<1.06e-180	523
PNF13968.1	BGER006626-PA	<1.06e-180	523
PNF13969.1	BGER006626-PA	4.64e-98	297
PNF13970.1	BGER006626-PA	4.05e-131	383
PNF13971.1	BGER020607-PA	2e-175	496
PNF13972.1	BGER026832-PA	8.46e-22	92
PNF13973.1	BGER015860-PA	6.16e-38	129
PNF13974.1	BGER010644-PA	1.66e-76	234
PNF13975.1	BGER020046-PA	9.18e-20	79.3
PNF13976.1	BGER017180-PA	6.24e-22	92.8
PNF13977.1	BGER017275-PA	3.42e-107	315
PNF13978.1	BGER027177-PA	1.66e-40	136
PNF13979.1	BGER027177-PA	7.85e-53	168
PNF13980.1	BGER001340-PA	2.35e-150	438
PNF13981.1	BGER001340-PA	1.75e-152	434
PNF13983.1	BGER001960-PA	1.67e-106	315
PNF13984.1	BGER001960-PA	1.68e-94	283
PNF13985.1	BGER007546-PA	5.77e-130	397
PNF13986.1	BGER023210-PA	<1.06e-180	555
PNF13987.1	BGER023210-PA	9.88e-122	364
PNF13988.1	BGER023210-PA	<1.06e-180	556
PNF13989.1	BGER023210-PA	5.57e-122	365
PNF13990.1	BGER004873-PA	6.41e-40	136
PNF13991.1	BGER025239-PA	<1.06e-180	695
PNF13992.1	BGER025239-PA	2.71e-151	447
PNF13994.1	BGER020880-PA	1.58e-128	365
PNF13997.1	BGER007375-PA	1.12e-118	339
PNF13998.1	BGER002035-PA	<1.06e-180	612
PNF13999.1	BGER002035-PA	<1.06e-180	1112
PNF14000.1	BGER002035-PA	<1.06e-180	1030
PNF14001.1	BGER002035-PA	<1.06e-180	1030
PNF14002.1	BGER018373-PA	4.89e-173	480
PNF14003.1	BGER018373-PA	4.89e-173	480
PNF14004.1	BGER018373-PA	4.89e-173	480
PNF14005.1	BGER018373-PA	4.89e-173	480
PNF14006.1	BGER018366-PA	<1.06e-180	792
PNF14007.1	BGER018363-PA	<1.06e-180	1637
PNF14008.1	BGER000194-PA	1.34e-69	234
PNF14009.1	BGER018362-PA	<1.06e-180	1413
PNF14010.1	BGER018362-PA	<1.06e-180	1396
PNF14011.1	BGER018362-PA	<1.06e-180	1413
PNF14012.1	BGER018362-PA	<1.06e-180	1406
PNF14013.1	BGER004873-PA	3.46e-37	130
PNF14016.1	BGER002193-PA	1.25e-171	487
PNF14018.1	BGER002170-PA	1.24e-36	135
PNF14019.1	BGER018763-PA	1.24e-17	75.5
PNF14020.1	BGER002196-PA	2.05e-121	353
PNF14021.1	BGER002196-PA	1.48e-134	397
PNF14022.1	BGER002197-PA	8.65e-13	63.2
PNF14023.1	BGER002197-PA	<1.06e-180	871
PNF14024.1	BGER002197-PA	<1.06e-180	871
PNF14025.1	BGER002197-PA	<1.06e-180	871
PNF14026.1	BGER002190-PA	1.42e-77	236
PNF14027.1	BGER019790-PA	6.76e-24	90.9
PNF14028.1	BGER018812-PA	<1.06e-180	700
PNF14029.1	BGER029952-PA	<1.06e-180	713
PNF14030.1	BGER029952-PA	<1.06e-180	716
PNF14031.1	BGER018367-PA	4.03e-147	407
PNF14034.1	BGER005527-PA	1.06e-135	380
PNF14035.1	BGER005527-PA	1.06e-135	380
PNF14036.1	BGER005527-PA	1.06e-135	380
PNF14038.1	BGER006278-PA	9.94e-172	473
PNF14043.1	BGER018365-PA	<1.06e-180	590
PNF14044.1	BGER018365-PA	<1.06e-180	595
PNF14045.1	BGER018365-PA	<1.06e-180	530
PNF14046.1	BGER018365-PA	<1.06e-180	530
PNF14047.1	BGER018365-PA	<1.06e-180	535
PNF14048.1	BGER018365-PA	<1.06e-180	590
PNF14049.1	BGER018365-PA	<1.06e-180	535
PNF14050.1	BGER018365-PA	<1.06e-180	595
PNF14051.1	BGER018365-PA	5.69e-156	449
PNF14054.1	BGER002170-PA	8.74e-112	323
PNF14055.1	BGER002169-PA	8.94e-70	215
PNF14056.1	BGER012908-PA	<1.06e-180	2070
PNF14057.1	BGER004269-PA	1.67e-49	154
PNF14058.1	BGER004264-PA	1.97e-33	122
PNF14059.1	BGER004264-PA	1.85e-33	122
PNF14060.1	BGER004264-PA	9.8e-36	128
PNF14061.1	BGER004264-PA	1.03e-35	128
PNF14062.1	BGER020187-PA	<1.06e-180	615
PNF14063.1	BGER019796-PA	3.82e-178	548
PNF14064.1	BGER019796-PA	<1.06e-180	687
PNF14067.1	BGER019790-PA	7.05e-22	85.5
PNF14068.1	BGER026545-PA	6.85e-74	237
PNF14069.1	BGER026545-PA	4.34e-74	236
PNF14070.1	BGER026545-PA	6.91e-74	237
PNF14071.1	BGER026545-PA	4.34e-74	236
PNF14072.1	BGER018359-PA	1.17e-72	211
PNF14073.1	BGER018360-PA	<1.06e-180	842
PNF14074.1	BGER018815-PA	1.93e-136	399
PNF14075.1	BGER015224-PA	1.06e-71	215
PNF14076.1	BGER000139-PA	2.55e-176	515
PNF14077.1	BGER000135-PA	8.06e-155	446
PNF14078.1	BGER000135-PA	1.56e-37	143
PNF14079.1	BGER009874-PA	2.73e-54	176
PNF14080.1	BGER000399-PA	7.43e-64	198
PNF14081.1	BGER000194-PA	4.2e-87	269
PNF14082.1	BGER000123-PA	3.97e-150	450
PNF14083.1	BGER000134-PA	1.78e-72	229
PNF14084.1	BGER002201-PA	4.73e-08	48.9
PNF14085.1	BGER029950-PA	4.11e-138	389
PNF14086.1	BGER007882-PA	4.83e-90	285
PNF14087.1	BGER001032-PA	8.48e-76	248
PNF14088.1	BGER011379-PA	4.93e-89	259
PNF14091.1	BGER006154-PA	3.16e-25	102
PNF14092.1	BGER006154-PA	2.11e-08	55.1
PNF14093.1	BGER006154-PA	1.83e-08	53.9
PNF14095.1	BGER006154-PA	1.56e-24	101
PNF14096.1	BGER006154-PA	2.64e-24	103
PNF14097.1	BGER006154-PA	2.6e-24	103
PNF14098.1	BGER006154-PA	3.01e-25	102
PNF14099.1	BGER020394-PA	2.67e-84	301
PNF14100.1	BGER000835-PA	2.41e-17	84.7
PNF14101.1	BGER000835-PA	4.77e-17	84.7
PNF14102.1	BGER007879-PA	1.28e-41	150
PNF14103.1	BGER000835-PA	8.06e-26	113
PNF14104.1	BGER007879-PA	1e-75	247
PNF14105.1	BGER004873-PA	1.08e-28	105
PNF14106.1	BGER007882-PA	2.07e-98	305
PNF14107.1	BGER007892-PA	8.55e-75	243
PNF14108.1	BGER007892-PA	1.61e-118	365
PNF14109.1	BGER007892-PA	5.89e-81	262
PNF14110.1	BGER007892-PA	8.55e-75	243
PNF14116.1	BGER007884-PA	7.81e-157	439
PNF14117.1	BGER004445-PA	5.56e-64	213
PNF14118.1	BGER007890-PA	<1.06e-180	548
PNF14119.1	BGER007890-PA	<1.06e-180	549
PNF14120.1	BGER007890-PA	<1.06e-180	548
PNF14121.1	BGER007888-PA	4.7e-37	124
PNF14122.1	BGER007883-PA	<1.06e-180	560
PNF14123.1	BGER007883-PA	<1.06e-180	560
PNF14124.1	BGER007883-PA	<1.06e-180	560
PNF14125.1	BGER007883-PA	<1.06e-180	560
PNF14126.1	BGER007886-PA	3.26e-83	239
PNF14127.1	BGER007893-PA	3.41e-83	243
PNF14128.1	BGER007898-PA	3.03e-29	106
PNF14132.1	BGER007887-PA	2.8e-89	268
PNF14133.1	BGER007887-PA	<1.06e-180	629
PNF14134.1	BGER007889-PA	3.48e-22	79.7
PNF14135.1	BGER021650-PB	9.66e-101	306
PNF14136.1	BGER004665-PA	2.72e-92	274
PNF14138.1	BGER018763-PA	2.66e-17	71.2
PNF14139.1	BGER017732-PA	1.27e-116	359
PNF14142.1	BGER006002-PA	4.96e-91	279
PNF14143.1	BGER018982-PA	5.58e-20	79
PNF14144.1	BGER018982-PA	5.68e-53	167
PNF14145.1	BGER022722-PA	2.76e-13	63.5
PNF14146.1	BGER013450-PA	1.31e-51	181
PNF14147.1	BGER004691-PB	7.28e-42	147
PNF14149.1	BGER004873-PA	6.31e-26	98.2
PNF14150.1	BGER027598-PA	8.77e-35	126
PNF14151.1	BGER012774-PA	3.97e-61	198
PNF14152.1	BGER011877-PA	4.37e-137	427
PNF14154.1	BGER011877-PA	4.37e-137	427
PNF14155.1	BGER001038-PA	9.13e-125	360
PNF14156.1	BGER011878-PA	2.32e-71	215
PNF14157.1	BGER011878-PA	2.7e-31	110
PNF14158.1	BGER019761-PA	<1.06e-180	606
PNF14159.1	BGER019761-PA	<1.06e-180	762
PNF14160.1	BGER019761-PA	<1.06e-180	848
PNF14161.1	BGER024952-PA	6.29e-79	263
PNF14162.1	BGER019762-PA	3.42e-137	424
PNF14163.1	BGER019762-PA	1.08e-56	201
PNF14164.1	BGER019762-PA	1.85e-38	142
PNF14165.1	BGER011880-PA	5.57e-86	273
PNF14167.1	BGER011876-PA	<1.06e-180	858
PNF14168.1	BGER011876-PA	<1.06e-180	1160
PNF14169.1	BGER011876-PA	<1.06e-180	844
PNF14170.1	BGER007236-PA	9.13e-65	228
PNF14172.1	BGER010832-PA	1.54e-13	66.2
PNF14173.1	BGER019762-PA	5.23e-75	253
PNF14174.1	BGER027057-PA	1.85e-143	401
PNF14175.1	BGER018441-PA	<1.06e-180	1357
PNF14176.1	BGER018441-PA	<1.06e-180	1103
PNF14177.1	BGER018441-PA	<1.06e-180	1117
PNF14178.1	BGER018441-PA	<1.06e-180	1344
PNF14179.1	BGER018441-PA	4.65e-132	412
PNF14180.1	BGER018441-PA	<1.06e-180	944
PNF14182.1	BGER004805-PA	1.77e-149	437
PNF14183.1	BGER004805-PA	1.41e-170	503
PNF14184.1	BGER010483-PA	<1.06e-180	906
PNF14185.1	BGER010483-PA	<1.06e-180	906
PNF14186.1	BGER018346-PA	6.09e-06	46.2
PNF14187.1	BGER027187-PA	9.44e-42	130
PNF14188.1	BGER022529-PA	1.54e-19	81.3
PNF14189.1	BGER025665-PA	9.84e-153	432
PNF14190.1	BGER007437-PA	<1.06e-180	726
PNF14191.1	BGER007437-PA	<1.06e-180	713
PNF14192.1	BGER000194-PA	2.35e-81	254
PNF14193.1	BGER029657-PA	9.47e-124	368
PNF14194.1	BGER005638-PA	2.05e-125	363
PNF14195.1	BGER005638-PA	3.92e-127	367
PNF14196.1	BGER023779-PA	<1.06e-180	620
PNF14197.1	BGER023779-PA	8.19e-145	412
PNF14199.1	BGER015054-PA	<1.06e-180	1417
PNF14200.1	BGER015054-PA	<1.06e-180	1416
PNF14201.1	BGER015054-PA	<1.06e-180	878
PNF14202.1	BGER025613-PA	1.38e-105	300
PNF14203.1	BGER006285-PA	6.23e-16	73.6
PNF14206.1	BGER002760-PA	7.67e-32	119
PNF14207.1	BGER002760-PA	7.98e-32	119
PNF14208.1	BGER002760-PA	7.02e-32	119
PNF14209.1	BGER008322-PA	2.96e-51	170
PNF14210.1	BGER008322-PA	1.67e-48	166
PNF14211.1	BGER008322-PA	1.25e-114	350
PNF14223.1	BGER017215-PA	1.53e-22	95.9
PNF14224.1	BGER017215-PA	7.79e-09	53.5
PNF14225.1	BGER017215-PA	1.41e-22	96.3
PNF14226.1	BGER008332-PA	6.68e-52	175
PNF14227.1	BGER008332-PA	7.69e-54	166
PNF14228.1	BGER008332-PA	7.1e-52	175
PNF14235.1	BGER000194-PA	1.2e-78	259
PNF14236.1	BGER027156-PA	7.2e-17	81.3
PNF14237.1	BGER000194-PA	1.83e-83	260
PNF14240.1	BGER015885-PA	4.78e-20	74.3
PNF14241.1	BGER022722-PA	3.32e-27	102
PNF14242.1	BGER008335-PA	<1.06e-180	518
PNF14243.1	BGER023028-PA	5.91e-08	52
PNF14244.1	BGER023028-PA	1.17e-07	52
PNF14245.1	BGER008336-PA	<1.06e-180	688
PNF14246.1	BGER006550-PA	9.85e-12	61.2
PNF14247.1	BGER008325-PA	4.18e-83	238
PNF14248.1	BGER008324-PA	4.46e-105	302
PNF14249.1	BGER025212-PA	1.14e-129	372
PNF14250.1	BGER025212-PA	1.51e-98	288
PNF14251.1	BGER025212-PA	1.59e-149	424
PNF14252.1	BGER008339-PA	7.59e-36	117
PNF14253.1	BGER016152-PA	2.36e-35	120
PNF14254.1	BGER008327-PA	<1.06e-180	848
PNF14255.1	BGER018787-PA	1.54e-27	102
PNF14256.1	BGER023731-PA	4.47e-92	299
PNF14257.1	BGER025210-PA	5.87e-60	184
PNF14259.1	BGER015196-PA	5.81e-86	269
PNF14260.1	BGER025985-PA	5.14e-54	195
PNF14261.1	BGER025985-PA	2.27e-80	281
PNF14262.1	BGER025985-PA	<1.06e-180	652
PNF14263.1	BGER025985-PA	<1.06e-180	770
PNF14264.1	BGER011097-PA	1.51e-164	456
PNF14265.1	BGER023975-PA	3.72e-70	215
PNF14266.1	BGER013897-PA	5.29e-48	167
PNF14267.1	BGER013897-PA	6.04e-165	490
PNF14268.1	BGER011094-PA	1.11e-126	359
PNF14269.1	BGER011093-PA	4.84e-155	446
PNF14270.1	BGER011093-PA	<1.06e-180	1100
PNF14271.1	BGER011095-PA	2.02e-80	251
PNF14272.1	BGER011095-PA	2.02e-80	251
PNF14273.1	BGER011095-PA	2.02e-80	251
PNF14274.1	BGER011095-PA	2.02e-80	251
PNF14275.1	BGER004135-PA	7.02e-09	51.2
PNF14276.1	BGER007619-PA	1.99e-98	285
PNF14277.1	BGER015605-PA	1.72e-61	199
PNF14278.1	BGER011090-PA	<1.06e-180	1557
PNF14279.1	BGER011090-PA	<1.06e-180	1559
PNF14280.1	BGER024495-PA	1.73e-76	244
PNF14281.1	BGER024495-PA	1.98e-75	244
PNF14283.1	BGER011092-PA	<1.06e-180	655
PNF14284.1	BGER011092-PA	<1.06e-180	655
PNF14285.1	BGER011089-PA	9.44e-136	397
PNF14286.1	BGER029657-PA	1.1e-120	357
PNF14287.1	BGER011096-PA	<1.06e-180	581
PNF14288.1	BGER011096-PA	9.63e-126	359
PNF14289.1	BGER011096-PA	<1.06e-180	585
PNF14290.1	BGER011096-PA	<1.06e-180	585
PNF14291.1	BGER013897-PA	1.84e-106	328
PNF14292.1	BGER017243-PA	<1.06e-180	835
PNF14293.1	BGER017243-PA	<1.06e-180	853
PNF14294.1	BGER017243-PA	<1.06e-180	848
PNF14295.1	BGER017243-PA	6.35e-116	380
PNF14296.1	BGER009305-PA	1.44e-08	49.3
PNF14297.1	BGER013897-PA	3.55e-72	234
PNF14298.1	BGER013897-PA	3.55e-72	234
PNF14299.1	BGER017242-PA	<1.06e-180	1206
PNF14300.1	BGER018744-PA	4.45e-96	292
PNF14301.1	BGER018744-PA	<1.06e-180	642
PNF14302.1	BGER018744-PA	<1.06e-180	642
PNF14303.1	BGER010005-PA	6.92e-25	102
PNF14304.1	BGER004665-PA	1.61e-86	261
PNF14305.1	BGER007590-PA	<1.06e-180	671
PNF14306.1	BGER009874-PA	4.36e-27	105
PNF14307.1	BGER007591-PA	<1.06e-180	988
PNF14309.1	BGER011263-PA	7.11e-98	281
PNF14310.1	BGER004873-PA	1.45e-41	141
PNF14311.1	BGER013450-PA	1.13e-88	270
PNF14312.1	BGER022214-PA	1.18e-50	174
PNF14314.1	BGER007589-PA	<1.06e-180	507
PNF14315.1	BGER007589-PA	3.88e-70	216
PNF14316.1	BGER007589-PA	4.43e-180	503
PNF14317.1	BGER012888-PA	<1.06e-180	697
PNF14318.1	BGER012888-PA	<1.06e-180	557
PNF14319.1	BGER012888-PA	<1.06e-180	697
PNF14320.1	BGER025977-PA	5.59e-11	58.5
PNF14321.1	BGER023031-PA	2.63e-12	58.2
PNF14322.1	BGER010084-PA	1.35e-17	77.4
PNF14323.1	BGER013320-PA	4.08e-28	107
PNF14324.1	BGER019024-PA	2.05e-171	480
PNF14325.1	BGER000778-PB	1.24e-123	354
PNF14326.1	BGER000778-PC	2.24e-177	503
PNF14327.1	BGER013450-PA	2.58e-17	77.4
PNF14328.1	BGER018238-PA	<1.06e-180	650
PNF14329.1	BGER018239-PA	1.11e-163	485
PNF14331.1	BGER005337-PA	3.49e-18	77.4
PNF14332.1	BGER012890-PA	7.8e-87	248
PNF14333.1	BGER012887-PA	<1.06e-180	2402
PNF14334.1	BGER017141-PA	6.01e-52	162
PNF14335.1	BGER017934-PA	<1.06e-180	735
PNF14336.1	BGER017934-PA	<1.06e-180	724
PNF14337.1	BGER017934-PA	<1.06e-180	735
PNF14341.1	BGER016686-PA	9.6e-172	494
PNF14342.1	BGER016686-PA	8.04e-66	211
PNF14343.1	BGER016686-PA	8.66e-180	526
PNF14344.1	BGER016686-PA	1.9e-75	236
PNF14345.1	BGER016686-PA	4.55e-113	339
PNF14346.1	BGER016686-PA	6.98e-180	527
PNF14347.1	BGER012438-PA	2.28e-101	313
PNF14348.1	BGER009037-PA	5.63e-34	119
PNF14350.1	BGER009034-PA	<1.06e-180	654
PNF14351.1	BGER009034-PA	<1.06e-180	728
PNF14352.1	BGER017344-PA	8.21e-26	100
PNF14354.1	BGER000373-PA	2.37e-159	447
PNF14355.1	BGER000373-PA	3.41e-103	301
PNF14357.1	BGER008350-PA	2.07e-97	281
PNF14358.1	BGER009040-PA	1.73e-47	156
PNF14359.1	BGER000372-PA	<1.06e-180	510
PNF14360.1	BGER000372-PA	<1.06e-180	642
PNF14361.1	BGER026458-PA	2e-168	502
PNF14362.1	BGER026847-PA	1.67e-39	137
PNF14363.1	BGER009038-PA	5.28e-135	386
PNF14364.1	BGER016327-PA	9.54e-79	248
PNF14365.1	BGER022105-PA	2.12e-112	330
PNF14366.1	BGER022105-PA	3.66e-120	351
PNF14367.1	BGER022105-PA	1.66e-34	123
PNF14368.1	BGER022105-PA	2.56e-90	271
PNF14369.1	BGER021263-PA	1.18e-102	305
PNF14370.1	BGER005822-PA	9.33e-111	320
PNF14371.1	BGER021262-PA	6.19e-148	422
PNF14372.1	BGER021262-PA	1.62e-112	332
PNF14373.1	BGER021262-PA	<1.06e-180	736
PNF14374.1	BGER021262-PA	<1.06e-180	678
PNF14375.1	BGER005817-PA	2.93e-114	340
PNF14376.1	BGER001470-PA	2.53e-157	439
PNF14377.1	BGER001470-PA	<1.06e-180	669
PNF14378.1	BGER001470-PA	<1.06e-180	669
PNF14379.1	BGER001470-PA	8.39e-167	464
PNF14380.1	BGER000194-PA	1.42e-79	255
PNF14381.1	BGER001865-PA	3.23e-15	76.3
PNF14382.1	BGER006002-PA	1.17e-123	365
PNF14383.1	BGER001463-PA	<1.06e-180	568
PNF14384.1	BGER001465-PA	<1.06e-180	768
PNF14385.1	BGER001465-PA	<1.06e-180	768
PNF14386.1	BGER001464-PA	5.44e-48	158
PNF14387.1	BGER001466-PA	2.68e-88	273
PNF14388.1	BGER019168-PA	3.12e-160	452
PNF14389.1	BGER019168-PA	5.22e-162	449
PNF14390.1	BGER019168-PA	2.14e-60	192
PNF14391.1	BGER019168-PA	1.03e-162	452
PNF14392.1	BGER019168-PA	9.13e-63	193
PNF14393.1	BGER001493-PA	<1.06e-180	516
PNF14394.1	BGER001487-PA	9.42e-81	231
PNF14395.1	BGER016227-PA	7.55e-12	55.8
PNF14396.1	BGER001495-PA	1.04e-55	172
PNF14397.1	BGER001495-PA	6.16e-86	251
PNF14398.1	BGER001494-PA	<1.06e-180	761
PNF14399.1	BGER001483-PA	<1.06e-180	577
PNF14400.1	BGER001484-PA	7.56e-170	498
PNF14401.1	BGER001489-PA	1.9e-129	377
PNF14402.1	BGER001480-PA	4.12e-32	119
PNF14403.1	BGER001480-PA	8.04e-32	118
PNF14405.1	BGER026321-PA	1.22e-61	192
PNF14406.1	BGER020243-PA	<1.06e-180	574
PNF14407.1	BGER020243-PA	<1.06e-180	583
PNF14408.1	BGER020243-PA	<1.06e-180	518
PNF14409.1	BGER020243-PA	<1.06e-180	583
PNF14410.1	BGER000450-PB	8.43e-28	103
PNF14411.1	BGER024925-PA	<1.06e-180	901
PNF14412.1	BGER010005-PA	2.75e-24	100
PNF14413.1	BGER024194-PA	<1.06e-180	595
PNF14414.1	BGER024194-PA	<1.06e-180	595
PNF14416.1	BGER024193-PA	<1.06e-180	527
PNF14417.1	BGER016683-PA	6.2e-30	98.6
PNF14418.1	BGER022837-PA	1.04e-24	110
PNF14421.1	BGER022837-PA	5.22e-25	111
PNF14422.1	BGER022837-PA	4.95e-25	110
PNF14423.1	BGER022837-PA	1.04e-24	110
PNF14424.1	BGER022837-PA	1.04e-24	110
PNF14425.1	BGER001479-PA	1.29e-56	193
PNF14426.1	BGER001479-PA	1.59e-77	250
PNF14427.1	BGER001490-PA	<1.06e-180	864
PNF14428.1	BGER001490-PA	<1.06e-180	538
PNF14429.1	BGER001461-PA	1.03e-153	428
PNF14430.1	BGER001451-PA	5.58e-70	235
PNF14431.1	BGER001451-PA	<1.06e-180	744
PNF14432.1	BGER001451-PA	<1.06e-180	1145
PNF14433.1	BGER001451-PA	1.84e-148	470
PNF14434.1	BGER006944-PA	<1.06e-180	543
PNF14435.1	BGER018763-PA	4.52e-24	90.9
PNF14436.1	BGER001471-PA	1.02e-64	191
PNF14437.1	BGER001456-PA	8.25e-175	504
PNF14438.1	BGER001456-PA	1.4e-174	504
PNF14439.1	BGER001456-PA	7.93e-176	504
PNF14440.1	BGER001456-PA	1.08e-174	505
PNF14441.1	BGER001456-PA	7.19e-175	504
PNF14442.1	BGER001456-PA	5.51e-146	423
PNF14443.1	BGER001456-PA	8.25e-175	504
PNF14444.1	BGER013450-PA	4.2e-65	209
PNF14445.1	BGER001472-PA	5.44e-20	77
PNF14446.1	BGER010129-PA	1.54e-43	156
PNF14447.1	BGER001813-PA	5.68e-67	216
PNF14448.1	BGER020247-PA	<1.06e-180	674
PNF14449.1	BGER020247-PA	<1.06e-180	666
PNF14450.1	BGER020247-PA	<1.06e-180	678
PNF14451.1	BGER020247-PA	<1.06e-180	678
PNF14452.1	BGER000116-PA	<1.06e-180	977
PNF14453.1	BGER001503-PA	5.64e-14	60.5
PNF14454.1	BGER001500-PA	1.71e-26	91.3
PNF14455.1	BGER023541-PA	1.9e-43	147
PNF14456.1	BGER001450-PA	4.62e-123	439
PNF14457.1	BGER001450-PA	2.11e-156	538
PNF14458.1	BGER001450-PA	2.55e-36	147
PNF14459.1	BGER001450-PA	1.53e-38	149
PNF14461.1	BGER001449-PA	<1.06e-180	930
PNF14463.1	BGER015196-PA	1.02e-26	116
PNF14464.1	BGER001286-PA	2.42e-179	506
PNF14465.1	BGER029859-PA	3.23e-20	83.6
PNF14466.1	BGER029859-PA	3.23e-20	83.6
PNF14467.1	BGER029859-PA	3.23e-20	83.6
PNF14468.1	BGER013052-PA	5.8e-165	454
PNF14469.1	BGER023731-PA	4.47e-92	299
PNF14470.1	BGER002909-PA	8.96e-10	54.3
PNF14471.1	BGER013044-PA	2.53e-127	360
PNF14474.1	BGER013041-PA	1.85e-61	192
PNF14475.1	BGER013053-PA	<1.06e-180	995
PNF14476.1	BGER013053-PA	<1.06e-180	995
PNF14477.1	BGER013053-PA	<1.06e-180	996
PNF14478.1	BGER028721-PA	1.02e-77	236
PNF14479.1	BGER011960-PA	6.57e-28	102
PNF14480.1	BGER015604-PA	8.43e-07	46.2
PNF14481.1	BGER020884-PA	1.09e-11	61.2
PNF14482.1	BGER023336-PA	1.07e-11	65.1
PNF14483.1	BGER023336-PA	1.25e-11	63.9
PNF14484.1	BGER025551-PA	<1.06e-180	724
PNF14485.1	BGER025551-PA	<1.06e-180	907
PNF14486.1	BGER025551-PA	<1.06e-180	1045
PNF14487.1	BGER025551-PA	<1.06e-180	1045
PNF14488.1	BGER025551-PA	<1.06e-180	1045
PNF14489.1	BGER025551-PA	<1.06e-180	993
PNF14490.1	BGER006944-PA	1.24e-44	155
PNF14491.1	BGER016366-PA	7.45e-96	305
PNF14492.1	BGER017732-PA	2.48e-55	191
PNF14493.1	BGER001618-PA	<1.06e-180	512
PNF14494.1	BGER025781-PA	2.55e-41	140
PNF14495.1	BGER024531-PA	<1.06e-180	1087
PNF14496.1	BGER012898-PA	4e-23	83.6
PNF14497.1	BGER019589-PA	<1.06e-180	524
PNF14499.1	BGER020407-PA	6.22e-20	89.7
PNF14501.1	BGER024224-PA	<1.06e-180	774
PNF14502.1	BGER021084-PA	<1.06e-180	547
PNF14503.1	BGER017968-PA	6.91e-58	177
PNF14504.1	BGER009191-PA	6.56e-35	122
PNF14505.1	BGER019122-PA	<1.06e-180	988
PNF14506.1	BGER018763-PA	5.45e-17	72
PNF14507.1	BGER004689-PA	3.05e-17	71.6
PNF14513.1	BGER006188-PA	5.87e-153	423
PNF14514.1	BGER006187-PA	1.7e-37	134
PNF14515.1	BGER016953-PA	6.59e-30	105
PNF14516.1	BGER007236-PA	5.67e-27	108
PNF14517.1	BGER004873-PA	2.55e-77	231
PNF14518.1	BGER018753-PA	3.74e-54	170
PNF14519.1	BGER006189-PA	3.93e-126	365
PNF14520.1	BGER006187-PA	<1.06e-180	756
PNF14521.1	BGER006187-PA	<1.06e-180	613
PNF14522.1	BGER016302-PA	2.22e-17	87.8
PNF14523.1	BGER019664-PA	5.93e-18	85.5
PNF14524.1	BGER009737-PA	1.2e-141	399
PNF14525.1	BGER009737-PA	1.2e-141	399
PNF14527.1	BGER012533-PA	<1.06e-180	1205
PNF14528.1	BGER012533-PA	5.03e-153	447
PNF14529.1	BGER012533-PA	<1.06e-180	770
PNF14530.1	BGER012533-PA	<1.06e-180	1205
PNF14531.1	BGER012533-PA	<1.06e-180	1310
PNF14532.1	BGER020598-PA	<1.06e-180	564
PNF14533.1	BGER020598-PA	<1.06e-180	977
PNF14534.1	BGER014321-PA	2.4e-108	320
PNF14536.1	BGER001351-PA	<1.06e-180	992
PNF14537.1	BGER001351-PA	<1.06e-180	991
PNF14538.1	BGER001351-PA	<1.06e-180	992
PNF14539.1	BGER001351-PA	<1.06e-180	994
PNF14540.1	BGER001351-PA	1.74e-171	525
PNF14541.1	BGER001351-PA	<1.06e-180	1308
PNF14542.1	BGER020202-PA	<1.06e-180	789
PNF14543.1	BGER010832-PA	8.68e-16	72.4
PNF14544.1	BGER020660-PA	5.63e-100	291
PNF14545.1	BGER020660-PA	5.63e-100	291
PNF14546.1	BGER015388-PA	3.8e-19	74.7
PNF14547.1	BGER001032-PA	2.85e-147	450
PNF14548.1	BGER021048-PA	<1.06e-180	640
PNF14550.1	BGER009306-PA	<1.06e-180	635
PNF14551.1	BGER009306-PA	<1.06e-180	744
PNF14552.1	BGER009306-PA	<1.06e-180	744
PNF14553.1	BGER002398-PA	8.13e-21	85.1
PNF14554.1	BGER004873-PA	6.64e-120	339
PNF14557.1	BGER021650-PB	8.42e-78	248
PNF14558.1	BGER015196-PA	2.96e-33	122
PNF14560.1	BGER011308-PA	2.46e-36	116
PNF14561.1	BGER011304-PA	2.85e-73	224
PNF14562.1	BGER021650-PB	1.08e-83	266
PNF14564.1	BGER021650-PB	3.6e-131	386
PNF14565.1	BGER012993-PA	5.55e-35	130
PNF14566.1	BGER000960-PA	1.41e-15	70.5
PNF14567.1	BGER026397-PA	4.68e-20	89
PNF14568.1	BGER019245-PA	1.45e-131	389
PNF14569.1	BGER018876-PA	5.96e-16	69.3
PNF14570.1	BGER008198-PA	2.5e-06	41.2
PNF14572.1	BGER001046-PA	<1.06e-180	531
PNF14573.1	BGER022788-PA	<1.06e-180	674
PNF14574.1	BGER022788-PA	<1.06e-180	674
PNF14575.1	BGER022788-PA	<1.06e-180	674
PNF14576.1	BGER001044-PA	<1.06e-180	807
PNF14577.1	BGER004201-PA	7.21e-142	409
PNF14578.1	BGER004201-PA	7.21e-142	409
PNF14579.1	BGER004201-PA	7.21e-142	409
PNF14580.1	BGER004201-PA	2.87e-131	379
PNF14581.1	BGER024226-PA	<1.06e-180	1223
PNF14582.1	BGER001048-PA	3.34e-129	364
PNF14583.1	BGER004204-PA	<1.06e-180	597
PNF14584.1	BGER024226-PA	1.86e-156	462
PNF14585.1	BGER004873-PA	1.14e-29	105
PNF14586.1	BGER000690-PA	1.26e-53	183
PNF14588.1	BGER026833-PA	1.24e-111	319
PNF14589.1	BGER020296-PA	1.76e-07	48.5
PNF14590.1	BGER001050-PA	3.73e-129	370
PNF14591.1	BGER001050-PA	2.36e-160	452
PNF14592.1	BGER001069-PA	3.09e-153	429
PNF14593.1	BGER001157-PA	5.69e-164	460
PNF14594.1	BGER001043-PA	1.83e-61	183
PNF14595.1	BGER005460-PA	8.23e-134	382
PNF14597.1	BGER004874-PA	4.38e-38	130
PNF14598.1	BGER028885-PA	2.27e-120	338
PNF14599.1	BGER028885-PA	2.27e-120	338
PNF14600.1	BGER001038-PA	9.13e-125	360
PNF14601.1	BGER028886-PA	2.66e-45	142
PNF14602.1	BGER028887-PA	1.42e-62	183
PNF14603.1	BGER028883-PA	1.18e-148	416
PNF14604.1	BGER006002-PA	6.63e-124	365
PNF14605.1	BGER024952-PA	4.57e-121	377
PNF14606.1	BGER022728-PA	4.16e-40	143
PNF14607.1	BGER005459-PA	<1.06e-180	1286
PNF14608.1	BGER015677-PA	1.8e-169	476
PNF14609.1	BGER004873-PA	6.15e-42	142
PNF14610.1	BGER015679-PA	2.96e-179	551
PNF14611.1	BGER015679-PA	1.31e-94	310
PNF14612.1	BGER015679-PA	1.49e-78	282
PNF14613.1	BGER015679-PA	2.58e-12	70.1
PNF14614.1	BGER015679-PA	<1.06e-180	732
PNF14615.1	BGER015684-PA	<1.06e-180	985
PNF14616.1	BGER004873-PA	5.44e-42	144
PNF14617.1	BGER015682-PA	<1.06e-180	1018
PNF14618.1	BGER015682-PA	<1.06e-180	754
PNF14619.1	BGER018537-PA	6.04e-61	197
PNF14620.1	BGER018537-PA	6.04e-61	197
PNF14621.1	BGER018537-PA	6.04e-61	197
PNF14622.1	BGER015681-PA	<1.06e-180	546
PNF14623.1	BGER015680-PA	8.88e-108	308
PNF14624.1	BGER015680-PA	1.18e-108	310
PNF14625.1	BGER015680-PA	1.76e-107	309
PNF14626.1	BGER015681-PA	<1.06e-180	847
PNF14628.1	BGER002946-PA	1.91e-06	50.8
PNF14629.1	BGER002946-PA	1.85e-06	50.8
PNF14630.1	BGER002946-PA	1.18e-07	50.4
PNF14631.1	BGER002946-PA	6.8e-07	50.8
PNF14632.1	BGER014737-PA	1.46e-33	125
PNF14633.1	BGER008877-PA	<1.06e-180	767
PNF14634.1	BGER008877-PA	<1.06e-180	767
PNF14636.1	BGER002614-PA	2.79e-70	213
PNF14637.1	BGER019786-PA	4.53e-13	70.5
PNF14638.1	BGER008878-PA	3.03e-74	261
PNF14639.1	BGER008879-PA	8.59e-179	533
PNF14640.1	BGER008879-PA	2.49e-173	537
PNF14641.1	BGER009572-PA	9.66e-135	423
PNF14642.1	BGER009572-PA	9.66e-135	423
PNF14643.1	BGER009572-PA	<1.06e-180	682
PNF14644.1	BGER009572-PA	<1.06e-180	676
PNF14645.1	BGER009572-PA	<1.06e-180	593
PNF14646.1	BGER009572-PA	<1.06e-180	682
PNF14647.1	BGER009572-PA	1.14e-41	160
PNF14652.1	BGER007236-PA	4.34e-46	170
PNF14653.1	BGER005635-PA	<1.06e-180	593
PNF14654.1	BGER005635-PA	5.35e-109	324
PNF14655.1	BGER005635-PA	9.24e-110	325
PNF14656.1	BGER005635-PA	4.46e-76	238
PNF14657.1	BGER005635-PA	<1.06e-180	593
PNF14658.1	BGER006944-PA	1.67e-164	473
PNF14659.1	BGER005635-PA	<1.06e-180	593
PNF14660.1	BGER005635-PA	<1.06e-180	593
PNF14661.1	BGER022214-PA	1.06e-30	119
PNF14663.1	BGER024823-PA	1.84e-91	261
PNF14664.1	BGER011484-PA	1.59e-71	218
PNF14667.1	BGER000194-PA	1.32e-70	237
PNF14668.1	BGER009874-PA	7.88e-55	181
PNF14669.1	BGER006900-PA	1.19e-58	174
PNF14670.1	BGER006902-PA	1.98e-67	224
PNF14671.1	BGER006902-PA	2.17e-85	281
PNF14672.1	BGER006901-PA	3.79e-171	492
PNF14675.1	BGER022593-PA	4.83e-100	305
PNF14676.1	BGER001142-PA	4.54e-31	119
PNF14677.1	BGER022593-PA	8.45e-52	174
PNF14678.1	BGER022594-PA	<1.06e-180	734
PNF14679.1	BGER022593-PA	3.38e-99	304
PNF14680.1	BGER022594-PA	<1.06e-180	734
PNF14683.1	BGER016541-PA	3.21e-76	257
PNF14684.1	BGER015877-PA	4.62e-71	238
PNF14686.1	BGER024829-PA	2.74e-87	254
PNF14687.1	BGER024829-PA	3.46e-91	265
PNF14688.1	BGER003020-PA	4.76e-67	211
PNF14689.1	BGER008572-PA	2.98e-30	100
PNF14690.1	BGER004873-PA	1.14e-38	139
PNF14691.1	BGER023448-PA	<1.06e-180	921
PNF14692.1	BGER023448-PA	<1.06e-180	548
PNF14693.1	BGER023448-PA	<1.06e-180	905
PNF14694.1	BGER023448-PA	2.07e-133	384
PNF14695.1	BGER023448-PA	<1.06e-180	657
PNF14696.1	BGER023448-PA	<1.06e-180	656
PNF14698.1	BGER023447-PA	1.8e-147	418
PNF14699.1	BGER023447-PA	<1.06e-180	636
PNF14700.1	BGER026841-PA	4.53e-123	358
PNF14701.1	BGER006830-PA	<1.06e-180	828
PNF14702.1	BGER006830-PA	<1.06e-180	828
PNF14703.1	BGER006832-PA	<1.06e-180	706
PNF14705.1	BGER026486-PA	3.13e-116	330
PNF14706.1	BGER026488-PA	3.61e-107	323
PNF14707.1	BGER007222-PA	2.63e-06	42.7
PNF14709.1	BGER019024-PA	7.95e-122	352
PNF14710.1	BGER024288-PA	2.44e-84	261
PNF14711.1	BGER002349-PA	1.87e-163	455
PNF14713.1	BGER016476-PA	2.13e-06	43.1
PNF14714.1	BGER017927-PA	2.49e-105	304
PNF14715.1	BGER005381-PA	5.82e-85	276
PNF14716.1	BGER005381-PA	1.68e-152	442
PNF14719.1	BGER017929-PA	7.81e-106	309
PNF14720.1	BGER017930-PA	2.41e-180	496
PNF14721.1	BGER023047-PA	4.04e-24	90.9
PNF14722.1	BGER020435-PA	1.68e-82	248
PNF14723.1	BGER020435-PA	1.68e-82	248
PNF14724.1	BGER020435-PA	1.68e-82	248
PNF14725.1	BGER020425-PA	3.53e-49	157
PNF14726.1	BGER006039-PA	5.57e-15	72
PNF14727.1	BGER020428-PA	8.2e-99	291
PNF14728.1	BGER020428-PA	8.2e-99	291
PNF14729.1	BGER019965-PA	5.98e-66	200
PNF14730.1	BGER020430-PA	1.21e-120	347
PNF14732.1	BGER003455-PA	2.04e-33	120
PNF14733.1	BGER005007-PA	2.86e-24	95.9
PNF14734.1	BGER023587-PA	8.94e-11	56.6
PNF14735.1	BGER020432-PA	<1.06e-180	554
PNF14739.1	BGER020434-PA	2.96e-170	476
PNF14740.1	BGER013037-PA	9.47e-21	92.4
PNF14741.1	BGER010937-PA	<1.06e-180	585
PNF14742.1	BGER023430-PA	9.37e-113	327
PNF14743.1	BGER023430-PA	9.66e-101	294
PNF14744.1	BGER023430-PA	2.56e-134	382
PNF14745.1	BGER023430-PA	9.37e-113	327
PNF14746.1	BGER023430-PA	2.56e-134	382
PNF14747.1	BGER023430-PA	2.56e-134	382
PNF14748.1	BGER004873-PA	6.17e-32	114
PNF14749.1	BGER021981-PA	1.79e-17	69.3
PNF14750.1	BGER023433-PA	1.6e-167	470
PNF14751.1	BGER023433-PA	4.92e-168	471
PNF14752.1	BGER023433-PA	1.6e-167	470
PNF14753.1	BGER023433-PA	1.27e-140	400
PNF14754.1	BGER023432-PA	1.03e-57	177
PNF14755.1	BGER021104-PA	4.57e-18	72
PNF14756.1	BGER023526-PA	3.16e-108	317
PNF14757.1	BGER006056-PA	2.14e-23	92.8
PNF14758.1	BGER010932-PA	7.06e-17	80.9
PNF14759.1	BGER010932-PA	5.41e-33	133
PNF14760.1	BGER010932-PA	6e-55	198
PNF14761.1	BGER010932-PA	1.43e-63	222
PNF14762.1	BGER010932-PA	5.41e-33	133
PNF14763.1	BGER010934-PA	9.91e-135	377
PNF14764.1	BGER000194-PA	2.1e-82	254
PNF14765.1	BGER010935-PA	3.58e-44	140
PNF14766.1	BGER010936-PA	<1.06e-180	518
PNF14767.1	BGER010933-PA	2.4e-117	346
PNF14768.1	BGER010933-PA	<1.06e-180	568
PNF14772.1	BGER028249-PA	2.25e-17	87.4
PNF14775.1	BGER019578-PA	3.14e-174	504
PNF14776.1	BGER019578-PA	3.14e-174	504
PNF14777.1	BGER000839-PA	3.36e-08	45.4
PNF14778.1	BGER019578-PA	1.55e-141	427
PNF14779.1	BGER013222-PA	2.47e-139	417
PNF14780.1	BGER013222-PA	5.87e-132	387
PNF14781.1	BGER013222-PA	1e-141	416
PNF14782.1	BGER013222-PA	3.17e-89	275
PNF14783.1	BGER019578-PA	8.13e-114	355
PNF14784.1	BGER019578-PA	8.13e-114	355
PNF14785.1	BGER019578-PA	8.13e-114	355
PNF14787.1	BGER013910-PA	2.19e-27	110
PNF14788.1	BGER012256-PA	6.31e-94	296
PNF14789.1	BGER009527-PA	2.93e-33	117
PNF14790.1	BGER028100-PA	2.78e-46	147
PNF14792.1	BGER026503-PA	<1.06e-180	809
PNF14793.1	BGER005033-PA	2.31e-155	455
PNF14794.1	BGER011593-PA	2.01e-171	487
PNF14795.1	BGER011592-PA	9.98e-140	429
PNF14796.1	BGER011592-PA	<1.06e-180	837
PNF14797.1	BGER010449-PA	<1.06e-180	518
PNF14799.1	BGER025853-PA	3.25e-58	212
PNF14800.1	BGER025853-PA	3.54e-59	214
PNF14801.1	BGER011041-PA	<1.06e-180	1435
PNF14806.1	BGER010429-PA	6.31e-91	288
PNF14809.1	BGER019024-PA	2.41e-66	207
PNF14810.1	BGER008742-PA	8.03e-54	177
PNF14811.1	BGER009305-PA	4.35e-15	78.6
PNF14812.1	BGER011596-PA	3.3e-124	362
PNF14813.1	BGER002398-PA	1.24e-25	95.5
PNF14815.1	BGER029657-PA	1.08e-88	276
PNF14816.1	BGER025613-PA	8.44e-12	60.5
PNF14817.1	BGER012227-PA	8.85e-13	61.2
PNF14818.1	BGER006944-PA	5.35e-45	153
PNF14819.1	BGER024239-PA	1.88e-62	216
PNF14820.1	BGER006315-PA	1.58e-22	85.1
PNF14821.1	BGER010096-PA	1.54e-57	183
PNF14822.1	BGER029076-PA	4.62e-68	216
PNF14823.1	BGER016953-PA	4.62e-89	259
PNF14824.1	BGER024630-PA	2.8e-52	173
PNF14825.1	BGER024630-PA	2.8e-52	173
PNF14826.1	BGER004691-PB	5.84e-74	233
PNF14827.1	BGER026483-PA	1.38e-12	65.1
PNF14828.1	BGER023358-PA	5.9e-38	136
PNF14829.1	BGER001403-PA	1.35e-96	286
PNF14830.1	BGER000530-PA	4.04e-39	129
PNF14832.1	BGER029265-PA	5.1e-16	76.6
PNF14834.1	BGER001038-PA	9.13e-125	360
PNF14835.1	BGER028739-PA	1.51e-57	182
PNF14837.1	BGER014316-PA	<1.06e-180	614
PNF14838.1	BGER014316-PA	<1.06e-180	633
PNF14840.1	BGER029411-PA	<1.06e-180	827
PNF14842.1	BGER028790-PA	1.42e-128	364
PNF14843.1	BGER028789-PA	4.67e-63	206
PNF14844.1	BGER028789-PA	<1.06e-180	1456
PNF14845.1	BGER028789-PA	<1.06e-180	1456
PNF14846.1	BGER028789-PA	<1.06e-180	1456
PNF14847.1	BGER014977-PA	3.97e-121	353
PNF14848.1	BGER014977-PA	1.89e-121	355
PNF14849.1	BGER014977-PA	3.43e-83	254
PNF14850.1	BGER016789-PA	3.94e-18	79.3
PNF14851.1	BGER026731-PA	5.28e-126	361
PNF14855.1	BGER028791-PA	<1.06e-180	716
PNF14856.1	BGER028791-PA	<1.06e-180	837
PNF14857.1	BGER028791-PA	<1.06e-180	1089
PNF14858.1	BGER021908-PA	<1.06e-180	951
PNF14859.1	BGER001796-PA	2.02e-11	63.5
PNF14860.1	BGER004395-PA	5.64e-94	286
PNF14861.1	BGER014266-PA	1.81e-29	122
PNF14862.1	BGER014266-PA	1.15e-31	127
PNF14863.1	BGER014266-PA	2.19e-30	125
PNF14864.1	BGER014266-PA	1.15e-31	127
PNF14865.1	BGER014266-PA	1.15e-31	127
PNF14866.1	BGER014266-PA	1.81e-29	122
PNF14867.1	BGER014266-PA	1.81e-29	122
PNF14868.1	BGER006562-PA	6.24e-23	85.9
PNF14870.1	BGER004691-PB	5.84e-74	233
PNF14871.1	BGER013450-PA	1.71e-24	103
PNF14872.1	BGER028077-PA	1.91e-33	124
PNF14873.1	BGER023083-PA	1.48e-143	409
PNF14874.1	BGER023080-PA	1.05e-107	325
PNF14875.1	BGER020863-PA	8.97e-92	262
PNF14876.1	BGER012809-PA	5.07e-57	176
PNF14877.1	BGER020861-PA	2.84e-65	199
PNF14878.1	BGER016045-PA	1.35e-101	301
PNF14879.1	BGER019024-PA	1.18e-59	191
PNF14880.1	BGER020864-PA	<1.06e-180	680
PNF14881.1	BGER022554-PA	1.47e-99	316
PNF14882.1	BGER022553-PA	2.28e-74	247
PNF14883.1	BGER022553-PA	2.28e-74	247
PNF14884.1	BGER020862-PA	8.53e-17	71.2
PNF14886.1	BGER014139-PA	7.71e-133	406
PNF14887.1	BGER014139-PA	<1.06e-180	547
PNF14888.1	BGER020490-PA	<1.06e-180	795
PNF14889.1	BGER027156-PA	1.37e-17	83.2
PNF14890.1	BGER023077-PA	2.37e-148	441
PNF14891.1	BGER014140-PA	1.98e-22	89.7
PNF14892.1	BGER020491-PA	1.14e-50	167
PNF14893.1	BGER020491-PA	2.14e-34	124
PNF14894.1	BGER000594-PA	3.78e-13	61.2
PNF14895.1	BGER020864-PA	2.57e-178	529
PNF14896.1	BGER010005-PA	1.78e-30	118
PNF14897.1	BGER018346-PA	5.66e-10	60.5
PNF14898.1	BGER014137-PA	3.11e-75	247
PNF14899.1	BGER014142-PA	4.2e-17	80.9
PNF14900.1	BGER021879-PA	3.23e-149	416
PNF14901.1	BGER008165-PA	3.7e-58	191
PNF14902.1	BGER014873-PA	1.32e-167	504
PNF14903.1	BGER014871-PA	2.77e-153	444
PNF14904.1	BGER011644-PA	7.75e-65	203
PNF14905.1	BGER021871-PA	5.21e-81	234
PNF14906.1	BGER014873-PA	1.61e-85	279
PNF14907.1	BGER014873-PA	<1.06e-180	546
PNF14908.1	BGER014871-PA	5.68e-148	424
PNF14909.1	BGER014873-PA	1.26e-163	489
PNF14910.1	BGER014871-PA	5.68e-148	424
PNF14911.1	BGER019052-PA	1.6e-115	328
PNF14912.1	BGER014873-PA	2.06e-135	417
PNF14913.1	BGER019058-PA	<1.06e-180	1716
PNF14914.1	BGER019058-PA	<1.06e-180	1285
PNF14915.1	BGER019056-PA	4.01e-91	281
PNF14916.1	BGER019056-PA	<1.06e-180	627
PNF14919.1	BGER004216-PA	8.73e-06	49.3
PNF14920.1	BGER025484-PA	1.97e-38	129
PNF14927.1	BGER021874-PA	1.96e-32	111
PNF14928.1	BGER021872-PA	1.43e-63	189
PNF14929.1	BGER021876-PA	2.39e-72	241
PNF14930.1	BGER001032-PA	9.31e-121	373
PNF14931.1	BGER021873-PA	8.04e-65	198
PNF14932.1	BGER029265-PA	2.13e-30	120
PNF14933.1	BGER006225-PA	4.89e-95	277
PNF14934.1	BGER013415-PA	2.54e-74	243
PNF14936.1	BGER006224-PA	1.02e-140	394
PNF14937.1	BGER006224-PA	7.01e-127	358
PNF14938.1	BGER003925-PA	<1.06e-180	758
PNF14939.1	BGER006231-PA	6.32e-07	44.7
PNF14940.1	BGER023768-PA	8.16e-09	48.9
PNF14941.1	BGER006944-PA	2.52e-113	337
PNF14942.1	BGER026334-PA	4.29e-26	108
PNF14943.1	BGER019527-PA	2.23e-40	150
PNF14944.1	BGER028942-PA	8.83e-170	489
PNF14945.1	BGER028942-PA	<1.06e-180	845
PNF14946.1	BGER028942-PA	<1.06e-180	761
PNF14947.1	BGER028942-PA	8.84e-45	153
PNF14948.1	BGER028942-PA	<1.06e-180	837
PNF14950.1	BGER025556-PA	<1.06e-180	607
PNF14951.1	BGER025556-PA	<1.06e-180	839
PNF14952.1	BGER025556-PA	<1.06e-180	1425
PNF14953.1	BGER025556-PA	2.96e-33	122
PNF14954.1	BGER023719-PA	1.63e-15	68.2
PNF14955.1	BGER011560-PA	1.93e-107	310
PNF14956.1	BGER011560-PA	1.18e-76	229
PNF14957.1	BGER019744-PA	1.19e-125	369
PNF14958.1	BGER010832-PA	1.58e-17	77
PNF14962.1	BGER028023-PA	3.21e-98	282
PNF14963.1	BGER028719-PA	1.21e-73	228
PNF14965.1	BGER015605-PA	2.92e-82	256
PNF14966.1	BGER006228-PA	1.5e-175	497
PNF14967.1	BGER007501-PA	8.96e-108	313
PNF14968.1	BGER013320-PA	7.1e-82	278
PNF14969.1	BGER028718-PA	6.07e-165	532
PNF14970.1	BGER028718-PA	6.07e-165	532
PNF14971.1	BGER006223-PA	<1.06e-180	772
PNF14972.1	BGER006223-PA	<1.06e-180	772
PNF14973.1	BGER022265-PA	1.44e-74	224
PNF14974.1	BGER022265-PA	1.18e-73	227
PNF14975.1	BGER005912-PA	<1.06e-180	745
PNF14976.1	BGER005912-PA	<1.06e-180	1261
PNF14977.1	BGER005912-PA	<1.06e-180	1261
PNF14978.1	BGER021900-PA	8.29e-170	479
PNF14979.1	BGER021900-PA	1.35e-165	468
PNF14980.1	BGER021900-PA	2.03e-114	335
PNF14982.1	BGER021900-PA	8.29e-170	479
PNF14987.1	BGER024883-PA	9.76e-61	188
PNF14988.1	BGER024883-PA	1.56e-58	181
PNF14989.1	BGER011714-PA	2.45e-49	169
PNF14990.1	BGER005926-PA	<1.06e-180	688
PNF14991.1	BGER016130-PA	4.41e-35	114
PNF14992.1	BGER021479-PA	4.44e-68	216
PNF14993.1	BGER011562-PA	<1.06e-180	850
PNF14994.1	BGER011562-PA	<1.06e-180	727
PNF14995.1	BGER011562-PA	<1.06e-180	862
PNF14996.1	BGER011562-PA	<1.06e-180	632
PNF14997.1	BGER016367-PA	2.63e-12	60.1
PNF14998.1	BGER025557-PA	6.15e-110	314
PNF14999.1	BGER025557-PA	6.15e-110	314
PNF15000.1	BGER028024-PA	3.57e-131	374
PNF15001.1	BGER028024-PA	1.65e-127	372
PNF15002.1	BGER025406-PA	2.98e-137	392
PNF15003.1	BGER025406-PA	2.98e-137	392
PNF15004.1	BGER025406-PA	2.98e-137	392
PNF15005.1	BGER016152-PA	6.83e-44	142
PNF15006.1	BGER014024-PA	1.74e-136	387
PNF15007.1	BGER006059-PA	1.79e-16	69.7
PNF15008.1	BGER019633-PA	<1.06e-180	617
PNF15009.1	BGER007107-PA	7.1e-33	115
PNF15010.1	BGER006285-PA	1.1e-11	58.9
PNF15011.1	BGER000172-PA	7.97e-13	69.3
PNF15012.1	BGER011313-PA	5.2e-14	62
PNF15013.1	BGER007204-PA	2.31e-17	79.3
PNF15014.1	BGER007217-PA	4.67e-12	64.7
PNF15015.1	BGER002683-PA	6.72e-112	337
PNF15016.1	BGER000215-PA	4.07e-54	176
PNF15017.1	BGER029608-PA	6.64e-07	47.4
PNF15018.1	BGER029608-PA	1.18e-19	85.9
PNF15020.1	BGER011867-PA	<1.06e-180	856
PNF15021.1	BGER011867-PA	<1.06e-180	715
PNF15022.1	BGER011867-PA	<1.06e-180	856
PNF15023.1	BGER011867-PA	<1.06e-180	715
PNF15024.1	BGER011867-PA	<1.06e-180	856
PNF15025.1	BGER011867-PA	<1.06e-180	1647
PNF15026.1	BGER011867-PA	<1.06e-180	628
PNF15027.1	BGER011867-PA	<1.06e-180	1647
PNF15028.1	BGER011867-PA	<1.06e-180	970
PNF15031.1	BGER005605-PA	2.95e-84	250
PNF15032.1	BGER005604-PA	1.16e-123	359
PNF15033.1	BGER005604-PA	<1.06e-180	709
PNF15034.1	BGER005604-PA	3.85e-147	420
PNF15035.1	BGER005604-PA	<1.06e-180	576
PNF15036.1	BGER006002-PA	1.12e-106	320
PNF15037.1	BGER005598-PA	1.06e-120	354
PNF15038.1	BGER026921-PA	2.67e-33	119
PNF15039.1	BGER005596-PA	1.9e-161	453
PNF15040.1	BGER025714-PA	1.27e-74	243
PNF15041.1	BGER007236-PA	1.4e-104	345
PNF15042.1	BGER014879-PA	2.5e-15	69.3
PNF15043.1	BGER004873-PA	8.5e-47	154
PNF15044.1	BGER017414-PA	1.94e-52	167
PNF15046.1	BGER017417-PA	<1.06e-180	1808
PNF15047.1	BGER017417-PA	<1.06e-180	1808
PNF15048.1	BGER017417-PA	<1.06e-180	1398
PNF15049.1	BGER017417-PA	<1.06e-180	1808
PNF15050.1	BGER017417-PA	<1.06e-180	1808
PNF15051.1	BGER017417-PA	<1.06e-180	896
PNF15052.1	BGER017417-PA	<1.06e-180	1808
PNF15053.1	BGER017417-PA	<1.06e-180	1626
PNF15054.1	BGER017420-PA	4.53e-103	296
PNF15055.1	BGER020172-PA	1.94e-12	65.1
PNF15056.1	BGER005810-PA	1.15e-14	61.2
PNF15057.1	BGER016789-PA	1.95e-18	77.4
PNF15058.1	BGER012774-PA	4.84e-80	248
PNF15059.1	BGER029881-PA	1.68e-75	256
PNF15060.1	BGER029881-PA	7.44e-37	142
PNF15061.1	BGER029881-PA	1.53e-96	320
PNF15062.1	BGER029881-PA	1.02e-113	358
PNF15063.1	BGER029881-PA	<1.06e-180	718
PNF15064.1	BGER026179-PA	5.49e-90	294
PNF15065.1	BGER027619-PA	4.13e-127	387
PNF15067.1	BGER019375-PA	2.59e-51	162
PNF15068.1	BGER004873-PA	6.8e-21	84.3
PNF15069.1	BGER001038-PA	9.13e-125	360
PNF15070.1	BGER019384-PA	<1.06e-180	768
PNF15071.1	BGER019384-PA	<1.06e-180	701
PNF15072.1	BGER019385-PA	9.87e-73	254
PNF15073.1	BGER019385-PA	9.87e-73	254
PNF15074.1	BGER019385-PA	9.87e-73	254
PNF15075.1	BGER013320-PA	8.37e-29	112
PNF15076.1	BGER011349-PA	5.93e-113	333
PNF15077.1	BGER026316-PA	2.09e-46	160
PNF15078.1	BGER022214-PA	1.21e-64	213
PNF15079.1	BGER028307-PA	9.12e-39	141
PNF15080.1	BGER026589-PA	5.49e-16	76.3
PNF15082.1	BGER007710-PA	<1.06e-180	942
PNF15083.1	BGER007710-PA	<1.06e-180	936
PNF15084.1	BGER007710-PA	<1.06e-180	942
PNF15085.1	BGER005002-PA	5.37e-75	223
PNF15087.1	BGER027159-PA	2.16e-135	399
PNF15088.1	BGER027159-PA	2.16e-135	399
PNF15089.1	BGER007714-PA	1.7e-107	321
PNF15090.1	BGER007716-PA	<1.06e-180	1666
PNF15091.1	BGER007719-PA	5.16e-55	169
PNF15092.1	BGER007719-PA	4.05e-34	114
PNF15093.1	BGER007719-PA	1.93e-55	169
PNF15095.1	BGER013450-PA	2.54e-21	85.1
PNF15097.1	BGER028307-PA	2.78e-38	140
PNF15102.1	BGER019832-PA	5.15e-42	151
PNF15103.1	BGER019833-PA	5.83e-37	133
PNF15104.1	BGER028307-PA	1.14e-41	150
PNF15105.1	BGER007709-PA	<1.06e-180	632
PNF15106.1	BGER007706-PA	<1.06e-180	1499
PNF15107.1	BGER007709-PA	<1.06e-180	632
PNF15108.1	BGER007706-PA	<1.06e-180	1499
PNF15109.1	BGER007706-PA	<1.06e-180	1499
PNF15110.1	BGER007705-PA	<1.06e-180	603
PNF15111.1	BGER007705-PA	<1.06e-180	603
PNF15112.1	BGER007705-PA	<1.06e-180	603
PNF15113.1	BGER014221-PA	7.71e-08	55.5
PNF15114.1	BGER014221-PA	2.48e-08	56.2
PNF15115.1	BGER014221-PA	8.13e-08	55.5
PNF15116.1	BGER000987-PA	2.72e-82	237
PNF15117.1	BGER004968-PA	8.92e-16	72.8
PNF15118.1	BGER004968-PA	2.11e-36	129
PNF15119.1	BGER004968-PA	8.92e-16	72.8
PNF15120.1	BGER004968-PA	1.72e-63	202
PNF15121.1	BGER004972-PA	1.95e-128	356
PNF15122.1	BGER004977-PA	1.32e-32	125
PNF15123.1	BGER004977-PA	5.49e-29	114
PNF15124.1	BGER004977-PA	5.49e-29	114
PNF15126.1	BGER004977-PA	1.22e-25	105
PNF15127.1	BGER004977-PA	1.45e-19	87.4
PNF15128.1	BGER004971-PA	5.73e-87	270
PNF15129.1	BGER004971-PA	3.27e-88	266
PNF15130.1	BGER018763-PA	1.93e-17	73.9
PNF15131.1	BGER000980-PA	7.33e-89	273
PNF15132.1	BGER003205-PA	1.53e-57	176
PNF15133.1	BGER003205-PA	1.69e-31	106
PNF15134.1	BGER000989-PA	1.72e-79	255
PNF15135.1	BGER000989-PA	1.19e-84	256
PNF15136.1	BGER000989-PA	1.75e-79	255
PNF15137.1	BGER000985-PA	<1.06e-180	803
PNF15138.1	BGER000985-PA	9.9e-152	438
PNF15139.1	BGER000985-PA	<1.06e-180	589
PNF15140.1	BGER000982-PA	1.45e-116	358
PNF15142.1	BGER027218-PA	1.95e-24	92
PNF15143.1	BGER012774-PA	2.73e-78	252
PNF15144.1	BGER005886-PA	2.2e-52	185
PNF15145.1	BGER005886-PA	4.21e-34	130
PNF15146.1	BGER005886-PA	2.2e-52	185
PNF15147.1	BGER005886-PA	7.1e-51	186
PNF15148.1	BGER005886-PA	7.1e-51	186
PNF15149.1	BGER005889-PA	<1.06e-180	1660
PNF15150.1	BGER005889-PA	<1.06e-180	2323
PNF15151.1	BGER001512-PA	1.74e-06	47.4
PNF15152.1	BGER001512-PA	1.74e-06	47.4
PNF15153.1	BGER005892-PA	<1.06e-180	758
PNF15154.1	BGER005892-PA	<1.06e-180	773
PNF15155.1	BGER029265-PA	4.57e-31	122
PNF15156.1	BGER001705-PA	2.71e-17	71.6
PNF15157.1	BGER017275-PA	2.78e-73	224
PNF15158.1	BGER021354-PA	2.13e-72	224
PNF15159.1	BGER010433-PA	6.61e-63	225
PNF15160.1	BGER010433-PA	5.07e-63	225
PNF15161.1	BGER016152-PA	4.29e-31	109
PNF15162.1	BGER006944-PA	1.28e-39	144
PNF15164.1	BGER012565-PA	5.45e-106	350
PNF15165.1	BGER012565-PA	2.33e-108	377
PNF15166.1	BGER012565-PA	2.33e-108	377
PNF15167.1	BGER012565-PA	2.98e-54	187
PNF15168.1	BGER012565-PA	1.94e-36	139
PNF15169.1	BGER012565-PA	1.05e-10	57
PNF15170.1	BGER014242-PA	<1.06e-180	869
PNF15171.1	BGER014242-PA	<1.06e-180	749
PNF15172.1	BGER014242-PA	<1.06e-180	853
PNF15173.1	BGER014242-PA	<1.06e-180	869
PNF15174.1	BGER014242-PA	<1.06e-180	869
PNF15175.1	BGER014242-PA	1.53e-164	478
PNF15176.1	BGER014242-PA	3.65e-117	347
PNF15177.1	BGER014242-PA	<1.06e-180	869
PNF15178.1	BGER014242-PA	2.68e-120	360
PNF15180.1	BGER016152-PA	3.57e-32	113
PNF15182.1	BGER017724-PA	<1.06e-180	579
PNF15183.1	BGER017724-PA	<1.06e-180	579
PNF15184.1	BGER017724-PA	<1.06e-180	585
PNF15185.1	BGER014221-PA	5.44e-159	474
PNF15186.1	BGER014221-PA	1.07e-165	474
PNF15187.1	BGER014221-PA	8.47e-162	474
PNF15188.1	BGER014221-PA	4.13e-41	150
PNF15189.1	BGER014221-PA	2.4e-42	150
PNF15190.1	BGER014219-PA	6.64e-66	205
PNF15191.1	BGER014219-PA	1.9e-49	162
PNF15192.1	BGER014219-PA	6.64e-66	205
PNF15193.1	BGER014219-PA	6.64e-66	205
PNF15194.1	BGER014219-PA	6.64e-66	205
PNF15195.1	BGER021650-PB	2.27e-101	312
PNF15196.1	BGER003020-PA	5.63e-93	279
PNF15198.1	BGER008485-PA	<1.06e-180	1003
PNF15199.1	BGER008485-PA	<1.06e-180	1112
PNF15201.1	BGER013320-PA	3.62e-15	68.2
PNF15202.1	BGER015119-PA	1.14e-31	114
PNF15203.1	BGER008487-PA	5.85e-36	126
PNF15204.1	BGER015120-PA	4.36e-158	444
PNF15205.1	BGER015120-PA	<1.06e-180	532
PNF15206.1	BGER015120-PA	4.1e-66	206
PNF15207.1	BGER015120-PA	1.36e-168	471
PNF15208.1	BGER012092-PA	2.24e-12	62
PNF15209.1	BGER022214-PA	1.39e-161	469
PNF15210.1	BGER026650-PA	<1.06e-180	2085
PNF15211.1	BGER026650-PA	<1.06e-180	1337
PNF15212.1	BGER026650-PA	<1.06e-180	1176
PNF15213.1	BGER026650-PA	2.77e-119	375
PNF15214.1	BGER026650-PA	<1.06e-180	2086
PNF15215.1	BGER021675-PA	1.86e-68	200
PNF15216.1	BGER008486-PA	<1.06e-180	1144
PNF15217.1	BGER008486-PA	<1.06e-180	996
PNF15218.1	BGER006285-PA	7.41e-85	276
PNF15220.1	BGER028453-PA	3.4e-120	339
PNF15221.1	BGER028453-PA	7.14e-120	338
PNF15222.1	BGER028453-PA	2.96e-119	338
PNF15223.1	BGER028453-PA	2.96e-119	338
PNF15224.1	BGER028453-PA	7.14e-120	338
PNF15225.1	BGER028453-PA	8.49e-120	338
PNF15226.1	BGER029881-PA	4.42e-103	338
PNF15227.1	BGER011086-PA	5.96e-20	80.1
PNF15228.1	BGER029881-PA	8.11e-38	144
PNF15229.1	BGER011087-PA	<1.06e-180	1529
PNF15230.1	BGER026179-PA	1.2e-44	153
PNF15231.1	BGER029881-PA	1.23e-152	471
PNF15233.1	BGER026483-PA	7.69e-13	63.9
PNF15234.1	BGER006944-PA	4.11e-36	134
PNF15235.1	BGER010613-PA	<1.06e-180	994
PNF15237.1	BGER008874-PA	2.22e-12	65.9
PNF15238.1	BGER004500-PA	<1.06e-180	616
PNF15239.1	BGER012993-PA	1.17e-30	111
PNF15240.1	BGER016130-PA	7.56e-20	76.6
PNF15241.1	BGER023480-PA	9.1e-24	94
PNF15242.1	BGER007467-PA	<1.06e-180	722
PNF15244.1	BGER011109-PA	1.18e-48	152
PNF15245.1	BGER029373-PA	1.23e-17	82.4
PNF15246.1	BGER029373-PA	4.03e-12	60.5
PNF15247.1	BGER025361-PA	3.52e-72	211
PNF15248.1	BGER016103-PA	2.63e-124	383
PNF15249.1	BGER015017-PA	5.19e-158	448
PNF15251.1	BGER020754-PA	3.77e-58	187
PNF15252.1	BGER020948-PA	<1.06e-180	588
PNF15253.1	BGER020936-PA	1.05e-62	200
PNF15254.1	BGER020936-PA	1.05e-62	200
PNF15255.1	BGER020930-PA	<1.06e-180	2801
PNF15256.1	BGER020930-PA	<1.06e-180	1543
PNF15257.1	BGER020930-PA	<1.06e-180	2200
PNF15258.1	BGER020930-PA	<1.06e-180	2809
PNF15259.1	BGER020932-PA	<1.06e-180	905
PNF15260.1	BGER000172-PA	4.18e-09	57.4
PNF15261.1	BGER005836-PA	7.22e-153	444
PNF15262.1	BGER013584-PA	2.62e-144	430
PNF15265.1	BGER007481-PA	4.55e-44	139
PNF15266.1	BGER000471-PA	<1.06e-180	645
PNF15267.1	BGER000471-PA	<1.06e-180	598
PNF15268.1	BGER007480-PA	2.16e-156	457
PNF15273.1	BGER013562-PA	<1.06e-180	609
PNF15274.1	BGER013562-PA	<1.06e-180	608
PNF15275.1	BGER013562-PA	1.41e-97	323
PNF15276.1	BGER006944-PA	1.96e-26	100
PNF15277.1	BGER018233-PA	2.88e-73	239
PNF15281.1	BGER027492-PA	<1.06e-180	979
PNF15282.1	BGER027492-PA	<1.06e-180	979
PNF15283.1	BGER020946-PA	1.23e-173	477
PNF15287.1	BGER012789-PA	9.1e-122	376
PNF15288.1	BGER012789-PA	<1.06e-180	927
PNF15290.1	BGER000116-PA	<1.06e-180	961
PNF15291.1	BGER022983-PA	<1.06e-180	653
PNF15292.1	BGER022983-PA	<1.06e-180	613
PNF15293.1	BGER020935-PA	3.5e-157	432
PNF15294.1	BGER019656-PA	3.83e-109	330
PNF15295.1	BGER015275-PA	5.12e-26	95.1
PNF15299.1	BGER005983-PA	3.3e-173	494
PNF15300.1	BGER000238-PA	9.43e-19	85.1
PNF15301.1	BGER000238-PA	4e-152	462
PNF15302.1	BGER020931-PA	<1.06e-180	749
PNF15303.1	BGER020929-PA	5.31e-124	353
PNF15304.1	BGER000482-PA	<1.06e-180	597
PNF15305.1	BGER018233-PA	<1.06e-180	555
PNF15306.1	BGER005052-PA	<1.06e-180	1086
PNF15307.1	BGER005052-PA	<1.06e-180	1595
PNF15308.1	BGER005052-PA	<1.06e-180	1595
PNF15309.1	BGER005052-PA	<1.06e-180	719
PNF15310.1	BGER005052-PA	<1.06e-180	804
PNF15314.1	BGER020937-PA	2.27e-99	282
PNF15315.1	BGER020938-PA	1.94e-97	306
PNF15316.1	BGER020938-PA	<1.06e-180	1051
PNF15317.1	BGER018233-PA	9.69e-58	192
PNF15318.1	BGER018229-PA	8.14e-46	160
PNF15319.1	BGER029477-PA	6.37e-157	447
PNF15320.1	BGER029477-PA	6.37e-157	447
PNF15321.1	BGER029477-PA	6.37e-157	447
PNF15322.1	BGER029477-PA	6.37e-157	447
PNF15323.1	BGER029477-PA	6.37e-157	447
PNF15325.1	BGER013907-PA	6.53e-09	58.2
PNF15326.1	BGER013907-PA	7.73e-09	58.2
PNF15327.1	BGER027859-PA	4.35e-16	73.2
PNF15328.1	BGER019718-PA	<1.06e-180	1233
PNF15329.1	BGER019718-PA	<1.06e-180	1229
PNF15330.1	BGER026316-PA	1.6e-26	105
PNF15333.1	BGER000186-PA	<1.06e-180	961
PNF15338.1	BGER026575-PA	2.19e-31	130
PNF15339.1	BGER021731-PA	9.56e-15	75.9
PNF15341.1	BGER013585-PA	1.59e-96	303
PNF15342.1	BGER025361-PA	3.81e-62	185
PNF15343.1	BGER000116-PA	<1.06e-180	961
PNF15352.1	BGER010694-PA	5.41e-11	65.5
PNF15353.1	BGER010694-PA	6.78e-11	65.1
PNF15354.1	BGER010694-PA	7.23e-10	62
PNF15355.1	BGER010694-PA	5.78e-10	62
PNF15357.1	BGER010694-PA	6.78e-11	65.1
PNF15358.1	BGER003159-PA	1.3e-25	89.7
PNF15359.1	BGER022984-PA	1.22e-89	258
PNF15360.1	BGER015430-PA	5.63e-173	486
PNF15361.1	BGER015430-PA	4.78e-173	486
PNF15362.1	BGER015428-PA	2.38e-108	321
PNF15363.1	BGER015428-PA	2.73e-140	407
PNF15364.1	BGER020940-PA	4.18e-120	365
PNF15366.1	BGER005182-PA	1.74e-06	51.2
PNF15367.1	BGER005182-PA	1.42e-06	51.2
PNF15368.1	BGER018205-PA	4.1e-26	90.1
PNF15369.1	BGER024137-PA	3.73e-66	202
PNF15370.1	BGER006378-PA	3.75e-81	246
PNF15371.1	BGER006378-PA	1.36e-80	246
PNF15372.1	BGER006378-PA	2.69e-31	112
PNF15373.1	BGER006378-PA	1.28e-81	246
PNF15374.1	BGER022214-PA	5.13e-65	209
PNF15376.1	BGER024756-PA	2.8e-31	120
PNF15377.1	BGER020934-PA	<1.06e-180	697
PNF15378.1	BGER020934-PA	<1.06e-180	1513
PNF15379.1	BGER020933-PA	1.53e-132	373
PNF15381.1	BGER000690-PA	3.8e-48	169
PNF15382.1	BGER016045-PA	1.02e-12	60.5
PNF15384.1	BGER020488-PA	1.84e-104	300
PNF15385.1	BGER020488-PA	3.1e-104	299
PNF15388.1	BGER022225-PA	9.05e-155	439
PNF15389.1	BGER022225-PA	9.05e-155	439
PNF15393.1	BGER005112-PA	<1.06e-180	526
PNF15394.1	BGER004468-PA	2.4e-43	140
PNF15397.1	BGER025742-PA	1.9e-139	394
PNF15398.1	BGER025742-PA	<1.06e-180	656
PNF15399.1	BGER024288-PA	2.72e-57	187
PNF15400.1	BGER007501-PA	2.85e-103	302
PNF15406.1	BGER020926-PA	7.09e-116	329
PNF15407.1	BGER020943-PA	<1.06e-180	773
PNF15408.1	BGER020943-PA	1.95e-164	469
PNF15409.1	BGER020941-PA	1.63e-60	189
PNF15410.1	BGER020941-PA	5.14e-61	196
PNF15411.1	BGER020941-PA	6.65e-63	197
PNF15412.1	BGER020941-PA	2.25e-47	159
PNF15413.1	BGER020943-PA	<1.06e-180	759
PNF15414.1	BGER029265-PA	1.47e-29	118
PNF15415.1	BGER022222-PA	3.11e-48	154
PNF15416.1	BGER022221-PA	1.39e-44	148
PNF15417.1	BGER020961-PA	2.4e-17	77.4
PNF15418.1	BGER009897-PA	3.51e-06	47
PNF15420.1	BGER008093-PA	4.47e-54	176
PNF15421.1	BGER020947-PA	1.03e-35	124
PNF15422.1	BGER008093-PA	4.47e-55	174
PNF15430.1	BGER022214-PA	1.1e-10	61.6
PNF15431.1	BGER020961-PA	2.66e-14	62.8
PNF15432.1	BGER026321-PA	1.6e-24	93.6
PNF15434.1	BGER029608-PA	1.27e-20	82.8
PNF15435.1	BGER009874-PA	1.94e-10	53.9
PNF15436.1	BGER022722-PA	4.15e-26	98.2
PNF15438.1	BGER016366-PA	2.19e-43	157
PNF15439.1	BGER021160-PA	6.38e-57	196
PNF15440.1	BGER003455-PA	9.66e-45	150
PNF15441.1	BGER013071-PD	5.76e-07	43.9
PNF15442.1	BGER004873-PA	1.43e-20	82.8
PNF15443.1	BGER029881-PA	5.26e-08	50.8
PNF15444.1	BGER024617-PA	4.43e-13	68.2
PNF15445.1	BGER005007-PA	7.41e-28	111
PNF15446.1	BGER005007-PA	3.74e-43	155
PNF15448.1	BGER008592-PA	8.88e-49	166
PNF15449.1	BGER001041-PA	7.79e-86	267
PNF15450.1	BGER001041-PA	3.1e-87	270
PNF15451.1	BGER001041-PA	7.79e-86	267
PNF15452.1	BGER001041-PA	5.75e-134	396
PNF15453.1	BGER004873-PA	1.05e-19	80.9
PNF15454.1	BGER021247-PA	2.04e-125	355
PNF15455.1	BGER008741-PA	1.76e-31	128
PNF15456.1	BGER008741-PA	1.76e-31	128
PNF15458.1	BGER024790-PA	2.15e-81	249
PNF15459.1	BGER024790-PA	3.19e-81	248
PNF15460.1	BGER024790-PA	2.15e-81	249
PNF15462.1	BGER023288-PA	1.16e-86	280
PNF15463.1	BGER023288-PA	3.08e-63	210
PNF15464.1	BGER009196-PA	2.79e-38	133
PNF15465.1	BGER022248-PA	1.13e-13	65.5
PNF15467.1	BGER012774-PA	2.65e-83	256
PNF15468.1	BGER015196-PA	1e-136	408
PNF15471.1	BGER004941-PA	3.89e-39	128
PNF15475.1	BGER006431-PA	1.33e-34	126
PNF15476.1	BGER006431-PA	2.85e-38	135
PNF15479.1	BGER002218-PA	6.12e-09	57
PNF15480.1	BGER002218-PA	4.75e-09	57
PNF15481.1	BGER006882-PA	<1.06e-180	560
PNF15482.1	BGER006876-PA	3.01e-100	303
PNF15483.1	BGER028379-PA	1.06e-79	233
PNF15484.1	BGER000194-PA	6.19e-77	254
PNF15485.1	BGER015605-PA	2.47e-72	227
PNF15486.1	BGER003862-PA	1.23e-37	137
PNF15487.1	BGER011220-PA	3.58e-12	63.9
PNF15488.1	BGER011220-PA	2.7e-14	72.8
PNF15489.1	BGER028380-PA	1.09e-26	100
PNF15490.1	BGER011220-PA	2.7e-14	72.8
PNF15491.1	BGER028380-PA	1.09e-26	100
PNF15492.1	BGER028380-PA	1.09e-26	100
PNF15493.1	BGER028380-PA	1.26e-26	100
PNF15494.1	BGER028380-PA	1.09e-26	100
PNF15495.1	BGER011220-PA	3.58e-12	63.9
PNF15496.1	BGER028380-PA	1.09e-26	100
PNF15498.1	BGER027891-PA	<1.06e-180	715
PNF15499.1	BGER027891-PA	4.02e-151	434
PNF15500.1	BGER027892-PA	<1.06e-180	498
PNF15501.1	BGER003278-PA	4.97e-41	129
PNF15502.1	BGER015846-PA	5.41e-51	177
PNF15503.1	BGER015846-PA	9.27e-50	174
PNF15504.1	BGER013524-PA	3.34e-159	456
PNF15505.1	BGER012528-PA	<1.06e-180	584
PNF15506.1	BGER012528-PA	9.84e-105	310
PNF15507.1	BGER010322-PA	6.29e-11	63.9
PNF15516.1	BGER027894-PA	<1.06e-180	839
PNF15517.1	BGER027893-PA	4.7e-157	438
PNF15519.1	BGER023731-PA	3.04e-90	294
PNF15520.1	BGER021650-PB	9.86e-126	384
PNF15521.1	BGER020208-PA	1.84e-36	128
PNF15522.1	BGER019616-PA	6.75e-45	147
PNF15523.1	BGER022214-PA	4.19e-42	150
PNF15525.1	BGER017732-PA	3.62e-15	72
PNF15526.1	BGER018763-PA	3.54e-45	145
PNF15527.1	BGER018346-PA	1.85e-07	50.1
PNF15532.1	BGER013526-PA	1.25e-09	57.8
PNF15533.1	BGER013526-PA	1.09e-09	58.5
PNF15534.1	BGER010096-PA	3.62e-68	218
PNF15535.1	BGER004691-PB	1.24e-43	149
PNF15536.1	BGER001578-PA	5.45e-22	101
PNF15537.1	BGER001578-PA	1.35e-22	103
PNF15538.1	BGER018763-PA	6.71e-26	95.1
PNF15539.1	BGER015574-PA	9.9e-52	170
PNF15540.1	BGER004873-PA	1.08e-30	112
PNF15541.1	BGER019812-PA	8.38e-106	311
PNF15542.1	BGER019810-PA	9.6e-127	362
PNF15543.1	BGER019810-PA	1.83e-126	362
PNF15544.1	BGER017358-PA	9.1e-54	173
PNF15545.1	BGER017358-PA	9.1e-54	173
PNF15546.1	BGER017358-PA	9.1e-54	173
PNF15547.1	BGER026321-PA	8.46e-11	54.3
PNF15548.1	BGER022503-PA	2.07e-14	67.8
PNF15549.1	BGER022503-PA	3.57e-36	136
PNF15550.1	BGER022503-PA	9.32e-27	108
PNF15551.1	BGER022503-PA	1.5e-29	114
PNF15552.1	BGER022503-PA	5.95e-36	135
PNF15553.1	BGER022503-PA	9.32e-27	108
PNF15554.1	BGER022503-PA	3.36e-42	154
PNF15555.1	BGER022503-PA	3.36e-42	154
PNF15556.1	BGER022503-PA	5.03e-21	90.9
PNF15557.1	BGER029151-PA	4.1e-42	145
PNF15558.1	BGER019810-PA	2.19e-119	344
PNF15559.1	BGER019810-PA	2.19e-119	344
PNF15560.1	BGER019810-PA	2.19e-119	344
PNF15561.1	BGER019810-PA	2.19e-119	344
PNF15562.1	BGER019810-PA	2.19e-119	344
PNF15563.1	BGER019810-PA	2.19e-119	344
PNF15564.1	BGER019810-PA	8.41e-112	323
PNF15565.1	BGER016345-PA	4.86e-81	250
PNF15566.1	BGER016345-PA	4.17e-146	418
PNF15567.1	BGER016345-PA	2.07e-71	226
PNF15568.1	BGER016345-PA	3.41e-161	457
PNF15570.1	BGER027256-PA	1.14e-20	82.4
PNF15571.1	BGER027269-PA	3.11e-109	317
PNF15572.1	BGER015083-PA	3.42e-58	180
PNF15575.1	BGER016346-PA	7.72e-161	465
PNF15576.1	BGER016346-PA	1.83e-163	472
PNF15577.1	BGER016346-PA	1.83e-163	472
PNF15578.1	BGER016346-PA	5.21e-177	506
PNF15579.1	BGER016346-PA	5.21e-177	506
PNF15580.1	BGER016346-PA	5.21e-177	506
PNF15581.1	BGER016346-PA	3.27e-98	296
PNF15582.1	BGER016346-PA	2.29e-111	336
PNF15583.1	BGER016346-PA	5.21e-177	506
PNF15584.1	BGER000778-PA	2.06e-68	220
PNF15585.1	BGER019809-PA	1.35e-36	126
PNF15586.1	BGER005002-PA	2.91e-41	135
PNF15587.1	BGER015082-PA	<1.06e-180	792
PNF15588.1	BGER015082-PA	<1.06e-180	896
PNF15589.1	BGER015082-PA	<1.06e-180	768
PNF15590.1	BGER015081-PA	1.73e-126	370
PNF15591.1	BGER015081-PA	2.08e-164	471
PNF15592.1	BGER019810-PA	1.14e-116	337
PNF15594.1	BGER008453-PA	1.78e-60	191
PNF15595.1	BGER008453-PA	6.88e-60	189
PNF15596.1	BGER012255-PA	5.19e-138	417
PNF15597.1	BGER023736-PA	1.16e-06	42.4
PNF15598.1	BGER017275-PA	7.95e-132	378
PNF15600.1	BGER013937-PA	1.33e-13	63.5
PNF15601.1	BGER013943-PA	2.71e-64	189
PNF15602.1	BGER013942-PA	4.23e-175	518
PNF15603.1	BGER019540-PA	1.34e-75	231
PNF15604.1	BGER013941-PA	1.09e-166	464
PNF15606.1	BGER013936-PA	1.09e-90	259
PNF15617.1	BGER013935-PA	<1.06e-180	998
PNF15618.1	BGER013935-PA	<1.06e-180	702
PNF15619.1	BGER013944-PA	<1.06e-180	723
PNF15620.1	BGER013944-PA	<1.06e-180	776
PNF15621.1	BGER013944-PA	<1.06e-180	776
PNF15622.1	BGER013944-PA	<1.06e-180	776
PNF15623.1	BGER003343-PA	4.6e-95	273
PNF15624.1	BGER013940-PA	5.41e-45	169
PNF15625.1	BGER013940-PA	<1.06e-180	1322
PNF15626.1	BGER013940-PA	<1.06e-180	1263
PNF15627.1	BGER009968-PA	<1.06e-180	552
PNF15628.1	BGER008764-PA	2.44e-07	53.9
PNF15629.1	BGER009972-PA	<1.06e-180	664
PNF15632.1	BGER017331-PA	2.58e-144	417
PNF15633.1	BGER017334-PA	<1.06e-180	840
PNF15634.1	BGER017334-PA	<1.06e-180	641
PNF15635.1	BGER017333-PA	<1.06e-180	751
PNF15636.1	BGER022384-PA	5.67e-07	49.3
PNF15637.1	BGER017333-PA	<1.06e-180	889
PNF15638.1	BGER017333-PA	<1.06e-180	972
PNF15639.1	BGER017333-PA	<1.06e-180	972
PNF15640.1	BGER017333-PA	<1.06e-180	899
PNF15641.1	BGER017333-PA	<1.06e-180	895
PNF15642.1	BGER017333-PA	<1.06e-180	975
PNF15643.1	BGER017333-PA	<1.06e-180	892
PNF15644.1	BGER017335-PA	4.1e-35	114
PNF15645.1	BGER017338-PA	2.48e-78	235
PNF15646.1	BGER017332-PA	4.12e-97	279
PNF15647.1	BGER008752-PA	2.36e-109	327
PNF15648.1	BGER008752-PA	4.8e-109	326
PNF15649.1	BGER008752-PA	5.91e-99	295
PNF15650.1	BGER001519-PA	8.23e-75	250
PNF15651.1	BGER001519-PA	8.23e-75	250
PNF15652.1	BGER001519-PA	7.75e-75	250
PNF15653.1	BGER013887-PA	8.51e-06	45.1
PNF15654.1	BGER001519-PA	7.83e-75	250
PNF15655.1	BGER008592-PA	4.51e-94	282
PNF15658.1	BGER025233-PA	4.44e-35	125
PNF15666.1	BGER017339-PA	2.22e-141	405
PNF15667.1	BGER017339-PA	1.58e-117	340
PNF15668.1	BGER001032-PA	5.28e-46	162
PNF15669.1	BGER006257-PA	2.46e-43	159
PNF15670.1	BGER009856-PA	<1.06e-180	795
PNF15671.1	BGER006258-PB	2.62e-23	102
PNF15672.1	BGER006258-PB	1.02e-46	169
PNF15673.1	BGER006257-PA	5.58e-44	161
PNF15674.1	BGER020837-PA	<1.06e-180	2197
PNF15675.1	BGER020837-PA	<1.06e-180	1115
PNF15676.1	BGER020837-PA	<1.06e-180	1246
PNF15677.1	BGER020837-PA	<1.06e-180	663
PNF15678.1	BGER018188-PA	5.41e-29	104
PNF15679.1	BGER018189-PA	1.84e-37	131
PNF15681.1	BGER005910-PA	5.74e-152	425
PNF15682.1	BGER023302-PA	6.89e-59	182
PNF15683.1	BGER023299-PA	1.04e-43	145
PNF15684.1	BGER024239-PA	6.09e-61	212
PNF15686.1	BGER023314-PA	2.59e-37	128
PNF15687.1	BGER023314-PA	3.16e-38	127
PNF15688.1	BGER023314-PA	5.39e-38	127
PNF15689.1	BGER023315-PA	<1.06e-180	767
PNF15690.1	BGER023315-PA	2.28e-162	486
PNF15691.1	BGER023315-PA	<1.06e-180	768
PNF15692.1	BGER018190-PA	<1.06e-180	634
PNF15693.1	BGER006257-PA	1.34e-52	184
PNF15694.1	BGER010717-PA	3.92e-34	129
PNF15695.1	BGER024084-PA	<1.06e-180	633
PNF15696.1	BGER025977-PA	1.94e-20	86.7
PNF15697.1	BGER015605-PA	3.35e-63	204
PNF15698.1	BGER008979-PA	4.58e-133	390
PNF15699.1	BGER008982-PA	2.88e-135	394
PNF15700.1	BGER008979-PA	9.85e-114	334
PNF15701.1	BGER026554-PB	1.54e-60	186
PNF15703.1	BGER013450-PA	2.71e-53	186
PNF15704.1	BGER001038-PA	1.57e-117	342
PNF15705.1	BGER022214-PA	8.31e-16	71.6
PNF15706.1	BGER025390-PA	9.14e-58	175
PNF15707.1	BGER000961-PA	1.41e-34	120
PNF15708.1	BGER025948-PA	2.58e-91	295
PNF15709.1	BGER022036-PA	<1.06e-180	1160
PNF15710.1	BGER022036-PA	<1.06e-180	1313
PNF15711.1	BGER021160-PA	9.38e-58	196
PNF15712.1	BGER024363-PA	8.16e-06	40.4
PNF15713.1	BGER015605-PA	4.08e-75	236
PNF15714.1	BGER024363-PA	8.44e-20	87.4
PNF15715.1	BGER008979-PA	3.45e-85	258
PNF15716.1	BGER024077-PA	6.45e-44	140
PNF15717.1	BGER008979-PA	7.05e-144	410
PNF15718.1	BGER008979-PA	<1.06e-180	697
PNF15719.1	BGER014692-PA	6.75e-79	247
PNF15720.1	BGER005007-PA	3.83e-42	157
PNF15721.1	BGER024084-PA	<1.06e-180	629
PNF15722.1	BGER024084-PA	<1.06e-180	616
PNF15723.1	BGER024084-PA	<1.06e-180	574
PNF15724.1	BGER024084-PA	<1.06e-180	632
PNF15725.1	BGER024084-PA	<1.06e-180	616
PNF15727.1	BGER015605-PA	2.47e-78	241
PNF15729.1	BGER003784-PA	2.51e-46	176
PNF15730.1	BGER003784-PA	1.68e-37	149
PNF15731.1	BGER008015-PA	1.5e-12	69.3
PNF15732.1	BGER003784-PA	2.51e-46	176
PNF15733.1	BGER008015-PA	1.5e-12	69.3
PNF15734.1	BGER010717-PA	5.21e-51	172
PNF15735.1	BGER010096-PA	1.83e-54	183
PNF15737.1	BGER007236-PA	4.91e-08	50.8
PNF15738.1	BGER004424-PA	1.85e-131	373
PNF15739.1	BGER004424-PA	3.64e-120	351
PNF15741.1	BGER029526-PA	8.89e-66	192
PNF15742.1	BGER002955-PA	1.62e-76	229
PNF15743.1	BGER004691-PB	7.39e-70	222
PNF15744.1	BGER001449-PA	2.44e-47	167
PNF15745.1	BGER001449-PA	4.93e-52	178
PNF15746.1	BGER007978-PA	5.1e-176	481
PNF15747.1	BGER007980-PA	<1.06e-180	1472
PNF15748.1	BGER016045-PA	1.72e-74	230
PNF15749.1	BGER007977-PA	4.2e-72	219
PNF15750.1	BGER004873-PA	6.47e-15	65.9
PNF15751.1	BGER024116-PA	1.97e-26	92.8
PNF15752.1	BGER022214-PA	5.16e-88	277
PNF15753.1	BGER024378-PA	1.41e-13	61.2
PNF15754.1	BGER000838-PA	4.52e-56	181
PNF15756.1	BGER022728-PA	9.98e-18	79.7
PNF15757.1	BGER027966-PA	<1.06e-180	627
PNF15758.1	BGER027156-PA	3.67e-18	83.6
PNF15759.1	BGER022214-PA	1.27e-36	133
PNF15760.1	BGER012183-PA	2e-55	164
PNF15761.1	BGER012181-PA	<1.06e-180	1108
PNF15762.1	BGER012181-PA	1.47e-103	313
PNF15763.1	BGER012181-PA	<1.06e-180	956
PNF15764.1	BGER012180-PA	<1.06e-180	858
PNF15765.1	BGER013006-PA	8.36e-28	104
PNF15767.1	BGER022728-PA	3.79e-34	130
PNF15768.1	BGER004025-PA	3.21e-100	310
PNF15769.1	BGER008872-PA	<1.06e-180	740
PNF15770.1	BGER008872-PA	<1.06e-180	754
PNF15771.1	BGER008872-PA	<1.06e-180	687
PNF15772.1	BGER016606-PA	1.86e-132	384
PNF15773.1	BGER016606-PA	1.86e-132	384
PNF15774.1	BGER016606-PA	1.86e-132	384
PNF15775.1	BGER016606-PA	1.86e-132	384
PNF15776.1	BGER000675-PA	1.12e-17	72
PNF15778.1	BGER016610-PA	2.29e-36	122
PNF15779.1	BGER016610-PA	2.29e-36	122
PNF15780.1	BGER016610-PA	2.29e-36	122
PNF15781.1	BGER028128-PA	1.93e-93	296
PNF15782.1	BGER012382-PA	<1.06e-180	757
PNF15783.1	BGER012381-PA	<1.06e-180	699
PNF15784.1	BGER003176-PA	4.45e-30	107
PNF15785.1	BGER026495-PA	1.73e-112	323
PNF15786.1	BGER016615-PA	1.9e-43	139
PNF15787.1	BGER014232-PA	1.77e-46	146
PNF15788.1	BGER016532-PA	7.99e-177	491
PNF15789.1	BGER016532-PA	4.54e-162	453
PNF15790.1	BGER016623-PA	1.07e-138	394
PNF15791.1	BGER016623-PA	1.63e-122	352
PNF15792.1	BGER016623-PA	2.04e-122	352
PNF15793.1	BGER016623-PA	8.92e-139	394
PNF15794.1	BGER016535-PA	1.17e-132	369
PNF15795.1	BGER012374-PA	<1.06e-180	561
PNF15796.1	BGER012374-PA	<1.06e-180	563
PNF15797.1	BGER004026-PA	4.51e-27	92.8
PNF15798.1	BGER024288-PA	2.23e-19	86.3
PNF15799.1	BGER024288-PA	2.23e-19	86.3
PNF15800.1	BGER000194-PA	3.87e-71	234
PNF15801.1	BGER008232-PA	1.61e-39	139
PNF15802.1	BGER016534-PA	<1.06e-180	652
PNF15803.1	BGER016533-PA	9.61e-49	175
PNF15804.1	BGER016533-PA	<1.06e-180	1270
PNF15805.1	BGER016533-PA	<1.06e-180	1400
PNF15806.1	BGER016533-PA	<1.06e-180	1400
PNF15807.1	BGER016622-PA	1.1e-172	478
PNF15809.1	BGER016614-PA	<1.06e-180	1013
PNF15811.1	BGER016529-PA	3.11e-167	466
PNF15812.1	BGER008873-PA	<1.06e-180	774
PNF15813.1	BGER008873-PA	<1.06e-180	774
PNF15814.1	BGER027928-PA	1.79e-40	130
PNF15815.1	BGER028391-PA	2.26e-91	267
PNF15816.1	BGER012620-PA	4.01e-104	305
PNF15817.1	BGER004951-PA	5.36e-134	400
PNF15818.1	BGER010331-PA	<1.06e-180	587
PNF15819.1	BGER010329-PA	<1.06e-180	740
PNF15820.1	BGER004101-PA	7.12e-13	63.9
PNF15821.1	BGER011895-PA	2.3e-54	190
PNF15822.1	BGER012620-PA	<1.06e-180	513
PNF15823.1	BGER009853-PA	<1.06e-180	635
PNF15824.1	BGER009853-PA	<1.06e-180	635
PNF15825.1	BGER009853-PA	<1.06e-180	1083
PNF15826.1	BGER009209-PA	<1.06e-180	657
PNF15827.1	BGER012620-PA	<1.06e-180	521
PNF15828.1	BGER007236-PA	9.92e-118	385
PNF15829.1	BGER009210-PA	4.15e-110	313
PNF15830.1	BGER019821-PA	1.63e-84	261
PNF15831.1	BGER019817-PA	<1.06e-180	689
PNF15832.1	BGER015630-PA	2.26e-177	536
PNF15833.1	BGER000140-PA	2.03e-07	46.6
PNF15834.1	BGER028390-PA	<1.06e-180	656
PNF15835.1	BGER028389-PA	<1.06e-180	1192
PNF15836.1	BGER028389-PA	<1.06e-180	1192
PNF15837.1	BGER014975-PA	1.75e-67	220
PNF15838.1	BGER014975-PA	1.75e-67	220
PNF15839.1	BGER014975-PA	1.75e-67	220
PNF15840.1	BGER012621-PA	2.69e-93	279
PNF15841.1	BGER019816-PA	3.02e-126	376
PNF15842.1	BGER019816-PA	<1.06e-180	698
PNF15843.1	BGER019816-PA	<1.06e-180	821
PNF15844.1	BGER019816-PA	8.46e-111	339
PNF15845.1	BGER019816-PA	<1.06e-180	605
PNF15846.1	BGER019816-PA	2.71e-38	137
PNF15847.1	BGER026321-PA	2.52e-08	48.5
PNF15848.1	BGER028616-PA	4.74e-44	155
PNF15849.1	BGER010180-PA	1.75e-86	260
PNF15850.1	BGER011788-PA	1.02e-76	261
PNF15851.1	BGER011788-PA	3.89e-81	271
PNF15852.1	BGER011792-PA	7.8e-155	432
PNF15853.1	BGER019013-PA	3.63e-27	101
PNF15855.1	BGER004593-PA	3.61e-17	71.6
PNF15856.1	BGER003032-PA	3.85e-09	49.3
PNF15857.1	BGER003032-PA	8.09e-17	70.1
PNF15858.1	BGER029088-PA	1.85e-42	142
PNF15863.1	BGER001982-PA	5.43e-145	506
PNF15864.1	BGER001982-PA	2.36e-145	507
PNF15865.1	BGER017386-PA	2.75e-43	133
PNF15866.1	BGER002606-PA	1.05e-07	52
PNF15867.1	BGER002606-PA	7.9e-08	52
PNF15868.1	BGER025692-PA	<1.06e-180	615
PNF15869.1	BGER025071-PA	<1.06e-180	644
PNF15871.1	BGER022560-PA	1.76e-154	479
PNF15872.1	BGER022560-PA	1.6e-117	383
PNF15873.1	BGER023292-PA	1.12e-85	277
PNF15874.1	BGER012766-PA	3.43e-15	72
PNF15875.1	BGER024233-PA	1.88e-21	99.4
PNF15876.1	BGER024233-PA	9e-40	150
PNF15877.1	BGER024233-PA	5.38e-44	171
PNF15878.1	BGER024233-PA	5.38e-44	171
PNF15879.1	BGER024233-PA	1.88e-21	99.4
PNF15880.1	BGER024233-PA	1.88e-21	99.4
PNF15881.1	BGER024233-PA	1.88e-21	99.4
PNF15884.1	BGER022863-PA	9.43e-128	389
PNF15885.1	BGER022863-PA	1.99e-130	399
PNF15887.1	BGER022560-PA	4.19e-71	235
PNF15888.1	BGER010448-PA	3.16e-31	131
PNF15889.1	BGER028846-PA	7.84e-12	67.8
PNF15890.1	BGER010448-PA	4.08e-31	130
PNF15891.1	BGER014157-PA	4.95e-58	200
PNF15892.1	BGER014157-PA	8e-153	502
PNF15893.1	BGER014157-PA	2.54e-153	501
PNF15894.1	BGER014157-PA	2.88e-44	168
[truncated: 24,240 more rows]

## Sheet: Z.nevadensis
Supplementary Data 7. Results of Blast search against the termites Zootermopsis nevadensis. QueryID is the protein ID of C. secundus. Subject ID is the protein ID of Z.nevadensis.
QueryID	SubjectID	e-Value	Bitscore
PNE09421.1	Znev_02980	2.06e-20	94.7
PNE09422.1	Znev_04561	9.16e-33	121
PNE09423.1	Znev_07855	3.08e-53	160
PNE09424.1	Znev_12582	4.03e-06	47.8
PNE09425.1	Znev_12582	4.03e-06	47.8
PNE09426.1	Znev_12582	4.03e-06	47.8
PNE09427.1	Znev_08761	4.12e-26	100
PNE09428.1	Znev_07052	2.55e-93	283
PNE09430.1	Znev_14460	3.46e-89	261
PNE09434.1	Znev_17526	<1e-180	711
PNE09437.1	Znev_09093	1.67e-16	70.5
PNE09438.1	Znev_06002	2.65e-26	101
PNE09439.1	Znev_02784	2.77e-105	313
PNE09440.1	Znev_02796	2.24e-37	119
PNE09442.1	Znev_04041	1.03e-72	213
PNE09443.1	Znev_00467	<1e-180	759
PNE09444.1	Znev_04870	3.96e-84	272
PNE09445.1	Znev_04386	<1e-180	541
PNE09446.1	Znev_17896	1.98e-25	99
PNE09449.1	Znev_00923	<1e-180	672
PNE09450.1	Znev_06740	6.18e-07	48.9
PNE09451.1	Znev_11021	8.75e-98	276
PNE09452.1	Znev_18647	3.77e-106	316
PNE09454.1	Znev_18090	4.73e-22	93.6
PNE09455.1	Znev_02283	6.87e-35	127
PNE09457.1	Znev_10248	5.38e-169	488
PNE09458.1	Znev_07791	5.4e-85	268
PNE09459.1	Znev_07791	7.22e-37	133
PNE09460.1	Znev_03394	1.2e-17	79.7
PNE09461.1	Znev_11267	1.1e-158	448
PNE09462.1	Znev_03211	1.12e-15	69.3
PNE09463.1	Znev_05880	7.82e-132	379
PNE09465.1	Znev_02350	7.81e-44	148
PNE09466.1	Znev_02350	7.81e-44	148
PNE09467.1	Znev_00771	1.86e-71	210
PNE09468.1	Znev_03192	1.24e-137	405
PNE09469.1	Znev_05556	1.07e-91	263
PNE09473.1	Znev_08018	3.69e-94	279
PNE09476.1	Znev_06876	<1e-180	546
PNE09477.1	Znev_14959	2.4e-18	78.2
PNE09479.1	Znev_00156	1.94e-147	411
PNE09480.1	Znev_01338	1.92e-46	166
PNE09481.1	Znev_14381	<1e-180	569
PNE09483.1	Znev_16550	1.43e-16	68.6
PNE09484.1	Znev_12153	1.38e-35	124
PNE09485.1	Znev_02179	6.09e-55	180
PNE09486.1	Znev_07890	7.56e-75	219
PNE09487.1	Znev_07743	1.51e-34	121
PNE09488.1	Znev_13687	1.19e-70	228
PNE09489.1	Znev_14382	7.86e-51	155
PNE09492.1	Znev_02852	1.74e-86	278
PNE09493.1	Znev_10029	4.55e-38	130
PNE09494.1	Znev_17659	2e-71	230
PNE09495.1	Znev_17659	4.9e-60	196
PNE09496.1	Znev_11709	1.66e-20	78.6
PNE09497.1	Znev_06179	4.64e-85	245
PNE09498.1	Znev_17598	1.33e-23	85.9
PNE09499.1	Znev_12661	5.24e-12	55.8
PNF13579.1	Znev_00872	7.86e-18	73.6
PNF13580.1	Znev_00718	5.15e-24	92
PNF13581.1	Znev_02617	2.98e-19	73.9
PNF13582.1	Znev_10981	1.62e-135	389
PNF13583.1	Znev_13208	1.11e-51	164
PNF13584.1	Znev_13208	3.3e-76	233
PNF13585.1	Znev_18912	3.98e-40	138
PNF13589.1	Znev_04997	1.39e-10	53.5
PNF13591.1	Znev_07049	3.48e-14	68.6
PNF13592.1	Znev_18441	7.41e-65	199
PNF13593.1	Znev_05118	<1e-180	526
PNF13594.1	Znev_12013	2.38e-65	196
PNF13595.1	Znev_16541	8.29e-139	390
PNF13596.1	Znev_00110	2.46e-93	265
PNF13597.1	Znev_00109	<1e-180	937
PNF13598.1	Znev_13383	7.9e-22	87
PNF13599.1	Znev_00109	1.45e-146	442
PNF13600.1	Znev_00109	7.26e-118	366
PNF13601.1	Znev_08083	2.75e-17	69.7
PNF13602.1	Znev_08761	3.12e-29	105
PNF13603.1	Znev_13613	1.74e-09	55.8
PNF13604.1	Znev_13613	1.11e-41	146
PNF13606.1	Znev_09093	1.49e-29	112
PNF13607.1	Znev_13278	<1e-180	642
PNF13611.1	Znev_05152	1.81e-08	51.2
PNF13619.1	Znev_06894	9.53e-33	109
PNF13620.1	Znev_16664	<1e-180	1001
PNF13621.1	Znev_00718	6.12e-48	156
PNF13622.1	Znev_18277	5.39e-78	240
PNF13624.1	Znev_03801	<1e-180	907
PNF13625.1	Znev_18461	2.23e-68	209
PNF13626.1	Znev_05691	4.53e-70	218
PNF13627.1	Znev_14562	2.17e-09	54.3
PNF13628.1	Znev_14562	7.92e-23	93.6
PNF13629.1	Znev_17494	<1e-180	1143
PNF13630.1	Znev_17494	<1e-180	1143
PNF13631.1	Znev_17494	<1e-180	1142
PNF13646.1	Znev_04568	2.31e-20	77.8
PNF13652.1	Znev_08770	4.49e-85	259
PNF13653.1	Znev_14690	2.26e-57	176
PNF13654.1	Znev_14689	<1e-180	629
PNF13655.1	Znev_03149	1.02e-85	243
PNF13657.1	Znev_05691	1.53e-66	216
PNF13658.1	Znev_11344	1.68e-16	74.7
PNF13659.1	Znev_05955	1.98e-55	188
PNF13660.1	Znev_05955	5.03e-45	159
PNF13661.1	Znev_05955	1.98e-55	188
PNF13662.1	Znev_00135	8.4e-16	77
PNF13663.1	Znev_08770	1.91e-93	280
PNF13664.1	Znev_12899	<1e-180	746
PNF13665.1	Znev_12899	<1e-180	720
PNF13666.1	Znev_15755	1.48e-27	100
PNF13667.1	Znev_12901	<1e-180	775
PNF13668.1	Znev_12901	<1e-180	775
PNF13669.1	Znev_12901	<1e-180	775
PNF13670.1	Znev_18036	2.52e-47	151
PNF13671.1	Znev_12901	1.31e-139	402
PNF13672.1	Znev_12898	<1e-180	801
PNF13673.1	Znev_12898	<1e-180	1241
PNF13674.1	Znev_12898	<1e-180	999
PNF13675.1	Znev_12898	1.51e-178	506
PNF13676.1	Znev_18036	1.75e-61	186
PNF13677.1	Znev_05118	2.81e-91	280
PNF13678.1	Znev_15388	2.09e-14	71.2
PNF13679.1	Znev_01572	1.55e-51	185
PNF13682.1	Znev_00878	<1e-180	748
PNF13683.1	Znev_00856	<1e-180	2185
PNF13684.1	Znev_00856	<1e-180	2550
PNF13685.1	Znev_00856	<1e-180	2185
PNF13686.1	Znev_00856	<1e-180	868
PNF13688.1	Znev_00135	6.9e-12	65.1
PNF13690.1	Znev_00877	5.86e-92	261
PNF13691.1	Znev_00834	1.13e-130	369
PNF13692.1	Znev_00880	2.55e-49	151
PNF13693.1	Znev_00874	4.77e-106	300
PNF13694.1	Znev_00876	6.18e-163	449
PNF13695.1	Znev_00876	4.37e-129	362
PNF13696.1	Znev_00876	6.18e-163	449
PNF13697.1	Znev_00857	1.33e-75	245
PNF13698.1	Znev_00857	2.97e-72	245
PNF13699.1	Znev_00857	2.97e-72	245
PNF13700.1	Znev_00857	2.97e-72	245
PNF13701.1	Znev_00873	5.76e-56	169
PNF13702.1	Znev_00859	<1e-180	961
PNF13705.1	Znev_00875	<1e-180	1527
PNF13706.1	Znev_16802	7.16e-160	446
PNF13709.1	Znev_05236	9.62e-84	275
PNF13710.1	Znev_18321	1.25e-50	170
PNF13711.1	Znev_08775	4.8e-112	332
PNF13712.1	Znev_00542	7.07e-43	149
PNF13713.1	Znev_18321	3.66e-55	172
PNF13714.1	Znev_14294	8.52e-21	77.8
PNF13715.1	Znev_07312	2.09e-15	78.2
PNF13716.1	Znev_15440	3.66e-121	338
PNF13720.1	Znev_08143	4.17e-23	85.9
PNF13721.1	Znev_04274	7.6e-36	145
PNF13722.1	Znev_04274	1.02e-35	145
PNF13724.1	Znev_15442	<1e-180	1540
PNF13725.1	Znev_15442	<1e-180	1706
PNF13726.1	Znev_15442	<1e-180	2068
PNF13727.1	Znev_15439	1.91e-133	401
PNF13728.1	Znev_13980	2.55e-15	78.6
PNF13729.1	Znev_15441	2.18e-146	420
PNF13730.1	Znev_15441	<1e-180	1090
PNF13731.1	Znev_15441	8.25e-130	378
PNF13732.1	Znev_15441	<1e-180	1002
PNF13733.1	Znev_15441	<1e-180	1072
PNF13734.1	Znev_15441	<1e-180	1090
PNF13735.1	Znev_13980	1.02e-15	80.9
PNF13736.1	Znev_13980	2.21e-15	80.1
PNF13746.1	Znev_16650	1.83e-14	67.8
PNF13747.1	Znev_08761	1.24e-51	166
PNF13748.1	Znev_08976	1.87e-60	210
PNF13751.1	Znev_00074	1.1e-51	180
PNF13752.1	Znev_02324	1.29e-125	395
PNF13753.1	Znev_02325	2.15e-68	200
PNF13754.1	Znev_02318	<1e-180	895
PNF13755.1	Znev_02318	<1e-180	897
PNF13756.1	Znev_02319	3.11e-126	360
PNF13757.1	Znev_02316	4.29e-136	410
PNF13758.1	Znev_02316	<1e-180	830
PNF13759.1	Znev_02316	<1e-180	1300
PNF13760.1	Znev_02316	<1e-180	1300
PNF13761.1	Znev_02322	<1e-180	501
PNF13762.1	Znev_02323	<1e-180	999
PNF13763.1	Znev_08761	7.81e-24	89.4
PNF13764.1	Znev_02316	1.04e-81	268
PNF13765.1	Znev_02321	2.57e-136	425
PNF13766.1	Znev_02321	<1e-180	704
PNF13767.1	Znev_02321	<1e-180	540
PNF13768.1	Znev_02313	<1e-180	2434
PNF13769.1	Znev_02313	<1e-180	1429
PNF13770.1	Znev_02313	3.32e-37	140
PNF13771.1	Znev_02313	<1e-180	1299
PNF13772.1	Znev_02313	2.45e-39	142
PNF13773.1	Znev_02313	<1e-180	2434
PNF13774.1	Znev_13201	1.43e-77	250
PNF13775.1	Znev_00939	3.56e-14	60.8
PNF13776.1	Znev_03699	5.15e-16	67.4
PNF13778.1	Znev_12015	9.91e-16	75.5
PNF13779.1	Znev_12913	1.17e-18	80.9
PNF13780.1	Znev_04410	3.08e-146	409
PNF13781.1	Znev_04395	<1e-180	1761
PNF13782.1	Znev_04395	<1e-180	2260
PNF13783.1	Znev_04395	<1e-180	2282
PNF13784.1	Znev_04408	<1e-180	519
PNF13785.1	Znev_08770	4.49e-85	259
PNF13786.1	Znev_04409	7.76e-120	345
PNF13787.1	Znev_05966	2.18e-90	301
PNF13788.1	Znev_05913	6.97e-47	147
PNF13789.1	Znev_04401	<1e-180	684
PNF13790.1	Znev_04401	<1e-180	1182
PNF13791.1	Znev_04401	<1e-180	1194
PNF13792.1	Znev_04401	<1e-180	1885
PNF13793.1	Znev_04401	<1e-180	1724
PNF13794.1	Znev_04401	<1e-180	2223
PNF13795.1	Znev_04401	<1e-180	1925
PNF13796.1	Znev_04401	<1e-180	724
PNF13797.1	Znev_04401	<1e-180	669
PNF13798.1	Znev_04401	<1e-180	2245
PNF13799.1	Znev_04401	<1e-180	2227
PNF13800.1	Znev_04401	<1e-180	2226
PNF13801.1	Znev_04401	<1e-180	1937
PNF13802.1	Znev_04401	<1e-180	2241
PNF13803.1	Znev_04401	<1e-180	2258
PNF13804.1	Znev_04401	<1e-180	2240
PNF13805.1	Znev_04401	<1e-180	2212
PNF13806.1	Znev_04401	<1e-180	2228
PNF13807.1	Znev_04401	<1e-180	701
PNF13808.1	Znev_04401	<1e-180	708
PNF13809.1	Znev_04401	<1e-180	692
PNF13810.1	Znev_04401	<1e-180	777
PNF13811.1	Znev_04397	<1e-180	637
PNF13812.1	Znev_04397	<1e-180	637
PNF13813.1	Znev_04397	<1e-180	637
PNF13814.1	Znev_04397	<1e-180	511
PNF13815.1	Znev_04397	<1e-180	637
PNF13816.1	Znev_04406	<1e-180	592
PNF13817.1	Znev_17283	2.42e-132	379
PNF13818.1	Znev_04406	1.18e-146	416
PNF13819.1	Znev_04406	<1e-180	579
PNF13820.1	Znev_04406	<1e-180	579
PNF13821.1	Znev_04406	<1e-180	579
PNF13822.1	Znev_04406	<1e-180	579
PNF13823.1	Znev_06242	1.98e-11	53.5
PNF13824.1	Znev_04409	1.67e-104	298
PNF13825.1	Znev_04377	1.19e-78	241
PNF13826.1	Znev_18727	1.4e-10	57.4
PNF13827.1	Znev_04395	<1e-180	2194
PNF13828.1	Znev_04395	<1e-180	1628
PNF13829.1	Znev_04395	<1e-180	1662
PNF13830.1	Znev_04395	<1e-180	2078
PNF13831.1	Znev_04395	<1e-180	1654
PNF13832.1	Znev_04398	1.33e-90	261
PNF13833.1	Znev_04404	<1e-180	581
PNF13834.1	Znev_04404	<1e-180	581
PNF13835.1	Znev_04404	<1e-180	571
PNF13837.1	Znev_04396	<1e-180	556
PNF13838.1	Znev_14434	6.3e-58	184
PNF13839.1	Znev_05318	1.03e-109	330
PNF13840.1	Znev_05318	4.01e-157	459
PNF13841.1	Znev_17223	1.23e-26	103
PNF13842.1	Znev_03175	3.65e-26	100
PNF13843.1	Znev_09432	3.04e-99	280
PNF13844.1	Znev_10728	1.24e-63	206
PNF13845.1	Znev_05173	7.66e-95	297
PNF13850.1	Znev_17497	4.69e-94	340
PNF13851.1	Znev_17497	4.8e-94	340
PNF13852.1	Znev_09431	<1e-180	591
PNF13853.1	Znev_09431	<1e-180	591
PNF13854.1	Znev_09431	<1e-180	591
PNF13855.1	Znev_01123	4.38e-44	146
PNF13856.1	Znev_05157	4.29e-18	84.3
PNF13857.1	Znev_05157	4.29e-18	84.3
PNF13858.1	Znev_05157	4.43e-18	84.3
PNF13859.1	Znev_05157	4.29e-18	84.3
PNF13860.1	Znev_05157	4.29e-18	84.3
PNF13861.1	Znev_05157	4.29e-18	84.3
PNF13869.1	Znev_09433	<1e-180	547
PNF13870.1	Znev_09433	6.13e-146	414
PNF13871.1	Znev_09433	<1e-180	550
PNF13873.1	Znev_04255	2.27e-169	474
PNF13874.1	Znev_04254	1.91e-80	249
PNF13875.1	Znev_04264	<1e-180	711
PNF13876.1	Znev_04263	<1e-180	567
PNF13877.1	Znev_04260	<1e-180	533
PNF13878.1	Znev_04262	<1e-180	909
PNF13879.1	Znev_04262	<1e-180	843
PNF13880.1	Znev_04261	<1e-180	726
PNF13881.1	Znev_04265	2.95e-61	182
PNF13882.1	Znev_04258	<1e-180	508
PNF13883.1	Znev_04253	4.59e-94	278
PNF13884.1	Znev_04256	<1e-180	762
PNF13886.1	Znev_05118	2.44e-112	337
PNF13887.1	Znev_17754	<1e-180	735
PNF13888.1	Znev_17754	<1e-180	735
PNF13889.1	Znev_03461	2.53e-83	258
PNF13890.1	Znev_03645	3.51e-15	71.6
PNF13891.1	Znev_15756	1.49e-23	94
PNF13892.1	Znev_15756	1.26e-23	93.6
PNF13893.1	Znev_08081	9.66e-26	92.8
PNF13894.1	Znev_05853	1.77e-24	91.3
PNF13895.1	Znev_17746	4.04e-38	124
PNF13896.1	Znev_16624	2.58e-30	100
PNF13897.1	Znev_16294	<1e-180	665
PNF13898.1	Znev_11444	5.21e-12	57.4
PNF13899.1	Znev_16087	<1e-180	874
PNF13900.1	Znev_00718	6.65e-27	102
PNF13901.1	Znev_16087	4.95e-48	162
PNF13902.1	Znev_11713	5.69e-66	208
PNF13903.1	Znev_10837	2.89e-17	72.4
PNF13904.1	Znev_02607	2.1e-46	150
PNF13905.1	Znev_02607	3.11e-65	199
PNF13906.1	Znev_02602	2.11e-114	326
PNF13908.1	Znev_02606	2.26e-97	285
PNF13909.1	Znev_02600	1.38e-43	145
PNF13910.1	Znev_02601	2.89e-104	301
PNF13911.1	Znev_02604	4.45e-83	248
PNF13912.1	Znev_03237	9.15e-12	68.9
PNF13913.1	Znev_12200	6.28e-08	54.7
PNF13919.1	Znev_01061	3.02e-06	43.9
PNF13931.1	Znev_02386	1.12e-08	53.9
PNF13932.1	Znev_02386	5.85e-09	54.7
PNF13933.1	Znev_02386	1.31e-08	53.9
PNF13934.1	Znev_02607	4.17e-65	198
PNF13936.1	Znev_02605	2.66e-77	235
PNF13937.1	Znev_02605	2.66e-77	235
PNF13939.1	Znev_05582	1.24e-17	83.6
PNF13940.1	Znev_05582	1.01e-17	84
PNF13941.1	Znev_05582	1.24e-17	83.6
PNF13942.1	Znev_04742	3.72e-11	64.3
PNF13943.1	Znev_04742	3.72e-11	64.3
PNF13944.1	Znev_05691	4.45e-65	211
PNF13946.1	Znev_16501	1.23e-13	60.1
PNF13948.1	Znev_02607	3.93e-11	57.8
PNF13952.1	Znev_10094	1.06e-28	114
PNF13953.1	Znev_10094	2.11e-27	115
PNF13955.1	Znev_00718	9.1e-16	72.8
PNF13956.1	Znev_01606	1.11e-61	182
PNF13957.1	Znev_07922	1.87e-18	80.1
PNF13958.1	Znev_07922	3.11e-18	81.3
PNF13959.1	Znev_07922	2.14e-23	97.8
PNF13960.1	Znev_14656	6.3e-11	57
PNF13961.1	Znev_00462	1.62e-144	408
PNF13962.1	Znev_12913	3.74e-14	68.2
PNF13964.1	Znev_01403	6.93e-56	198
PNF13965.1	Znev_12913	9.38e-12	60.5
PNF13971.1	Znev_18846	2.56e-100	306
PNF13972.1	Znev_17896	2.22e-103	303
PNF13973.1	Znev_12913	1.57e-15	70.5
PNF13974.1	Znev_13562	2.66e-134	380
PNF13975.1	Znev_05009	7.8e-25	87.8
PNF13976.1	Znev_00396	3.18e-17	83.2
PNF13977.1	Znev_08465	2.01e-60	192
PNF13983.1	Znev_00462	9.28e-139	394
PNF13984.1	Znev_13562	5.13e-134	379
PNF13985.1	Znev_18976	<1e-180	737
PNF13986.1	Znev_01171	<1e-180	543
PNF13987.1	Znev_01171	2.87e-122	364
PNF13988.1	Znev_01171	<1e-180	543
PNF13989.1	Znev_01171	4.01e-122	364
PNF13990.1	Znev_11458	1.24e-32	114
PNF13991.1	Znev_15359	1.3e-104	329
PNF13992.1	Znev_15359	2.65e-50	177
PNF13994.1	Znev_03175	5.36e-131	399
PNF13997.1	Znev_03174	4.93e-123	350
PNF13998.1	Znev_03175	<1e-180	597
PNF13999.1	Znev_03175	<1e-180	1041
PNF14000.1	Znev_03175	<1e-180	1057
PNF14001.1	Znev_03175	<1e-180	1057
PNF14002.1	Znev_06701	<1e-180	527
PNF14003.1	Znev_06701	<1e-180	527
PNF14004.1	Znev_06701	<1e-180	527
PNF14005.1	Znev_06701	<1e-180	527
PNF14006.1	Znev_06705	<1e-180	874
PNF14007.1	Znev_06707	<1e-180	1908
PNF14008.1	Znev_04370	7.29e-12	62
PNF14009.1	Znev_06709	<1e-180	1524
PNF14010.1	Znev_06709	<1e-180	1595
PNF14011.1	Znev_06709	<1e-180	1524
PNF14012.1	Znev_06709	<1e-180	1527
PNF14013.1	Znev_10837	2.32e-43	142
PNF14015.1	Znev_05520	7.45e-38	129
PNF14016.1	Znev_17306	<1e-180	848
PNF14018.1	Znev_11586	7.76e-14	71.2
PNF14019.1	Znev_08770	2.68e-32	117
PNF14020.1	Znev_06694	6.53e-128	367
PNF14021.1	Znev_06694	<1e-180	590
PNF14023.1	Znev_17307	<1e-180	1236
PNF14024.1	Znev_17307	<1e-180	1234
PNF14025.1	Znev_17307	<1e-180	1236
PNF14026.1	Znev_02347	2.13e-34	135
PNF14027.1	Znev_06717	1.05e-92	266
PNF14028.1	Znev_06700	<1e-180	961
PNF14029.1	Znev_06700	<1e-180	1202
PNF14030.1	Znev_06700	<1e-180	1206
PNF14031.1	Znev_06704	1.12e-146	405
PNF14032.1	Znev_07187	2.44e-09	47.8
PNF14034.1	Znev_06722	1.16e-159	439
PNF14035.1	Znev_06722	1.16e-159	439
PNF14036.1	Znev_06722	1.16e-159	439
PNF14038.1	Znev_17308	7.72e-166	466
PNF14039.1	Znev_06723	<1e-180	791
PNF14040.1	Znev_06723	1.36e-114	352
PNF14041.1	Znev_06723	3.62e-175	513
PNF14042.1	Znev_06723	1.36e-114	352
PNF14043.1	Znev_06706	<1e-180	628
PNF14044.1	Znev_06706	<1e-180	645
PNF14045.1	Znev_06706	<1e-180	547
PNF14046.1	Znev_06706	<1e-180	547
PNF14047.1	Znev_06706	<1e-180	563
PNF14048.1	Znev_06706	<1e-180	628
PNF14049.1	Znev_06706	<1e-180	563
PNF14050.1	Znev_06706	<1e-180	645
PNF14051.1	Znev_06706	6.86e-164	469
PNF14053.1	Znev_14377	6.68e-11	61.2
PNF14054.1	Znev_17456	2.9e-19	82.4
PNF14056.1	Znev_15284	<1e-180	1893
PNF14057.1	Znev_06720	4.12e-73	214
PNF14058.1	Znev_06721	1.06e-171	481
PNF14059.1	Znev_06721	1.33e-170	478
PNF14060.1	Znev_06721	1.14e-174	488
PNF14061.1	Znev_06721	1.14e-175	491
PNF14062.1	Znev_06719	<1e-180	1732
PNF14063.1	Znev_06719	<1e-180	1380
PNF14064.1	Znev_06719	<1e-180	2228
PNF14067.1	Znev_06718	7.71e-81	236
PNF14068.1	Znev_06715	<1e-180	663
PNF14069.1	Znev_06715	<1e-180	662
PNF14070.1	Znev_06715	<1e-180	664
PNF14071.1	Znev_06715	<1e-180	662
PNF14072.1	Znev_06711	2.1e-77	223
PNF14073.1	Znev_06712	<1e-180	956
PNF14074.1	Znev_17306	4.02e-139	403
PNF14075.1	Znev_17954	5.73e-20	79.3
PNF14076.1	Znev_18227	3.48e-93	292
PNF14077.1	Znev_15119	<1e-180	559
PNF14078.1	Znev_15120	1.06e-43	155
PNF14079.1	Znev_17073	5.32e-49	156
PNF14080.1	Znev_17910	2.7e-61	190
PNF14081.1	Znev_04370	3.55e-14	67.4
PNF14082.1	Znev_18863	<1e-180	685
PNF14083.1	Znev_15120	3.27e-125	358
PNF14084.1	Znev_11444	1.08e-17	71.2
PNF14085.1	Znev_10216	<1e-180	555
PNF14086.1	Znev_10233	4.19e-137	397
PNF14087.1	Znev_17247	2.75e-66	205
PNF14088.1	Znev_15487	3.25e-58	179
PNF14089.1	Znev_11444	3.17e-23	86.3
PNF14091.1	Znev_04531	3.93e-06	46.2
PNF14095.1	Znev_04531	9.56e-06	45.1
PNF14098.1	Znev_04531	3.7e-06	46.2
PNF14099.1	Znev_12443	7.68e-83	296
PNF14100.1	Znev_10231	<1e-180	1007
PNF14101.1	Znev_10231	<1e-180	1330
PNF14102.1	Znev_10231	<1e-180	1875
PNF14103.1	Znev_10231	<1e-180	1603
PNF14104.1	Znev_10231	<1e-180	2046
PNF14105.1	Znev_16800	2.7e-16	68.9
PNF14106.1	Znev_10233	4.23e-130	377
PNF14107.1	Znev_10221	3.11e-176	502
PNF14108.1	Znev_10221	<1e-180	837
PNF14109.1	Znev_10221	<1e-180	634
PNF14110.1	Znev_10221	3.11e-176	502
PNF14111.1	Znev_10222	3.49e-143	400
PNF14112.1	Znev_10222	1.7e-143	401
PNF14113.1	Znev_10222	3.49e-143	400
PNF14116.1	Znev_10227	<1e-180	547
PNF14117.1	Znev_08761	1.6e-50	161
PNF14118.1	Znev_10223	<1e-180	1155
PNF14119.1	Znev_10223	<1e-180	741
PNF14120.1	Znev_10223	<1e-180	1056
PNF14121.1	Znev_10224	1.07e-139	392
PNF14122.1	Znev_10234	<1e-180	598
PNF14123.1	Znev_10234	<1e-180	598
PNF14124.1	Znev_10234	<1e-180	598
PNF14125.1	Znev_10234	<1e-180	598
PNF14126.1	Znev_10228	6.07e-81	233
PNF14127.1	Znev_10220	4.97e-124	347
PNF14128.1	Znev_10219	3.28e-71	220
PNF14129.1	Znev_09548	6.37e-58	175
PNF14131.1	Znev_10225	3.64e-58	172
PNF14132.1	Znev_10226	1.09e-114	333
PNF14133.1	Znev_10226	<1e-180	749
PNF14135.1	Znev_05118	2.39e-128	379
PNF14136.1	Znev_08465	2.5e-39	135
PNF14137.1	Znev_12019	1.48e-43	147
PNF14138.1	Znev_05853	6.79e-20	77.4
PNF14139.1	Znev_15110	4.58e-30	118
PNF14141.1	Znev_15388	2.2e-15	74.3
PNF14142.1	Znev_12913	1.65e-15	72.4
PNF14143.1	Znev_08459	4.73e-50	154
PNF14144.1	Znev_02542	3.06e-106	303
PNF14145.1	Znev_10396	3.04e-20	79.3
PNF14146.1	Znev_05691	3.22e-70	218
PNF14147.1	Znev_00718	5.09e-37	130
PNF14149.1	Znev_05852	3.27e-27	98.2
PNF14150.1	Znev_12913	2.06e-10	57
PNF14151.1	Znev_05118	5.45e-77	242
PNF14152.1	Znev_04308	<1e-180	927
PNF14153.1	Znev_04308	6.08e-41	152
PNF14154.1	Znev_04308	<1e-180	927
PNF14155.1	Znev_11713	1.06e-66	210
PNF14156.1	Znev_04309	6.42e-75	223
PNF14157.1	Znev_04309	1.69e-36	123
PNF14158.1	Znev_04318	<1e-180	648
PNF14159.1	Znev_04318	<1e-180	844
PNF14160.1	Znev_04318	<1e-180	958
PNF14161.1	Znev_01572	1.85e-153	457
PNF14162.1	Znev_04317	<1e-180	592
PNF14163.1	Znev_04315	<1e-180	540
PNF14164.1	Znev_04315	7.86e-131	375
PNF14165.1	Znev_04312	9.63e-95	298
PNF14167.1	Znev_04305	<1e-180	1521
PNF14168.1	Znev_04305	<1e-180	1273
PNF14169.1	Znev_04305	<1e-180	1507
PNF14170.1	Znev_14459	1.71e-59	194
PNF14172.1	Znev_14458	1.18e-61	187
PNF14173.1	Znev_04313	2.02e-79	241
PNF14174.1	Znev_17234	<1e-180	536
PNF14175.1	Znev_03760	<1e-180	2140
PNF14176.1	Znev_03760	<1e-180	1932
PNF14177.1	Znev_03760	<1e-180	1982
PNF14178.1	Znev_03760	<1e-180	2090
PNF14179.1	Znev_03760	<1e-180	706
PNF14180.1	Znev_03760	<1e-180	1626
PNF14182.1	Znev_03755	<1e-180	709
PNF14183.1	Znev_03755	<1e-180	1433
PNF14184.1	Znev_03756	<1e-180	944
PNF14185.1	Znev_03756	<1e-180	944
PNF14186.1	Znev_15388	9.82e-34	126
PNF14187.1	Znev_03752	4.79e-42	130
PNF14188.1	Znev_03753	5.29e-85	247
PNF14189.1	Znev_03754	<1e-180	523
PNF14190.1	Znev_03761	<1e-180	965
PNF14191.1	Znev_03761	<1e-180	918
PNF14192.1	Znev_04370	2.13e-18	79.3
PNF14193.1	Znev_12913	6.9e-15	70.9
PNF14194.1	Znev_02233	<1e-180	819
PNF14195.1	Znev_02233	<1e-180	820
PNF14196.1	Znev_03751	<1e-180	712
PNF14197.1	Znev_03751	6.3e-168	471
PNF14198.1	Znev_03750	3.51e-160	445
PNF14202.1	Znev_04693	5.92e-42	138
PNF14203.1	Znev_02346	1.48e-30	110
PNF14204.1	Znev_12843	8.66e-22	97.1
PNF14205.1	Znev_12019	1.36e-45	162
PNF14206.1	Znev_01188	2.03e-32	120
PNF14207.1	Znev_01188	1.49e-32	120
PNF14208.1	Znev_01188	1.56e-32	120
PNF14209.1	Znev_03360	2.61e-57	184
PNF14210.1	Znev_03360	1.92e-123	358
PNF14211.1	Znev_03360	<1e-180	644
PNF14212.1	Znev_03357	<1e-180	999
PNF14213.1	Znev_03357	<1e-180	999
PNF14214.1	Znev_03357	<1e-180	999
PNF14215.1	Znev_03357	<1e-180	575
PNF14216.1	Znev_03357	<1e-180	999
PNF14217.1	Znev_03357	<1e-180	999
PNF14218.1	Znev_03357	<1e-180	999
PNF14219.1	Znev_03357	<1e-180	999
PNF14220.1	Znev_03357	<1e-180	999
PNF14221.1	Znev_03357	<1e-180	999
PNF14222.1	Znev_03357	<1e-180	769
PNF14223.1	Znev_03359	<1e-180	903
PNF14224.1	Znev_03359	2.61e-134	386
PNF14225.1	Znev_03359	<1e-180	928
PNF14226.1	Znev_03379	<1e-180	790
PNF14227.1	Znev_03375	1.89e-53	164
PNF14228.1	Znev_03379	<1e-180	790
PNF14229.1	Znev_03387	2.47e-81	252
PNF14230.1	Znev_03387	1.03e-74	235
PNF14231.1	Znev_03387	3.68e-79	248
PNF14232.1	Znev_03387	3.24e-80	248
PNF14233.1	Znev_03387	9.03e-80	248
PNF14238.1	Znev_03355	1.01e-75	230
PNF14239.1	Znev_03355	1.01e-75	230
PNF14240.1	Znev_03670	4.76e-24	86.7
PNF14241.1	Znev_05024	6.11e-07	46.2
PNF14242.1	Znev_03373	<1e-180	605
PNF14243.1	Znev_03374	<1e-180	498
PNF14244.1	Znev_03374	<1e-180	629
PNF14245.1	Znev_03370	<1e-180	742
PNF14246.1	Znev_03369	2.59e-112	318
PNF14247.1	Znev_03356	2.55e-93	264
PNF14248.1	Znev_03358	8.4e-121	341
PNF14249.1	Znev_03382	<1e-180	550
PNF14250.1	Znev_03382	8.57e-136	384
PNF14251.1	Znev_03382	<1e-180	610
PNF14252.1	Znev_03381	3.01e-70	205
PNF14253.1	Znev_18321	1.76e-47	150
PNF14254.1	Znev_03354	<1e-180	1029
PNF14255.1	Znev_10429	6.93e-19	73.9
PNF14256.1	Znev_01572	5.62e-165	484
PNF14257.1	Znev_03384	7.35e-156	429
PNF14258.1	Znev_11004	2.24e-18	72.4
PNF14259.1	Znev_17269	1.75e-34	119
PNF14260.1	Znev_15117	1.82e-169	489
PNF14261.1	Znev_15118	1.39e-139	430
PNF14262.1	Znev_15118	<1e-180	653
PNF14263.1	Znev_15118	<1e-180	652
PNF14264.1	Znev_14783	<1e-180	524
PNF14265.1	Znev_12011	9.41e-66	202
PNF14266.1	Znev_12960	2.12e-104	312
PNF14267.1	Znev_12960	<1e-180	874
PNF14268.1	Znev_03704	1.45e-07	49.3
PNF14270.1	Znev_04749	2.29e-08	55.1
PNF14271.1	Znev_14781	2.58e-154	437
PNF14272.1	Znev_14781	2.58e-154	437
PNF14273.1	Znev_14781	2.58e-154	437
PNF14274.1	Znev_14781	2.58e-154	437
PNF14275.1	Znev_16852	4.35e-17	72
PNF14276.1	Znev_16621	6.62e-46	149
PNF14277.1	Znev_17539	1.11e-62	195
PNF14278.1	Znev_08731	2.86e-06	49.7
PNF14279.1	Znev_08731	3.25e-06	49.3
PNF14280.1	Znev_15408	1.42e-07	52
PNF14281.1	Znev_15408	9.98e-08	53.1
PNF14283.1	Znev_10721	1.53e-36	139
PNF14284.1	Znev_10721	1.53e-36	139
PNF14285.1	Znev_16650	2.44e-19	83.2
PNF14286.1	Znev_12913	3.33e-15	71.6
PNF14287.1	Znev_14784	<1e-180	649
PNF14288.1	Znev_14784	3.35e-134	380
PNF14289.1	Znev_14784	<1e-180	744
PNF14290.1	Znev_14784	<1e-180	744
PNF14291.1	Znev_12960	1.01e-128	377
PNF14292.1	Znev_14786	<1e-180	1949
PNF14293.1	Znev_14786	<1e-180	2087
PNF14294.1	Znev_14786	<1e-180	2097
PNF14295.1	Znev_14786	<1e-180	1042
PNF14297.1	Znev_12960	2.08e-90	276
PNF14298.1	Znev_12960	2.08e-90	276
PNF14299.1	Znev_14785	<1e-180	1351
PNF14300.1	Znev_12570	1.59e-102	324
PNF14301.1	Znev_12570	<1e-180	670
PNF14302.1	Znev_12570	<1e-180	670
PNF14303.1	Znev_12843	9.03e-179	527
PNF14304.1	Znev_16952	2.45e-28	102
PNF14306.1	Znev_17620	1.24e-19	79.3
PNF14307.1	Znev_06553	8.65e-09	57
PNF14309.1	Znev_04298	2.09e-108	306
PNF14310.1	Znev_10837	1.08e-36	125
PNF14311.1	Znev_05913	1.63e-72	215
PNF14312.1	Znev_12015	2.78e-25	105
PNF14314.1	Znev_12569	<1e-180	556
PNF14315.1	Znev_12569	9.53e-81	243
PNF14316.1	Znev_12569	<1e-180	558
PNF14317.1	Znev_06493	<1e-180	804
PNF14318.1	Znev_06493	<1e-180	648
PNF14319.1	Znev_06493	<1e-180	804
PNF14320.1	Znev_15388	4.38e-123	371
PNF14321.1	Znev_17954	9.76e-10	49.7
PNF14322.1	Znev_14458	5.07e-66	199
PNF14323.1	Znev_08761	8.82e-35	117
PNF14324.1	Znev_08770	3.17e-41	145
PNF14325.1	Znev_17589	2.52e-119	341
PNF14326.1	Znev_01406	1.04e-124	369
PNF14327.1	Znev_03175	1.71e-14	68.9
PNF14328.1	Znev_06490	<1e-180	826
PNF14331.1	Znev_09216	1.07e-22	89
PNF14332.1	Znev_06492	6.07e-80	233
PNF14333.1	Znev_06494	<1e-180	2500
PNF14334.1	Znev_08081	4.47e-25	90.9
PNF14335.1	Znev_00116	<1e-180	1137
PNF14336.1	Znev_00116	<1e-180	910
PNF14337.1	Znev_00116	<1e-180	1467
PNF14338.1	Znev_12753	<1e-180	1761
PNF14339.1	Znev_12753	<1e-180	1482
PNF14340.1	Znev_12753	2.56e-143	429
PNF14347.1	Znev_08761	4.54e-52	167
PNF14352.1	Znev_04527	6.44e-28	105
PNF14354.1	Znev_12757	<1e-180	518
PNF14355.1	Znev_12757	5.44e-134	380
PNF14357.1	Znev_12756	4.07e-159	438
PNF14358.1	Znev_04527	6.03e-40	136
PNF14359.1	Znev_12758	<1e-180	522
PNF14360.1	Znev_12758	<1e-180	676
PNF14361.1	Znev_16996	<1e-180	632
PNF14363.1	Znev_04183	9.17e-07	48.9
PNF14364.1	Znev_12956	2.71e-07	52.8
PNF14365.1	Znev_01239	2.15e-80	246
PNF14366.1	Znev_01239	9.77e-83	254
PNF14367.1	Znev_01239	8.31e-21	85.5
PNF14368.1	Znev_01239	2.48e-80	244
PNF14369.1	Znev_17813	9.76e-06	45.8
PNF14370.1	Znev_03261	3.51e-170	472
PNF14375.1	Znev_06487	<1e-180	717
PNF14380.1	Znev_00135	4.04e-29	122
PNF14381.1	Znev_08028	1.58e-19	86.7
PNF14382.1	Znev_12913	3.21e-18	80.5
PNF14384.1	Znev_18434	4.58e-30	119
PNF14385.1	Znev_18434	4.58e-30	119
PNF14387.1	Znev_04865	2.06e-13	72
PNF14393.1	Znev_07790	3.42e-34	130
PNF14395.1	Znev_05866	5.5e-12	57
PNF14398.1	Znev_10600	3.74e-10	60.1
PNF14399.1	Znev_17750	2.44e-119	362
PNF14400.1	Znev_05118	1.49e-56	202
PNF14402.1	Znev_00665	4.91e-14	75.1
PNF14403.1	Znev_00665	4.21e-14	75.1
PNF14405.1	Znev_10837	5.19e-59	182
PNF14406.1	Znev_04421	<1e-180	682
PNF14407.1	Znev_04421	<1e-180	759
PNF14408.1	Znev_04421	<1e-180	695
PNF14409.1	Znev_04421	<1e-180	759
PNF14410.1	Znev_02202	1.83e-20	79.3
PNF14411.1	Znev_17750	9.3e-81	260
PNF14412.1	Znev_12843	2.34e-167	496
PNF14413.1	Znev_04420	<1e-180	678
PNF14414.1	Znev_04420	<1e-180	678
PNF14415.1	Znev_04568	2.23e-19	73.2
PNF14416.1	Znev_02725	<1e-180	562
PNF14417.1	Znev_00280	1.89e-08	46.2
PNF14425.1	Znev_10599	5.48e-16	80.1
PNF14426.1	Znev_10599	2.81e-15	78.2
PNF14429.1	Znev_06390	4.72e-13	67.4
PNF14434.1	Znev_16650	2.25e-27	107
PNF14435.1	Znev_00280	2.07e-33	115
PNF14437.1	Znev_11623	1.16e-60	208
PNF14438.1	Znev_11623	2.91e-59	205
PNF14439.1	Znev_11623	3.43e-60	205
PNF14440.1	Znev_11623	2.2e-60	208
PNF14441.1	Znev_11623	1.1e-60	208
PNF14442.1	Znev_11623	4.43e-52	179
PNF14443.1	Znev_11623	1.16e-60	208
PNF14444.1	Znev_05913	9.65e-59	181
PNF14446.1	Znev_09364	4.07e-48	170
PNF14447.1	Znev_09364	1.82e-116	347
PNF14448.1	Znev_04420	<1e-180	1157
PNF14449.1	Znev_04420	<1e-180	1586
PNF14450.1	Znev_04420	<1e-180	1565
PNF14451.1	Znev_04420	<1e-180	1565
PNF14452.1	Znev_00611	<1e-180	730
PNF14455.1	Znev_16700	9.51e-29	102
PNF14456.1	Znev_16500	1.07e-10	67.4
PNF14457.1	Znev_16500	2.31e-11	68.2
PNF14461.1	Znev_10599	8.21e-25	108
PNF14462.1	Znev_00320	1.27e-11	55.5
PNF14463.1	Znev_00232	7.7e-37	132
PNF14464.1	Znev_08488	<1e-180	556
PNF14465.1	Znev_08483	2.92e-162	461
PNF14466.1	Znev_08483	2.92e-162	461
PNF14467.1	Znev_08483	2.92e-162	461
PNF14468.1	Znev_18614	3.67e-87	257
PNF14469.1	Znev_01572	5.62e-165	484
PNF14470.1	Znev_00302	8.68e-11	57.4
PNF14471.1	Znev_08485	4.24e-141	394
PNF14474.1	Znev_08484	2.23e-61	188
PNF14475.1	Znev_08487	<1e-180	1207
PNF14476.1	Znev_08487	<1e-180	1207
PNF14477.1	Znev_08487	<1e-180	1206
PNF14478.1	Znev_08482	6.71e-129	367
PNF14479.1	Znev_12661	6.21e-45	145
PNF14481.1	Znev_13966	1.03e-17	79.3
PNF14482.1	Znev_14207	8.89e-20	87.8
PNF14483.1	Znev_14207	4.48e-18	81.6
PNF14484.1	Znev_03505	1.48e-78	254
PNF14485.1	Znev_03505	4.54e-126	382
PNF14486.1	Znev_03505	8.67e-134	404
PNF14487.1	Znev_03505	8.67e-134	404
PNF14488.1	Znev_03505	8.67e-134	404
PNF14489.1	Znev_03505	3.99e-120	364
PNF14490.1	Znev_16650	2.24e-15	70.1
PNF14491.1	Znev_17223	1.13e-26	103
PNF14492.1	Znev_15110	3.36e-22	94
PNF14493.1	Znev_12896	8.91e-161	448
PNF14494.1	Znev_12015	5.41e-105	319
PNF14495.1	Znev_18473	<1e-180	1345
PNF14496.1	Znev_16952	4.5e-16	63.9
PNF14497.1	Znev_09132	<1e-180	894
PNF14498.1	Znev_09131	2.99e-10	52.4
PNF14499.1	Znev_12013	1.83e-43	144
PNF14500.1	Znev_14670	1.69e-22	86.7
PNF14501.1	Znev_07863	<1e-180	612
PNF14502.1	Znev_07889	<1e-180	599
PNF14503.1	Znev_02458	2.39e-61	186
PNF14504.1	Znev_13184	2.46e-70	222
PNF14505.1	Znev_07886	<1e-180	1198
PNF14506.1	Znev_10837	1.24e-20	80.9
PNF14507.1	Znev_13091	1.08e-31	106
PNF14508.1	Znev_03834	<1e-180	686
PNF14509.1	Znev_03834	<1e-180	519
PNF14510.1	Znev_03834	<1e-180	655
PNF14511.1	Znev_03834	<1e-180	632
PNF14512.1	Znev_03834	<1e-180	655
PNF14513.1	Znev_03841	2.15e-163	449
PNF14514.1	Znev_03840	9.12e-39	137
PNF14515.1	Znev_16700	1.51e-22	84
PNF14516.1	Znev_14459	2.14e-39	134
PNF14517.1	Znev_10837	1.12e-26	99
PNF14518.1	Znev_03836	1.17e-60	186
PNF14519.1	Znev_03842	<1e-180	575
PNF14520.1	Znev_03840	<1e-180	920
PNF14521.1	Znev_03840	<1e-180	704
PNF14522.1	Znev_03837	<1e-180	2433
PNF14523.1	Znev_03837	<1e-180	905
PNF14524.1	Znev_03839	3.29e-162	450
PNF14525.1	Znev_03839	3.29e-162	450
PNF14527.1	Znev_11509	<1e-180	1595
PNF14528.1	Znev_11509	<1e-180	587
PNF14529.1	Znev_11509	<1e-180	994
PNF14530.1	Znev_11509	<1e-180	1595
PNF14531.1	Znev_11509	<1e-180	1797
PNF14532.1	Znev_11508	<1e-180	568
PNF14533.1	Znev_11508	<1e-180	987
PNF14534.1	Znev_16497	8.17e-151	427
PNF14535.1	Znev_01208	9.02e-07	49.3
PNF14536.1	Znev_14023	<1e-180	3065
PNF14537.1	Znev_14023	<1e-180	3031
PNF14538.1	Znev_14023	<1e-180	3032
PNF14539.1	Znev_14023	<1e-180	2807
PNF14540.1	Znev_14023	<1e-180	566
PNF14541.1	Znev_14023	<1e-180	1449
PNF14542.1	Znev_14027	<1e-180	794
PNF14543.1	Znev_14458	1.13e-69	208
PNF14544.1	Znev_14025	<1e-180	518
PNF14545.1	Znev_14025	<1e-180	518
PNF14546.1	Znev_18561	2.56e-19	75.1
PNF14547.1	Znev_17247	2.08e-81	255
PNF14548.1	Znev_04615	4.82e-111	329
PNF14549.1	Znev_03298	6.12e-10	50.8
PNF14553.1	Znev_14656	1.22e-10	57.4
PNF14554.1	Znev_00718	2.36e-28	105
PNF14557.1	Znev_11543	<1e-180	695
PNF14558.1	Znev_05016	8.87e-23	87.4
PNF14559.1	Znev_11538	1.13e-37	119
PNF14561.1	Znev_11542	5.3e-103	290
PNF14562.1	Znev_11545	3.67e-114	337
PNF14563.1	Znev_15755	2.34e-11	56.2
PNF14564.1	Znev_05118	1.61e-160	463
PNF14565.1	Znev_00939	1.59e-20	85.1
PNF14566.1	Znev_12661	6.49e-06	43.5
PNF14567.1	Znev_14459	5.11e-46	151
PNF14568.1	Znev_00273	4.07e-78	248
PNF14569.1	Znev_03175	2.29e-10	52.8
PNF14572.1	Znev_10843	3.09e-46	171
PNF14573.1	Znev_14554	<1e-180	1400
PNF14574.1	Znev_14554	<1e-180	1400
PNF14575.1	Znev_14554	<1e-180	1400
PNF14576.1	Znev_03392	<1e-180	596
PNF14577.1	Znev_06703	5.98e-14	70.9
PNF14578.1	Znev_06703	5.98e-14	70.9
PNF14579.1	Znev_06703	5.98e-14	70.9
PNF14580.1	Znev_06703	6.98e-14	70.1
PNF14581.1	Znev_14556	<1e-180	1233
PNF14583.1	Znev_18783	<1e-180	734
PNF14585.1	Znev_08770	7.97e-14	63.9
PNF14586.1	Znev_18793	<1e-180	641
PNF14587.1	Znev_18793	6.06e-24	91.3
PNF14589.1	Znev_07049	1.87e-36	124
PNF14590.1	Znev_01695	8.32e-19	85.1
PNF14591.1	Znev_01695	1.33e-53	188
PNF14592.1	Znev_01695	7.88e-106	325
PNF14593.1	Znev_14555	<1e-180	602
PNF14594.1	Znev_14553	1.45e-77	224
PNF14595.1	Znev_03468	7.09e-164	494
PNF14596.1	Znev_12370	7.98e-19	83.6
PNF14597.1	Znev_10837	1.18e-40	137
PNF14598.1	Znev_16981	7.48e-97	277
PNF14599.1	Znev_16981	7.48e-97	277
PNF14600.1	Znev_11713	1.06e-66	210
PNF14601.1	Znev_03140	1.85e-40	129
PNF14602.1	Znev_03141	8.28e-63	183
PNF14603.1	Znev_03142	8.96e-163	452
PNF14604.1	Znev_12913	1.79e-16	75.5
PNF14605.1	Znev_01572	<1e-180	647
PNF14606.1	Znev_05736	8.22e-08	49.3
PNF14607.1	Znev_03468	<1e-180	1649
PNF14608.1	Znev_05978	<1e-180	540
PNF14609.1	Znev_17699	3.83e-58	179
PNF14610.1	Znev_05967	<1e-180	914
PNF14611.1	Znev_05967	<1e-180	606
PNF14612.1	Znev_05967	<1e-180	659
PNF14613.1	Znev_05967	5.39e-65	234
PNF14614.1	Znev_05967	<1e-180	1254
PNF14615.1	Znev_05966	<1e-180	1159
PNF14616.1	Znev_07855	2.81e-51	163
PNF14617.1	Znev_12180	<1e-180	1068
PNF14618.1	Znev_12180	<1e-180	758
PNF14619.1	Znev_12179	<1e-180	575
PNF14620.1	Znev_12179	<1e-180	575
PNF14621.1	Znev_12179	<1e-180	575
PNF14622.1	Znev_12181	3.78e-159	479
PNF14623.1	Znev_17250	4.78e-121	341
PNF14624.1	Znev_17250	1.86e-92	268
PNF14625.1	Znev_17250	1.41e-133	374
PNF14626.1	Znev_12181	<1e-180	1148
PNF14630.1	Znev_02291	7.29e-08	50.4
PNF14631.1	Znev_02291	4.27e-07	50.8
PNF14632.1	Znev_02469	1.61e-32	125
PNF14633.1	Znev_03237	1.26e-46	177
PNF14634.1	Znev_03237	1.26e-46	177
PNF14636.1	Znev_16700	4.25e-45	144
PNF14637.1	Znev_15362	3.08e-99	292
PNF14639.1	Znev_18757	2.97e-49	182
PNF14640.1	Znev_18757	1.43e-48	181
PNF14641.1	Znev_00386	<1e-180	601
PNF14642.1	Znev_00386	<1e-180	601
PNF14643.1	Znev_00386	<1e-180	954
PNF14644.1	Znev_00386	<1e-180	948
PNF14645.1	Znev_00386	<1e-180	842
PNF14646.1	Znev_00386	<1e-180	954
PNF14647.1	Znev_00386	<1e-180	790
PNF14652.1	Znev_14459	4.82e-61	195
PNF14653.1	Znev_00069	<1e-180	804
PNF14654.1	Znev_00069	6.42e-168	474
PNF14655.1	Znev_00069	1e-168	476
PNF14656.1	Znev_00069	1.25e-126	368
PNF14657.1	Znev_00069	<1e-180	804
PNF14658.1	Znev_16650	1.77e-22	92.4
PNF14659.1	Znev_00069	<1e-180	804
PNF14660.1	Znev_00069	<1e-180	804
PNF14661.1	Znev_12015	2.47e-30	118
PNF14662.1	Znev_15756	5.32e-25	96.3
PNF14663.1	Znev_00070	1.01e-119	333
PNF14664.1	Znev_17473	2.35e-67	210
PNF14665.1	Znev_05081	3.63e-72	229
PNF14667.1	Znev_00135	3.21e-25	111
PNF14668.1	Znev_08770	3.38e-24	99.8
PNF14670.1	Znev_18493	1.29e-06	44.3
PNF14671.1	Znev_08770	6.15e-15	75.1
PNF14672.1	Znev_13593	3.83e-24	104
PNF14673.1	Znev_14294	7.62e-28	96.7
PNF14675.1	Znev_04575	1.01e-176	505
PNF14676.1	Znev_04575	7.59e-81	249
PNF14677.1	Znev_04575	3.65e-108	322
PNF14678.1	Znev_04576	<1e-180	1084
PNF14679.1	Znev_04575	2.13e-175	503
PNF14680.1	Znev_04576	<1e-180	1084
PNF14683.1	Znev_16904	<1e-180	1244
PNF14684.1	Znev_16904	2.11e-151	455
PNF14686.1	Znev_16906	2.83e-114	321
PNF14687.1	Znev_16906	6.94e-114	321
PNF14688.1	Znev_17247	5.77e-86	253
PNF14689.1	Znev_04585	6.5e-38	118
PNF14690.1	Znev_00718	3.45e-33	124
PNF14691.1	Znev_04582	<1e-180	1216
PNF14692.1	Znev_04582	<1e-180	748
PNF14693.1	Znev_04582	<1e-180	1016
PNF14694.1	Znev_04582	1.43e-136	394
PNF14695.1	Znev_04582	<1e-180	759
PNF14696.1	Znev_04582	<1e-180	700
PNF14697.1	Znev_08349	1.37e-08	47.8
PNF14698.1	Znev_04583	2.5e-155	439
PNF14699.1	Znev_04583	<1e-180	859
PNF14700.1	Znev_04571	<1e-180	613
PNF14701.1	Znev_04570	<1e-180	1248
PNF14702.1	Znev_04570	<1e-180	1248
PNF14703.1	Znev_04569	<1e-180	934
PNF14705.1	Znev_04579	<1e-180	528
PNF14706.1	Znev_04580	<1e-180	834
PNF14707.1	Znev_04564	5.28e-61	200
PNF14709.1	Znev_08770	7.54e-30	114
PNF14710.1	Znev_12913	3.89e-17	76.6
PNF14711.1	Znev_00108	<1e-180	617
PNF14712.1	Znev_00121	7.12e-42	129
PNF14713.1	Znev_00122	5.36e-84	242
PNF14714.1	Znev_00119	3.9e-146	409
PNF14715.1	Znev_18820	1.9e-98	312
PNF14716.1	Znev_18820	<1e-180	523
PNF14719.1	Znev_00117	3.01e-117	345
PNF14720.1	Znev_01103	1.81e-22	95.5
PNF14722.1	Znev_08917	5.47e-140	395
PNF14723.1	Znev_08917	5.47e-140	395
PNF14724.1	Znev_08917	5.47e-140	395
PNF14725.1	Znev_08921	2.64e-53	163
PNF14726.1	Znev_16803	1.46e-62	196
PNF14727.1	Znev_08919	1.62e-80	244
PNF14728.1	Znev_08919	1.62e-80	244
PNF14729.1	Znev_00209	2.47e-25	92.4
PNF14730.1	Znev_08920	1.42e-165	460
PNF14732.1	Znev_17223	6.35e-09	50.8
PNF14734.1	Znev_06725	3.39e-33	119
PNF14735.1	Znev_08919	<1e-180	573
PNF14736.1	Znev_05081	2.18e-70	225
PNF14739.1	Znev_08918	<1e-180	520
PNF14740.1	Znev_04742	5.99e-15	73.9
PNF14741.1	Znev_03586	3.53e-92	302
PNF14748.1	Znev_00718	3.61e-37	127
PNF14749.1	Znev_00315	1.46e-14	62.8
PNF14755.1	Znev_16621	4.59e-15	64.7
PNF14756.1	Znev_07125	5.44e-81	249
PNF14757.1	Znev_05736	1.16e-54	175
PNF14764.1	Znev_04370	1.75e-18	79.3
PNF14766.1	Znev_03707	7.56e-46	155
PNF14770.1	Znev_10459	1.56e-114	330
PNF14771.1	Znev_10459	2.29e-142	400
PNF14772.1	Znev_05692	4.97e-56	210
PNF14774.1	Znev_05692	6.91e-20	87.8
PNF14775.1	Znev_10468	<1e-180	716
PNF14776.1	Znev_10468	<1e-180	716
PNF14777.1	Znev_18186	3.9e-12	56.2
PNF14778.1	Znev_16892	<1e-180	1178
PNF14779.1	Znev_10468	2.46e-82	276
PNF14780.1	Znev_10468	4.84e-50	179
PNF14781.1	Znev_10465	1.68e-57	187
PNF14782.1	Znev_10468	6.19e-38	142
PNF14783.1	Znev_10464	<1e-180	699
PNF14784.1	Znev_10464	<1e-180	699
PNF14785.1	Znev_10464	<1e-180	699
PNF14787.1	Znev_00520	2.01e-30	116
PNF14788.1	Znev_05118	5.12e-102	318
PNF14789.1	Znev_10461	1.2e-38	135
PNF14790.1	Znev_10463	4.57e-62	187
PNF14791.1	Znev_10467	6.97e-176	512
PNF14792.1	Znev_05693	<1e-180	1041
PNF14793.1	Znev_06225	<1e-180	1268
PNF14794.1	Znev_02230	1.53e-31	124
PNF14795.1	Znev_11913	1.38e-07	52.8
PNF14796.1	Znev_05611	2.19e-76	244
PNF14797.1	Znev_02051	<1e-180	647
PNF14799.1	Znev_05612	2.12e-124	382
PNF14800.1	Znev_05612	2.13e-124	382
PNF14801.1	Znev_02052	<1e-180	2155
PNF14802.1	Znev_02050	4.88e-62	196
PNF14803.1	Znev_02050	2.73e-42	144
PNF14804.1	Znev_02050	1.55e-62	196
PNF14806.1	Znev_02059	4.91e-104	312
PNF14807.1	Znev_00232	9.57e-15	63.5
PNF14808.1	Znev_18727	9.61e-08	42.7
PNF14809.1	Znev_08770	2.16e-16	75.1
PNF14810.1	Znev_08761	7.48e-53	165
PNF14812.1	Znev_09773	1.08e-72	226
PNF14815.1	Znev_12913	3.18e-14	68.9
PNF14816.1	Znev_06224	1.08e-104	297
PNF14817.1	Znev_02617	8.62e-08	46.2
PNF14818.1	Znev_16650	2.56e-11	57
PNF14819.1	Znev_05691	7.08e-69	218
PNF14820.1	Znev_08083	6.4e-18	71.6
PNF14821.1	Znev_00659	8.26e-43	142
PNF14823.1	Znev_16700	1.34e-38	128
PNF14824.1	Znev_06095	8.35e-47	157
PNF14825.1	Znev_06095	8.35e-47	157
PNF14826.1	Znev_08770	4.49e-85	259
PNF14827.1	Znev_16803	4.46e-62	194
PNF14828.1	Znev_06098	5.39e-73	225
PNF14829.1	Znev_08768	4.82e-46	152
PNF14830.1	Znev_08081	2.07e-24	89.4
PNF14832.1	Znev_14459	1.03e-37	129
PNF14834.1	Znev_11713	1.06e-66	210
PNF14835.1	Znev_17954	1.09e-37	126
PNF14837.1	Znev_12424	<1e-180	581
PNF14838.1	Znev_12424	<1e-180	592
PNF14839.1	Znev_11444	2.49e-13	60.1
PNF14840.1	Znev_04297	1.98e-14	75.5
PNF14844.1	Znev_17168	1.99e-63	223
PNF14845.1	Znev_17168	1.99e-63	223
PNF14846.1	Znev_17168	1.99e-63	223
PNF14850.1	Znev_05520	1.09e-56	187
PNF14851.1	Znev_17694	5.91e-48	158
PNF14855.1	Znev_03622	2.11e-06	48.1
PNF14856.1	Znev_03622	2.29e-06	48.1
PNF14857.1	Znev_03622	2.94e-06	48.5
PNF14858.1	Znev_07130	6.44e-11	63.9
PNF14860.1	Znev_07039	3.08e-110	327
PNF14861.1	Znev_05751	3.53e-63	203
PNF14862.1	Znev_05751	1.38e-67	213
PNF14863.1	Znev_05751	2.38e-66	212
PNF14864.1	Znev_05751	1.38e-67	213
PNF14865.1	Znev_05751	1.38e-67	213
PNF14866.1	Znev_05751	3.53e-63	203
PNF14867.1	Znev_05751	3.53e-63	203
PNF14868.1	Znev_00280	6.6e-43	139
PNF14870.1	Znev_08770	4.49e-85	259
PNF14871.1	Znev_14434	3.1e-64	199
PNF14872.1	Znev_07038	2.55e-06	44.3
PNF14873.1	Znev_10785	4.81e-15	72
PNF14876.1	Znev_08770	1.2e-09	53.5
PNF14878.1	Znev_17954	1.39e-47	156
PNF14879.1	Znev_08081	2.14e-20	80.9
PNF14881.1	Znev_04935	2.19e-56	202
PNF14882.1	Znev_04935	1.47e-55	198
PNF14883.1	Znev_04935	1.47e-55	198
PNF14884.1	Znev_06898	4.52e-11	57.4
PNF14889.1	Znev_00135	2.09e-20	92.8
PNF14896.1	Znev_12843	<1e-180	769
PNF14897.1	Znev_12843	5.01e-168	482
PNF14900.1	Znev_13583	3.14e-155	430
PNF14901.1	Znev_10019	5.77e-96	279
PNF14902.1	Znev_02462	1.01e-124	380
PNF14903.1	Znev_02462	3.34e-112	346
PNF14904.1	Znev_05535	1.07e-29	113
PNF14905.1	Znev_17308	2.86e-06	44.3
PNF14906.1	Znev_02462	6.88e-44	159
PNF14907.1	Znev_02462	2.11e-128	392
PNF14908.1	Znev_02462	5.71e-116	350
PNF14909.1	Znev_02462	6.04e-122	368
PNF14910.1	Znev_02462	5.71e-116	350
PNF14911.1	Znev_13580	7.01e-151	426
PNF14912.1	Znev_02462	9.84e-97	304
PNF14913.1	Znev_01400	1.42e-26	116
PNF14915.1	Znev_13585	3.44e-123	367
PNF14916.1	Znev_13585	<1e-180	1329
PNF14918.1	Znev_03155	9.41e-06	47.4
PNF14920.1	Znev_12516	1.31e-28	108
PNF14927.1	Znev_13587	2.19e-35	116
PNF14928.1	Znev_12191	2.66e-20	80.1
PNF14929.1	Znev_13581	<1e-180	680
PNF14930.1	Znev_17683	5.83e-110	322
PNF14931.1	Znev_13588	1.66e-57	179
PNF14932.1	Znev_05691	1.06e-71	218
PNF14933.1	Znev_14650	2.39e-156	434
PNF14934.1	Znev_02844	5.9e-07	50.4
PNF14936.1	Znev_14651	2.12e-158	438
PNF14937.1	Znev_14651	1.44e-144	402
PNF14938.1	Znev_13376	<1e-180	1161
PNF14939.1	Znev_18361	4.88e-06	41.6
PNF14940.1	Znev_14365	6.77e-28	99.4
PNF14941.1	Znev_16650	4.71e-27	102
PNF14942.1	Znev_02489	<1e-180	1654
PNF14943.1	Znev_02489	<1e-180	1186
PNF14944.1	Znev_02487	<1e-180	651
PNF14945.1	Znev_02487	<1e-180	1052
PNF14946.1	Znev_02487	<1e-180	960
PNF14947.1	Znev_02487	8.27e-65	207
PNF14948.1	Znev_02486	<1e-180	1323
PNF14949.1	Znev_12843	2.69e-15	67.8
PNF14950.1	Znev_09812	<1e-180	697
PNF14951.1	Znev_09814	<1e-180	1362
PNF14952.1	Znev_09812	<1e-180	2008
PNF14953.1	Znev_09812	3.05e-45	156
PNF14954.1	Znev_02617	1.08e-17	73.9
PNF14955.1	Znev_09807	7.51e-130	365
PNF14956.1	Znev_09807	1.05e-93	271
PNF14957.1	Znev_09818	<1e-180	689
PNF14958.1	Znev_14458	9.44e-69	206
PNF14960.1	Znev_02482	9.57e-138	384
PNF14962.1	Znev_09808	3.5e-126	351
PNF14963.1	Znev_02479	1.26e-119	356
PNF14965.1	Znev_02469	2.13e-73	231
PNF14966.1	Znev_14649	<1e-180	815
PNF14967.1	Znev_08770	5.27e-26	103
PNF14968.1	Znev_05691	1.31e-66	216
PNF14969.1	Znev_02484	<1e-180	1483
PNF14970.1	Znev_02484	<1e-180	1483
PNF14971.1	Znev_14652	<1e-180	1259
PNF14972.1	Znev_14652	<1e-180	1259
PNF14973.1	Znev_03598	3.24e-126	359
PNF14974.1	Znev_03598	<1e-180	560
PNF14975.1	Znev_12813	<1e-180	1069
PNF14976.1	Znev_12813	<1e-180	2262
PNF14977.1	Znev_12813	<1e-180	2262
PNF14978.1	Znev_04442	<1e-180	571
PNF14979.1	Znev_04442	<1e-180	563
PNF14980.1	Znev_04442	8.06e-146	415
PNF14981.1	Znev_09260	<1e-180	767
PNF14982.1	Znev_04442	<1e-180	571
PNF14983.1	Znev_09260	1.79e-151	440
PNF14984.1	Znev_09260	<1e-180	1055
PNF14985.1	Znev_09260	<1e-180	1055
PNF14986.1	Znev_09260	<1e-180	1055
PNF14987.1	Znev_09259	4.22e-128	361
PNF14988.1	Znev_09259	1.7e-122	345
PNF14989.1	Znev_17247	9.9e-61	190
PNF14990.1	Znev_18782	<1e-180	1068
PNF14991.1	Znev_17598	1.08e-25	91.7
PNF14992.1	Znev_17730	5.78e-100	289
PNF14993.1	Znev_17416	1.39e-171	491
PNF14994.1	Znev_17416	9.17e-171	486
PNF14995.1	Znev_17416	3.78e-177	505
PNF14996.1	Znev_17416	5.44e-95	290
PNF14997.1	Znev_16650	1.12e-08	49.7
PNF14998.1	Znev_09813	9.72e-156	432
PNF14999.1	Znev_09813	9.72e-156	432
PNF15000.1	Znev_09809	5.74e-162	454
PNF15001.1	Znev_09809	<1e-180	704
PNF15002.1	Znev_09810	2.4e-180	503
PNF15003.1	Znev_09810	2.4e-180	503
PNF15004.1	Znev_09810	2.4e-180	503
PNF15005.1	Znev_18321	3.68e-53	166
PNF15006.1	Znev_06398	<1e-180	548
PNF15007.1	Znev_02542	2.87e-48	153
PNF15008.1	Znev_11064	6.02e-36	139
PNF15009.1	Znev_02526	9.51e-35	118
PNF15010.1	Znev_02346	4.7e-31	107
PNF15011.1	Znev_05969	4.81e-22	96.3
PNF15013.1	Znev_07879	8.78e-18	80.1
PNF15014.1	Znev_08035	1.8e-14	71.6
PNF15015.1	Znev_05151	5.22e-13	69.7
PNF15016.1	Znev_09434	4.18e-90	271
PNF15017.1	Znev_00804	9.13e-27	103
PNF15018.1	Znev_01916	8.95e-31	116
PNF15019.1	Znev_06408	<1e-180	592
PNF15020.1	Znev_06407	<1e-180	869
PNF15021.1	Znev_06407	<1e-180	779
PNF15022.1	Znev_06407	<1e-180	869
PNF15023.1	Znev_06407	<1e-180	779
PNF15024.1	Znev_06407	<1e-180	869
PNF15025.1	Znev_06407	<1e-180	1736
PNF15026.1	Znev_06407	<1e-180	686
PNF15027.1	Znev_06407	<1e-180	1736
PNF15028.1	Znev_06407	<1e-180	999
PNF15029.1	Znev_15756	5.88e-36	125
PNF15031.1	Znev_17247	9.71e-78	236
PNF15036.1	Znev_12913	8.38e-19	81.6
PNF15037.1	Znev_15005	1.09e-29	116
PNF15038.1	Znev_00315	1.15e-32	112
PNF15039.1	Znev_12869	<1e-180	556
PNF15040.1	Znev_08419	7.48e-76	248
PNF15041.1	Znev_14460	7.58e-90	281
PNF15042.1	Znev_04564	3.42e-49	165
PNF15043.1	Znev_10837	4.36e-42	139
PNF15044.1	Znev_08313	1.39e-26	96.7
PNF15046.1	Znev_09464	<1e-180	1373
PNF15047.1	Znev_09464	<1e-180	1373
PNF15048.1	Znev_02052	<1e-180	884
PNF15049.1	Znev_09464	<1e-180	1373
PNF15050.1	Znev_09464	<1e-180	1373
PNF15051.1	Znev_01434	<1e-180	599
PNF15052.1	Znev_09464	<1e-180	1373
PNF15053.1	Znev_09464	<1e-180	1263
PNF15055.1	Znev_01129	4.68e-129	386
PNF15056.1	Znev_16822	1.23e-29	98.2
PNF15057.1	Znev_08462	1.29e-19	81.6
PNF15058.1	Znev_05118	4.83e-96	292
PNF15059.1	Znev_16589	1.77e-140	442
PNF15060.1	Znev_16589	2.93e-54	192
PNF15061.1	Znev_16589	4.64e-139	442
PNF15062.1	Znev_16589	7.04e-135	419
PNF15063.1	Znev_16589	<1e-180	914
PNF15064.1	Znev_16589	1.74e-141	441
PNF15065.1	Znev_18832	2.52e-127	387
PNF15067.1	Znev_12472	6.66e-28	107
PNF15068.1	Znev_17468	1.74e-22	83.6
PNF15069.1	Znev_11713	1.06e-66	210
PNF15070.1	Znev_01453	4.45e-14	74.7
PNF15071.1	Znev_01453	9.75e-06	47
PNF15075.1	Znev_08761	1.81e-35	120
PNF15076.1	Znev_01910	6.3e-10	59.7
PNF15077.1	Znev_14460	4.62e-93	275
PNF15078.1	Znev_13201	1.06e-108	328
PNF15079.1	Znev_18840	3.41e-39	142
PNF15080.1	Znev_18840	1.6e-24	100
PNF15082.1	Znev_08394	<1e-180	1078
PNF15083.1	Znev_08394	<1e-180	1071
PNF15084.1	Znev_08394	<1e-180	1078
PNF15085.1	Znev_06826	6.27e-42	137
PNF15087.1	Znev_08393	<1e-180	810
PNF15088.1	Znev_08393	<1e-180	810
PNF15089.1	Znev_05148	2.19e-60	198
PNF15090.1	Znev_06819	1.87e-144	468
PNF15091.1	Znev_02578	7.34e-43	141
PNF15092.1	Znev_02578	1.08e-34	118
PNF15093.1	Znev_02578	2.62e-43	141
PNF15095.1	Znev_03175	5.33e-23	89.4
PNF15097.1	Znev_18840	3.71e-42	150
PNF15102.1	Znev_18840	3.1e-51	176
PNF15103.1	Znev_18840	1.45e-33	124
PNF15104.1	Znev_18840	3.18e-47	165
PNF15105.1	Znev_08395	<1e-180	1003
PNF15106.1	Znev_08396	<1e-180	1791
PNF15107.1	Znev_08395	<1e-180	1003
PNF15108.1	Znev_08396	<1e-180	1791
PNF15109.1	Znev_08396	<1e-180	1791
PNF15110.1	Znev_08397	<1e-180	885
PNF15111.1	Znev_08397	<1e-180	884
PNF15112.1	Znev_08397	<1e-180	884
PNF15113.1	Znev_02636	<1e-180	1375
PNF15114.1	Znev_02636	<1e-180	821
PNF15115.1	Znev_02636	<1e-180	1285
PNF15116.1	Znev_12382	1.86e-85	244
PNF15117.1	Znev_02650	7.75e-144	407
PNF15118.1	Znev_02650	<1e-180	570
PNF15119.1	Znev_02650	7.75e-144	407
PNF15120.1	Znev_02650	<1e-180	671
PNF15121.1	Znev_02652	3.54e-127	352
PNF15122.1	Znev_02653	<1e-180	627
PNF15123.1	Znev_02653	<1e-180	586
PNF15124.1	Znev_02653	<1e-180	586
PNF15125.1	Znev_02653	5.95e-74	229
PNF15126.1	Znev_02653	<1e-180	640
PNF15127.1	Znev_02653	7.31e-169	478
PNF15128.1	Znev_02651	<1e-180	637
PNF15129.1	Znev_02651	1.1e-118	340
PNF15130.1	Znev_11458	4.39e-33	113
PNF15131.1	Znev_08534	3.21e-115	339
PNF15132.1	Znev_02637	1.95e-89	259
PNF15133.1	Znev_02637	1.43e-23	87.4
PNF15134.1	Znev_12383	<1e-180	1675
PNF15135.1	Znev_12383	<1e-180	723
PNF15136.1	Znev_12383	<1e-180	1671
PNF15137.1	Znev_08481	3.31e-50	187
PNF15138.1	Znev_08481	2.47e-52	186
PNF15139.1	Znev_08481	1.73e-40	151
PNF15140.1	Znev_17802	9.68e-145	421
PNF15141.1	Znev_02638	1.37e-143	422
PNF15142.1	Znev_03659	6.81e-26	93.2
PNF15143.1	Znev_05118	5.08e-95	299
PNF15144.1	Znev_08354	<1e-180	560
PNF15145.1	Znev_08354	3.4e-125	364
PNF15146.1	Znev_08354	<1e-180	560
PNF15147.1	Znev_08354	<1e-180	799
PNF15148.1	Znev_08354	<1e-180	799
PNF15149.1	Znev_17387	<1e-180	1841
PNF15150.1	Znev_17387	<1e-180	2476
PNF15151.1	Znev_08359	8.94e-171	471
PNF15152.1	Znev_08359	8.94e-171	471
PNF15153.1	Znev_08360	<1e-180	1083
PNF15154.1	Znev_08360	<1e-180	1097
PNF15155.1	Znev_05691	1.4e-71	217
PNF15156.1	Znev_02617	3.3e-09	49.3
PNF15157.1	Znev_06826	8.67e-28	102
PNF15158.1	Znev_08768	6.7e-41	138
PNF15159.1	Znev_17387	<1e-180	1697
PNF15160.1	Znev_17387	<1e-180	1697
PNF15161.1	Znev_18321	1.77e-42	138
PNF15162.1	Znev_17223	5.07e-12	60.1
PNF15164.1	Znev_01743	5.87e-176	544
PNF15165.1	Znev_01743	<1e-180	801
PNF15166.1	Znev_01743	<1e-180	801
PNF15167.1	Znev_01743	7.18e-90	289
PNF15168.1	Znev_01743	9.02e-101	325
PNF15169.1	Znev_01743	1.07e-20	84.7
PNF15170.1	Znev_08199	1.02e-27	116
PNF15171.1	Znev_08199	4.81e-28	115
PNF15172.1	Znev_08199	1.21e-27	117
PNF15173.1	Znev_08199	1.02e-27	116
PNF15174.1	Znev_08199	1.02e-27	116
PNF15175.1	Znev_08199	6.13e-11	63.5
PNF15176.1	Znev_08199	4.54e-09	55.5
PNF15177.1	Znev_08199	1.02e-27	116
PNF15178.1	Znev_08199	5.32e-11	62.8
PNF15179.1	Znev_10721	4.12e-06	40.8
PNF15180.1	Znev_18321	2.03e-44	144
PNF15182.1	Znev_01741	<1e-180	1004
PNF15183.1	Znev_01741	<1e-180	1004
PNF15184.1	Znev_01741	<1e-180	1009
PNF15185.1	Znev_02766	<1e-180	1125
PNF15186.1	Znev_02766	<1e-180	545
PNF15187.1	Znev_02766	<1e-180	892
PNF15188.1	Znev_02766	1.52e-84	270
PNF15189.1	Znev_02766	1.22e-75	241
PNF15190.1	Znev_02767	4.61e-144	402
PNF15191.1	Znev_02767	2.28e-128	361
PNF15192.1	Znev_02767	4.61e-144	402
PNF15193.1	Znev_02767	4.61e-144	402
PNF15194.1	Znev_02767	4.61e-144	402
PNF15195.1	Znev_01583	2.75e-145	420
PNF15196.1	Znev_17730	3.48e-126	356
PNF15197.1	Znev_12268	4.61e-30	111
PNF15198.1	Znev_08976	2.07e-134	408
PNF15199.1	Znev_08976	5.27e-159	474
PNF15201.1	Znev_08761	2.03e-16	68.2
PNF15204.1	Znev_04910	5.02e-06	46.6
PNF15205.1	Znev_04910	4.58e-06	47
PNF15207.1	Znev_04910	2.93e-06	47.4
PNF15208.1	Znev_16550	5.11e-12	59.3
PNF15209.1	Znev_12015	1.21e-89	286
PNF15210.1	Znev_06494	2.02e-06	51.2
PNF15212.1	Znev_06494	8.46e-06	48.1
PNF15214.1	Znev_06494	1.02e-07	55.5
PNF15216.1	Znev_07385	1.11e-64	230
PNF15217.1	Znev_07385	1.13e-63	225
PNF15218.1	Znev_12843	<1e-180	709
PNF15220.1	Znev_01286	3.48e-171	472
PNF15221.1	Znev_01286	1.49e-169	468
PNF15222.1	Znev_01286	<1e-180	527
PNF15223.1	Znev_01286	<1e-180	527
PNF15224.1	Znev_01286	1.49e-169	468
PNF15225.1	Znev_01286	2.93e-157	437
PNF15226.1	Znev_16589	1.04e-160	502
PNF15227.1	Znev_15237	6.67e-35	120
PNF15228.1	Znev_16589	3.39e-73	246
PNF15229.1	Znev_16589	<1e-180	2703
PNF15230.1	Znev_16589	8.96e-56	184
PNF15231.1	Znev_16589	<1e-180	613
PNF15233.1	Znev_14458	7.87e-64	193
PNF15234.1	Znev_17223	1.66e-09	52.4
PNF15235.1	Znev_15005	<1e-180	996
PNF15237.1	Znev_12018	4.19e-77	235
PNF15238.1	Znev_16515	5.84e-47	170
PNF15239.1	Znev_16650	2.49e-08	50.4
PNF15240.1	Znev_10429	1.79e-13	59.7
PNF15241.1	Znev_14350	1.11e-07	44.3
PNF15245.1	Znev_06136	1.74e-09	55.5
PNF15246.1	Znev_06136	2.75e-09	50.8
PNF15247.1	Znev_08786	6.29e-10	51.6
PNF15248.1	Znev_18945	3.37e-142	429
PNF15251.1	Znev_10907	<1e-180	601
PNF15252.1	Znev_10905	<1e-180	631
PNF15253.1	Znev_13978	<1e-180	876
PNF15254.1	Znev_13978	<1e-180	876
PNF15255.1	Znev_13980	<1e-180	3208
PNF15256.1	Znev_13980	<1e-180	1491
PNF15257.1	Znev_13980	<1e-180	2630
PNF15258.1	Znev_13980	<1e-180	2733
PNF15259.1	Znev_12582	1.09e-13	73.9
PNF15261.1	Znev_05351	3.47e-39	141
PNF15262.1	Znev_12011	2.34e-87	271
PNF15265.1	Znev_12570	2.31e-12	61.2
PNF15273.1	Znev_10895	<1e-180	1862
PNF15274.1	Znev_10895	<1e-180	1766
PNF15275.1	Znev_10895	<1e-180	1285
PNF15276.1	Znev_16650	2.47e-06	42.4
PNF15277.1	Znev_03227	<1e-180	602
PNF15281.1	Znev_02671	1.3e-29	120
PNF15282.1	Znev_02671	1.09e-29	120
PNF15283.1	Znev_10903	1.11e-177	486
PNF15290.1	Znev_00611	<1e-180	723
PNF15291.1	Znev_06703	8.34e-14	71.2
PNF15292.1	Znev_06703	5.02e-09	56.6
PNF15294.1	Znev_06067	1.42e-113	343
PNF15295.1	Znev_11458	9.36e-45	141
PNF15300.1	Znev_13984	1.02e-61	205
PNF15301.1	Znev_13984	<1e-180	754
PNF15302.1	Znev_13981	<1e-180	804
PNF15303.1	Znev_13982	<1e-180	561
PNF15304.1	Znev_00327	3.53e-20	92
PNF15305.1	Znev_03227	<1e-180	808
PNF15311.1	Znev_03232	2.15e-115	337
PNF15313.1	Znev_03231	<1e-180	841
PNF15314.1	Znev_13979	4.25e-110	308
PNF15317.1	Znev_01891	2.51e-06	46.2
PNF15319.1	Znev_00567	2.44e-58	200
PNF15320.1	Znev_00567	2.44e-58	200
PNF15321.1	Znev_00567	2.44e-58	200
PNF15322.1	Znev_00567	2.44e-58	200
PNF15323.1	Znev_00567	2.44e-58	200
PNF15325.1	Znev_18546	<1e-180	1741
PNF15326.1	Znev_18546	<1e-180	2024
PNF15327.1	Znev_03230	7.76e-06	42.7
PNF15328.1	Znev_10894	<1e-180	1254
PNF15329.1	Znev_10894	<1e-180	1246
PNF15330.1	Znev_14460	5.88e-51	165
PNF15333.1	Znev_10894	7.65e-106	338
PNF15338.1	Znev_10894	5.56e-18	87.4
PNF15339.1	Znev_02722	2.74e-08	55.5
PNF15341.1	Znev_18945	1.26e-107	332
PNF15342.1	Znev_08786	1.43e-07	45.8
PNF15343.1	Znev_00611	<1e-180	723
PNF15358.1	Znev_16952	2.39e-39	123
PNF15360.1	Znev_10604	3.94e-112	343
PNF15361.1	Znev_10604	5.5e-112	342
PNF15362.1	Znev_05930	4.08e-09	56.6
PNF15363.1	Znev_00794	5.89e-16	79
PNF15364.1	Znev_10911	<1e-180	965
PNF15365.1	Znev_03228	3.81e-51	179
PNF15366.1	Znev_03228	2.43e-95	310
PNF15367.1	Znev_03228	1.42e-95	309
PNF15368.1	Znev_08081	1.74e-29	97.8
PNF15369.1	Znev_15978	5.19e-68	208
PNF15370.1	Znev_01794	1.83e-125	363
PNF15371.1	Znev_01794	2.34e-124	362
PNF15372.1	Znev_01794	3.58e-47	156
PNF15373.1	Znev_01794	9.23e-115	335
PNF15374.1	Znev_12015	2.41e-34	128
PNF15375.1	Znev_00320	3.05e-11	55.1
PNF15376.1	Znev_13983	1.91e-180	504
PNF15377.1	Znev_15005	2.85e-36	139
PNF15378.1	Znev_15005	3.79e-35	139
PNF15380.1	Znev_07187	3.68e-10	50.8
PNF15381.1	Znev_18782	3.72e-36	139
PNF15383.1	Znev_07187	2.02e-12	55.8
PNF15388.1	Znev_03627	1.45e-16	80.5
PNF15389.1	Znev_03627	1.45e-16	80.5
PNF15393.1	Znev_09553	5.39e-17	78.2
PNF15394.1	Znev_16700	3.53e-36	122
PNF15395.1	Znev_10900	<1e-180	548
PNF15396.1	Znev_10900	7e-125	358
PNF15397.1	Znev_10901	5.96e-140	395
PNF15398.1	Znev_10901	<1e-180	666
PNF15399.1	Znev_12913	1.01e-16	73.9
PNF15400.1	Znev_08770	1.85e-29	112
PNF15401.1	Znev_07187	6.01e-08	43.9
PNF15402.1	Znev_10908	7.32e-117	332
PNF15405.1	Znev_10908	4.68e-117	333
PNF15407.1	Znev_10909	<1e-180	897
PNF15408.1	Znev_10909	<1e-180	590
PNF15409.1	Znev_10910	1.4e-82	246
PNF15410.1	Znev_10910	8.66e-174	485
PNF15411.1	Znev_10910	3.25e-115	332
PNF15412.1	Znev_10910	5.68e-174	483
PNF15413.1	Znev_10909	<1e-180	942
PNF15414.1	Znev_05691	2.87e-71	217
PNF15417.1	Znev_14214	5.62e-21	86.7
PNF15418.1	Znev_03518	<1e-180	1366
PNF15420.1	Znev_10904	<1e-180	525
PNF15421.1	Znev_10904	2.9e-145	412
PNF15422.1	Znev_10904	2.19e-107	312
PNF15423.1	Znev_10902	<1e-180	768
PNF15424.1	Znev_10902	<1e-180	753
PNF15425.1	Znev_10902	<1e-180	768
PNF15426.1	Znev_10902	<1e-180	627
PNF15427.1	Znev_10902	2.51e-137	400
PNF15428.1	Znev_03518	3.13e-85	275
PNF15429.1	Znev_03518	<1e-180	1115
PNF15430.1	Znev_16953	2.08e-19	83.2
PNF15431.1	Znev_02869	1.27e-18	71.6
PNF15432.1	Znev_16882	7.3e-20	84
PNF15433.1	Znev_07390	4.04e-51	193
PNF15434.1	Znev_01916	5.56e-22	86.3
PNF15436.1	Znev_05024	1.43e-06	44.7
PNF15437.1	Znev_12843	1.9e-26	104
PNF15438.1	Znev_17223	7.09e-25	97.4
PNF15439.1	Znev_12188	4.33e-92	296
PNF15440.1	Znev_17223	2.04e-08	49.7
PNF15441.1	Znev_13654	2.66e-30	103
PNF15442.1	Znev_17699	2.27e-33	112
PNF15443.1	Znev_16589	1.81e-47	163
PNF15444.1	Znev_12851	1.43e-10	57.4
PNF15448.1	Znev_12913	2.57e-12	63.2
PNF15449.1	Znev_04086	<1e-180	550
PNF15450.1	Znev_04086	<1e-180	544
PNF15451.1	Znev_04086	<1e-180	550
PNF15452.1	Znev_04086	<1e-180	845
PNF15453.1	Znev_08770	2.31e-12	61.2
PNF15455.1	Znev_07153	<1e-180	827
PNF15456.1	Znev_07153	<1e-180	827
PNF15457.1	Znev_15756	4.94e-26	99.8
PNF15458.1	Znev_07152	<1e-180	623
PNF15459.1	Znev_07152	<1e-180	582
PNF15460.1	Znev_07152	<1e-180	623
PNF15461.1	Znev_04087	2.31e-143	400
PNF15462.1	Znev_00576	<1e-180	558
PNF15463.1	Znev_00577	2.12e-169	468
PNF15465.1	Znev_08775	4.61e-48	161
PNF15466.1	Znev_14670	1.46e-54	169
PNF15467.1	Znev_05118	1.48e-101	305
PNF15468.1	Znev_08761	8.47e-24	94.4
PNF15471.1	Znev_00508	1.85e-44	141
PNF15475.1	Znev_03582	5.83e-54	178
PNF15476.1	Znev_03582	2.96e-42	146
PNF15478.1	Znev_15755	8.45e-25	95.9
PNF15479.1	Znev_14660	4.23e-75	228
PNF15480.1	Znev_14660	7.81e-55	175
PNF15481.1	Znev_14657	<1e-180	709
PNF15482.1	Znev_14659	<1e-180	677
PNF15483.1	Znev_01266	4.57e-98	278
PNF15484.1	Znev_00135	3.02e-25	112
PNF15485.1	Znev_17539	1.34e-66	204
PNF15486.1	Znev_05691	1.15e-70	217
PNF15487.1	Znev_01264	1.18e-136	387
PNF15488.1	Znev_01264	7.05e-86	262
PNF15489.1	Znev_01264	<1e-180	712
PNF15490.1	Znev_01264	7.05e-86	262
PNF15491.1	Znev_01264	<1e-180	712
PNF15492.1	Znev_01264	<1e-180	712
PNF15493.1	Znev_01264	4.49e-135	390
PNF15494.1	Znev_01264	<1e-180	712
PNF15495.1	Znev_01264	1.18e-136	387
PNF15496.1	Znev_01264	<1e-180	712
PNF15498.1	Znev_01261	<1e-180	1130
PNF15499.1	Znev_01261	2.14e-149	434
PNF15500.1	Znev_01261	<1e-180	517
PNF15502.1	Znev_01263	<1e-180	1219
PNF15503.1	Znev_01263	<1e-180	1228
PNF15504.1	Znev_01271	<1e-180	723
PNF15505.1	Znev_01268	<1e-180	840
PNF15506.1	Znev_01268	1.06e-170	476
PNF15507.1	Znev_01267	<1e-180	1087
PNF15508.1	Znev_01267	<1e-180	682
PNF15509.1	Znev_01270	<1e-180	1103
PNF15510.1	Znev_01270	<1e-180	915
PNF15511.1	Znev_01270	<1e-180	907
PNF15512.1	Znev_01270	3.75e-134	393
PNF15513.1	Znev_01270	<1e-180	907
PNF15514.1	Znev_01270	<1e-180	1103
PNF15515.1	Znev_01270	<1e-180	912
PNF15516.1	Znev_01262	<1e-180	858
PNF15517.1	Znev_16586	2.77e-176	485
PNF15518.1	Znev_07049	3.31e-25	101
PNF15519.1	Znev_01572	4.3e-164	481
PNF15520.1	Znev_05118	3.93e-154	460
PNF15521.1	Znev_13599	1.86e-49	161
PNF15522.1	Znev_08862	9.89e-11	57.4
PNF15523.1	Znev_12015	6.27e-35	131
PNF15524.1	Znev_05346	6.74e-06	41.2
PNF15526.1	Znev_04012	2.68e-44	141
PNF15527.1	Znev_12843	8.78e-32	119
PNF15528.1	Znev_02753	2.16e-98	298
PNF15529.1	Znev_02753	<1e-180	612
PNF15530.1	Znev_02753	5.41e-150	437
PNF15531.1	Znev_02753	<1e-180	694
PNF15532.1	Znev_03998	<1e-180	563
PNF15533.1	Znev_03998	<1e-180	627
PNF15534.1	Znev_12661	3.35e-51	169
PNF15535.1	Znev_00718	3e-26	99.8
PNF15536.1	Znev_13425	<1e-180	877
PNF15537.1	Znev_13425	<1e-180	917
PNF15538.1	Znev_05853	3.46e-27	97.4
PNF15539.1	Znev_03643	3.91e-61	197
PNF15540.1	Znev_16638	2.77e-42	140
PNF15541.1	Znev_04952	8.47e-86	261
PNF15542.1	Znev_04952	3.66e-99	293
PNF15543.1	Znev_04952	2.19e-99	294
PNF15544.1	Znev_03943	3.13e-106	306
PNF15545.1	Znev_03943	3.13e-106	306
PNF15546.1	Znev_03943	3.13e-106	306
PNF15547.1	Znev_17327	3.29e-13	57
PNF15548.1	Znev_09213	3.44e-16	72
PNF15549.1	Znev_09213	1.31e-45	158
PNF15550.1	Znev_09213	3.29e-32	121
PNF15551.1	Znev_09213	4.37e-37	132
PNF15552.1	Znev_09213	2.33e-45	157
PNF15553.1	Znev_09213	3.29e-32	121
PNF15554.1	Znev_09213	4.22e-54	183
PNF15555.1	Znev_09213	4.22e-54	183
PNF15556.1	Znev_09213	9.67e-24	97.1
PNF15557.1	Znev_02469	1.16e-38	140
PNF15558.1	Znev_04952	4.34e-99	293
PNF15559.1	Znev_04952	4.34e-99	293
PNF15560.1	Znev_04952	4.34e-99	293
PNF15561.1	Znev_04952	4.34e-99	293
PNF15562.1	Znev_04952	4.34e-99	293
PNF15563.1	Znev_04952	4.34e-99	293
PNF15564.1	Znev_04952	2.1e-88	265
PNF15565.1	Znev_10573	7.35e-19	84.7
PNF15566.1	Znev_10573	1.21e-18	84.7
PNF15567.1	Znev_10573	4.9e-19	85.5
PNF15568.1	Znev_10573	7.46e-19	85.5
PNF15570.1	Znev_16700	2.59e-15	64.7
PNF15575.1	Znev_00250	5.51e-77	239
PNF15576.1	Znev_00250	3.67e-78	242
PNF15577.1	Znev_00250	3.67e-78	242
PNF15578.1	Znev_00250	1.2e-82	254
PNF15579.1	Znev_00250	1.2e-82	254
PNF15580.1	Znev_00250	1.2e-82	254
PNF15581.1	Znev_00250	7.6e-43	144
PNF15582.1	Znev_00250	2e-36	132
PNF15583.1	Znev_00250	1.2e-82	254
PNF15584.1	Znev_01406	3.27e-63	207
PNF15585.1	Znev_11267	7.76e-29	107
PNF15586.1	Znev_08465	1.76e-36	125
PNF15587.1	Znev_02212	1.77e-66	221
PNF15588.1	Znev_02212	7.25e-76	248
PNF15589.1	Znev_02212	8.63e-60	203
PNF15592.1	Znev_04952	2.14e-97	289
PNF15593.1	Znev_08186	9.67e-16	66.6
PNF15594.1	Znev_09440	1.06e-52	175
PNF15595.1	Znev_02033	1.36e-51	166
PNF15596.1	Znev_11689	2.21e-125	375
PNF15597.1	Znev_18368	1.35e-09	47.8
PNF15598.1	Znev_08465	2.69e-49	164
PNF15599.1	Znev_15388	8.93e-15	71.2
PNF15602.1	Znev_08926	6.94e-25	102
PNF15603.1	Znev_13201	1.46e-26	107
PNF15606.1	Znev_15634	3.59e-42	138
PNF15617.1	Znev_05712	5.78e-13	70.5
PNF15618.1	Znev_05712	1.05e-06	49.3
PNF15619.1	Znev_08434	2.99e-108	333
PNF15620.1	Znev_08434	8.59e-130	390
PNF15621.1	Znev_08434	8.59e-130	390
PNF15622.1	Znev_08434	3.02e-129	390
PNF15627.1	Znev_04462	6.07e-134	382
PNF15628.1	Znev_04465	<1e-180	1355
PNF15629.1	Znev_04464	<1e-180	922
PNF15630.1	Znev_04465	1.79e-134	411
PNF15631.1	Znev_04465	2.71e-112	353
PNF15632.1	Znev_04057	<1e-180	898
PNF15633.1	Znev_04055	<1e-180	1228
PNF15634.1	Znev_04055	<1e-180	880
PNF15635.1	Znev_04056	<1e-180	1311
PNF15636.1	Znev_04056	1.23e-171	490
PNF15637.1	Znev_04056	<1e-180	1451
PNF15638.1	Znev_04056	<1e-180	1453
PNF15639.1	Znev_04056	<1e-180	1536
PNF15640.1	Znev_04056	<1e-180	1458
PNF15641.1	Znev_04056	<1e-180	1454
PNF15642.1	Znev_04056	<1e-180	1036
PNF15643.1	Znev_04056	<1e-180	950
PNF15644.1	Znev_04054	1.22e-40	127
PNF15645.1	Znev_04051	3.86e-161	449
PNF15646.1	Znev_04058	4.09e-97	278
PNF15647.1	Znev_04045	<1e-180	749
PNF15648.1	Znev_04045	<1e-180	716
PNF15649.1	Znev_04045	<1e-180	518
PNF15650.1	Znev_04043	<1e-180	1768
PNF15651.1	Znev_04043	<1e-180	1768
PNF15652.1	Znev_04043	<1e-180	1786
PNF15653.1	Znev_04043	3.16e-147	447
PNF15654.1	Znev_04043	<1e-180	1782
PNF15655.1	Znev_12913	2.93e-16	74.3
PNF15656.1	Znev_04048	2.87e-134	383
PNF15657.1	Znev_04048	<1e-180	524
PNF15659.1	Znev_04047	<1e-180	1508
PNF15660.1	Znev_04047	<1e-180	553
PNF15661.1	Znev_04047	<1e-180	954
PNF15662.1	Znev_04047	<1e-180	1442
PNF15663.1	Znev_04047	<1e-180	1508
PNF15664.1	Znev_04047	<1e-180	1138
PNF15666.1	Znev_04049	<1e-180	801
PNF15667.1	Znev_04049	<1e-180	635
PNF15668.1	Znev_17910	5.27e-37	128
PNF15669.1	Znev_01382	2.05e-108	332
PNF15670.1	Znev_11534	2.06e-37	140
PNF15671.1	Znev_01383	3.94e-39	148
PNF15672.1	Znev_01382	5.41e-116	351
PNF15673.1	Znev_01382	1.06e-95	299
PNF15674.1	Znev_01281	<1e-180	2612
PNF15675.1	Znev_01281	<1e-180	1419
PNF15676.1	Znev_01281	<1e-180	1632
PNF15677.1	Znev_01281	<1e-180	697
PNF15681.1	Znev_16588	<1e-180	597
PNF15682.1	Znev_01259	2.31e-149	417
PNF15684.1	Znev_05691	3.12e-68	217
PNF15686.1	Znev_06672	2.3e-12	65.9
PNF15687.1	Znev_06672	1.54e-14	70.5
PNF15688.1	Znev_06672	5.72e-18	80.9
PNF15689.1	Znev_02143	4.85e-14	71.2
PNF15691.1	Znev_02143	3.97e-14	71.2
PNF15693.1	Znev_01383	3.02e-121	363
PNF15694.1	Znev_18277	4.8e-24	99.4
PNF15695.1	Znev_14802	<1e-180	617
PNF15696.1	Znev_12843	1.58e-68	240
PNF15697.1	Znev_02469	1.29e-62	201
PNF15698.1	Znev_11442	1.08e-88	277
PNF15699.1	Znev_03108	8.54e-55	194
PNF15700.1	Znev_11442	3.07e-75	237
PNF15701.1	Znev_16710	1.65e-18	83.2
PNF15702.1	Znev_12843	5.29e-15	73.6
PNF15703.1	Znev_14434	7.28e-43	147
PNF15704.1	Znev_11713	2.53e-56	183
PNF15705.1	Znev_18335	7.7e-15	66.6
PNF15706.1	Znev_09125	5.42e-55	166
PNF15707.1	Znev_08775	1.95e-58	189
PNF15708.1	Znev_18990	2.61e-129	394
PNF15709.1	Znev_09124	<1e-180	1125
PNF15710.1	Znev_09124	<1e-180	1508
PNF15711.1	Znev_12188	1.74e-62	213
PNF15712.1	Znev_09121	5.83e-12	54.3
PNF15713.1	Znev_09986	7.18e-54	174
PNF15714.1	Znev_09121	7.9e-07	45.4
PNF15715.1	Znev_11442	5.9e-59	192
PNF15716.1	Znev_11442	1.2e-18	79.7
PNF15717.1	Znev_11442	4.91e-88	270
PNF15718.1	Znev_11442	3.51e-99	298
PNF15719.1	Znev_11442	6.43e-64	209
PNF15721.1	Znev_14802	<1e-180	593
PNF15722.1	Znev_14802	<1e-180	591
PNF15723.1	Znev_14802	6.24e-180	534
PNF15724.1	Znev_14802	<1e-180	592
PNF15725.1	Znev_14802	<1e-180	591
PNF15727.1	Znev_17748	4.17e-73	218
PNF15729.1	Znev_07100	<1e-180	1194
PNF15730.1	Znev_07100	<1e-180	1114
PNF15731.1	Znev_07100	<1e-180	634
PNF15732.1	Znev_07100	<1e-180	1194
PNF15733.1	Znev_07100	<1e-180	634
PNF15734.1	Znev_17329	4.29e-54	175
PNF15735.1	Znev_14365	1.72e-58	191
PNF15737.1	Znev_14459	8.42e-58	177
PNF15738.1	Znev_16896	<1e-180	516
PNF15739.1	Znev_16896	<1e-180	773
PNF15741.1	Znev_07098	4.22e-72	208
PNF15742.1	Znev_07099	7.78e-132	369
PNF15743.1	Znev_08770	5.09e-95	285
PNF15746.1	Znev_12484	1.11e-133	372
PNF15747.1	Znev_12485	<1e-180	1456
PNF15748.1	Znev_08768	2.1e-27	104
PNF15749.1	Znev_12483	3.37e-119	337
PNF15750.1	Znev_16800	1.36e-25	89.4
PNF15751.1	Znev_17598	9.97e-18	70.5
PNF15752.1	Znev_12015	6.95e-54	189
PNF15753.1	Znev_04485	9.19e-21	78.6
PNF15754.1	Znev_08761	1.06e-39	132
PNF15755.1	Znev_15305	3.36e-47	163
PNF15756.1	Znev_05736	5.08e-08	49.3
PNF15757.1	Znev_02893	<1e-180	818
PNF15758.1	Znev_00135	1.42e-13	70.1
PNF15759.1	Znev_12015	6.74e-24	97.8
PNF15760.1	Znev_15718	1.21e-58	172
PNF15761.1	Znev_18383	<1e-180	1125
PNF15762.1	Znev_18383	6.29e-43	151
PNF15763.1	Znev_18383	<1e-180	926
PNF15764.1	Znev_15716	<1e-180	974
PNF15765.1	Znev_08761	3.6e-23	91.3
PNF15767.1	Znev_05736	1.48e-09	55.1
PNF15769.1	Znev_00480	1.37e-06	50.1
PNF15770.1	Znev_00480	1.03e-06	50.4
PNF15771.1	Znev_00480	1.35e-06	49.7
PNF15776.1	Znev_00315	2.03e-23	86.3
PNF15781.1	Znev_00262	2.1e-90	290
PNF15784.1	Znev_16541	2.86e-50	161
PNF15785.1	Znev_05797	8.48e-112	321
PNF15786.1	Znev_11056	4.64e-32	110
PNF15787.1	Znev_17752	5.48e-40	127
PNF15794.1	Znev_08928	5.51e-40	132
PNF15795.1	Znev_12788	9.26e-76	249
PNF15796.1	Znev_12788	5.4e-16	78.2
PNF15798.1	Znev_14656	2.84e-06	45.1
PNF15799.1	Znev_14656	2.84e-06	45.1
PNF15800.1	Znev_00135	5.39e-13	71.2
PNF15804.1	Znev_05037	5.65e-45	176
PNF15805.1	Znev_05037	8.21e-45	175
PNF15806.1	Znev_05037	8.21e-45	175
PNF15809.1	Znev_07276	2.31e-106	333
PNF15812.1	Znev_01091	<1e-180	538
PNF15813.1	Znev_01091	<1e-180	538
PNF15814.1	Znev_04924	6.38e-65	193
PNF15816.1	Znev_11692	4.29e-51	171
PNF15817.1	Znev_18845	4.01e-87	278
PNF15820.1	Znev_03300	2.96e-12	61.6
PNF15821.1	Znev_02165	1.83e-54	191
PNF15822.1	Znev_11692	4.59e-137	404
PNF15823.1	Znev_00747	2.42e-71	234
PNF15824.1	Znev_00747	2.42e-71	234
PNF15825.1	Znev_00747	5.01e-160	473
PNF15827.1	Znev_11692	2.04e-125	372
PNF15828.1	Znev_14460	4.96e-88	280
PNF15829.1	Znev_02578	5.23e-72	216
PNF15831.1	Znev_05064	1.9e-85	287
PNF15832.1	Znev_07050	<1e-180	706
PNF15833.1	Znev_05691	8.05e-42	135
PNF15834.1	Znev_05146	1.26e-109	335
PNF15835.1	Znev_03770	4.15e-111	351
PNF15836.1	Znev_03770	4.15e-111	351
PNF15837.1	Znev_16829	2.92e-89	278
PNF15838.1	Znev_16829	2.92e-89	278
PNF15839.1	Znev_16829	2.92e-89	278
PNF15840.1	Znev_01430	2.4e-61	198
PNF15842.1	Znev_09271	2.77e-06	49.3
PNF15843.1	Znev_09271	4.02e-06	48.9
PNF15844.1	Znev_09271	1.62e-06	48.9
PNF15845.1	Znev_09271	2.19e-06	49.3
PNF15847.1	Znev_08597	1.78e-07	44.3
PNF15848.1	Znev_14460	2.68e-39	137
PNF15849.1	Znev_16700	1.37e-37	128
PNF15850.1	Znev_06230	<1e-180	801
PNF15851.1	Znev_06230	<1e-180	798
PNF15852.1	Znev_06229	1.95e-139	413
PNF15853.1	Znev_17471	4.41e-17	73.2
PNF15855.1	Znev_08770	1.65e-23	91.7
PNF15856.1	Znev_02507	1.09e-06	43.5
PNF15857.1	Znev_02507	6.76e-24	92.4
PNF15858.1	Znev_00569	8.11e-136	421
PNF15859.1	Znev_00575	3.77e-77	246
PNF15860.1	Znev_00575	<1e-180	676
PNF15861.1	Znev_00575	<1e-180	967
PNF15862.1	Znev_00575	<1e-180	967
PNF15863.1	Znev_00580	<1e-180	3816
PNF15864.1	Znev_00580	<1e-180	3820
PNF15865.1	Znev_00584	3.33e-39	122
PNF15866.1	Znev_00583	<1e-180	499
PNF15867.1	Znev_00583	<1e-180	506
PNF15868.1	Znev_00582	<1e-180	785
PNF15869.1	Znev_00581	<1e-180	930
PNF15871.1	Znev_00580	<1e-180	799
PNF15872.1	Znev_00580	1.22e-165	523
PNF15873.1	Znev_10959	6.8e-47	167
PNF15874.1	Znev_00569	<1e-180	2002
PNF15875.1	Znev_00569	<1e-180	585
PNF15876.1	Znev_00569	<1e-180	646
PNF15877.1	Znev_00569	<1e-180	1229
PNF15878.1	Znev_00569	<1e-180	1229
PNF15879.1	Znev_00569	<1e-180	585
PNF15880.1	Znev_00569	<1e-180	585
PNF15881.1	Znev_00569	<1e-180	585
PNF15882.1	Znev_00586	5.04e-63	213
PNF15884.1	Znev_00579	<1e-180	933
PNF15885.1	Znev_00579	<1e-180	1090
PNF15887.1	Znev_00580	4.2e-99	315
PNF15888.1	Znev_00585	<1e-180	1909
PNF15889.1	Znev_00585	<1e-180	1349
PNF15890.1	Znev_00585	<1e-180	1919
PNF15891.1	Znev_00592	<1e-180	576
PNF15892.1	Znev_00592	<1e-180	2763
PNF15893.1	Znev_00592	<1e-180	2515
PNF15894.1	Znev_00592	<1e-180	949
PNF15895.1	Znev_00594	<1e-180	2172
PNF15896.1	Znev_00571	4.92e-90	269
PNF15897.1	Znev_00571	<1e-180	767
PNF15898.1	Znev_00570	<1e-180	1090
PNF15899.1	Znev_00570	<1e-180	1662
PNF15900.1	Znev_00570	<1e-180	1269
PNF15901.1	Znev_00587	<1e-180	598
PNF15902.1	Znev_00587	<1e-180	560
PNF15903.1	Znev_00588	<1e-180	810
PNF15904.1	Znev_00588	<1e-180	1071
PNF15905.1	Znev_00589	2.11e-124	356
PNF15906.1	Znev_00591	<1e-180	824
PNF15907.1	Znev_00590	<1e-180	621
PNF15908.1	Znev_00591	<1e-180	824
PNF15909.1	Znev_00591	<1e-180	824
PNF15910.1	Znev_00591	<1e-180	824
PNF15911.1	Znev_00591	<1e-180	824
PNF15912.1	Znev_00591	<1e-180	824
PNF15913.1	Znev_00591	<1e-180	824
PNF15914.1	Znev_03272	3.55e-72	209
PNF15915.1	Znev_07855	2.39e-32	112
PNF15916.1	Znev_18840	1.49e-33	127
PNF15917.1	Znev_18840	3.52e-48	167
PNF15918.1	Znev_18840	6.68e-41	147
PNF15919.1	Znev_18840	3.9e-33	125
PNF15920.1	Znev_18840	3.6e-42	151
PNF15921.1	Znev_18840	3.34e-44	157
PNF15922.1	Znev_03722	4.55e-77	224
PNF15923.1	Znev_03716	<1e-180	571
PNF15924.1	Znev_03716	<1e-180	571
PNF15925.1	Znev_03716	<1e-180	572
PNF15926.1	Znev_03716	4.7e-82	247
PNF15927.1	Znev_10419	4.54e-36	131
PNF15928.1	Znev_05691	8.23e-71	219
PNF15930.1	Znev_03722	3.18e-23	89.7
PNF15931.1	Znev_12843	5.91e-17	82
PNF15932.1	Znev_03719	<1e-180	503
PNF15933.1	Znev_17954	1.71e-09	51.6
PNF15934.1	Znev_05691	4.08e-67	215
PNF15935.1	Znev_03717	<1e-180	694
PNF15936.1	Znev_03720	<1e-180	610
PNF15937.1	Znev_03720	<1e-180	731
PNF15938.1	Znev_03720	<1e-180	731
PNF15939.1	Znev_03720	<1e-180	610
PNF15940.1	Znev_03720	<1e-180	731
PNF15941.1	Znev_03720	<1e-180	731
PNF15942.1	Znev_03720	<1e-180	731
PNF15943.1	Znev_03720	<1e-180	731
PNF15944.1	Znev_03720	<1e-180	731
PNF15945.1	Znev_03720	<1e-180	731
PNF15947.1	Znev_03703	2.41e-151	457
PNF15948.1	Znev_03703	2.41e-151	457
PNF15949.1	Znev_03703	2.41e-151	457
PNF15950.1	Znev_03703	2.41e-151	457
PNF15951.1	Znev_03703	2.41e-151	457
PNF15952.1	Znev_03704	5.15e-148	409
PNF15953.1	Znev_03705	8.57e-141	394
PNF15954.1	Znev_03705	1.79e-118	337
PNF15955.1	Znev_17073	1.75e-40	129
PNF15956.1	Znev_03705	<1e-180	507
PNF15957.1	Znev_07289	2.32e-29	103
PNF15958.1	Znev_03707	2.05e-169	468
PNF15960.1	Znev_00135	9.72e-17	81.3
PNF15961.1	Znev_02844	5.9e-07	50.4
PNF15962.1	Znev_03715	1.61e-179	501
PNF15963.1	Znev_03715	1.67e-179	501
PNF15964.1	Znev_16790	<1e-180	999
PNF15966.1	Znev_03709	2.2e-74	227
PNF15967.1	Znev_03709	<1e-180	635
PNF15968.1	Znev_03709	<1e-180	634
PNF15969.1	Znev_03724	<1e-180	1051
PNF15970.1	Znev_03724	<1e-180	707
PNF15971.1	Znev_03723	<1e-180	1054
PNF15972.1	Znev_03723	<1e-180	1241
PNF15973.1	Znev_03723	<1e-180	1436
PNF15977.1	Znev_03706	<1e-180	1068
PNF15978.1	Znev_03706	3.51e-113	347
PNF15979.1	Znev_03706	3.51e-113	347
PNF15981.1	Znev_03708	7.71e-133	369
PNF15982.1	Znev_10785	9.63e-36	129
PNF15983.1	Znev_18977	<1e-180	917
PNF15984.1	Znev_09682	<1e-180	520
PNF15985.1	Znev_09685	5.4e-125	357
PNF15986.1	Znev_12939	3.89e-41	146
PNF15987.1	Znev_12941	2.43e-134	377
PNF15988.1	Znev_12944	<1e-180	590
PNF15990.1	Znev_14928	<1e-180	1558
PNF15991.1	Znev_14928	<1e-180	1567
PNF15992.1	Znev_14928	3.87e-67	229
PNF15993.1	Znev_14928	<1e-180	1558
PNF15994.1	Znev_14928	<1e-180	1558
PNF15996.1	Znev_13062	<1e-180	885
PNF15997.1	Znev_13062	<1e-180	781
PNF15998.1	Znev_13062	<1e-180	1054
PNF15999.1	Znev_13062	<1e-180	1054
PNF16000.1	Znev_13066	<1e-180	907
PNF16001.1	Znev_10779	<1e-180	611
PNF16002.1	Znev_10779	<1e-180	1694
PNF16003.1	Znev_10779	<1e-180	1742
PNF16004.1	Znev_10778	<1e-180	637
PNF16005.1	Znev_10778	1.36e-135	390
PNF16006.1	Znev_10778	2.78e-81	248
PNF16007.1	Znev_10785	3.98e-54	172
PNF16008.1	Znev_10786	1.63e-84	257
PNF16009.1	Znev_10786	4.3e-141	409
PNF16010.1	Znev_02155	4.59e-100	316
PNF16011.1	Znev_02155	1.02e-99	316
PNF16012.1	Znev_02155	1.02e-99	316
PNF16013.1	Znev_02155	1.1e-99	316
PNF16014.1	Znev_10782	6.94e-48	154
PNF16015.1	Znev_10784	7.17e-15	66.6
PNF16016.1	Znev_10784	1.08e-20	79.3
PNF16017.1	Znev_10784	2.21e-16	68.6
PNF16018.1	Znev_09688	1.37e-26	101
PNF16019.1	Znev_09685	6.86e-20	86.3
PNF16020.1	Znev_10777	<1e-180	704
PNF16022.1	Znev_14925	<1e-180	667
PNF16023.1	Znev_10773	<1e-180	1101
PNF16024.1	Znev_14927	<1e-180	2433
PNF16025.1	Znev_13064	<1e-180	749
PNF16026.1	Znev_13064	<1e-180	783
PNF16027.1	Znev_13065	<1e-180	600
PNF16028.1	Znev_13065	<1e-180	801
PNF16029.1	Znev_14926	4.13e-97	276
PNF16030.1	Znev_12948	3.59e-47	145
PNF16032.1	Znev_18493	1.27e-14	66.6
PNF16033.1	Znev_12945	8.14e-147	415
PNF16034.1	Znev_09689	6.9e-133	382
PNF16035.1	Znev_10775	8.27e-161	455
PNF16036.1	Znev_00718	2.76e-29	108
PNF16037.1	Znev_18575	3.16e-115	325
PNF16038.1	Znev_18392	<1e-180	1525
PNF16039.1	Znev_12946	1.27e-178	494
PNF16040.1	Znev_12950	<1e-180	847
PNF16041.1	Znev_12949	1.34e-171	502
PNF16042.1	Znev_13063	<1e-180	663
PNF16043.1	Znev_09687	8.1e-162	451
PNF16044.1	Znev_10776	2.36e-159	441
PNF16045.1	Znev_05118	<1e-180	536
PNF16046.1	Znev_12940	<1e-180	514
PNF16047.1	Znev_17730	1.74e-129	364
[truncated: 23,156 more rows]
